# Supplementary material for: Reproducible autosomal gene expression changes with loss of typical X and Y complement across tumor types
Source: bioRxiv. 2025 Sep 25:2025.09.24.678401. Preprint. [Version 1] doi: 10.1101/2025.09.24.678401 (PMC12485701; doi:10.1101/2025.09.24.678401)
Supplement: Supplement 2 — Table 1. Inferred sex chromosome complement of all samples in GTEx, TCGA primary tumors, and CCLE Table 2. Consistent differentially expressed genes across tissue types in TCGA Table 3. Consistent differentially expressed genes across tissue types in GTEx Table 4. Samples with unexpected sex chromosome complements in GTEx, TCGA, and CCLE Table 5. Differential expression results between patient sex in liver cancer (TCGA-LIHC) with different sex chromosome alterations [file media-2.zip › Table3_ConsistentGeneProfile_GTEX.xlsx]

## Sheet: ConsistentGenes_X0_XaXa
genes	symbol	Adipose - Visceral (Omentum)_logFC	Adipose - Visceral (Omentum)_AveExpr	Adipose - Visceral (Omentum)_t	Adipose - Visceral (Omentum)_P.Value	Adipose - Visceral (Omentum)_adj.P.Val	Adipose - Visceral (Omentum)_B	Adipose - Visceral (Omentum)_stdev	Adrenal Gland_logFC	Adrenal Gland_AveExpr	Adrenal Gland_t	Adrenal Gland_P.Value	Adrenal Gland_adj.P.Val	Adrenal Gland_B	Adrenal Gland_stdev	Artery - Tibial_logFC	Artery - Tibial_AveExpr	Artery - Tibial_t	Artery - Tibial_P.Value	Artery - Tibial_adj.P.Val	Artery - Tibial_B	Artery - Tibial_stdev	Brain - Cerebellar Hemisphere_logFC	Brain - Cerebellar Hemisphere_AveExpr	Brain - Cerebellar Hemisphere_t	Brain - Cerebellar Hemisphere_P.Value	Brain - Cerebellar Hemisphere_adj.P.Val	Brain - Cerebellar Hemisphere_B	Brain - Cerebellar Hemisphere_stdev	Cells - EBV-transformed lymphocytes_logFC	Cells - EBV-transformed lymphocytes_AveExpr	Cells - EBV-transformed lymphocytes_t	Cells - EBV-transformed lymphocytes_P.Value	Cells - EBV-transformed lymphocytes_adj.P.Val	Cells - EBV-transformed lymphocytes_B	Cells - EBV-transformed lymphocytes_stdev	Colon - Sigmoid_logFC	Colon - Sigmoid_AveExpr	Colon - Sigmoid_t	Colon - Sigmoid_P.Value	Colon - Sigmoid_adj.P.Val	Colon - Sigmoid_B	Colon - Sigmoid_stdev	Colon - Transverse_logFC	Colon - Transverse_AveExpr	Colon - Transverse_t	Colon - Transverse_P.Value	Colon - Transverse_adj.P.Val	Colon - Transverse_B
ENSG00000005075.15	POLR2J	1.14335	4.46917	8.46334	1.1246e-14	1.12002e-11	22.8306	0.718635	0.414418	5.05769	3.48638	0.000725291	0.00430827	-0.916019	0.226394	1.07676	4.34457	7.07521	2.1698e-11	1.99883e-09	15.4079	0.151537	0.696341	4.43971	5.40141	1.19734e-06	2.54055e-05	4.95515	0.113845	0.356883	4.94521	2.41323	0.0187665	0.196543	-3.99204	0.360013	0.446889	4.54689	3.21196	0.00164969	0.0534897	-1.86838	0.698529	0.438453	4.56378	3.26932	0.00134317	0.0452427	-1.54549
ENSG00000013306.15	SLC25A39	0.772308	6.06361	5.18652	6.00028e-07	1.53372e-05	5.70842	0.205372	1.57208	7.11315	5.72839	1.04465e-07	6.28991e-06	7.43417	0.386656	0.546474	5.63023	3.65498	0.000324705	0.00198833	-0.51764	0.169902	0.485394	5.94831	4.17079	9.93242e-05	0.000753185	0.564249	0.47048	0.266072	7.04753	1.19389	0.237049	0.594347	-6.25515	0.470392	0.211023	5.99097	1.27812	0.20341	0.551404	-6.0987	0.182273	0.882472	6.56859	3.44651	0.000740986	0.0361021	-1.1285
ENSG00000063177.12	RPL18	1.03619	8.91118	7.01465	5.13331e-11	7.50188e-09	14.7008	0.228444	1.19294	8.76463	5.17437	1.15973e-06	3.58575e-05	5.13986	0.749865	1.044	8.65376	6.89822	6.03947e-11	4.33075e-09	14.3892	0.274865	0.761914	8.05323	5.68586	4.09276e-07	1.1213e-05	5.86163	0.18839	0.352066	9.81723	2.16693	0.0340722	0.261572	-4.8086	0.92828	0.422702	8.87195	2.52615	0.0126916	0.154972	-3.82292	0.305008	0.515848	8.89468	4.24193	3.90666e-05	0.0105314	1.58632
ENSG00000086504.15	MRPL28	0.945714	4.95204	6.70214	2.85259e-10	2.80466e-08	13.0528	0.477092	0.262077	5.49983	2.32458	0.0220899	0.0624954	-4.01073	0.500825	0.920216	4.76826	6.95617	4.32684e-11	3.34132e-09	14.723	0.148704	0.566655	5.15926	4.98092	5.67762e-06	8.08023e-05	3.3719	0.24966	0.294178	6.08532	1.89154	0.0632028	0.345975	-5.14814	0.193696	0.394776	5.16676	3.1378	0.00209201	0.0603603	-2.13465	0.44075	0.29209	5.12589	2.41447	0.0169893	0.135792	-3.86576
ENSG00000099624.7	ATP5D	1.18303	5.93986	6.27098	2.83115e-09	1.77046e-07	10.8375	0.582697	0.94069	6.52848	4.83506	4.75586e-06	9.93141e-05	3.7782	0.509925	1.0579	5.74235	6.12994	4.26656e-09	1.37013e-07	10.2358	0.295098	0.886286	6.39743	5.36093	1.39327e-06	2.82837e-05	4.6851	0.184731	0.408593	6.12493	2.70065	0.00890111	0.142842	-3.43764	0.865493	0.513977	6.43804	3.15222	0.00199819	0.0592027	-2.14641	0.347148	0.637702	6.54584	3.1741	0.0018315	0.0512898	-1.95603
ENSG00000099795.6	NDUFB7	1.2274	5.683	5.73757	4.27146e-08	1.66877e-06	8.23481	0.19692	0.0730684	5.80775	0.581153	0.562428	0.686346	-6.46269	0.182927	1.22566	5.77199	6.1339	4.17735e-09	1.34662e-07	10.2556	0.14928	0.608662	5.53095	3.99845	0.000177353	0.00117958	0.0271985	0.113605	0.292082	5.47281	1.65747	0.102452	0.426513	-5.49123	0.175589	0.282341	5.9633	1.74537	0.0832042	0.37522	-5.40664	0.822877	0.625992	5.9731	3.58074	0.000465091	0.0304801	-0.667013
ENSG00000103363.14	ELOB	1.34126	6.14369	8.61701	4.42691e-15	6.26524e-12	23.7512	0.609599	0.374973	6.46594	2.77923	0.00649544	0.0238548	-2.95333	0.186213	1.26993	6.25707	6.97455	3.89111e-11	3.08853e-09	14.8025	0.324469	0.684774	6.33384	5.7292	3.47091e-07	9.89108e-06	6.04524	0.50299	0.322308	6.23192	2.05905	0.0436759	0.293863	-4.84757	0.159575	0.344624	6.38457	2.68047	0.00827157	0.121963	-3.43302	0.834972	0.576849	6.37075	3.96172	0.000115731	0.0176493	0.618722
ENSG00000104904.12	OAZ1	1.02061	8.55594	6.70445	2.81708e-10	2.78983e-08	13.0584	0.185654	0.718344	8.84717	5.31076	6.48468e-07	2.38666e-05	5.69282	0.186836	0.825555	8.17558	6.14796	3.87511e-09	1.27525e-07	10.3352	0.194761	0.347443	8.11641	3.33765	0.00145563	0.00629144	-2.02901	0.106014	0.38408	9.26204	2.68091	0.00938453	0.146278	-3.64262	0.731156	0.220919	8.27273	1.61227	0.109248	0.42689	-5.65668	0.184088	0.297503	8.28944	2.60387	0.0101652	0.107509	-3.55023
ENSG00000105372.6	RPS19	1.19231	8.94405	7.80184	5.75616e-13	2.27622e-10	19.0385	0.188505	1.27027	8.65839	5.13867	1.34857e-06	4.00247e-05	4.99515	0.397344	1.12126	8.39977	5.88109	1.5804e-08	4.03755e-07	8.9785	0.224077	0.751931	7.46033	5.88625	1.90557e-07	6.23706e-06	6.61651	0.407423	0.426646	10.364	2.75714	0.0076408	0.131074	-3.49351	0.770854	0.38227	8.94316	2.14823	0.0334873	0.246942	-4.66889	0.319545	0.554117	8.98328	4.14435	5.73609e-05	0.0133117	1.22197
ENSG00000105640.12	RPL18A	1.24335	8.6805	8.3754	1.91193e-14	1.71373e-11	22.333	0.320448	0.724583	8.02578	4.25064	4.75013e-05	0.000545896	1.60011	0.67089	1.16909	8.34164	7.01839	3.01902e-11	2.56576e-09	15.0624	0.161152	0.549847	7.15745	4.14071	0.00010999	0.000816118	0.435388	0.228537	0.391005	9.5883	2.2278	0.029514	0.243031	-4.67594	0.16507	0.489064	8.57538	2.96665	0.00356413	0.08008	-2.68372	0.18318	0.473357	8.51029	4.06216	7.88859e-05	0.0152559	0.926287
ENSG00000105671.11	DDX49	1.10988	4.8677	6.96165	6.88605e-11	9.49568e-09	14.4212	0.207242	0.985769	5.00436	5.55617	2.23582e-07	1.11277e-05	6.72032	0.675396	0.798664	4.67565	6.37381	1.14281e-09	4.73657e-08	11.5444	0.148128	0.368141	4.88206	3.86513	0.000275477	0.00167782	-0.339225	0.13746	0.127677	5.70782	0.693918	0.490313	0.783393	-6.6164	0.74336	0.256807	4.92934	2.16296	0.0323122	0.242186	-4.55164	0.317007	0.302	4.93894	2.51915	0.0128354	0.119287	-3.60451
ENSG00000106400.11	ZNHIT1	0.939718	5.75706	6.68041	3.20882e-10	3.01696e-08	12.9344	0.508122	0.617092	5.65621	4.89985	3.64711e-06	8.19558e-05	4.04083	0.791936	1.231	5.18257	9.47802	5.5917e-18	1.00814e-14	30.2358	0.149247	0.579566	4.88317	6.82729	4.94224e-09	4.70383e-07	10.2933	0.117073	0.2391	5.53792	2.0472	0.0448615	0.297299	-4.80675	0.818989	0.474335	5.40976	3.95831	0.000121694	0.0120591	0.498011	0.873965	0.518567	5.64523	3.48558	0.000647913	0.0342413	-0.955535
ENSG00000115307.16	AUP1	0.757637	6.73972	5.28956	3.70962e-07	1.01787e-05	6.16256	0.304329	1.10247	6.52465	5.88903	5.08844e-08	3.86906e-06	8.12387	0.723547	0.532298	6.26714	3.97001	9.85716e-05	0.000711074	0.590287	0.545371	0.615076	6.45833	4.88992	7.90705e-06	0.000104234	2.99233	0.109272	0.232502	6.75966	1.83606	0.0711221	0.365659	-5.29303	0.373254	0.248717	6.52521	1.35979	0.17617	0.51641	-6.01057	0.940937	0.526085	6.77346	3.05756	0.00265256	0.0602412	-2.30004
ENSG00000125835.18	SNRPB	1.04153	6.31833	4.60958	7.86166e-06	0.000131304	3.26213	0.347063	0.596885	6.26364	3.26907	0.0014744	0.0075132	-1.60524	0.413225	0.743958	6.1661	4.66782	5.41097e-06	5.85419e-05	3.34524	0.644769	0.341017	5.66395	2.61955	0.0111361	0.0318098	-3.85335	0.24109	0.276419	7.82724	1.54225	0.128077	0.467285	-5.83177	1.08706	0.181389	6.046	1.02004	0.309539	0.650536	-6.39265	0.449489	0.567646	6.32157	3.44269	0.000750715	0.036231	-1.12412
ENSG00000126756.11	UXT	1.05721	4.88994	8.8052	1.40146e-15	4.18726e-12	24.8515	0.317863	0.643468	5.10178	4.03059	0.000107833	0.00101684	0.853223	0.212375	1.15389	4.82738	7.89511	1.56876e-13	3.44321e-11	20.2047	0.149712	0.583272	3.60793	5.04823	4.43778e-06	6.66137e-05	3.78483	0.11133	0.351976	5.77314	2.81707	0.00648441	0.121996	-3.11986	0.179788	0.516505	4.59393	3.54422	0.000542163	0.0275327	-0.847853	0.791285	0.581309	4.82239	4.01223	9.55229e-05	0.0159514	0.878251
ENSG00000130165.10	ELOF1	0.885917	4.75239	8.36671	2.01452e-14	1.74743e-11	22.2714	0.188104	1.10108	5.28152	6.83291	6.33415e-10	2.88119e-07	12.3588	0.233337	0.465431	4.77903	4.62406	6.55808e-06	6.89431e-05	3.20743	0.165935	0.491833	5.57349	4.63668	1.96387e-05	0.000213715	2.14493	0.510989	0.336793	5.6131	2.02996	0.046637	0.303034	-4.85304	0.685699	0.323718	5.1464	2.45492	0.0153685	0.170594	-3.92648	0.800669	0.160156	4.87955	1.46784	0.144287	0.326011	-5.60657
ENSG00000130313.6	PGLS	1.15436	5.10617	7.15013	2.40997e-11	4.18091e-09	15.4321	0.206131	0.188368	5.44704	1.105	0.271775	0.41495	-6.01529	0.295386	1.29786	4.42877	8.77974	5.67898e-16	3.87414e-13	25.7139	0.154767	0.849348	3.27164	6.3211	3.56128e-08	1.81731e-06	8.50667	0.34879	0.442068	5.36074	3.09126	0.00297941	0.082487	-2.37405	0.205777	0.660023	4.39182	4.15111	5.83867e-05	0.00826094	1.25426	0.205212	0.737013	4.87681	3.2987	0.00121896	0.0436081	-1.49898
ENSG00000130520.10	LSM4	0.824072	5.15969	5.06724	1.03873e-06	2.43729e-05	5.19915	0.289474	0.998931	6.32506	5.31832	6.27764e-07	2.33721e-05	5.7131	0.346648	0.77271	4.83724	4.78904	3.15474e-06	3.70022e-05	3.89404	0.510176	0.537026	5.43731	4.77897	1.18061e-05	0.000142566	2.64209	0.37422	0.25423	6.81856	1.18822	0.239256	0.596479	-6.24688	0.62419	0.37437	5.3194	2.51122	0.0132152	0.157926	-3.80686	0.307513	0.764126	5.81395	3.07679	0.00249705	0.0585071	-2.21168
ENSG00000130731.15	METTL26	0.874462	4.84639	5.81056	2.97219e-08	1.25074e-06	8.59561	0.32157	0.648546	5.16792	4.09783	8.41807e-05	0.000844087	1.083	0.181532	1.14759	4.75527	6.45935	7.14435e-10	3.20303e-08	11.9925	0.227032	0.686764	5.53823	5.08514	3.87511e-06	6.04418e-05	3.72171	0.245047	0.0841204	5.35518	0.563559	0.575077	0.83091	-6.65696	0.616047	0.459877	5.03844	2.72486	0.00728857	0.113783	-3.2612	0.690003	0.364292	4.75807	2.64369	0.00909211	0.102583	-3.28563
ENSG00000135720.12	DYNC1LI2	-0.662967	6.636	-6.62228	4.3918e-10	3.94969e-08	12.6328	0.42999	-0.588704	6.26183	-3.22181	0.00171334	0.0084701	-1.73023	0.182672	-1.07395	7.18295	-9.41807	8.36073e-18	1.26549e-14	29.8378	0.587191	-0.17678	7.10099	-1.4687	0.147141	0.244093	-6.10918	0.327436	-0.929135	5.43201	-6.38213	2.4495e-08	0.000198474	8.89464	0.94739	-0.731174	7.21174	-3.89404	0.00015462	0.0140674	0.238836	0.243533	-0.390164	7.05489	-2.50345	0.0133939	0.121548	-3.74208
ENSG00000142541.16	RPL13A	1.07592	10.6951	7.78716	6.27189e-13	2.4093e-10	18.9526	0.27667	0.957879	10.566	5.00875	2.32429e-06	6.02807e-05	4.50379	0.425746	1.02625	10.3332	6.87673	6.83194e-11	4.77687e-09	14.2937	0.151659	0.384133	9.36146	3.38987	0.00124181	0.00554039	-1.87893	0.386041	0.534602	11.4606	3.52022	0.000812321	0.0477109	-1.44406	0.221671	0.326144	10.5616	2.22469	0.0277685	0.225491	-4.47608	0.187256	0.368359	10.5755	3.11458	0.00221572	0.055722	-2.19104
ENSG00000157778.8	PSMG3	0.952721	3.59981	6.19326	4.24209e-09	2.4656e-07	10.4815	0.284806	0.709145	3.80839	5.15873	1.23907e-06	3.77084e-05	5.14121	0.184177	0.713014	3.08747	4.63574	6.23088e-06	6.59705e-05	3.39997	0.282956	0.521888	4.04077	4.00874	0.000171376	0.00114967	0.21426	0.474461	0.168753	4.85124	0.931524	0.355179	0.694983	-6.32854	0.176151	0.382926	3.63166	2.26607	0.0250446	0.21591	-4.18622	0.220848	0.662446	4.04131	3.3754	0.000943356	0.0398038	-1.18174
ENSG00000162910.18	MRPL55	0.878956	4.30464	6.52398	7.44051e-10	5.93695e-08	12.1386	0.215975	0.795491	4.95654	4.66714	9.37572e-06	0.000162849	3.1617	0.441997	0.884413	4.36664	6.4075	9.50207e-10	4.07894e-08	11.7362	0.16511	0.52826	4.2416	4.09451	0.000128561	0.000917259	0.467287	0.189728	0.151204	4.63552	1.18135	0.241953	0.59861	-6.0331	0.181606	0.3698	4.67814	2.39533	0.0179829	0.183422	-4.02642	0.74979	0.117437	4.36886	0.771433	0.441691	0.623791	-6.30529
ENSG00000166441.12	RPL27A	0.929252	9.0489	7.19849	1.83662e-11	3.38265e-09	15.6928	0.547524	0.838579	8.7452	5.83381	6.52212e-08	4.57239e-06	7.89429	0.180324	1.00869	8.95691	6.3852	1.07373e-09	4.47969e-08	11.5933	0.163312	0.411208	7.94586	3.52827	0.000809713	0.00393478	-1.47563	0.443598	0.29194	10.149	2.14828	0.0355872	0.266816	-4.85691	0.595746	0.368371	9.06452	2.59383	0.0105427	0.140188	-3.65579	0.560697	0.472894	9.06729	4.28448	3.29789e-05	0.0100157	1.74567
ENSG00000170473.16	PYM1	1.08599	4.06952	7.06322	3.91769e-11	6.12481e-09	14.9661	0.266949	0.155769	4.46212	1.47	0.144661	0.262704	-5.47997	0.191908	0.780662	3.82949	6.69898	1.8769e-10	1.08908e-08	13.3437	0.213876	0.333702	3.75297	2.41217	0.0189354	0.0481859	-4.1104	0.48161	0.451649	4.9152	2.48086	0.0158202	0.182492	-3.84354	0.938001	0.457227	3.84596	3.28698	0.00129206	0.0470224	-1.56484	0.186069	0.514334	4.36583	2.1532	0.0329374	0.174065	-4.37635
ENSG00000172590.18	MRPL52	1.17378	4.2273	7.12768	2.733e-11	4.50861e-09	15.3125	0.199039	0.734285	4.67728	4.33107	3.49698e-05	0.000433985	1.93051	0.621501	0.85538	4.15034	4.24796	3.23642e-05	0.000272029	1.7195	0.175789	0.572484	4.29427	4.76004	1.26369e-05	0.000149665	2.68332	0.269101	0.252315	5.46422	1.17086	0.246115	0.601927	-6.15754	0.25844	0.265064	4.54204	1.6464	0.102016	0.414106	-5.46765	0.793872	0.432897	4.52746	2.72417	0.00722956	0.0930314	-3.06324
ENSG00000175756.13	AURKAIP1	1.32065	5.85341	5.78497	3.37628e-08	1.38396e-06	8.45845	0.376533	0.624544	6.15286	4.25247	4.71749e-05	0.000542889	1.60577	0.340457	0.98681	5.37198	5.91072	1.35478e-08	3.5363e-07	9.12193	0.150255	0.726506	5.64015	5.6732	4.2943e-07	1.15941e-05	5.86127	0.505929	0.268237	6.26379	1.50018	0.13862	0.482955	-5.79911	0.481848	0.384373	5.93131	2.97994	0.0034223	0.0784638	-2.62218	0.238574	0.638754	6.04144	3.88522	0.000154259	0.0196697	0.360026
ENSG00000179271.2	GADD45GIP1	1.18864	4.86195	7.13926	2.5613e-11	4.31702e-09	15.3741	0.187241	0.667869	5.32852	3.90093	0.000172569	0.00144969	0.404093	0.524113	0.845429	4.73711	4.79956	3.00906e-06	3.56247e-05	3.94226	0.430327	0.720225	4.71006	4.57055	2.48275e-05	0.00025602	1.98879	0.247836	0.112628	5.40342	0.702362	0.485069	0.780011	-6.57634	0.955995	0.380157	5.03164	2.27853	0.024271	0.211935	-4.31954	0.802286	0.464309	4.74619	2.78902	0.00598844	0.0850017	-2.91827
ENSG00000188186.10	LAMTOR4	0.867066	5.43416	7.42125	5.19391e-12	1.30527e-09	16.9127	0.384867	0.466467	5.4289	3.22471	0.00169766	0.00841241	-1.71505	0.530607	1.24471	5.44447	8.24619	1.74425e-14	6.03104e-12	22.3441	0.382478	0.632996	5.47912	5.40081	1.20007e-06	2.54089e-05	4.86384	0.441836	0.393601	5.80813	2.97206	0.00420034	0.0976118	-2.72832	0.550831	0.404081	5.515	2.74627	0.00685341	0.111107	-3.23307	0.419302	0.576424	5.83963	3.07413	0.00251798	0.0587412	-2.21489
ENSG00000205138.3	SDHAF1	0.673007	3.07753	3.58886	0.00043344	0.00363884	-0.322396	0.50944	1.11185	3.42306	6.44144	4.0257e-09	8.04117e-07	10.6	0.638584	0.970293	3.46202	6.70893	1.77442e-10	1.06277e-08	13.4133	0.159736	0.149538	4.27272	0.979772	0.331136	0.453051	-6.5055	0.128955	0.220291	3.84521	1.5541	0.125227	0.46232	-5.41018	0.825819	0.713491	3.8737	3.55308	0.00052575	0.0270725	-0.753505	0.596754	0.27345	3.72411	1.86087	0.0647634	0.22446	-4.83069
ENSG00000228300.13	C19orf24	1.35856	4.42629	5.90383	1.86219e-08	8.46205e-07	9.04725	0.244223	1.17053	5.08874	6.10146	1.93961e-08	2.11325e-06	9.06411	0.185801	1.16563	3.63765	5.96854	1.0016e-08	2.75998e-07	9.49211	0.37838	0.519133	3.97359	2.6868	0.00932116	0.0276428	-3.49117	0.117737	0.227956	4.87464	1.5195	0.133697	0.476841	-5.62817	0.166048	0.643697	3.9668	3.46786	0.000705023	0.0318389	-1.0335	0.193	0.64563	4.20038	3.27421	0.00132171	0.0450773	-1.5072
ENSG00000229807.10	XIST	-2.33896	7.73104	-9.83516	2.24891e-18	2.01577e-14	31.0861	0.67914	-1.63319	7.53468	-5.79533	7.74943e-08	5.06248e-06	7.72364	0.184347	-4.04126	8.01539	-13.4938	2.53156e-30	6.38992e-26	58.0931	0.302344	-2.08303	6.90279	-8.39932	1.02982e-11	1.18366e-08	16.3433	0.382234	-4.84663	8.60836	-6.11664	6.95757e-08	0.000422811	7.88437	0.536487	-2.52165	8.07109	-7.53535	6.42006e-12	1.69862e-07	16.6763	0.364652	-1.97592	7.85336	-7.20204	2.86383e-11	7.64298e-07	15.2519
ENSG00000006015.17	C19orf60	0.671397	4.7871	4.03653	8.16882e-05	0.000928793	1.09639	0.572999	0.410199	4.71228	1.95125	0.0537893	0.123587	-4.72244	0.208231	1.07047	4.39647	4.78988	3.14297e-06	3.69328e-05	3.91524	0.148165	0.523854	5.66039	2.91836	0.00494819	0.0166645	-3.10901	0.476593	0.137328	4.61859	0.842124	0.40294	0.729856	-6.36617	0.94092	0.49526	4.62811	2.63625	0.0093688	0.130326	-3.45341	0.216618	0.401286	4.65499	2.47153	0.0145969	0.127101	-3.69548
ENSG00000027847.13	B4GALT7	1.04274	4.41574	5.25219	4.4197e-07	1.17553e-05	6.02881	0.616395	0.364324	5.15244	2.37377	0.0194922	0.0566687	-3.88797	0.773198	0.472753	3.82704	3.0508	0.00257531	0.0114888	-2.30061	0.19289	0.188854	3.81564	1.60912	0.112843	0.198332	-5.63358	0.145735	0.181148	4.48995	1.35923	0.178975	0.534331	-5.79426	0.216446	0.106851	3.98622	0.690471	0.491088	0.781715	-6.48175	0.208735	0.349681	4.14365	2.63735	0.00925584	0.103269	-3.23228
ENSG00000047410.13	TPR	-0.427951	6.95585	-4.15259	5.17758e-05	0.00063313	1.48834	0.185127	-0.137495	6.71687	-0.891127	0.374972	0.519919	-6.25459	0.72509	-0.65746	7.17997	-5.88408	1.55603e-08	3.99549e-07	8.97774	0.7151	-0.534733	6.58443	-6.22245	5.22024e-08	2.37131e-06	7.90545	0.245893	-0.30796	7.99493	-2.28314	0.0258451	0.227765	-4.48112	0.676919	-0.357433	6.99424	-2.18338	0.0307426	0.237347	-4.59098	0.529668	-0.381743	6.92696	-3.27339	0.00132529	0.0450773	-1.64802
ENSG00000054148.17	PHPT1	0.692282	5.33593	3.56403	0.00047345	0.00390284	-0.554994	0.306649	0.673313	6.11221	3.73608	0.000309309	0.00224278	-0.15808	0.184638	0.605923	5.385	2.64708	0.00873212	0.0314964	-3.52669	0.149885	0.359652	6.18386	2.77046	0.00744206	0.0230501	-3.50779	0.490487	0.241817	5.89934	1.4567	0.150221	0.498936	-5.83006	1.14309	0.191506	5.20116	0.691991	0.490136	0.781213	-6.62349	0.18606	0.730345	5.85639	2.37282	0.0189492	0.141578	-4.02474
ENSG00000065243.19	PKN2	-0.453474	5.79582	-3.59523	0.000423691	0.00357496	-0.444509	0.191841	-0.741948	5.87645	-4.57851	1.33415e-05	0.000210305	2.82415	0.180162	-0.494885	5.79166	-4.75611	3.6564e-06	4.18685e-05	3.74655	0.150174	-0.330816	5.52677	-3.05156	0.00338957	0.0123288	-2.74657	0.186434	-0.208245	5.51624	-1.3244	0.190209	0.54612	-5.95026	0.195199	-0.14702	5.67949	-1.10774	0.269953	0.616315	-6.27066	0.256831	-0.0948508	5.90598	-0.597666	0.550984	0.713856	-6.56432
ENSG00000068305.17	MEF2A	-0.982548	6.07685	-6.4734	9.74264e-10	7.4426e-08	11.873	0.204634	-0.274718	5.59964	-2.16993	0.0323493	0.0838483	-4.32958	0.182564	-0.602445	7.02398	-4.50325	1.10725e-05	0.000108663	2.66222	0.167066	-0.68363	6.00371	-7.07005	1.90683e-09	2.756e-07	11.1856	0.299291	-0.260153	6.71098	-1.28856	0.202316	0.559337	-6.10061	0.725235	-0.225108	6.21808	-1.06839	0.28726	0.631098	-6.33842	0.211359	-0.710094	5.71312	-2.83933	0.00516264	0.0798726	-2.79867
ENSG00000074054.17	CLASP1	-0.420143	6.17373	-2.51873	0.0126952	0.052527	-3.5317	0.802732	-0.361475	6.2826	-3.28959	0.00138069	0.0071427	-1.53691	0.233418	-0.762357	6.41726	-6.68644	2.01437e-10	1.13747e-08	13.21	0.147334	-0.243983	7.47345	-3.13691	0.00264615	0.0101204	-2.58113	0.118234	-0.36612	6.83069	-2.4338	0.0178221	0.192286	-4.08307	0.92929	-0.438445	6.37711	-2.67813	0.00832674	0.122324	-3.42162	0.187399	-0.43705	5.8251	-2.00043	0.0472982	0.198959	-4.7579
ENSG00000074842.7	MYDGF	1.20046	5.74154	5.78435	3.38671e-08	1.38613e-06	8.45682	0.414853	1.00039	5.84463	4.91085	3.48568e-06	7.90338e-05	4.07962	0.446621	0.953775	5.14927	5.12407	6.74234e-07	9.93481e-06	5.35941	0.31606	0.51083	3.82747	4.77246	1.20856e-05	0.000144985	2.78625	0.321062	0.0806496	5.89462	0.302533	0.763253	0.918919	-6.82698	0.908011	0.262245	5.07332	1.43197	0.154473	0.491055	-5.84122	0.527241	0.730073	5.58153	3.10521	0.0022826	0.0564556	-2.11682
ENSG00000077463.14	SIRT6	0.617008	3.37866	4.61925	7.54296e-06	0.000127087	3.40975	0.588375	0.999057	3.97665	6.91719	4.23323e-10	2.3676e-07	12.7562	0.583172	0.575242	3.49706	4.62749	6.46023e-06	6.80846e-05	3.32811	0.184604	0.531209	4.25107	4.32572	5.84189e-05	0.000499135	1.22208	0.112376	0.213559	4.39213	1.64877	0.10423	0.429136	-5.35822	1.06054	0.30041	3.53593	1.29634	0.197078	0.543352	-5.83247	0.377083	1.08288	4.64518	2.45689	0.0151804	0.129436	-3.76653
ENSG00000083845.8	RPS5	1.18524	8.78678	7.45506	4.28081e-12	1.12838e-09	17.0992	0.393225	0.95007	8.63902	4.06237	9.59558e-05	0.000931719	0.94865	0.191159	1.0725	8.52387	6.28324	1.87113e-09	7.12357e-08	11.0485	0.537591	0.480502	7.4268	4.07433	0.000137594	0.000970026	0.216362	0.46538	0.397153	9.78717	2.67179	0.00961588	0.147724	-3.68321	0.200353	0.324153	8.80216	1.96461	0.0515212	0.300385	-5.03663	0.649454	0.411048	8.64109	3.3401	0.00106205	0.0416106	-1.50486
ENSG00000099330.8	OCEL1	0.505793	3.87828	2.47504	0.014296	0.0570611	-3.53218	0.204026	0.0936874	4.04562	0.500262	0.617975	0.73226	-6.35409	0.582454	0.732653	3.10566	3.78814	0.000197994	0.00129942	0.138276	0.381762	0.517285	3.47407	4.16217	0.000102273	0.000770463	0.794127	0.354711	0.512166	3.03873	2.3119	0.0241031	0.221344	-3.92579	0.631947	0.309166	3.88137	1.61028	0.109681	0.427638	-5.43771	0.18252	0.447203	4.23086	1.8269	0.069747	0.232239	-4.97956
ENSG00000099800.7	TIMM13	1.56135	5.1099	6.84447	1.3129e-10	1.5283e-08	13.7975	0.192806	1.2881	6.07575	5.79126	7.89181e-08	5.06943e-06	7.70377	0.18603	0.933875	3.96234	5.49627	1.11375e-07	2.12489e-06	7.15257	0.199093	0.558756	4.59728	4.85268	9.04918e-06	0.000115934	2.96571	0.107695	0.222692	5.53739	1.22608	0.224782	0.583635	-6.09859	0.576349	0.429681	4.5794	2.39034	0.0182186	0.184373	-4.03193	0.213985	0.750994	5.17109	2.88387	0.00451989	0.0751488	-2.71375
ENSG00000100393.12	EP300	-0.433108	6.59431	-3.47868	0.000639057	0.00497931	-0.844149	0.811072	-0.471533	6.65063	-3.28219	0.00141381	0.00727295	-1.56391	0.181417	-0.708685	7.01443	-5.3105	2.76652e-07	4.6339e-06	6.19922	0.162867	-0.433232	6.977	-4.29566	6.47985e-05	0.000540629	0.949744	0.404196	-0.557385	7.02151	-3.10449	0.00286658	0.0805558	-2.4294	0.209096	-0.275732	6.91771	-1.26603	0.207689	0.556686	-6.1326	0.38176	-0.444741	6.76592	-2.82955	0.00531459	0.0808676	-2.90405
ENSG00000101940.17	WDR13	0.535061	6.59909	4.82722	3.05247e-06	6.01855e-05	4.15808	0.200298	0.66964	6.94708	4.59029	1.27329e-05	0.00020302	2.84067	0.263218	0.674588	6.33066	6.60679	3.1501e-10	1.65305e-08	12.7646	0.585441	0.551995	6.23187	5.69521	3.94994e-07	1.08835e-05	5.92289	0.122569	0.0758276	5.63287	0.46174	0.645876	0.868401	-6.73929	0.897029	0.252382	6.75638	2.14255	0.0339504	0.247522	-4.68005	0.245259	0.220014	6.61108	1.91348	0.0576342	0.215125	-4.99279
ENSG00000102103.15	PQBP1	0.735226	5.13358	7.19458	1.87744e-11	3.40491e-09	15.6734	0.187516	1.03882	5.51212	6.70041	1.18956e-09	4.1012e-07	11.749	0.19086	0.785151	5.44818	6.05938	6.20719e-09	1.84541e-07	9.87878	0.147542	0.315816	5.96133	2.75442	0.00777292	0.0238665	-3.53798	0.23738	0.0118333	5.41857	0.0842815	0.933103	0.979423	-6.81742	0.678822	0.328135	5.61405	2.1776	0.0311801	0.239259	-4.56993	0.186539	0.208635	5.4829	1.75881	0.0806935	0.246853	-5.20567
ENSG00000103024.7	NME3	0.48684	5.0419	3.24757	0.00140076	0.00935745	-1.53593	0.564161	0.964906	6.19943	4.87898	3.97355e-06	8.7418e-05	3.95124	0.897333	0.826603	5.29727	5.38351	1.93983e-07	3.42161e-06	6.55516	0.260324	0.736725	6.19565	4.47989	3.41626e-05	0.000328798	1.58253	0.466346	0.0982646	4.87619	0.349122	0.728175	0.906215	-6.69096	0.682207	0.361297	5.63728	2.22047	0.0280604	0.226489	-4.48175	0.624375	0.308557	5.37828	2.18945	0.0301441	0.168447	-4.38074
ENSG00000103479.15	RBL2	-0.925912	6.39137	-6.7238	2.53627e-10	2.60307e-08	13.1642	0.187537	-0.871524	6.04867	-4.36013	3.12801e-05	0.00039893	2.01606	0.224389	-0.505463	6.8627	-3.43132	0.000722696	0.00391114	-1.27212	0.248606	-0.64303	6.19961	-5.1498	3.05349e-06	5.06196e-05	3.93295	0.320509	-0.568032	6.24097	-3.95133	0.000200883	0.0234443	0.125026	0.670457	-0.396185	6.37757	-2.14389	0.0338403	0.247499	-4.65317	0.439518	-0.471635	6.22682	-3.16366	0.0018941	0.052006	-1.93896
ENSG00000104517.12	UBR5	-0.638458	6.76067	-5.37834	2.43908e-07	7.1758e-06	6.56893	0.219127	-0.197273	6.21354	-1.53167	0.12872	0.241276	-5.48612	0.513893	-0.909544	7.13296	-7.93341	1.23739e-13	2.81378e-11	20.4226	0.540627	-0.32842	6.85237	-2.97152	0.00425983	0.0148112	-3.0112	0.154149	-0.468373	8.75573	-2.31134	0.024136	0.221479	-4.45213	0.184337	-0.469047	7.15105	-2.32447	0.0215984	0.200607	-4.28692	0.368368	-0.460283	6.73943	-2.59359	0.0104601	0.109089	-3.50711
ENSG00000104872.10	PIH1D1	0.569514	4.958	5.5148	1.26905e-07	4.1565e-06	7.20941	0.186296	0.167971	5.09833	1.55318	0.1235	0.23386	-5.41452	0.490753	0.828595	5.04	6.28662	1.83722e-09	7.01564e-08	11.0697	0.332221	0.275685	5.3288	2.95074	0.00451757	0.0155192	-3.00494	0.495326	0.123933	5.96173	1.17664	0.243814	0.600104	-6.19172	0.329074	0.238995	5.21946	1.9016	0.059362	0.320206	-5.08714	0.37613	0.297627	5.22541	2.69345	0.00789539	0.0960394	-3.19714
ENSG00000104886.11	PLEKHJ1	1.10176	5.05184	4.96693	1.63693e-06	3.57861e-05	4.76645	0.217113	0.880782	5.56101	5.53294	2.47544e-07	1.19811e-05	6.61223	0.72761	0.839859	4.31157	5.57045	7.69799e-08	1.55444e-06	7.48828	0.617293	0.428252	4.67363	3.66606	0.000524191	0.00278564	-0.933443	0.142056	0.3423	5.96367	2.48526	0.0156439	0.181774	-3.92919	0.463002	0.449699	5.1706	1.82261	0.0705836	0.346191	-5.23455	0.622782	0.807995	6.18652	1.80303	0.0734357	0.237464	-5.19041
ENSG00000104915.14	STX10	0.49639	4.95482	3.39396	0.000856085	0.00628278	-1.08287	0.626875	0.218291	5.30739	1.47413	0.143548	0.261325	-5.54463	0.683335	0.550028	4.71597	3.98269	9.3803e-05	0.000680564	0.688409	0.483995	0.366867	5.65616	2.08475	0.0413592	0.0899196	-5.00829	0.114019	0.0620487	4.93279	0.455091	0.650626	0.870911	-6.65845	0.521653	0.329107	5.19904	2.1516	0.0332158	0.246169	-4.59922	0.617164	0.309917	5.36164	1.9073	0.0584362	0.215914	-4.93764
ENSG00000106803.9	SEC61B	1.07787	5.6633	5.91217	1.78555e-08	8.22148e-07	9.07137	0.187474	0.798837	6.02296	3.8564	0.000202357	0.00162049	0.238866	0.682685	0.795705	5.19973	4.90951	1.82713e-06	2.31287e-05	4.40272	0.628344	0.2934	4.24834	2.62861	0.0108741	0.0311979	-3.68396	0.158127	0.208242	7.00675	0.858503	0.393906	0.723903	-6.59189	1.01565	0.356211	4.98821	2.34543	0.0204677	0.195217	-4.16819	0.335822	0.679638	5.31668	3.82003	0.000196433	0.0216037	0.167739
ENSG00000107223.12	EDF1	1.02172	6.81667	8.76467	1.79678e-15	4.50128e-12	24.6262	0.526667	0.87893	7.24007	4.76866	6.23006e-06	0.000120893	3.52082	0.298311	0.934967	6.89398	6.30628	1.65129e-09	6.39266e-08	11.1537	0.403555	0.42665	7.2048	3.66799	0.000520981	0.00277286	-1.05024	0.107511	0.149466	7.30297	1.16321	0.249179	0.605434	-6.30228	0.175956	0.567076	6.85216	4.52916	1.29245e-05	0.00341957	2.5845	0.257863	0.51146	7.08114	3.286	0.00127127	0.0446703	-1.6364
ENSG00000112306.7	RPS12	1.19045	9.54565	7.34162	8.17546e-12	1.87137e-09	16.4748	0.189661	0.633169	8.77525	3.88695	0.000181437	0.00150162	0.350623	0.29296	1.06829	8.90451	6.76341	1.30362e-10	8.30929e-09	13.6436	0.528288	0.425668	7.60147	3.44961	0.00103368	0.00479162	-1.70314	0.41013	0.498737	10.1362	3.64459	0.000547657	0.0386586	-1.03344	0.178592	0.45609	9.16104	3.05414	0.00272174	0.0693709	-2.42984	0.325894	0.298642	9.15591	2.23667	0.0268157	0.161658	-4.41264
ENSG00000114956.19	DGUOK	0.779299	4.40401	7.01366	5.1616e-11	7.50246e-09	14.701	0.231569	0.258409	4.72363	2.57384	0.0115046	0.0373321	-3.39281	0.394112	0.668712	4.61952	5.00803	1.16043e-06	1.57028e-05	4.86611	0.155439	0.453855	4.51129	4.45776	3.69159e-05	0.000349976	1.62376	0.116692	0.363061	5.43654	2.97898	0.00411827	0.0963494	-2.67553	0.234688	0.32885	4.26135	2.5408	0.0121956	0.151917	-3.63845	0.23703	0.479729	4.47078	3.59882	0.00043639	0.0295594	-0.504004
ENSG00000115234.10	SNX17	0.788724	6.50156	4.86807	2.54724e-06	5.19691e-05	4.32961	0.535398	0.135348	6.87642	1.33119	0.186115	0.316748	-5.77819	0.371945	0.38355	6.42191	4.15164	4.79172e-05	0.000380029	1.27035	0.338986	0.186482	6.00733	1.64776	0.104634	0.18676	-5.81063	0.560035	0.304347	6.88372	2.768	0.00741804	0.128983	-3.31863	0.208631	0.118993	6.51553	1.10455	0.271327	0.616884	-6.31859	0.192896	0.215375	6.40299	2.38714	0.0182541	0.140151	-4.00242
ENSG00000115268.9	RPS15	1.0783	8.35421	7.9909	1.89511e-13	1.03999e-10	20.1138	0.265958	0.990896	7.99446	5.17578	1.15282e-06	3.56879e-05	5.13528	0.351885	1.12596	7.96122	6.3883	1.05567e-09	4.41417e-08	11.5979	0.153278	0.700693	7.80832	5.05627	4.30886e-06	6.50991e-05	3.56303	0.337136	0.368605	9.0347	2.42349	0.0182898	0.194512	-4.23329	0.516274	0.490292	8.2723	3.04101	0.00283517	0.0706336	-2.47782	0.817534	0.307975	8.13039	2.59309	0.0104746	0.109144	-3.57359
ENSG00000115350.11	POLE4	0.743716	4.83217	5.02144	1.27946e-06	2.9058e-05	5.01129	0.803585	0.346175	4.88408	2.03054	0.044922	0.107946	-4.58423	0.195762	1.02245	4.86718	5.61969	6.01286e-08	1.25742e-06	7.6956	0.235883	0.935218	2.54842	6.26033	4.50776e-08	2.1376e-06	8.34058	0.359279	0.565343	4.52984	2.37723	0.0205275	0.203583	-4.03123	0.530378	0.271597	4.70017	1.33214	0.185067	0.527868	-5.94332	0.194984	0.336698	4.55185	2.11349	0.0362509	0.180547	-4.4641
ENSG00000116539.12	ASH1L	-0.8324	6.37847	-7.53431	2.71652e-12	7.87668e-10	17.5385	0.184616	-0.386409	6.30758	-2.20494	0.0297194	0.0784621	-4.27998	0.37213	-1.12547	7.10652	-8.13419	3.53323e-14	1.04039e-11	21.6514	0.147709	-0.69307	7.28503	-6.22672	5.13465e-08	2.34726e-06	7.90977	0.122	-0.457472	6.38115	-2.02497	0.0471614	0.304651	-4.89478	0.393877	-0.548146	6.88694	-2.55263	0.0118079	0.148769	-3.74735	0.184398	-0.605065	6.45573	-3.0475	0.00273742	0.0612374	-2.28217
ENSG00000117410.13	ATP6V0B	0.985947	5.88804	6.57759	5.58428e-10	4.79749e-08	12.4002	0.186888	0.841706	6.78106	4.43603	2.33268e-05	0.000319592	2.26712	0.253448	0.724787	5.55724	5.23925	3.89889e-07	6.24837e-06	5.87679	0.492032	0.33383	6.54727	3.31916	0.00153935	0.00658197	-2.06126	0.136057	0.167702	5.95434	0.945339	0.348138	0.689413	-6.43626	0.185059	0.24685	5.66669	1.62942	0.105564	0.421206	-5.58307	0.51822	0.678522	6.16162	3.06366	0.00260226	0.0598221	-2.26261
ENSG00000119638.12	NEK9	-0.385582	6.89527	-3.55379	0.000490923	0.00400879	-0.605786	0.192201	-0.454793	7.1102	-4.23304	5.07706e-05	0.000576264	1.5334	0.327242	-0.683769	7.03824	-7.01492	3.08031e-11	2.59167e-09	15.0309	0.334797	-0.207909	6.9752	-3.07658	0.00315354	0.0116262	-2.73594	0.46783	-0.277333	7.23377	-2.3031	0.0246246	0.223182	-4.3975	0.724748	-0.355535	7.3757	-2.63048	0.00952119	0.131547	-3.56958	0.376077	-0.534792	6.7761	-2.43233	0.0162056	0.132912	-3.89177
ENSG00000120733.13	KDM3B	-0.491345	6.19991	-4.65562	6.45212e-06	0.000111574	3.46213	0.252779	-0.653392	6.29252	-3.58945	0.000512604	0.00329281	-0.616771	0.195637	-0.497789	6.94305	-4.01843	8.15221e-05	0.000601315	0.769239	0.505895	-0.311808	6.63816	-5.15449	3.00106e-06	4.99563e-05	3.93413	0.110377	-0.294344	6.75683	-2.70849	0.00871551	0.141769	-3.43821	0.193209	-0.308896	6.71069	-1.74124	0.0839291	0.375941	-5.42559	0.766624	-0.210931	6.595	-1.85651	0.0653859	0.225399	-5.08362
ENSG00000121680.15	PEX16	1.00292	4.16994	6.45363	1.08215e-09	8.01629e-08	11.7798	0.18457	0.704441	4.64983	4.92917	3.23219e-06	7.53221e-05	4.18627	0.706468	0.904486	4.28556	5.79044	2.52364e-08	6.04357e-07	8.56365	0.673278	0.519896	4.10045	3.93457	0.000219214	0.00140015	-0.0347747	0.25492	0.204973	4.63985	1.69907	0.0942958	0.412043	-5.31704	0.324537	0.684723	4.04152	3.67519	0.000342281	0.0217172	-0.370673	0.225024	0.480459	4.34952	2.50571	0.0133121	0.121171	-3.58806
ENSG00000123144.10	C19orf43	0.944062	6.80397	7.40571	5.67587e-12	1.40022e-09	16.826	0.185927	0.321958	6.49834	2.40862	0.0178196	0.0527689	-3.84752	0.181874	1.07406	6.79665	7.03718	2.70705e-11	2.36431e-09	15.1562	0.225301	0.424982	6.55855	3.33168	0.0014822	0.00638398	-2.02484	0.206738	0.507074	7.02492	3.16522	0.00239803	0.0750674	-2.29359	0.19915	0.57147	6.88936	3.97846	0.000112832	0.0117071	0.526597	0.194624	0.342597	6.78816	2.95685	0.00362306	0.068479	-2.57977
ENSG00000125458.6	NT5C	0.993351	3.64183	7.09943	3.20091e-11	5.12337e-09	15.156	0.751284	0.909011	3.73401	5.62506	1.65124e-07	8.76757e-06	7.05554	0.180212	1.04599	3.66204	7.15932	1.3269e-11	1.31342e-09	15.9208	0.481876	0.504016	4.05648	3.12439	0.00274469	0.0104164	-2.38554	0.108159	0.490434	4.46745	3.80702	0.000323699	0.0297057	-0.20775	0.614881	0.66456	3.9686	4.39789	2.2036e-05	0.00481842	2.21782	0.185782	0.682861	4.40952	2.86255	0.00481777	0.0774091	-2.70491
ENSG00000125901.5	MRPS26	1.07744	4.73348	6.71252	2.69647e-10	2.71566e-08	13.1083	0.216174	0.650037	5.60556	5.1119	1.50955e-06	4.37701e-05	4.88275	0.46235	0.558133	4.63107	4.23427	3.42356e-05	0.000284631	1.64184	0.50883	0.560381	5.37383	4.69362	1.60318e-05	0.000181415	2.35391	0.193344	0.199775	5.02375	0.967643	0.336965	0.681553	-6.31829	0.207324	0.0851992	5.17505	0.628231	0.530918	0.802595	-6.65825	0.183353	0.336335	4.96618	2.66942	0.00845426	0.0989043	-3.23924
ENSG00000125970.11	RALY	0.569373	6.70936	6.38067	1.59202e-09	1.07723e-07	11.3893	0.251533	0.223494	6.16333	2.4004	0.018202	0.0536066	-3.86061	0.608611	0.623982	7.10781	5.51207	1.02978e-07	2.00098e-06	7.14989	0.148172	0.363961	5.94421	4.51692	2.99962e-05	0.00029732	1.716	0.459692	0.0918242	7.65648	0.910069	0.366294	0.703808	-6.57965	1.02948	0.266387	6.84495	2.4528	0.0154555	0.170598	-3.99757	0.21469	0.50845	7.19872	2.95328	0.00366287	0.0687446	-2.60803
ENSG00000126934.13	MAP2K2	0.803456	6.42123	7.24067	1.4481e-11	2.8423e-09	15.9214	0.199578	0.980876	6.95696	6.82497	6.57861e-10	2.88119e-07	12.3167	0.180429	0.634105	6.05327	5.93751	1.17811e-08	3.13018e-07	9.24933	0.700115	0.565133	6.78639	5.40214	1.19409e-06	2.53712e-05	4.82739	0.132491	0.347138	7.17706	2.43909	0.0175864	0.191014	-4.11346	0.618792	0.412544	6.61683	3.06568	0.00262549	0.0679699	-2.39938	0.260416	0.515564	6.90616	2.54346	0.0120114	0.115977	-3.66304
ENSG00000128185.9	DGCR6L	0.905983	4.43223	5.5094	1.30256e-07	4.24401e-06	7.19378	0.430217	0.500387	4.81369	3.91718	0.00016278	0.0013931	0.483916	0.667615	1.1925	4.71385	7.28136	6.46239e-12	7.21758e-10	16.5752	0.149791	0.543441	4.56365	4.38457	4.76467e-05	0.000424216	1.37607	0.109804	0.291202	3.89973	1.62844	0.108478	0.436139	-5.31324	0.311915	0.401125	4.91367	2.24676	0.0262854	0.220233	-4.38005	0.307075	0.113204	4.46998	0.669044	0.504519	0.676885	-6.39152
ENSG00000130332.14	LSM7	1.08699	4.15096	6.52045	7.5822e-10	6.01431e-08	12.1211	0.401927	0.906601	3.94893	5.71792	1.09445e-07	6.45084e-06	7.43987	0.180559	0.899976	3.78943	4.64668	5.93874e-06	6.33698e-05	3.36083	0.424098	0.602061	4.19624	4.43106	4.05254e-05	0.000375927	1.56946	0.294709	0.308474	5.57363	1.86583	0.0667753	0.35456	-5.15032	0.809239	0.268436	4.0257	1.26944	0.206476	0.554838	-5.93999	0.724047	0.757474	4.44531	3.3808	0.000926318	0.0394283	-1.21156
ENSG00000132466.18	ANKRD17	-0.431517	6.62312	-3.55148	0.000494962	0.00403677	-0.609106	0.526503	-0.0849183	6.57347	-0.774334	0.440536	0.581285	-6.34911	0.218635	-0.84401	6.6373	-8.68491	1.05132e-15	6.31818e-13	25.0968	0.50028	-0.44791	6.95457	-6.33298	3.40085e-08	1.7691e-06	8.31887	0.34606	-0.486648	7.43	-2.91432	0.004946	0.106352	-2.95834	0.188783	-0.333287	6.60562	-2.89774	0.00438983	0.089069	-2.85555	0.766451	-0.224888	6.63787	-2.28175	0.0239422	0.155127	-4.23596
ENSG00000136908.17	DPM2	0.986298	4.29848	6.70016	2.88338e-10	2.80466e-08	13.0479	0.281722	0.905414	4.76171	5.64418	1.51756e-07	8.24921e-06	7.09869	0.185505	0.748078	3.87149	4.557	8.78207e-06	8.91666e-05	2.98822	0.152617	0.726499	4.35292	6.79021	5.7149e-09	5.18574e-07	10.1967	0.242058	0.129231	4.96969	0.776867	0.440177	0.752507	-6.47143	0.841075	0.422537	3.93569	2.52595	0.0126986	0.154972	-3.64024	0.526812	0.516764	4.2898	2.89298	0.0043978	0.0743986	-2.59876
ENSG00000136942.14	RPL35	1.14739	8.48053	7.88969	3.43998e-13	1.56782e-10	19.5368	0.186353	1.39003	7.97973	5.87894	5.32488e-08	4.0005e-06	8.08578	0.193196	1.08365	8.01061	6.23008	2.49394e-09	8.97766e-08	10.7632	0.155095	0.86868	7.02077	6.0405	1.05384e-07	3.9954e-06	7.20319	0.256242	0.385128	9.4263	2.88045	0.00543868	0.111672	-3.15098	0.400351	0.37882	8.30041	1.97163	0.0507042	0.298395	-5.02816	0.187102	0.379597	8.09761	2.65025	0.00892565	0.101574	-3.43129
ENSG00000137818.11	RPLP1	1.02477	9.79203	7.26055	1.29425e-11	2.59719e-09	16.0315	0.189991	1.0743	9.52534	6.17703	1.37157e-08	1.7192e-06	9.40183	0.181863	1.13658	10.1018	5.9502	1.10254e-08	2.9732e-07	9.35669	0.155224	0.699807	7.77318	5.12559	3.33892e-06	5.38714e-05	3.81187	0.106944	0.407265	10.737	3.0673	0.00319444	0.0852407	-2.7031	0.725026	0.274052	9.93228	1.86459	0.0644193	0.331532	-5.20333	0.181976	0.360727	9.80649	2.9763	0.00341342	0.0671314	-2.58384
ENSG00000138078.15	PREPL	-0.451667	5.31481	-2.43487	0.015924	0.0618958	-3.68997	0.193713	-0.400756	6.06971	-2.81036	0.00594072	0.0222329	-2.85692	0.417939	-0.629852	6.33933	-3.67951	0.000296732	0.00184569	-0.430889	0.15739	-0.382287	8.2369	-3.68901	0.000487163	0.00263664	-0.994907	0.460002	-0.23666	5.55471	-1.50814	0.136573	0.480821	-5.69965	0.806422	-0.348345	5.79379	-2.59757	0.0104342	0.139287	-3.5975	0.218416	-0.56813	5.4245	-3.22271	0.00156467	0.0484967	-1.70026
ENSG00000138246.15	DNAJC13	-0.331226	5.97451	-2.96295	0.0034811	0.0192191	-2.37659	0.243685	-0.869851	5.84307	-4.67841	8.96218e-06	0.00015653	3.20686	0.567356	-0.563094	6.55955	-5.62641	5.81275e-08	1.22063e-06	7.7085	0.150236	-0.233668	5.4065	-3.15353	0.00252037	0.00973256	-2.46392	0.341223	-0.178237	6.63423	-1.22549	0.225004	0.583874	-6.17627	0.287961	-0.369817	6.42599	-2.99457	0.00327222	0.0768321	-2.58158	0.412349	-0.253644	6.28794	-1.99067	0.0483748	0.200643	-4.8161
ENSG00000139428.11	MMAB	1.10304	4.35073	4.7187	4.91106e-06	8.91683e-05	3.74652	0.255353	0.516791	5.9882	2.00686	0.047429	0.112538	-4.68065	0.445089	0.548539	4.1416	4.16293	4.57784e-05	0.000365402	1.40908	0.372313	0.426712	4.24334	4.68875	1.6313e-05	0.000184163	2.45288	0.287456	0.181411	5.0786	1.05989	0.293285	0.645583	-6.23003	0.219367	0.234887	4.17053	1.76304	0.0801655	0.368873	-5.22537	0.639757	0.589311	4.43996	2.65145	0.00889541	0.101323	-3.24999
ENSG00000140264.19	SERF2	0.810384	7.42497	5.43361	1.87435e-07	5.76674e-06	6.81311	0.69503	0.397478	7.92067	2.76287	0.00680558	0.0247019	-2.99494	0.26218	0.956483	7.29391	5.18813	4.97724e-07	7.66039e-06	5.6347	0.290891	0.778384	6.03856	6.49696	1.79709e-08	1.14148e-06	8.96299	0.109327	0.44307	7.77916	3.29845	0.00160979	0.0624938	-1.95883	0.723936	0.14317	7.20292	0.923712	0.357291	0.690858	-6.51402	0.239377	0.584399	7.46025	3.45733	0.000714023	0.0358723	-1.11613
ENSG00000140365.15	COMMD4	0.83158	4.72008	6.30762	2.33731e-09	1.48934e-07	11.0348	0.274607	0.0392279	5.85832	0.286921	0.774758	0.851936	-6.59024	0.667599	0.915029	4.53588	6.69926	1.87397e-10	1.08908e-08	13.3054	0.301976	0.512011	4.68104	4.10748	0.000123065	0.000886693	0.44565	0.105681	0.363615	5.32635	1.64996	0.103986	0.428797	-5.49164	0.216276	0.305358	4.9156	2.25038	0.0260482	0.219756	-4.36813	0.241	0.388251	5.01848	2.7351	0.00700522	0.091376	-3.07927
ENSG00000141741.11	MIEN1	1.01044	4.03626	7.74981	7.79888e-13	2.95369e-10	18.732	0.623748	0.510619	4.31653	4.02471	0.000110182	0.00103406	0.881281	0.192247	1.33431	3.91142	6.66354	2.29143e-10	1.25735e-08	13.1293	0.160641	0.760039	4.13551	6.32334	3.53054e-08	1.80544e-06	8.42978	0.106937	0.296641	4.2073	2.24579	0.0282742	0.237841	-4.24231	0.719365	0.631805	4.21231	4.0241	9.49763e-05	0.0104703	0.814773	0.717374	0.703607	4.53727	3.40059	0.000866388	0.0386011	-1.15575
ENSG00000143543.14	JTB	0.877254	6.5052	6.57805	5.57056e-10	4.79749e-08	12.4005	0.192117	0.859921	6.57897	6.88757	4.87807e-10	2.55773e-07	12.6059	0.458745	0.860188	6.2923	6.00092	8.45004e-09	2.38577e-07	9.56918	0.282763	0.274631	6.44227	2.9546	0.00446858	0.0153951	-3.04942	0.48744	0.352607	7.05547	2.40578	0.0191193	0.198176	-4.18134	0.573757	0.403188	6.40037	2.82846	0.00539342	0.0988222	-3.04952	0.403678	0.587244	6.66063	3.91004	0.000140589	0.0190145	0.425412
ENSG00000143774.16	GUK1	0.64423	7.59774	4.11249	6.06754e-05	0.000722569	1.33341	0.639225	1.20818	7.10618	2.85592	0.00520663	0.0200798	-2.75485	0.651726	0.730785	7.65386	4.32936	2.31074e-05	0.000205806	1.96625	0.180624	0.408761	7.25965	3.94035	0.000215069	0.00137878	-0.208855	0.123235	0.261015	7.18993	2.06892	0.0427094	0.291214	-4.88837	0.224969	0.431672	7.14803	2.79717	0.00591209	0.10323	-3.14513	0.251655	0.257292	7.06825	2.30418	0.0226158	0.152107	-4.21677
ENSG00000145041.15	DCAF1	-0.191137	5.11477	-1.23537	0.218387	0.395715	-5.81457	0.642066	-0.334899	5.26464	-1.99579	0.0486408	0.114657	-4.65022	0.314238	-0.774902	5.43456	-5.88768	1.52726e-08	3.92961e-07	9.04672	0.152225	-0.41585	5.20103	-5.42076	1.11359e-06	2.41716e-05	4.96974	0.377067	-0.464504	6.27779	-2.9585	0.00436542	0.0995632	-2.76717	0.49646	-0.466421	5.1982	-2.30139	0.0229069	0.205657	-4.23402	0.394969	-0.0426253	5.12073	-0.374908	0.70827	0.825135	-6.60894
ENSG00000147403.16	RPL10	0.826674	10.3943	6.07933	7.63249e-09	4.04011e-07	9.89348	0.438599	0.786232	9.68455	4.12277	7.67425e-05	0.000788035	1.17661	0.529667	0.922719	10.2169	6.82131	9.37837e-11	6.3011e-09	13.9823	0.147546	0.356978	8.43043	3.70345	0.000465154	0.00253899	-0.952752	0.267784	0.429843	10.8096	2.99305	0.00395615	0.0948383	-2.9032	0.497784	0.258136	10.1365	1.54186	0.125458	0.451258	-5.73561	0.698994	0.25912	10.0418	2.13821	0.0341559	0.17693	-4.62497
ENSG00000148290.9	SURF1	1.00649	4.80916	5.93245	1.61187e-08	7.56425e-07	9.18086	0.18477	0.0675659	5.28864	0.517243	0.606114	0.722731	-6.47252	0.236413	1.0252	5.14946	7.00428	3.27623e-11	2.69272e-09	14.9822	0.171565	0.849785	3.9562	6.67748	8.88311e-09	7.02989e-07	9.78807	0.217688	0.39033	4.68937	2.58383	0.0121296	0.162808	-3.5743	0.215026	0.430429	5.25724	2.66153	0.00872635	0.125343	-3.43519	0.304287	0.404842	5.14924	2.92174	0.00403194	0.0717681	-2.59391
ENSG00000148291.9	SURF2	0.969005	2.8328	6.74114	2.30817e-10	2.3964e-08	13.2476	0.584311	1.00502	3.15475	5.98101	3.35736e-08	2.92381e-06	8.58283	0.744914	0.836752	3.04292	5.52605	9.60624e-08	1.88547e-06	7.37789	0.385286	0.318127	3.85615	1.94905	0.0559723	0.113817	-5.07412	0.248067	0.203397	3.29064	1.085	0.282102	0.635645	-5.91295	0.389125	0.352263	3.22746	2.13631	0.0344651	0.249122	-4.39269	0.292155	0.10422	2.96379	0.719337	0.473077	0.650329	-6.12367
ENSG00000148303.16	RPL7A	1.02852	9.89854	7.67878	1.1788e-12	4.09513e-10	18.3448	0.373599	0.718548	9.98967	4.08454	8.84223e-05	0.000876705	1.04928	0.646193	0.804873	9.61259	6.19754	2.97109e-09	1.03582e-07	10.6137	0.154584	0.278774	8.33083	3.11203	0.00284535	0.010731	-2.65598	0.14638	0.28192	11.0003	2.22832	0.0294777	0.242971	-4.7193	0.66649	0.212236	9.74108	1.51353	0.132491	0.461432	-5.78713	0.622905	0.330214	9.64168	2.88281	0.00453428	0.0751488	-2.84067
ENSG00000149273.14	RPS3	1.03544	9.70972	6.42906	1.23274e-09	8.887e-08	11.6415	0.475853	0.754302	9.08711	4.51558	1.70974e-05	0.000252676	2.58123	0.187176	1.04172	9.30167	6.93692	4.83472e-11	3.65369e-09	14.6146	0.179438	0.433212	8.22926	3.98034	0.000188365	0.00124004	-0.0902838	0.123127	0.285343	10.918	1.7707	0.0815035	0.386422	-5.58399	0.478727	0.288562	9.56512	1.85398	0.0659329	0.335214	-5.22967	0.83864	0.469717	9.70101	3.63001	0.000390741	0.0281841	-0.58453
ENSG00000149357.9	LAMTOR1	1.10556	6.25312	5.60328	8.2619e-08	2.9003e-06	7.59949	0.184667	0.483722	6.7192	4.31452	3.72552e-05	0.000455386	1.8246	0.710822	0.735379	5.77226	5.46815	1.27999e-07	2.38951e-06	6.94593	0.15125	0.629573	5.28059	6.01132	1.17908e-07	4.31203e-06	7.14475	0.148954	0.287346	6.1361	2.0182	0.0478815	0.306856	-4.91795	0.527787	0.10506	6.02788	0.944692	0.34651	0.681785	-6.46373	0.691713	0.315038	6.10233	2.51399	0.0130164	0.120262	-3.6948
ENSG00000149541.9	B3GAT3	0.541049	4.99499	3.33571	0.00104341	0.00737573	-1.26693	0.787298	0.555525	5.0233	3.81112	0.000237628	0.0018313	0.118802	0.190513	0.499343	4.62527	3.26567	0.00127449	0.00634129	-1.7326	0.637375	0.377689	6.10155	3.57792	0.000692993	0.00346959	-1.29491	0.136089	0.0284196	5.15451	0.227577	0.82072	0.943419	-6.76305	0.709153	0.263585	4.90538	1.16861	0.24463	0.593247	-6.16399	0.495786	0.264166	4.90498	1.96661	0.0511143	0.204831	-4.78364
ENSG00000149600.11	COMMD7	0.554841	5.20812	4.82643	3.0631e-06	6.0342e-05	4.17489	0.673033	0.296647	5.29874	2.6861	0.00844917	0.0292461	-3.15772	0.852406	0.67218	5.34468	5.66386	4.8114e-08	1.03599e-06	7.90021	0.191974	0.256305	5.53728	2.33587	0.0228606	0.0559565	-4.48872	0.26209	0.481668	4.66942	3.15097	0.00250107	0.0757863	-2.14048	0.298727	0.0546233	5.53082	0.378843	0.705402	0.892159	-6.80835	0.443502	0.0572598	5.23117	0.433397	0.665362	0.795552	-6.60211
ENSG00000149923.13	PPP4C	0.847484	5.58189	6.11523	6.34737e-09	3.51195e-07	10.0653	0.195331	0.578843	5.9187	4.53963	1.55547e-05	0.000236402	2.6583	0.653123	0.694991	5.13371	5.72667	3.49741e-08	7.92897e-07	8.21434	0.184402	0.361348	5.17086	3.15841	0.0024846	0.00962457	-2.43756	0.107094	0.163049	6.58724	1.33638	0.186285	0.543147	-6.04503	0.44415	0.260213	5.44679	1.97201	0.0506605	0.298392	-4.97074	0.389593	0.57801	5.74761	3.27751	0.0013074	0.0450773	-1.61078
ENSG00000149932.16	TMEM219	0.512895	6.12914	3.8714	0.000153747	0.00156838	0.473976	0.486791	0.9072	6.69686	5.17969	1.13388e-06	3.52316e-05	5.14593	0.38436	1.0873	5.96321	8.54418	2.60761e-15	1.4004e-12	24.203	0.400006	0.798651	5.53955	7.96075	5.74575e-11	2.7737e-08	14.6522	0.105463	0.252868	5.51075	1.61756	0.11081	0.439767	-5.55437	0.278917	0.515863	6.07819	3.30245	0.00122793	0.0453117	-1.68851	0.280927	0.458307	6.33986	2.66834	0.00848028	0.09909	-3.32989
ENSG00000152082.13	MZT2B	1.05676	4.86969	7.41412	5.40964e-12	1.3469e-09	16.8735	0.543988	0.757806	5.2426	4.50811	1.76062e-05	0.000257624	2.55494	0.41993	1.13489	4.97909	6.42572	8.59745e-10	3.72227e-08	11.8059	0.150675	0.842365	4.94573	6.06503	9.58839e-08	3.72681e-06	7.37756	0.111749	0.344351	5.47342	2.01565	0.0481554	0.30792	-4.86565	0.183478	0.309286	5.24936	1.71128	0.0893357	0.388119	-5.4272	0.206089	0.309441	5.02849	2.13088	0.0347655	0.177717	-4.47464
ENSG00000154767.14	XPC	-0.375168	4.62485	-2.64088	0.0090344	0.0404487	-3.14733	0.217371	-1.1819	4.63997	-4.50622	1.77366e-05	0.000258929	2.6474	0.291176	-0.547445	5.38678	-3.65437	0.000325432	0.00199133	-0.475221	0.508672	-0.443496	4.28207	-3.96816	0.000196142	0.00128092	0.0690042	0.12567	-0.520727	5.67838	-3.22582	0.00200281	0.0686627	-1.98878	0.192012	-0.213728	4.91308	-0.969183	0.334194	0.671857	-6.34302	0.767652	-0.3104	4.70066	-1.85321	0.0658606	0.225931	-4.92579
ENSG00000158552.12	ZFAND2B	0.30163	4.81002	2.17469	0.031026	0.101718	-4.26287	0.483896	0.779882	4.8191	5.17665	1.1486e-06	3.5601e-05	5.16378	0.637352	0.465293	5.29619	3.39242	0.000827292	0.00439522	-1.37353	0.461624	0.219889	5.87164	1.6972	0.0948457	0.172698	-5.71937	0.290435	0.165308	4.17913	1.01998	0.311683	0.660707	-6.13358	0.17497	0.306514	5.10114	1.88879	0.0610741	0.324413	-5.10445	0.418854	0.395976	5.46392	1.82736	0.0696768	0.232152	-5.0937
ENSG00000159140.19	SON	-0.340614	8.20029	-2.49615	0.0135014	0.05485	-3.60884	0.193973	-0.00416247	8.02838	-0.0330545	0.973696	0.983584	-6.64792	0.224825	-0.716758	8.28451	-7.01047	3.16085e-11	2.62444e-09	15.006	0.168773	-0.199622	7.63165	-2.17041	0.0339475	0.076801	-4.89519	0.241437	-0.479972	8.70788	-2.76364	0.00750669	0.129495	-3.40288	0.669658	-0.333871	8.216	-2.01422	0.0459812	0.28597	-4.94756	0.274358	-0.359869	7.9897	-2.44353	0.0157306	0.13093	-3.91775
ENSG00000159479.16	MED8	0.543368	4.85673	3.43243	0.000750152	0.00567574	-0.958758	0.697596	0.876465	4.79394	5.40977	4.23211e-07	1.81256e-05	6.11661	0.621116	0.285429	4.6828	2.35224	0.0195822	0.0608114	-4.18987	0.179165	0.0249242	4.58587	0.284027	0.777368	0.843594	-6.98746	0.248231	0.0719058	5.33067	0.512025	0.610444	0.849477	-6.68296	0.587363	0.127419	4.66037	1.04996	0.295618	0.639153	-6.26029	0.184812	0.210601	4.75864	1.94482	0.0537088	0.208856	-4.80809
ENSG00000162191.13	UBXN1	0.743197	6.5472	5.35788	2.68763e-07	7.77102e-06	6.47111	0.395036	0.163874	6.328	1.07597	0.284497	0.428269	-6.07274	0.44639	0.828258	6.79115	5.50238	1.08053e-07	2.07246e-06	7.10324	0.148103	0.330989	6.16458	3.26419	0.00181594	0.00749895	-2.20223	0.327418	0.0916843	6.71608	0.633327	0.528839	0.807788	-6.73584	0.248006	0.320648	6.73134	1.74894	0.0825833	0.373758	-5.42329	0.228348	0.0207541	6.37168	0.121074	0.903798	0.947417	-6.76467
ENSG00000162236.11	STX5	0.406073	5.25191	3.86659	0.000156556	0.0015922	0.477667	0.692666	0.79913	5.14234	5.00447	2.36611e-06	6.0821e-05	4.46414	0.429965	0.478224	5.1467	4.67663	5.20468e-06	5.65281e-05	3.4097	0.710308	0.166113	5.23634	2.53831	0.0137544	0.0376449	-4.00986	0.113478	0.0376699	5.30182	0.305025	0.761364	0.918367	-6.76076	0.476969	0.194315	5.05081	1.52155	0.130471	0.457921	-5.70652	0.266204	0.213402	5.03091	2.50673	0.0132756	0.121004	-3.63616
ENSG00000162244.10	RPL29	1.15734	9.16108	8.23904	4.33448e-14	3.53194e-11	21.5396	0.444796	0.570193	8.77393	3.47424	0.000755214	0.00443369	-0.976656	0.210276	1.21803	8.53089	8.06152	5.5715e-14	1.52859e-11	21.214	0.663785	0.526152	7.23686	4.74764	1.32125e-05	0.000155188	2.47932	0.130224	0.374857	9.94475	2.51094	0.0146492	0.17721	-4.06759	0.239595	0.452848	8.78355	2.96597	0.00357149	0.08008	-2.68335	0.183131	0.414749	8.72082	3.67531	0.000332418	0.0267936	-0.426593
ENSG00000162613.16	FUBP1	-0.49675	6.38319	-2.79982	0.00570087	0.0283148	-2.82682	0.215376	-0.283348	6.6992	-1.97141	0.051404	0.119444	-4.75271	0.180863	-1.07183	6.42298	-7.64157	7.43272e-13	1.15808e-10	18.6811	0.663476	-0.756418	6.6379	-5.87628	1.97972e-07	6.40543e-06	6.59666	0.222335	-0.205919	7.8037	-1.71583	0.0911625	0.405782	-5.54617	0.384036	-0.853489	6.46507	-5.17787	7.99976e-07	0.000705526	5.28381	0.244658	-0.418033	6.39165	-3.40317	0.00085883	0.0384572	-1.22276
ENSG00000163946.13	FAM208A	-0.463649	5.63759	-4.28418	3.05278e-05	0.000403784	2.01224	0.65349	-0.144661	5.73237	-1.33058	0.186315	0.316964	-5.75122	0.184368	-0.576194	5.88284	-5.3172	2.67822e-07	4.50072e-06	6.25332	0.148526	-0.236285	5.99859	-2.81595	0.00657304	0.0208919	-3.3832	0.414623	-0.00680011	6.845	-0.0537963	0.95727	0.987199	-6.94138	0.21282	-0.206035	5.75953	-1.52626	0.129295	0.456661	-5.73067	0.320879	-0.298453	5.63322	-2.89858	0.00432426	0.0740256	-2.65806
ENSG00000164713.9	BRI3	0.766678	6.48607	4.76753	3.96862e-06	7.45453e-05	3.90927	0.698019	0.489189	6.71523	2.95456	0.00389372	0.0160441	-2.49458	0.52516	0.996645	6.31397	6.91156	5.59422e-11	4.10476e-09	14.448	0.152318	0.589894	4.52298	6.49771	1.79191e-08	1.14119e-06	9.06288	0.124982	0.0472951	4.60778	0.15044	0.880904	0.963248	-6.6977	0.18232	0.345796	6.09347	2.77997	0.00621607	0.105697	-3.16797	0.235052	0.341415	6.0546	2.83843	0.00517646	0.0798726	-2.87073
ENSG00000167397.14	VKORC1	0.562249	5.48683	4.13952	5.45286e-05	0.000661676	1.45361	0.249558	0.122752	5.59326	0.887786	0.376758	0.521462	-6.23312	0.194623	0.809607	5.72484	5.52143	9.8299e-08	1.92041e-06	7.2013	0.6574	0.512771	4.1663	5.33016	1.563e-06	3.09721e-05	4.7284	0.133205	0.239602	5.16058	1.23213	0.222529	0.580586	-6.04914	0.546451	0.246226	5.41345	1.5973	0.112546	0.431684	-5.6196	0.473074	0.035016	4.99908	0.180655	0.856888	0.920452	-6.65256
ENSG00000167526.13	RPL13	1.01755	10.2838	6.53768	6.91537e-10	5.68568e-08	12.1999	0.426702	1.07081	9.64981	4.68433	8.75204e-06	0.000153821	3.22906	0.381923	1.22218	9.77764	6.75345	1.37934e-10	8.6946e-09	13.6033	0.14802	0.465042	8.92946	3.98353	0.000186383	0.00123017	-0.0808435	0.105696	0.0192462	10.7186	0.104724	0.916931	0.975447	-7.11215	0.794542	0.441693	10.1818	2.49371	0.0138541	0.161264	-3.87578	0.423792	0.350152	9.94528	2.60163	0.0102288	0.107858	-3.57192
ENSG00000168028.13	RPSA	1.1066	9.06561	6.54633	6.60255e-10	5.47971e-08	12.2398	0.191133	0.838002	8.74761	4.35722	3.16311e-05	0.000402066	1.99461	0.180856	1.03652	8.55626	6.2131	2.73276e-09	9.66074e-08	10.681	0.429704	0.654698	7.74449	6.35126	3.16781e-08	1.68789e-06	8.37747	0.124633	0.521065	10.7392	3.31141	0.0015478	0.0621884	-2.02965	0.9339	0.355909	9.04203	2.46799	0.0148425	0.167679	-3.95951	0.382358	0.567951	9.19738	3.89304	0.000149821	0.0195771	0.315328
ENSG00000168393.12	DTYMK	1.12737	3.49049	6.13	5.8826e-09	3.30236e-07	10.17	0.186241	0.400858	3.87336	2.29977	0.0235124	0.0656198	-3.93141	0.234786	0.660093	2.7693	3.35795	0.000931616	0.00485981	-1.24203	0.542158	0.419624	3.77347	3.45896	0.00100425	0.00468081	-1.41181	0.174185	0.467948	5.38911	1.6273	0.108722	0.436547	-5.53882	0.204918	0.294273	3.1663	1.48527	0.139812	0.470847	-5.51766	0.332992	0.596762	3.60657	2.10806	0.0367255	0.181299	-4.37508
ENSG00000169241.17	SLC50A1	0.801744	4.58964	3.92097	0.000127421	0.00133789	0.68615	0.700849	0.56538	5.25913	2.22351	0.0284022	0.0757312	-4.22273	0.188717	0.503508	3.57938	2.17974	0.0303845	0.0865028	-4.45952	0.327094	0.437206	2.94947	3.17365	0.00237574	0.00929237	-2.0848	0.109921	0.340606	5.56877	2.5622	0.0128329	0.167124	-3.71832	0.179942	0.350706	3.89891	1.48212	0.140647	0.47176	-5.63613	0.315346	1.23908	5.03522	3.03441	0.00285156	0.0622261	-2.30457
ENSG00000169689.14	CENPX	1.16627	4.13717	7.45338	4.32217e-12	1.12838e-09	17.0866	0.728843	0.205194	3.80249	1.26094	0.210227	0.345568	-5.67063	0.184503	1.22483	4.23687	6.82868	8.99201e-11	6.10128e-09	14.026	0.266341	0.381405	5.12761	2.90507	0.00513559	0.0171686	-3.10713	0.446988	0.326704	4.49066	1.08212	0.283372	0.636972	-6.13662	0.250031	0.558982	4.42405	3.24967	0.00145977	0.0506071	-1.74926	0.247154	0.670492	4.88559	2.96162	0.00357056	0.0682479	-2.47704
ENSG00000170906.15	NDUFA3	1.05583	4.72297	5.12061	8.13423e-07	1.96478e-05	5.43964	0.769291	0.468409	5.15995	2.99294	0.00347111	0.0146787	-2.35484	0.335834	0.82395	4.20265	4.56062	8.6452e-06	8.79893e-05	2.96983	0.244303	0.696923	4.89611	5.18998	2.63195e-06	4.52474e-05	4.14822	0.130439	0.302371	4.89683	1.82618	0.0726159	0.369147	-5.14496	0.192051	0.16628	4.75701	0.956362	0.340605	0.676641	-6.36498	0.563497	0.717963	4.85038	4.08174	7.31475e-05	0.0145765	1.12113
ENSG00000171222.10	SCAND1	1.11338	5.30444	6.74708	2.23484e-10	2.34746e-08	13.2849	0.67228	0.591846	5.64225	3.86237	0.000198093	0.00159841	0.266673	0.396529	1.20602	5.00052	6.39077	1.04148e-09	4.37404e-08	11.618	0.157961	0.799422	4.46971	4.876	8.31646e-06	0.000108446	3.06806	0.493217	0.350144	4.77156	1.93575	0.0574392	0.330519	-4.93492	0.615263	0.63481	5.09966	4.1056	6.95889e-05	0.00902541	1.0375	0.200383	0.535418	5.18225	3.35198	0.0010206	0.0415844	-1.34858
ENSG00000171443.6	ZNF524	0.765455	3.8168	4.44242	1.59229e-05	0.000236035	2.67591	0.190867	0.300321	3.73216	1.8292	0.0703106	0.151713	-4.82463	0.184863	1.23534	3.79297	7.69884	5.24296e-13	8.8225e-11	19.057	0.493296	0.590337	3.20766	3.66154	0.000531809	0.00281992	-0.722728	0.148874	0.206725	3.38145	0.916031	0.363183	0.701677	-6.08749	0.256461	0.641577	3.98456	3.22178	0.00159812	0.0526563	-1.78837	0.800224	0.395217	4.06859	2.22945	0.0273033	0.162722	-4.16861
ENSG00000171681.12	ATF7IP	-0.720724	5.85159	-3.27834	0.00126474	0.00862293	-1.44195	0.801123	-1.09701	5.90995	-4.82827	4.88941e-06	0.000101032	3.78687	0.198349	-0.733678	5.89131	-5.61173	6.25829e-08	1.2948e-06	7.65969	0.422348	-0.296257	6.28808	-3.43647	0.00107639	0.0049572	-1.71194	0.210921	-0.298699	6.52782	-1.76084	0.0831732	0.389177	-5.38871	0.78923	-0.474767	5.91629	-3.04796	0.00277461	0.0695176	-2.40368	0.675443	-0.483633	5.67804	-3.32152	0.00112997	0.0424742	-1.42807
ENSG00000172493.20	AFF1	-0.932024	7.44879	-5.43954	1.82198e-07	5.64435e-06	6.84376	0.190917	-0.6967	6.88054	-3.79211	0.000254126	0.00192298	0.0255133	0.677271	-0.650356	7.53508	-3.96441	0.000100746	0.000724689	0.567809	0.14777	-0.138968	4.56912	-0.997932	0.322323	0.444082	-6.5206	0.233806	-0.708784	7.96109	-3.03396	0.00351772	0.089053	-2.66591	0.195703	-0.604088	7.51408	-3.08719	0.00245447	0.0652668	-2.34103	0.414493	-0.481717	7.2106	-2.59584	0.0103949	0.108602	-3.52133
ENSG00000172663.8	TMEM134	0.830748	4.03237	6.0088	1.09436e-08	5.42938e-07	9.56944	0.187929	0.860921	4.79254	4.70208	8.15013e-06	0.000146516	3.29936	0.273461	0.730612	4.12148	5.35686	2.20908e-07	3.82437e-06	6.49066	0.21036	0.550557	4.00774	4.30913	6.18611e-05	0.000521082	1.19121	0.405796	0.258623	4.36827	1.05315	0.29634	0.647189	-6.13472	0.274732	0.336986	4.14931	2.27504	0.0244855	0.213404	-4.23464	0.195778	0.473807	4.33934	2.69937	0.00776284	0.095744	-3.1098
ENSG00000173457.10	PPP1R14B	1.55666	5.27283	5.8546	2.38477e-08	1.0343e-06	8.79612	0.184689	1.80679	5.34635	7.15253	1.36266e-10	1.2305e-07	13.8419	0.66365	1.01158	5.0889	3.71402	0.000261198	0.0016536	-0.303722	0.15164	1.1489	2.87408	6.07239	9.3203e-08	3.67588e-06	7.61602	0.205303	0.326867	6.08445	1.39653	0.16751	0.521939	-5.93292	0.587009	0.232513	4.47658	0.86222	0.390101	0.716009	-6.42668	0.503864	0.878713	4.96259	3.62479	0.000398054	0.0285158	-0.476511
ENSG00000173465.7	SSSCA1	1.19742	3.77524	6.91509	8.90499e-11	1.12951e-08	14.1771	0.386646	1.35494	3.96792	6.42726	4.30141e-09	8.20135e-07	10.5315	0.40913	1.00528	3.91849	6.18883	3.11331e-09	1.07944e-07	10.6073	0.590895	0.115498	3.42352	1.23839	0.220399	0.333194	-6.07271	0.120904	0.181432	4.14646	0.842819	0.402554	0.72964	-6.29498	0.178735	0.345909	3.98921	2.1225	0.0356285	0.252728	-4.53292	0.192411	0.0913695	3.55878	0.502463	0.616095	0.761749	-6.34616
ENSG00000174276.6	ZNHIT2	1.30201	2.14356	5.88491	2.04823e-08	9.07361e-07	8.98979	0.184627	0.32959	4.00206	1.29012	0.199946	0.333481	-5.6756	0.18498	1.10771	2.16939	6.39427	1.02171e-09	4.31975e-08	11.7951	0.465853	0.369546	2.46416	2.12387	0.0378159	0.0838242	-4.47965	0.126625	0.437513	2.42924	1.82428	0.0729059	0.369622	-4.75964	0.184722	0.652994	2.44051	2.87589	0.00468609	0.0922505	-2.55251	0.495518	0.397302	2.31836	2.15126	0.0330926	0.174369	-4.09066
ENSG00000174775.16	HRAS	0.951363	4.53855	5.94437	1.5176e-08	7.18454e-07	9.24432	0.315269	1.12753	4.25786	5.90533	4.72789e-08	3.7167e-06	8.22973	0.521145	1.07693	4.82337	6.80709	1.01698e-10	6.73745e-09	13.8869	0.162044	0.524704	5.56122	4.20962	8.7025e-05	0.000676061	0.707132	0.131485	0.215353	4.21048	0.971897	0.334861	0.68013	-6.19555	0.574265	0.283438	4.80519	1.55007	0.123475	0.448761	-5.64619	0.627596	0.0890192	4.55245	0.620973	0.535581	0.701519	-6.43045
ENSG00000176101.11	SSNA1	1.23254	4.88352	7.18767	1.95183e-11	3.49898e-09	15.636	0.223569	1.07021	5.0212	6.68645	1.2709e-09	4.15402e-07	11.6897	0.195507	0.996821	4.70297	6.30807	1.63533e-09	6.34062e-08	11.1914	0.508498	0.582162	5.30526	4.27431	6.97355e-05	0.000571353	0.935305	0.505778	0.192474	5.33313	1.20821	0.231532	0.590069	-6.0967	0.174011	0.321201	5.13101	2.36286	0.0195672	0.190795	-4.13688	0.332822	0.365176	5.0843	2.56885	0.0112017	0.112472	-3.50031
ENSG00000177556.11	ATOX1	1.05986	4.64275	6.55247	6.38915e-10	5.31902e-08	12.2799	0.654624	0.22866	5.04815	1.82501	0.0709457	0.1529	-4.97056	0.428476	0.880669	4.51124	5.77007	2.8016e-08	6.56595e-07	8.45164	0.557936	0.649217	3.92044	6.02116	1.13527e-07	4.23477e-06	7.30818	0.108595	0.306415	5.6087	1.86148	0.0673954	0.355938	-5.16206	0.16446	0.27449	4.3727	2.08669	0.0388044	0.263339	-4.65254	0.726023	0.277643	4.21845	2.29351	0.0232385	0.153653	-4.03933
ENSG00000179085.7	DPM3	0.975202	3.64389	6.75748	2.11182e-10	2.25345e-08	13.3488	0.801221	0.388618	4.5165	2.36693	0.0198365	0.0573185	-3.85754	0.602284	1.28169	3.48157	7.59701	9.74267e-13	1.42974e-10	18.4649	0.42824	0.845066	3.24344	5.53381	7.2781e-07	1.73468e-05	5.58696	0.198202	0.0997305	2.89956	0.427015	0.670841	0.88015	-6.31912	0.532262	0.341705	3.87327	2.29255	0.023426	0.207939	-4.15659	0.67969	0.5994	3.99045	3.67234	0.000335972	0.0267936	-0.220282
ENSG00000180879.13	SSR4	0.997107	6.39485	5.90333	1.86695e-08	8.4658e-07	9.02418	0.695757	0.680788	7.01764	4.35432	3.19862e-05	0.000405556	1.96809	0.475215	0.985373	6.27421	6.27566	1.94959e-09	7.3447e-08	10.9927	0.451311	0.455785	5.55951	4.03985	0.000154461	0.00106006	0.16067	0.107091	0.428994	7.14587	1.95069	0.0555963	0.327145	-5.115	0.875788	0.243128	6.09066	1.60544	0.110742	0.429522	-5.63957	0.654786	1.0654	6.68234	4.07307	7.56367e-05	0.0147437	0.998933
ENSG00000182154.7	MRPL41	1.19336	5.70274	4.728	4.71629e-06	8.59804e-05	3.75133	0.263933	0.408865	5.80384	2.09429	0.0387288	0.0964166	-4.50406	0.226485	1.07462	4.93039	5.50401	1.07181e-07	2.06584e-06	7.13514	0.562437	1.10924	5.82337	6.01463	1.16418e-07	4.264e-06	7.14036	0.181344	0.365849	4.90666	1.51105	0.135833	0.4798	-5.6559	0.692295	0.617496	5.39519	3.19292	0.00175409	0.0549879	-1.9921	0.480113	0.693946	5.7012	2.96506	0.00353323	0.0681716	-2.51933
ENSG00000183617.4	MRPL54	1.39021	4.20731	7.19639	1.85842e-11	3.39953e-09	15.6837	0.246805	0.19548	4.78709	1.20251	0.231969	0.370988	-5.86089	0.270677	1.25475	4.07227	6.51748	5.18011e-10	2.42772e-08	12.3309	0.147326	0.426736	3.70745	2.99593	0.00397455	0.0139886	-2.69114	0.247921	0.0796256	4.62356	0.432486	0.666882	0.877815	-6.62475	0.801601	0.553683	4.16213	3.1954	0.00174015	0.0546805	-1.88394	0.313649	0.505068	4.14152	3.38887	0.000901432	0.0390761	-1.1412
ENSG00000184281.14	TSSC4	0.949552	4.98947	4.40287	1.87655e-05	0.000270131	2.46275	0.436828	1.46967	4.43246	7.40574	3.97585e-11	6.67095e-08	15.033	0.187989	0.777191	5.11584	5.44329	1.44693e-07	2.64652e-06	6.84257	0.443944	0.449538	4.22999	3.38693	0.001253	0.00557797	-1.69102	0.15271	0.179808	4.54499	0.997762	0.322255	0.668319	-6.22032	0.181765	0.370782	5.36646	2.29682	0.023174	0.206649	-4.30221	0.406159	0.0873628	4.8792	0.529341	0.597369	0.748369	-6.52248
ENSG00000185262.8	UBALD2	0.544073	4.9708	2.33888	0.0204966	0.0748444	-3.92611	0.20539	0.621559	3.74321	3.62171	0.000459198	0.00301831	-0.397542	0.18025	0.880701	4.11827	4.71584	4.375e-06	4.87978e-05	3.62435	0.55494	0.978135	3.91538	6.72478	7.38292e-09	6.23082e-07	9.98936	0.265055	0.0165309	7.00836	0.0603616	0.952061	0.98608	-6.95289	0.259369	0.946757	4.39239	4.08653	7.48698e-05	0.00934389	1.00914	0.186988	0.981359	5.13619	3.06325	0.00260563	0.0598221	-2.21976
ENSG00000186566.12	GPATCH8	-0.995724	5.24071	-7.66534	1.27446e-12	4.24466e-10	18.2575	0.334141	-0.893988	5.02344	-4.37392	2.96628e-05	0.000383438	2.12189	0.202103	-1.73633	5.57618	-11.0389	1.17737e-22	7.42948e-19	40.7851	0.498953	-1.6283	7.02532	-11.0321	4.59731e-16	1.10965e-11	26.2621	0.213051	-0.984446	6.11336	-4.8105	9.92965e-06	0.00635099	3.03243	0.305378	-0.957849	5.55442	-4.9708	1.99422e-06	0.00115608	4.46236	0.552143	-0.81631	5.26568	-4.79598	3.93632e-06	0.00308978	3.93031
ENSG00000187051.8	RPS19BP1	1.05552	5.82731	6.06858	8.06451e-09	4.24373e-07	9.83294	0.19929	1.2051	6.07037	7.02682	2.50026e-10	1.75509e-07	13.2528	0.336201	1.00914	5.58091	5.8686	1.68617e-08	4.26032e-07	8.90629	0.380318	0.553757	5.6486	4.19823	9.04703e-05	0.000696993	0.664916	0.420735	0.357016	5.59195	2.12023	0.0379759	0.274988	-4.67615	0.238587	0.213851	6.007	1.30361	0.194595	0.540199	-6.06689	0.2917	0.144584	5.68773	1.04767	0.296513	0.490081	-6.19328
ENSG00000187630.15	DHRS4L2	1.02577	3.65471	5.35054	2.78264e-07	8.01986e-06	6.49641	0.639004	0.369715	4.29275	2.29312	0.0239072	0.0664272	-3.99646	0.185392	0.775273	3.31738	4.80936	2.87909e-06	3.43761e-05	4.10185	0.543267	0.731794	2.01556	4.24921	7.60073e-05	0.000610715	1.26501	0.439941	0.464183	3.98831	1.81431	0.0744461	0.372004	-5.03891	0.214912	0.42175	3.90219	2.02346	0.0450073	0.283457	-4.72462	0.678706	0.621987	4.13287	2.7234	0.00724565	0.0930314	-3.03592
ENSG00000188486.3	H2AFX	1.17119	3.88045	5.25188	4.42593e-07	1.17602e-05	6.04283	0.800713	1.08448	4.55529	4.12785	7.53077e-05	0.000776463	1.21106	0.920008	0.551208	3.09119	2.86717	0.00456189	0.018453	-2.7305	0.580361	0.715501	4.98646	4.85499	8.97392e-06	0.000115276	2.94684	0.109922	0.569258	6.75457	1.5919	0.116469	0.448265	-5.7044	0.844407	0.490539	3.54393	2.20277	0.0293141	0.231451	-4.31774	0.20011	0.761709	4.37243	2.20527	0.0289909	0.166032	-4.28489
ENSG00000197982.13	C1orf122	1.23915	4.87751	5.81949	2.84262e-08	1.20567e-06	8.63505	0.701221	1.01045	5.62689	5.39787	4.45584e-07	1.87533e-05	6.04789	0.39862	1.22926	4.82069	6.10543	4.86135e-09	1.51675e-07	10.1281	0.505353	0.924929	4.72298	6.31243	3.68315e-08	1.85595e-06	8.32876	0.401377	0.361288	3.86188	1.72994	0.0885928	0.400314	-5.15323	0.206926	0.454852	4.97636	2.4289	0.0164655	0.175722	-3.97967	0.631495	0.32334	4.75347	2.02192	0.0450016	0.195627	-4.66657
ENSG00000204237.4	OXLD1	1.11136	3.01664	5.18815	5.95509e-07	1.52507e-05	5.80068	0.196055	0.753035	3.84554	5.15375	1.26541e-06	3.83114e-05	5.11743	0.297977	0.929111	2.65366	6.13325	4.19185e-09	1.34785e-07	10.4162	0.511164	0.592493	3.19276	4.78612	1.15058e-05	0.000139766	2.92425	0.253293	0.36768	4.19846	2.37575	0.020603	0.203849	-3.96927	0.260349	0.679539	3.21332	4.2321	4.25842e-05	0.00701592	1.67841	0.594013	0.36977	3.43808	2.11308	0.0362865	0.180674	-4.31698
ENSG00000204356.13	NELFE	0.876352	5.67661	8.58014	5.53963e-15	6.39423e-12	23.5307	0.432722	1.15111	5.87896	6.25207	9.70543e-09	1.32753e-06	9.72195	0.283906	0.831233	5.71142	6.9088	5.68358e-11	4.14622e-09	14.4375	0.630427	0.572255	4.99769	6.39562	2.6662e-08	1.49313e-06	8.632	0.337385	0.096235	5.73738	0.950622	0.34547	0.687264	-6.40688	0.4957	0.394442	5.56729	3.46913	0.000701986	0.0318389	-1.14849	0.189231	0.298875	5.50822	3.44607	0.000742107	0.0361021	-1.06574
ENSG00000205220.11	PSMB10	0.766965	4.72372	4.93691	1.87338e-06	3.98687e-05	4.65163	0.218904	0.200878	4.84248	1.34184	0.182649	0.312502	-5.69287	0.224084	0.821195	3.65357	4.33269	2.27895e-05	0.000203477	2.10267	0.662245	0.731084	3.62432	5.19902	2.54532e-06	4.41267e-05	4.32939	0.374022	0.0605541	7.24826	0.428379	0.669853	0.879635	-6.87817	0.203609	0.470137	4.72951	2.29217	0.0234486	0.208024	-4.26717	0.187259	0.80221	5.47887	2.4795	0.014288	0.125848	-3.76001
ENSG00000205544.3	TMEM256	1.08691	4.46655	6.24036	3.32121e-09	2.0069e-07	10.6997	0.476947	0.174829	4.31051	1.14424	0.25522	0.396628	-5.87517	0.186623	1.23859	3.63752	7.96307	1.02926e-13	2.47425e-11	20.6512	0.406685	0.851764	3.09534	6.48433	1.88776e-08	1.17738e-06	9.15106	0.10536	0.112265	4.93081	0.700489	0.48623	0.780742	-6.5192	0.157916	0.637262	3.94201	4.11703	6.65981e-05	0.00881026	1.17789	0.19296	0.68827	4.16757	4.09696	6.89679e-05	0.014493	1.23303
ENSG00000213523.10	SRA1	0.893401	4.94736	4.53717	1.06972e-05	0.000169704	2.99445	0.232234	0.946109	6.11656	3.8196	0.000230607	0.00179136	0.115458	0.520765	0.591629	4.58663	3.68869	0.000286857	0.00179311	-0.354088	0.57401	0.272726	5.67029	1.9552	0.0552261	0.11267	-5.26104	0.169649	0.332306	5.65041	1.72701	0.0891211	0.401326	-5.39774	0.300932	0.247121	4.91312	1.24463	0.215431	0.56437	-6.07186	0.203873	0.243983	4.83558	1.64418	0.10228	0.274069	-5.34064
ENSG00000213741.9	RPS29	1.32978	7.85552	8.05782	1.27538e-13	7.62111e-11	20.4973	0.599931	0.707725	7.5975	4.36079	3.12007e-05	0.000398608	1.99344	0.537329	1.00977	7.38045	5.43682	1.49369e-07	2.71239e-06	6.79512	0.695799	0.47626	6.55561	3.78505	0.000357592	0.00206242	-0.679818	0.108391	0.204854	9.13495	1.36008	0.178706	0.534158	-6.1449	0.500465	0.416335	7.53189	2.41952	0.0168775	0.177896	-4.08291	0.767784	0.658027	7.95271	3.57048	0.000482163	0.030815	-0.764013
ENSG00000214113.10	LYRM4	0.497936	4.38648	3.43722	0.000737858	0.00560322	-0.913821	0.377396	0.26769	4.42531	2.83898	0.00546937	0.0208534	-2.70606	0.208353	0.598878	3.99625	5.69545	4.09938e-08	9.0369e-07	8.12772	0.151891	0.16934	3.74372	1.83069	0.072118	0.139409	-5.25947	0.124175	0.375091	4.6282	2.16997	0.0338306	0.260552	-4.467	0.390412	0.0567703	4.0987	0.42008	0.675097	0.876822	-6.64124	0.183636	0.0765698	3.74009	0.410699	0.681892	0.807297	-6.4149
ENSG00000214253.8	FIS1	1.12863	6.48134	6.56061	6.11656e-10	5.13982e-08	12.3102	0.190427	0.210374	6.57163	1.54008	0.126657	0.238227	-5.48404	0.503414	1.13803	6.45777	7.43541	2.58087e-12	3.34735e-10	17.4504	0.164557	0.525924	5.88378	4.52173	2.94937e-05	0.000292959	1.73213	0.108351	0.129133	5.46892	0.777992	0.439519	0.752222	-6.5296	0.268959	0.369915	6.43994	2.5017	0.0135592	0.159799	-3.87483	0.687	0.154289	6.12347	1.04007	0.300017	0.493447	-6.22805
ENSG00000231500.6	RPS18	0.96904	10.0114	5.90375	1.86297e-08	8.46205e-07	9.03614	0.617726	0.866578	9.43994	4.70934	7.91548e-06	0.000143218	3.3185	0.336051	0.911682	9.42724	5.04535	9.75472e-07	1.35359e-05	5.01899	0.54827	0.504942	8.1812	4.16571	0.000101054	0.000764138	0.506613	0.313619	0.276092	11.3042	1.91047	0.0606785	0.339289	-5.34913	0.180986	0.131551	9.60885	0.796096	0.427379	0.742163	-6.60851	0.208656	0.446973	9.77526	2.82323	0.00541478	0.081495	-3.00183
ENSG00000233762.3	AC007969.5	1.17436	1.35683	5.71776	4.71091e-08	1.80708e-06	8.17713	0.222496	1.61114	0.947515	5.96148	3.66806e-08	3.09791e-06	8.39965	0.444331	1.15507	1.05413	5.06483	8.90603e-07	1.25514e-05	5.40117	0.592635	0.728743	0.80769	3.65187	0.000548418	0.00289337	-0.455645	0.111786	0.689233	1.82984	2.77063	0.00736514	0.128523	-2.73149	0.430866	0.91431	1.25633	3.64539	0.000380438	0.0231927	-0.166155	0.621108	0.104432	1.11442	0.478714	0.632854	0.773299	-6.02437
ENSG00000233927.4	RPS28	0.998417	8.03465	6.8556	1.23515e-10	1.46313e-08	13.8521	0.218593	1.06928	7.72222	5.14023	1.33974e-06	3.99035e-05	4.98995	0.180071	0.981597	7.316	5.46285	1.31393e-07	2.43859e-06	6.91804	0.427759	0.662408	6.82413	4.88743	7.97889e-06	0.000104837	2.97577	0.386824	0.415077	8.85586	2.22178	0.02994	0.245126	-4.66191	0.289563	0.23138	7.44899	1.31255	0.191569	0.536694	-6.0871	0.408246	0.690901	7.7871	4.11732	6.37286e-05	0.0141732	1.13758
ENSG00000241553.12	ARPC4	0.833709	6.68618	7.12028	2.84861e-11	4.67068e-09	15.2677	0.203164	0.680582	6.79045	5.97328	3.47712e-08	2.98677e-06	8.48953	0.260888	0.749087	6.90135	6.78263	1.16885e-10	7.60387e-09	13.7294	0.161322	0.518134	5.78897	5.4526	9.88099e-07	2.22479e-05	5.03869	0.106939	0.341697	7.7221	2.094	0.0403356	0.281997	-4.86921	0.179421	0.397719	6.53466	3.20553	0.0016843	0.0538184	-1.99013	0.201333	0.47228	6.83192	2.87194	0.00468444	0.0763327	-2.81738
ENSG00000244187.7	TMEM141	1.16145	4.16428	7.31451	9.53566e-12	2.08467e-09	16.3254	0.311873	0.760385	4.56202	4.0938	8.54454e-05	0.000854725	1.09649	0.642797	1.29364	3.55126	7.7368	4.1568e-13	7.54084e-11	19.2923	0.207572	0.360634	3.96143	2.66738	0.0098153	0.028846	-3.55811	0.111117	0.109072	4.1499	0.850274	0.398429	0.726776	-6.27969	0.711066	0.767733	4.01241	2.39011	0.0182296	0.184373	-3.98592	0.216827	1.43614	5.48809	2.67058	0.00842659	0.0986788	-3.31163
ENSG00000244313.3	RP11-425L10.1	1.43569	2.1513	8.1625	6.84571e-14	4.72302e-11	20.9233	0.471639	1.22355	1.92933	4.93522	3.15245e-06	7.42198e-05	4.32665	0.444867	1.20198	2.11529	5.69107	4.19174e-08	9.19233e-07	8.23276	0.644996	0.496492	0.853505	2.39553	0.019736	0.049772	-3.70295	0.168853	0.345816	3.15256	1.42709	0.158547	0.509851	-5.47639	0.245672	0.783509	2.18196	3.5698	0.000496048	0.0265677	-0.497085	0.589146	0.117577	2.03974	0.584064	0.560074	0.720245	-6.08167
ENSG00000253729.7	PRKDC	-0.20443	6.69667	-1.38379	0.168224	0.331768	-5.68229	0.19872	-0.598134	6.71802	-3.4264	0.000884874	0.00501765	-1.13197	0.188945	-0.996072	6.68423	-7.9508	1.11079e-13	2.57225e-11	20.5334	0.365258	-0.596778	6.40868	-6.17206	6.34358e-08	2.71364e-06	7.71865	0.114464	-0.443394	8.53216	-1.53017	0.131038	0.471962	-5.86787	0.822454	-0.421713	6.74629	-2.29156	0.023485	0.208024	-4.35035	0.226848	-0.0774976	6.63377	-0.553697	0.580629	0.735654	-6.63062
ENSG00000277972.1	CISD3	1.45569	4.62866	5.24034	4.67124e-07	1.23631e-05	5.9655	0.488126	0.440004	5.31896	3.2165	0.00174232	0.0085864	-1.73439	0.778865	1.06295	4.27478	5.84774	1.87843e-08	4.67129e-07	8.84437	0.37166	0.57024	3.06359	3.44157	0.00105963	0.00489126	-1.35973	0.19573	0.344946	3.48447	1.06262	0.292056	0.644521	-5.98048	0.234914	0.398845	4.72271	2.13692	0.0344146	0.249122	-4.5932	0.189465	0.903241	5.28641	3.13519	0.00207498	0.0544956	-2.01958
ENSG00000104522.15	TSTA3	1.1448	5.2016	6.82987	1.42225e-10	1.62305e-08	13.7207	0.65008	0.449304	5.14597	3.584	0.000522188	0.00333503	-0.617149	0.781056	0.894398	4.59379	6.24459	2.30614e-09	8.44838e-08	10.8642	0.147558	0.490281	4.29387	4.43059	4.05917e-05	0.000376253	1.55471	0.144414	0.185008	5.08727	0.693683	0.49046	0.783481	-6.55192	1.0252	0.481749	4.83288	2.649	0.00903972	0.127797	-3.43777	0.661175	0.790241	5.50817	2.74871	0.00673469	0.0902147	-3.0936
ENSG00000130305.16	NSUN5	0.818508	3.90603	5.72408	4.5662e-08	1.75778e-06	8.20972	0.569483	0.723293	3.84264	5.11236	1.50666e-06	4.37367e-05	4.9535	0.242623	0.60982	4.02202	5.82266	2.13802e-08	5.23938e-07	8.7514	0.649703	0.155797	4.56725	1.86456	0.0671403	0.131561	-5.31982	0.306607	0.157769	5.45068	1.09908	0.275962	0.630137	-6.23126	0.232812	0.255024	4.58495	2.04344	0.042962	0.27754	-4.75956	0.189139	0.168295	4.48606	1.52745	0.128802	0.307283	-5.47545
ENSG00000142546.13	NOSIP	0.845586	4.82984	8.39034	1.74729e-14	1.62016e-11	22.4098	0.428141	0.733204	4.97509	6.0454	2.50534e-08	2.45347e-06	8.82236	0.487481	0.988577	4.74611	7.69318	5.42714e-13	9.07195e-11	18.9949	0.223994	0.525605	4.73518	4.62457	2.05027e-05	0.000220335	2.16745	0.458156	0.185317	4.87292	1.2377	0.220474	0.579077	-6.00397	0.733539	0.41159	4.92757	3.02907	0.00294204	0.0723338	-2.42904	0.459596	0.445051	5.11762	3.22502	0.00155295	0.0484967	-1.72558
ENSG00000163479.13	SSR2	0.899064	7.08721	6.92706	8.336e-11	1.08597e-08	14.2309	0.289175	0.647028	7.70132	3.86892	0.000193519	0.00157315	0.276852	0.728903	0.858917	6.61261	7.10271	1.84816e-11	1.72138e-09	15.5277	0.147498	0.252365	5.60865	3.23241	0.00199649	0.00810793	-2.26781	0.476504	0.312766	7.51711	2.07549	0.0420759	0.288513	-4.8942	0.181822	0.338196	6.76445	2.62817	0.00958293	0.131917	-3.57282	0.582518	0.442749	6.93384	3.64578	0.000369423	0.0274628	-0.484607
ENSG00000001629.9	ANKIB1	-0.476123	5.49039	-4.6099	7.85102e-06	0.000131284	3.29649	0.189315	-0.551391	5.45734	-3.73035	0.00031555	0.00227819	-0.13524	0.376456	-0.464168	5.77208	-4.84339	2.46883e-06	3.00607e-05	4.12177	0.421447	-0.242687	5.53481	-2.69113	0.00921407	0.0274045	-3.66881	0.106607	-0.325583	6.78049	-2.17549	0.0333965	0.2587	-4.63235	1.02068	-0.221589	5.41601	-1.99818	0.0477143	0.28968	-4.89659	0.585216	-0.272118	5.32765	-2.88655	0.00448358	0.0749232	-2.6673
ENSG00000002330.13	BAD	0.584657	4.23688	3.85045	0.000166357	0.00167165	0.466053	0.501357	0.769812	4.65242	5.02126	2.20635e-06	5.79036e-05	4.54801	0.43944	1.24983	4.4322	7.48961	1.86384e-12	2.51025e-10	17.7963	0.212614	0.771465	4.17078	5.073	4.05195e-06	6.2224e-05	3.79649	0.162227	0.338917	3.66018	1.86912	0.0663089	0.353038	-4.87515	0.191174	0.306167	4.66844	1.92212	0.0567049	0.313664	-5.00437	0.230366	0.339262	4.54791	2.41998	0.0167442	0.134762	-3.80027
ENSG00000004059.10	ARF5	0.845958	5.78978	7.86703	3.92958e-13	1.67724e-10	19.4075	0.18802	0.24913	5.67774	2.38371	0.0190015	0.0554826	-3.88635	0.562908	0.675345	5.81944	5.61371	6.19623e-08	1.28936e-06	7.64583	0.487644	0.3382	6.42147	2.87039	0.00565638	0.0185268	-3.2671	0.111988	0.322277	6.05703	2.70572	0.00878066	0.142199	-3.41662	0.608812	0.154092	5.77761	1.27862	0.203234	0.551207	-6.08667	0.601668	0.510663	6.0252	3.44629	0.000741544	0.0361021	-1.09895
ENSG00000004700.15	RECQL	-0.306318	4.57096	-2.16865	0.0314898	0.1029	-4.22655	0.197723	-0.857514	4.0135	-3.10057	0.00250151	0.0113842	-1.88145	0.198994	-0.616953	4.79825	-4.92519	1.70054e-06	2.17664e-05	4.5488	0.566908	-0.885477	2.71565	-5.58328	6.03784e-07	1.50398e-05	5.82481	0.18443	-0.40091	6.13972	-1.88435	0.0641858	0.348161	-5.1371	0.769718	-0.657498	4.13822	-2.43612	0.0161545	0.174537	-3.77572	0.700529	-0.695493	3.77431	-2.51068	0.0131341	0.120538	-3.39337
ENSG00000005486.16	RHBDD2	0.745432	5.60936	3.84606	0.000169123	0.00169249	0.391523	0.311003	0.496232	7.86538	2.22803	0.0280893	0.0751437	-4.24173	0.460818	0.769062	5.39778	5.11688	6.97472e-07	1.02176e-05	5.32131	0.687189	0.741116	6.12511	5.88463	1.91744e-07	6.23998e-06	6.6314	0.1084	0.462087	4.39286	2.22699	0.0295714	0.243174	-4.32303	0.757836	0.540418	5.47485	4.07625	7.78765e-05	0.0094952	0.914187	0.188528	0.308047	5.58523	2.23857	0.0266889	0.161403	-4.29096
ENSG00000005810.17	MYCBP2	-0.25993	6.95442	-1.12861	0.260642	0.445056	-5.99938	0.185404	-0.700163	5.86214	-3.75778	0.000286705	0.00210988	-0.0604495	0.188651	-0.952495	7.16655	-6.90618	5.76974e-11	4.17802e-09	14.42	0.612209	-0.718103	7.28964	-6.8863	3.92183e-09	4.09789e-07	10.4438	0.446694	-0.457767	7.91788	-2.11483	0.0384518	0.276158	-4.81915	0.770876	-0.600055	6.2803	-3.43681	0.000783582	0.0339313	-1.25257	0.34697	-0.542962	5.86021	-2.09454	0.0379311	0.183853	-4.5685
ENSG00000007376.7	RPUSD1	1.29889	3.6609	6.41838	1.30449e-09	9.25532e-08	11.6054	0.18467	1.22297	3.97645	8.05382	1.61999e-12	1.0193e-08	18.1053	0.326699	0.839566	3.61307	5.17724	5.24169e-07	8.0088e-06	5.69649	0.325759	0.483754	4.24912	3.41666	0.00114398	0.0051971	-1.60883	0.136427	0.20147	5.06069	0.695415	0.489381	0.782906	-6.54849	0.859115	0.514423	3.98055	2.58776	0.0107212	0.141584	-3.49833	0.204652	0.504717	4.27973	2.34048	0.0206056	0.145597	-3.96271
ENSG00000008324.11	SS18L2	0.791497	3.2734	5.43767	1.83834e-07	5.68194e-06	6.90854	0.674331	0.731546	2.93299	5.28835	7.13841e-07	2.55699e-05	5.69972	0.192286	0.902104	2.62457	5.67191	4.61936e-08	1.00084e-06	8.11341	0.29782	0.368011	4.10444	3.02008	0.00370992	0.013256	-2.68578	0.126111	0.43372	5.00757	3.53399	0.000777934	0.046807	-1.09091	0.507315	0.645139	2.44424	3.65631	0.000366011	0.0228394	-0.234625	0.495236	0.746926	3.01715	3.63619	0.00038226	0.0279157	-0.239361
ENSG00000008710.19	PKD1	-0.283617	7.33038	-1.54486	0.124228	0.271055	-5.45909	0.464725	-0.161799	6.7349	-0.615263	0.53976	0.668505	-6.45989	0.5922	-0.67481	8.73809	-4.2315	3.46263e-05	0.000287406	1.58444	0.200979	-0.63053	11.1353	-3.95997	0.000201545	0.00130877	-0.134538	0.111803	-0.529646	6.13733	-2.47942	0.0158784	0.182492	-3.91943	1.06568	-0.664923	8.81926	-3.02927	0.00294021	0.0723338	-2.51158	0.550932	-0.958812	7.79447	-2.52969	0.0124719	0.11799	-3.69149
ENSG00000008869.11	HEATR5B	-0.521367	5.27595	-3.74375	0.000247341	0.002315	0.0783997	0.27664	-0.552275	5.42407	-3.50668	0.000677727	0.00409533	-0.84219	0.366857	-0.790307	5.3445	-6.97845	3.80446e-11	3.02928e-09	14.8704	0.161952	-0.607683	5.74326	-7.10066	1.6908e-09	2.53484e-07	11.3132	0.106115	-0.111241	5.62521	-0.603438	0.548408	0.818672	-6.65512	0.943114	-0.4822	5.14043	-3.14936	0.00201651	0.0593784	-2.05161	0.501724	-0.279339	5.3092	-2.07549	0.0396868	0.186238	-4.57689
ENSG00000009724.16	MASP2	-0.700805	1.04346	-1.40847	0.160807	0.321734	-5.05108	0.187902	-0.580843	1.04104	-1.32263	0.188935	0.320339	-5.15145	0.21044	-2.11907	1.91135	-5.05307	9.40922e-07	1.31287e-05	5.3918	0.569569	-1.55939	3.8099	-7.52879	3.13993e-10	8.42695e-08	13.1184	0.155391	-0.556287	1.66117	-2.0509	0.0444889	0.296251	-4.18581	0.190347	-0.781207	2.29137	-1.97145	0.0507248	0.298395	-4.46639	0.452883	-1.03332	2.17511	-2.87618	0.00462529	0.0758695	-2.29721
ENSG00000011009.10	LYPLA2	0.838748	5.08115	6.05459	8.66312e-09	4.47123e-07	9.77261	0.231206	0.849652	5.36962	6.35748	5.95441e-09	9.66843e-07	10.1979	0.18089	0.421119	4.47791	3.5687	0.000444151	0.00258492	-0.743637	0.149395	0.433294	4.90002	4.57161	2.47345e-05	0.000255463	1.97084	0.295818	0.268626	6.1012	1.88201	0.0645082	0.349065	-5.16568	0.946759	0.266767	4.84591	1.45805	0.147159	0.48175	-5.78468	0.747932	0.828807	5.61404	2.72033	0.00730983	0.0934761	-3.17385
ENSG00000015475.18	BID	0.55016	4.29676	3.45159	0.000702101	0.00537501	-0.86633	0.200438	0.206908	3.27219	1.18995	0.236847	0.376216	-5.67321	0.42949	0.389551	2.79767	2.4289	0.0159827	0.0515947	-3.76635	0.643781	0.46409	5.53231	4.02849	0.000160443	0.00109334	0.125173	0.108513	0.271164	6.4211	1.36449	0.177321	0.532533	-5.99787	0.169821	0.0222624	3.84272	0.111925	0.91105	0.971162	-6.67536	0.373583	0.576796	4.23569	3.05684	0.0026585	0.0602412	-2.14298
ENSG00000023516.8	AKAP11	-0.79604	5.86642	-5.12553	7.95235e-07	1.92821e-05	5.46177	0.20482	-0.908533	5.99751	-5.90159	4.80832e-08	3.73964e-06	8.19506	0.184215	-0.831907	6.41613	-6.32215	1.51476e-09	5.95546e-08	11.2497	0.150529	-0.396426	6.97287	-3.47881	0.000944444	0.00445583	-1.60697	0.112173	-0.209113	7.26787	-0.997481	0.32239	0.668445	-6.46783	0.541412	-0.349976	6.28576	-2.07042	0.0403261	0.268955	-4.80013	0.368105	-0.611136	5.88444	-3.43364	0.000774303	0.0368534	-1.08815
ENSG00000030419.16	IKZF2	-1.21727	2.83535	-3.50816	0.000576513	0.00456895	-0.449555	0.587148	-1.03108	2.58607	-4.00006	0.000120567	0.00110705	0.993097	0.190484	-0.884126	3.70912	-3.7099	0.000265212	0.00167649	-0.066469	0.655896	-0.0901962	2.67253	-0.643613	0.522281	0.63527	-6.49122	0.303801	-0.772171	8.35252	-2.02681	0.0469676	0.303969	-5.00234	0.203309	-0.762935	2.94951	-2.15537	0.0329137	0.245073	-4.20044	0.182489	-0.604426	2.77187	-2.44655	0.015605	0.130615	-3.43135
ENSG00000032219.18	ARID4A	-0.9596	4.87199	-4.73957	4.48444e-06	8.27827e-05	3.87331	0.657705	-0.392345	4.29571	-2.79248	0.00625391	0.0231162	-2.77197	0.28393	-0.569319	5.34205	-3.73899	0.000238033	0.00153153	-0.178472	0.718353	-0.284596	5.53933	-2.82201	0.00646469	0.0206263	-3.34473	0.106189	-0.372144	5.15545	-2.13085	0.037056	0.271521	-4.56096	0.582188	-0.269876	5.07314	-1.50022	0.135902	0.465722	-5.71004	0.682442	-0.562125	4.90388	-3.86236	0.000167959	0.0201184	0.411753
ENSG00000033800.13	PIAS1	-0.303565	5.20701	-2.12464	0.0350525	0.111177	-4.36742	0.460131	-0.553057	5.28958	-3.22437	0.00169952	0.00841999	-1.67791	0.18262	-0.546235	5.98331	-2.79095	0.00573771	0.0223324	-3.14509	0.488211	-0.606425	5.52922	-5.01334	5.04303e-06	7.3416e-05	3.47744	0.112073	-0.0627596	6.33769	-0.466662	0.64237	0.866907	-6.7946	0.46146	-0.0781965	5.73924	-0.299606	0.764941	0.915527	-6.84031	0.570532	-0.4247	5.47961	-2.63326	0.00936296	0.103589	-3.32888
ENSG00000037749.11	MFAP3	-0.715833	4.31178	-2.56967	0.011032	0.0472673	-3.26163	0.777198	-0.996214	3.26108	-3.33649	0.00118701	0.00633062	-1.11866	0.555097	-1.14166	2.97442	-5.29942	2.91866e-07	4.85347e-06	6.43295	0.593522	-1.3685	3.15492	-5.41546	1.13595e-06	2.4459e-05	5.17578	0.13378	-0.707628	4.01111	-2.99771	0.00390376	0.0940462	-2.36682	0.184933	-0.948584	3.03284	-3.60967	0.00043147	0.0252563	-0.338115	0.257085	-0.543222	3.33166	-2.313	0.022112	0.150834	-3.79899
ENSG00000038219.12	BOD1L1	-0.797396	5.97326	-6.46054	1.04319e-09	7.81377e-08	11.8068	0.269241	-0.307579	5.50903	-2.1035	0.0378987	0.0948334	-4.45804	0.196688	-1.06771	6.20005	-8.3568	8.64726e-15	3.16327e-12	23.0416	0.175971	-0.736178	6.7132	-7.77658	1.18484e-10	4.53849e-08	13.9128	0.159242	-0.574203	6.75784	-2.93775	0.00462967	0.102271	-2.85217	0.26011	-0.381454	6.23312	-2.19017	0.0302355	0.235493	-4.55086	0.187323	-0.657075	5.94027	-4.0334	8.80952e-05	0.0158131	0.935524
ENSG00000040933.15	INPP4A	-0.598692	5.10273	-4.93092	1.92438e-06	4.06813e-05	4.6447	0.204205	-0.844096	5.33988	-4.82857	4.88359e-06	0.000101026	3.80505	0.182955	-0.637729	5.15664	-4.91209	1.80568e-06	2.28801e-05	4.46594	0.206258	-0.378728	7.08638	-5.22361	2.32353e-06	4.12982e-05	4.17419	0.107934	-0.783008	6.52043	-2.63846	0.0105064	0.153203	-3.56977	0.543435	-0.410144	5.87675	-2.93293	0.00394841	0.0841758	-2.72539	0.833737	-0.474799	5.36504	-2.25512	0.0256054	0.158883	-4.19388
ENSG00000048707.13	VPS13D	-0.172286	6.86255	-1.0405	0.299573	0.48845	-6.09281	0.251488	-0.704979	6.1396	-3.69162	0.000361003	0.00251891	-0.285389	0.18811	-0.893698	7.48307	-5.16866	5.4596e-07	8.29655e-06	5.54346	0.148574	-0.398065	6.73713	-4.68634	1.64543e-05	0.000185414	2.27827	0.106472	-0.419136	5.5213	-2.06244	0.0433422	0.293471	-4.74199	1.06009	-0.487196	6.86585	-3.16758	0.00190261	0.057083	-2.09598	0.883902	-0.248703	6.64701	-1.64773	0.101547	0.273276	-5.44086
ENSG00000051825.14	MPHOSPH9	-0.373792	3.35394	-2.39588	0.0176594	0.0668506	-3.58143	0.357756	-0.615164	4.03488	-3.59581	0.000501636	0.00323556	-0.436198	0.243801	-1.03294	2.80145	-6.22986	2.49686e-09	8.97766e-08	10.968	0.437154	-1.33577	4.62881	-8.62023	4.34672e-12	6.17158e-09	17.2692	0.185801	-0.134032	5.65518	-0.907414	0.367685	0.704346	-6.42622	0.1876	-0.710332	3.63476	-4.46815	1.65827e-05	0.00406246	2.61738	0.367776	-0.320398	3.65715	-2.14742	0.033402	0.175334	-4.21375
ENSG00000054965.10	FAM168A	-0.44377	5.71783	-3.01033	0.00300467	0.0172125	-2.23226	0.195254	-0.55483	5.68117	-3.16623	0.00204041	0.00972411	-1.86836	0.372116	-0.681585	6.41085	-5.76415	2.88792e-08	6.74319e-07	8.38948	0.152802	-0.145792	7.61237	-2.40465	0.0192934	0.0488703	-4.397	0.413829	-0.25414	5.98631	-1.39313	0.168533	0.52334	-5.90274	0.216125	-0.394105	6.31483	-2.55794	0.0116376	0.147536	-3.71931	0.652963	-0.428206	5.75516	-1.87514	0.0627603	0.222171	-4.9877
ENSG00000055950.16	MRPL43	0.889142	4.95452	7.67746	1.18788e-12	4.09513e-10	18.3364	0.185056	0.180308	5.52837	1.72423	0.0877169	0.179989	-5.16762	0.77786	0.916383	5.075	8.4412	5.04702e-15	2.19641e-12	23.5649	0.14766	0.469091	5.17248	4.51522	3.01765e-05	0.000298512	1.75318	0.115051	0.31972	4.91982	2.73361	0.00814441	0.136065	-3.23946	1.00965	0.0800143	5.25993	0.698295	0.486199	0.778919	-6.61855	0.315068	0.250149	5.139	2.59843	0.0103204	0.108182	-3.4264
ENSG00000060749.14	QSER1	-0.66367	4.94849	-4.15159	5.19822e-05	0.000635075	1.55508	0.686924	-0.514144	4.55034	-3.47313	0.000758009	0.00444906	-0.877834	0.257672	-1.06702	4.65902	-8.3646	8.22818e-15	3.05423e-12	23.1293	0.382936	-0.359009	5.38039	-3.66202	0.000530986	0.00281679	-0.997898	0.268259	-0.331707	5.68993	-2.07799	0.0418371	0.287769	-4.73469	0.546248	-0.372243	4.8496	-2.71822	0.00742853	0.114737	-3.21498	0.334475	-0.308811	4.74906	-2.82713	0.00535277	0.081118	-2.76493
ENSG00000064961.18	HMG20B	0.494963	5.63622	4.42937	1.68115e-05	0.000246624	2.55665	0.315119	0.564393	5.63771	4.32233	3.61596e-05	0.000445774	1.86564	0.661205	0.800187	6.25135	4.83116	2.60928e-06	3.15123e-05	4.04199	0.64733	1.10683	2.52605	5.08827	3.8308e-06	5.99248e-05	4.06082	0.556182	0.267648	5.76205	1.92018	0.0594169	0.336245	-5.0673	0.826226	0.264048	6.18308	2.16804	0.0319158	0.240913	-4.6124	0.203384	0.340465	6.19102	2.91174	0.00415579	0.0726325	-2.67931
ENSG00000064995.16	TAF11	0.318211	4.51706	3.4853	0.000624489	0.00487871	-0.765085	0.542051	0.448649	4.72697	3.25463	0.00154386	0.00778519	-1.59187	0.434284	0.267038	4.4144	2.80296	0.00553583	0.0216334	-3.04377	0.358883	0.123636	4.75774	1.41223	0.163052	0.263885	-6.0598	0.137306	0.235031	5.2816	2.51235	0.0145962	0.176925	-3.79971	0.558452	0.18965	4.81879	1.89486	0.0602583	0.323109	-5.06394	0.772953	0.13575	4.76181	1.49755	0.136398	0.316121	-5.55012
ENSG00000066322.14	ELOVL1	1.14944	6.21106	5.35911	2.67202e-07	7.74252e-06	6.47764	0.414438	0.714544	5.81849	3.66004	0.000402605	0.00273415	-0.399352	0.210003	0.584576	5.66156	4.68631	4.98679e-06	5.44898e-05	3.43175	0.290359	0.669595	4.32714	5.38367	1.27962e-06	2.6603e-05	4.893	0.295433	0.267541	6.00365	1.72413	0.0896431	0.402409	-5.43034	0.217294	0.368689	5.51687	2.29482	0.0232922	0.207078	-4.31471	0.373141	0.701696	6.09816	2.68276	0.00813982	0.0969673	-3.28979
ENSG00000066379.14	ZNRD1	0.791398	3.13322	4.418	1.76242e-05	0.000255617	2.62662	0.551847	0.429593	3.11627	2.97056	0.00371212	0.015445	-2.21415	0.46429	0.729982	2.65513	4.77994	3.2863e-06	3.82609e-05	4.04804	0.670971	0.463452	2.17619	3.14461	0.00258719	0.00992956	-2.04955	0.223665	0.091239	4.41815	0.533516	0.595575	0.841553	-6.54118	0.180369	0.381744	2.68017	2.6489	0.00904212	0.127797	-3.15288	0.225922	0.496377	2.97137	2.88499	0.0045047	0.0749978	-2.45191
ENSG00000066933.15	MYO9A	-0.946661	5.34854	-7.14639	2.46102e-11	4.24211e-09	15.4128	0.735564	-0.0724227	4.33513	-0.68932	0.492197	0.626682	-6.26903	0.18229	-0.993834	5.97882	-7.94541	1.14859e-13	2.6356e-11	20.5148	0.158063	-0.469853	5.68986	-5.40608	1.17657e-06	2.50431e-05	4.88417	0.4109	-0.420499	5.4294	-1.4116	0.163042	0.515503	-5.8084	0.25661	-0.562303	5.69799	-3.42762	0.00080835	0.0345514	-1.25041	0.367388	-0.549432	5.3622	-2.78121	0.00612684	0.0860591	-2.93167
ENSG00000070366.13	SMG6	-0.569163	4.35684	-4.31367	2.7075e-05	0.000366405	2.19917	0.188802	-1.22175	4.57001	-4.39737	2.70965e-05	0.000357987	2.25925	0.440018	-0.867456	5.06357	-6.31352	1.58756e-09	6.20302e-08	11.2651	0.554913	-0.715474	5.06206	-6.86598	4.24693e-09	4.32524e-07	10.4478	0.403322	-1.11707	4.97896	-4.38212	4.59647e-05	0.0116386	1.69342	0.650741	-0.518592	4.72148	-2.32473	0.0215839	0.200607	-4.12613	0.345623	-0.531075	4.54476	-3.63442	0.000384669	0.0279157	-0.321732
ENSG00000070423.17	RNF126	0.927163	4.93156	4.20102	4.26868e-05	0.000536629	1.69318	0.508236	1.59063	4.93401	6.48058	3.35201e-09	7.21056e-07	10.755	0.368297	0.61597	4.8723	3.91408	0.000122475	0.000858245	0.423735	0.1484	0.515618	5.14982	4.06663	0.0001412	0.00099074	0.276717	0.109517	0.272716	5.76702	1.89628	0.0625625	0.34391	-5.11219	0.25635	0.376986	5.06916	2.44921	0.0156037	0.171248	-3.93587	0.430012	0.565894	5.28955	2.80144	0.00577411	0.0840237	-2.93419
ENSG00000071626.16	DAZAP1	0.556576	6.4693	3.30066	0.00117391	0.00811059	-1.40934	0.659455	1.4082	5.98275	4.37667	2.93502e-05	0.000380373	2.05524	0.180526	0.459287	6.09522	3.51143	0.000545059	0.00309026	-1.00865	0.576823	0.408073	6.20903	3.36064	0.00135751	0.00595101	-1.93026	0.111677	0.155064	7.411	1.2136	0.22948	0.587603	-6.24939	0.178158	0.177792	6.49629	1.3079	0.193139	0.538896	-6.07695	0.196872	0.325097	6.51853	2.95541	0.00363914	0.0686568	-2.57291
ENSG00000072121.15	ZFYVE26	-0.238682	5.06006	-1.87617	0.0623349	0.167485	-4.8394	0.798864	-0.406598	5.44972	-3.56068	0.000565133	0.00354342	-0.681128	0.814948	-0.601818	5.07604	-5.58091	7.30517e-08	1.48462e-06	7.55044	0.646555	-0.375193	5.74499	-4.72188	1.44908e-05	0.000167272	2.4377	0.253545	-0.701024	5.94377	-2.91835	0.00489027	0.105947	-2.82808	0.411122	-0.270589	5.3616	-2.04667	0.0426385	0.27691	-4.79466	0.584531	-0.37089	5.21227	-3.11301	0.00222682	0.05575	-2.01636
ENSG00000072849.10	DERL2	0.584345	4.98249	5.26477	4.16698e-07	1.12101e-05	6.07491	0.324813	0.80762	5.32909	4.83735	4.71159e-06	9.89827e-05	3.80264	0.266885	0.385465	4.50267	4.36234	2.01323e-05	0.000182857	2.16333	0.39613	0.121386	4.72096	1.29417	0.200569	0.309399	-6.20889	0.106329	0.0559518	5.33132	0.28625	0.775636	0.925676	-6.77299	1.20272	0.373715	4.49368	3.49401	0.000644662	0.0302957	-0.991878	0.778216	0.371498	4.77603	2.69317	0.00790165	0.0960394	-3.16407
ENSG00000073169.13	SELENOO	0.330633	4.87726	2.55982	0.0113376	0.0482769	-3.39937	0.486093	1.09486	5.1454	5.58105	2.00445e-07	1.02122e-05	6.82106	0.533359	0.357832	4.42298	3.46682	0.000638176	0.00351938	-1.07284	0.161067	0.22781	6.72609	1.41331	0.162736	0.263515	-6.17723	0.143269	0.00184154	4.61796	0.0139123	0.988944	0.996671	-6.71022	0.174409	0.436033	4.82607	3.24768	0.00146925	0.05062	-1.78624	0.183516	0.336216	4.95897	2.40938	0.017219	0.136565	-3.86507
ENSG00000073614.12	KDM5A	-0.687901	5.6823	-7.0353	4.57655e-11	6.95273e-09	14.8159	0.597633	-0.407013	5.89446	-2.75604	0.00693917	0.0250999	-2.98954	0.824011	-0.825081	5.84588	-7.54606	1.32621e-12	1.89123e-10	18.1242	0.345132	-0.654235	4.84468	-5.39176	1.24144e-06	2.60557e-05	4.89694	0.150084	-0.455554	6.59875	-3.05698	0.00329141	0.0865902	-2.53117	0.188864	-0.459739	5.64451	-2.85176	0.00503463	0.095342	-2.92732	0.722094	-0.265828	5.62609	-2.52468	0.0126436	0.118688	-3.61643
ENSG00000076321.10	KLHL20	-0.29096	4.60375	-2.95436	0.0035745	0.019636	-2.32593	0.752418	-0.350712	4.35467	-2.77809	0.00651672	0.0239051	-2.81613	0.578039	-0.291349	4.89071	-2.73951	0.00668013	0.0253897	-3.22267	0.160375	-0.527367	4.09698	-5.02657	4.80456e-06	7.10151e-05	3.65815	0.189407	-0.102681	4.26051	-0.99176	0.325151	0.670372	-6.15313	0.248814	-0.154595	4.68237	-0.926735	0.355724	0.689101	-6.36045	0.261288	-0.473021	4.30377	-2.5683	0.0112187	0.112516	-3.34864
ENSG00000076685.18	NT5C2	-0.646137	4.58782	-4.4254	1.7091e-05	0.000249771	2.61803	0.736052	-1.06944	4.65267	-3.69356	0.000358586	0.00250622	-0.157823	0.352073	-0.619731	5.14833	-3.72129	0.000254236	0.00161805	-0.22293	0.153978	-0.949054	4.72993	-6.78573	5.81599e-09	5.23808e-07	10.1653	0.137819	-0.482504	5.18916	-3.04006	0.00345636	0.0887433	-2.43606	1.10047	-0.531406	4.37609	-2.92651	0.00402582	0.0846701	-2.58741	0.723807	-0.0832557	4.64473	-0.462259	0.64458	0.781082	-6.51464
ENSG00000078403.16	MLLT10	-0.592957	5.51129	-4.25097	3.49204e-05	0.00045319	1.8953	0.606156	-0.358804	5.26515	-3.88924	0.000179953	0.00149277	0.391525	0.185784	-0.94486	5.84623	-7.70496	5.05044e-13	8.55557e-11	19.0702	0.161533	-0.589706	5.56986	-5.98222	1.31867e-07	4.72937e-06	7.03397	0.198511	-0.16233	5.77577	-1.09678	0.276961	0.631023	-6.24955	1.04068	-0.7241	6.19152	-4.06067	8.26482e-05	0.00965993	0.864505	0.595624	-0.584791	5.50878	-2.45373	0.0153092	0.130062	-3.75372
ENSG00000081692.12	JMJD4	1.23113	2.41606	6.32724	2.10883e-09	1.37304e-07	11.1411	0.186887	1.05533	3.60663	4.30985	3.79263e-05	0.000461348	1.91885	0.180723	0.587836	1.95138	3.78987	0.000196704	0.0012923	0.301182	0.147462	0.480383	2.26257	2.92527	0.00485313	0.0164223	-2.64097	0.116876	0.0363213	2.87019	0.157288	0.875527	0.961695	-6.38864	0.179027	0.336218	2.44148	1.85897	0.0652165	0.333365	-4.80237	0.182184	0.12968	2.30989	0.794386	0.428254	0.612368	-5.97746
ENSG00000083097.14	DOPEY1	-0.807847	4.47789	-4.48752	1.31859e-05	0.000201116	2.87709	0.197728	-0.309498	4.67497	-1.89924	0.0603768	0.134761	-4.77832	0.60857	-1.01936	5.231	-6.07943	5.58143e-09	1.69125e-07	10.0469	0.271955	-0.514898	6.49874	-4.80926	1.05856e-05	0.000131636	2.71232	0.22316	-0.568678	5.30065	-2.16684	0.0340792	0.261572	-4.4942	0.185373	-0.362659	5.13037	-2.25765	0.0255788	0.218063	-4.33181	0.745199	-0.452582	5.09937	-2.98246	0.00334935	0.0666739	-2.37011
ENSG00000083223.17	ZCCHC6	-0.744693	4.98421	-4.14466	5.34301e-05	0.000649225	1.53139	0.249381	-0.279602	4.60644	-2.01771	0.0462651	0.110443	-4.55026	0.531859	-0.671216	4.62162	-5.93059	1.22147e-08	3.23856e-07	9.31371	0.156062	-0.28942	3.63846	-3.14542	0.00258102	0.00991219	-2.27372	0.312967	-0.339553	6.35938	-1.9369	0.0572961	0.330292	-5.06359	0.194042	-0.289023	4.72553	-1.75933	0.080795	0.370008	-5.25787	0.256091	-0.0998203	4.84341	-0.72138	0.471823	0.64904	-6.38594
ENSG00000085224.21	ATRX	-0.834579	6.13467	-6.64113	3.96755e-10	3.65368e-08	12.7351	0.488308	-0.880264	6.17601	-4.59226	1.26339e-05	0.000202512	2.86939	0.470391	-0.748899	6.67817	-6.09549	5.12522e-09	1.58926e-07	10.0602	0.180088	-0.383229	6.7091	-4.73425	1.38623e-05	0.000161095	2.44424	0.144658	-0.344329	6.93329	-1.77203	0.0812797	0.385943	-5.39641	0.164545	-0.36196	6.28697	-2.19914	0.0295769	0.232624	-4.53515	0.778264	-0.591378	5.8457	-2.74598	0.00678817	0.0905228	-3.06233
ENSG00000086758.15	HUWE1	-0.103173	7.61063	-0.78041	0.436228	0.615434	-6.33264	0.639269	-0.592197	7.95507	-3.45896	0.000794541	0.00461148	-1.03862	0.205034	-0.665991	8.06549	-5.87681	1.61585e-08	4.10731e-07	8.94172	0.470481	-0.369251	8.07977	-4.65455	1.84294e-05	0.000202656	2.15035	0.39954	-0.697875	9.18264	-3.54662	0.000747594	0.045318	-1.27614	0.196454	-0.407849	8.02647	-2.4683	0.0148303	0.167612	-3.96838	0.214958	-0.250298	7.73351	-1.82005	0.0707898	0.233927	-5.19374
ENSG00000087303.17	NID2	-0.502478	5.14086	-1.678	0.0951715	0.226374	-5.17124	0.532828	-1.56288	3.64137	-3.17953	0.00195723	0.00942047	-1.56875	0.181825	-1.06957	3.16918	-2.65782	0.00846747	0.0307477	-3.11823	0.151189	-0.535355	0.55014	-1.97531	0.0528415	0.108816	-4.47573	0.137215	-0.291315	-2.69613	-0.551968	0.582945	0.835213	-5.46247	0.211315	-0.756715	4.34901	-2.90292	0.00432212	0.0880329	-2.63126	0.368173	-1.11138	3.60774	-2.39108	0.0180665	0.139383	-3.61063
ENSG00000089682.16	RBM41	-0.604292	2.74024	-3.14338	0.00196899	0.0123073	-1.57454	0.222623	-0.681654	3.13822	-2.94181	0.00404431	0.0165159	-2.22282	0.758467	-0.570988	3.23237	-4.41683	1.60037e-05	0.000149611	2.5855	0.454167	-1.1622	3.42421	-7.98429	5.23847e-11	2.58043e-08	14.879	0.28848	-0.371329	3.89684	-2.10688	0.0391613	0.277872	-4.41442	0.190343	-0.629902	3.30293	-3.71365	0.000298363	0.0201535	-0.0519448	0.184719	-0.739896	3.20384	-5.30253	4.11819e-07	0.000845432	6.18076
ENSG00000089916.17	GPATCH2L	-0.866557	5.37644	-7.49026	3.49886e-12	9.69942e-10	17.2899	0.705747	-0.0556754	5.25478	-0.525385	0.600463	0.717818	-6.46113	0.18196	-0.945573	5.80169	-8.05708	5.72863e-14	1.5548e-11	21.1988	0.657489	-0.524837	6.08685	-7.12113	1.56012e-09	2.38333e-07	11.3783	0.113984	-0.244708	6.73848	-0.719199	0.474707	0.77465	-6.66682	0.214685	-0.619585	6.05687	-4.14593	5.95704e-05	0.00829909	1.17653	0.190851	-0.685809	5.63885	-3.93697	0.000127062	0.0183439	0.615294
ENSG00000090061.17	CCNK	-0.061377	2.77087	-0.345193	0.730373	0.839054	-6.21923	0.335423	-0.423659	2.39316	-2.03386	0.0445797	0.107264	-4.21088	0.606945	-0.846361	2.49242	-5.6577	4.96365e-08	1.06216e-06	8.12616	0.326344	-0.751344	1.8825	-5.64366	4.80366e-07	1.26441e-05	6.1138	0.285205	-0.724582	4.20087	-3.64311	0.000550267	0.0386586	-0.582911	0.760376	-0.562627	2.36216	-3.05545	0.00271063	0.0692257	-1.96604	0.733095	-0.0563588	2.64443	-0.305142	0.76069	0.860714	-6.27234
ENSG00000092439.13	TRPM7	-0.664874	5.71131	-6.06354	8.2754e-09	4.32112e-07	9.82178	0.199324	-0.362112	5.39795	-2.24895	0.0266806	0.0721806	-4.14881	0.274484	-0.730785	5.50208	-6.16284	3.57877e-09	1.20675e-07	10.4465	0.663043	-0.515917	6.03264	-4.53596	2.80515e-05	0.00028153	1.78604	0.328564	-0.370016	6.77161	-2.4318	0.0179119	0.19276	-4.08333	0.202288	-0.235093	5.60042	-1.82184	0.0707019	0.346252	-5.23674	0.333632	-0.109554	5.60497	-1.00059	0.318675	0.51172	-6.22317
ENSG00000095906.16	NUBP2	1.08981	5.01762	7.49671	3.37162e-12	9.44404e-10	17.3298	0.549467	1.0155	5.59833	6.49576	3.12193e-09	6.89234e-07	10.8175	0.190493	1.03183	5.05998	7.50309	1.71859e-12	2.34888e-10	17.8611	0.585815	0.384174	5.6393	3.10867	0.00287328	0.0108129	-2.6035	0.268572	0.177346	5.48695	1.21982	0.22713	0.586339	-6.09859	0.823243	0.420505	5.39992	3.26451	0.00139075	0.0489967	-1.77363	0.328048	0.119915	5.17928	0.973895	0.331711	0.524727	-6.22525
ENSG00000099385.11	BCL7C	0.710067	4.33581	5.85518	2.37789e-08	1.03298e-06	8.82238	0.214707	0.301435	4.04301	2.2917	0.0239922	0.0665898	-3.96629	0.376636	1.05622	4.86568	7.29273	6.04112e-12	6.80732e-10	16.6386	0.35587	0.449283	3.92663	3.96703	0.00019688	0.00128435	0.0904541	0.234188	0.217608	3.72239	1.27547	0.206879	0.564228	-5.7665	0.195777	0.421891	4.87118	2.36144	0.0196394	0.191126	-4.12525	0.894258	0.103844	4.49404	0.695895	0.487595	0.662675	-6.37584
ENSG00000099901.16	RANBP1	1.15922	5.29587	6.42482	1.26074e-09	9.01632e-08	11.6198	0.223959	0.489502	5.43404	3.5296	0.000627574	0.00385803	-0.798888	0.245756	0.69952	5.01455	5.21143	4.4539e-07	7.00878e-06	5.76566	0.149559	0.193444	5.67955	1.97795	0.0525357	0.108353	-5.216	0.383862	0.126791	7.25129	0.459653	0.647366	0.868921	-6.86668	0.262571	0.315687	5.29522	2.66561	0.00862671	0.124656	-3.42401	0.203794	0.4961	5.31816	3.34676	0.00103863	0.0416106	-1.37196
ENSG00000100038.19	TOP3B	-0.451061	-1.19011	-1.68831	0.0931738	0.222986	-4.4395	0.438054	-0.0500187	-1.09673	-0.17957	0.857849	0.909435	-5.71817	0.192019	-0.988092	-1.48547	-3.55907	0.000459788	0.00266102	-0.186201	0.164067	-1.134	-0.571308	-4.93407	6.73498e-06	9.24175e-05	3.69013	0.462513	-1.10959	-0.0748077	-3.20677	0.00211996	0.0702527	-1.44671	0.910464	-1.32708	-1.0382	-4.44528	1.81965e-05	0.0044169	2.63983	0.324217	-0.588101	-0.858729	-2.2849	0.023752	0.155127	-3.49913
ENSG00000100075.9	SLC25A1	1.47693	7.0237	2.80364	0.00563679	0.0280899	-2.83302	0.520364	0.486833	6.58178	2.4983	0.0140876	0.0438592	-3.64294	0.18062	0.892557	6.13842	5.09372	7.778e-07	1.1193e-05	5.20361	0.469751	0.835189	4.69633	6.41654	2.45789e-08	1.40424e-06	8.73573	0.302438	0.345207	6.24383	1.94413	0.0563996	0.32878	-5.0662	0.196044	0.593428	5.71556	3.94562	0.000127615	0.0125459	0.437395	0.190786	0.779437	6.36405	2.60401	0.0101613	0.107509	-3.50057
ENSG00000100084.14	HIRA	0.402629	3.51109	2.58818	0.0104778	0.0454649	-3.2169	0.629546	1.0556	3.66048	7.07621	1.97056e-10	1.54985e-07	13.4859	0.219866	0.0495938	3.4971	0.387853	0.698516	0.818637	-6.65714	0.665943	0.491595	4.43653	4.45033	3.78879e-05	0.000357088	1.60663	0.230986	0.324565	4.0338	1.44463	0.153573	0.502702	-5.61468	0.156029	0.0514025	3.76612	0.40047	0.689446	0.883776	-6.59429	0.503035	0.463064	3.83367	3.48477	0.000649721	0.0342413	-0.801858
ENSG00000100156.10	SLC16A8	-0.832879	0.328632	-2.53351	0.0121909	0.0509025	-2.95081	0.552418	-0.543044	-0.202538	-1.59781	0.1132	0.218852	-4.6501	0.714914	-0.290807	0.812703	-0.844354	0.399429	0.574603	-5.89644	0.147323	-0.539894	0.435669	-2.686	0.00934104	0.0276918	-2.97381	0.276372	-1.73282	-2.88471	-2.2845	0.0257604	0.227645	-3.38038	0.855318	-0.351676	-0.238186	-0.919485	0.359488	0.692843	-5.6443	0.181948	-0.54587	-0.162551	-2.01539	0.0456891	0.196297	-4.07254
ENSG00000100207.18	TCF20	-0.73303	4.74856	-6.04279	9.20203e-09	4.70423e-07	9.74111	0.212108	-0.338784	4.78355	-2.42114	0.0172507	0.0514413	-3.72194	0.180743	-0.770922	5.00238	-6.31021	1.61641e-09	6.28656e-08	11.2476	0.426197	-0.377358	5.44136	-4.41882	4.22925e-05	0.000388902	1.42216	0.177106	-0.511632	6.28869	-2.76829	0.0074123	0.128983	-3.24666	1.02052	-0.518731	5.10454	-2.86144	0.00489207	0.0942186	-2.85126	0.194355	-0.0119432	5.22977	-0.085659	0.931854	0.962783	-6.68829
ENSG00000100372.14	SLC25A17	0.464042	4.01488	4.28744	3.0126e-05	0.000399649	2.07608	0.200821	0.181791	4.62088	1.28968	0.200098	0.33367	-5.73837	0.586348	0.452686	3.65629	4.59178	7.55086e-06	7.83681e-05	3.17047	0.518107	0.0398929	4.52946	0.527104	0.600067	0.70361	-6.88223	0.119826	0.619727	5.55252	2.06574	0.0430188	0.29234	-4.78974	0.845594	0.36894	3.58471	2.66389	0.00866868	0.12499	-3.24725	0.324045	0.0476512	3.63925	0.4604	0.645911	0.781843	-6.37336
ENSG00000100503.23	NIN	-0.696624	5.43338	-5.48222	1.4847e-07	4.73874e-06	7.06912	0.583394	-0.297734	4.38949	-2.07466	0.0405528	0.0997785	-4.4129	0.524754	-0.781875	5.91737	-4.70283	4.63503e-06	5.12452e-05	3.52473	0.255115	-0.430928	5.9556	-5.06981	4.09984e-06	6.27507e-05	3.65293	0.212149	-0.0465202	8.00095	-0.262644	0.793692	0.932622	-6.97517	0.216046	-0.261181	5.44392	-1.71628	0.0884127	0.386922	-5.40663	0.874505	-0.286926	5.17811	-1.74021	0.0839184	0.251039	-5.18138
ENSG00000100888.12	CHD8	-0.316678	5.814	-2.88266	0.00444934	0.023329	-2.59263	0.494586	-0.0166634	5.90848	-0.140054	0.888896	0.929676	-6.62196	0.722711	-0.814833	6.1005	-8.16855	2.84678e-14	8.6573e-12	21.8728	0.174734	-0.353216	6.85787	-5.48692	8.68487e-07	1.99607e-05	5.14049	0.57151	-0.396674	6.87994	-2.9047	0.00508153	0.107598	-2.95218	0.728702	-0.396465	6.18367	-2.62998	0.00953454	0.131594	-3.53553	0.194064	-0.201659	6.02496	-2.02487	0.0446945	0.194894	-4.73647
ENSG00000100908.13	EMC9	0.407242	2.79924	2.01798	0.0451551	0.132934	-4.3617	0.575979	0.756798	4.23743	4.66628	9.40812e-06	0.000163299	3.19421	0.770993	0.740596	3.53729	4.81365	2.82398e-06	3.3782e-05	4.09893	0.147754	0.31218	4.52471	2.3065	0.0245554	0.0593762	-4.44606	0.106607	0.240187	4.19428	1.35107	0.181559	0.537426	-5.75883	0.618481	0.347777	3.33373	1.81882	0.0711639	0.347326	-5.01141	0.235449	0.115921	3.3653	0.653016	0.514767	0.68509	-6.23256
ENSG00000101189.6	MRGBP	0.354034	3.75121	2.60198	0.010081	0.0441497	-3.20031	0.697085	0.942584	3.82292	6.40852	4.69459e-09	8.68774e-07	10.4515	0.218192	0.349154	3.55699	3.1716	0.00174199	0.0082541	-1.90062	0.635439	0.321656	4.06669	2.73673	0.00815334	0.0248137	-3.3922	0.416613	0.38659	4.77974	3.30129	0.001596	0.0624938	-1.73219	0.197296	0.352731	4.11584	2.71109	0.0075815	0.116285	-3.1985	0.215185	0.22531	3.99919	1.91708	0.0571709	0.214084	-4.76477
ENSG00000101246.19	ARFRP1	0.3912	5.2298	2.75226	0.00655682	0.0316143	-2.93393	0.660331	1.04031	5.1709	6.66158	1.42968e-09	4.44224e-07	11.5747	0.186799	0.388166	5.01937	2.63698	0.00898762	0.0322514	-3.53051	0.15588	0.385175	5.39635	3.83155	0.000307428	0.00183129	-0.486976	0.193016	0.0582197	5.215	0.275795	0.783618	0.928725	-6.7603	0.297313	0.158595	5.20338	0.919122	0.359677	0.692954	-6.44174	0.415884	0.398026	5.33999	2.90441	0.0042489	0.0731432	-2.65446
ENSG00000101639.18	CEP192	-0.752617	4.58696	-3.00773	0.00302916	0.0173196	-2.14483	0.186623	-0.968807	4.44242	-3.79621	0.000250475	0.00190337	0.18377	0.295464	-0.883193	4.70781	-4.92463	1.70492e-06	2.18081e-05	4.57689	0.385629	-0.601691	5.0584	-4.58369	2.37004e-05	0.000246258	2.01104	0.252774	-0.496024	6.45563	-2.62663	0.01084	0.154666	-3.60577	0.676034	-0.323268	5.03004	-1.45743	0.147329	0.481797	-5.76597	0.35724	-0.217515	5.1332	-1.06159	0.290165	0.484359	-6.11048
ENSG00000102781.13	KATNAL1	-0.666654	4.59131	-3.65076	0.000347113	0.00304233	-0.178546	0.791279	-0.996621	3.60636	-4.54372	1.53063e-05	0.000233165	2.84455	0.181362	-0.42102	5.35127	-2.73902	0.00668983	0.0254036	-3.25303	0.294851	-0.387904	4.99909	-3.53782	0.000785913	0.00384077	-1.34233	0.206179	-0.627147	4.16461	-2.35356	0.0217643	0.209109	-3.93213	0.875524	-0.590692	5.43316	-2.0932	0.0382095	0.261914	-4.69078	0.774457	-1.44957	4.06338	-2.20416	0.0290708	0.166162	-4.04324
ENSG00000102908.20	NFAT5	-1.47529	5.92379	-8.73858	2.10789e-15	4.61964e-12	24.4362	0.317085	-1.03676	6.37107	-4.68227	8.82438e-06	0.000154939	3.20763	0.411526	-1.75467	6.02807	-11.046	1.11937e-22	7.42948e-19	40.8502	0.511347	-1.43039	5.603	-7.7043	1.57435e-10	5.42007e-08	13.6802	0.240729	-1.23023	6.71831	-4.17177	9.53017e-05	0.0163525	0.825814	0.851563	-0.966779	5.86324	-4.02437	9.48782e-05	0.0104703	0.768646	0.186507	-1.10067	5.7516	-5.65466	7.90049e-08	0.000421696	7.64429
ENSG00000103061.12	SLC7A6OS	-0.0926161	2.14311	-0.604143	0.546548	0.705061	-5.99678	0.721766	-0.362477	2.04684	-1.94518	0.0545251	0.124924	-4.33649	0.360251	-0.181672	2.21496	-1.6507	0.100289	0.215601	-5.15909	0.527401	-0.445111	2.22273	-3.42309	0.00112161	0.00512053	-1.27894	0.137998	-0.679574	3.47415	-5.44613	9.28268e-07	0.00173572	5.50968	0.22273	-0.684849	2.15109	-3.74312	0.000268385	0.0188969	0.162385	0.186609	-0.511053	2.18778	-3.98857	0.000104528	0.0167044	1.07578
ENSG00000103245.13	NARFL	0.586013	4.05177	4.07017	7.1643e-05	0.000830021	1.26127	0.390981	0.594791	4.46481	3.89477	0.000176425	0.00147136	0.428962	0.580686	0.592904	3.96153	5.88301	1.56474e-08	4.0097e-07	9.0605	0.268516	0.377638	5.47437	3.34088	0.00144145	0.00623911	-1.94996	0.28167	0.0470628	4.79491	0.251141	0.802532	0.936702	-6.71128	0.530769	0.324859	4.53077	2.29727	0.0231479	0.206629	-4.22885	0.187525	0.286688	4.76559	1.38681	0.167604	0.353929	-5.7179
ENSG00000103254.9	FAM173A	1.21042	3.1534	5.98401	1.24136e-08	6.06911e-07	9.46317	0.255913	0.714784	3.77241	3.80187	0.000245523	0.00187821	0.17629	0.756617	1.01761	2.89853	4.4534	1.37025e-05	0.000130416	2.65415	0.16484	0.722429	3.85803	4.62667	2.03499e-05	0.000219084	2.2937	0.107342	0.383374	3.48501	1.34493	0.183523	0.539676	-5.65531	0.605548	0.576169	3.43961	2.71179	0.0075664	0.116121	-3.12228	0.222138	0.674968	3.53529	3.2775	0.00130744	0.0450773	-1.42203
ENSG00000103510.19	KAT8	0.2045	5.1323	1.85151	0.0658195	0.173876	-4.90641	0.306465	0.253078	5.20842	2.00178	0.0479821	0.113519	-4.65818	0.202184	0.506854	5.21084	5.03887	1.00538e-06	1.38644e-05	4.98005	0.201128	0.416492	6.39295	3.29357	0.00166276	0.00698835	-2.12723	0.521106	0.152248	4.90885	1.23993	0.219653	0.578162	-6.00257	0.573505	0.211857	5.52575	1.77917	0.0774713	0.362253	-5.32506	0.244471	0.114568	5.22839	1.02074	0.309059	0.501927	-6.18331
ENSG00000103657.13	HERC1	-0.7267	6.4544	-5.00907	1.35324e-06	3.06044e-05	4.94173	0.445283	-0.530834	6.28274	-3.81313	0.000235947	0.00182157	0.103156	0.37578	-0.923529	6.65937	-8.73206	7.74288e-16	4.76678e-13	25.3971	0.614674	-0.514283	7.51858	-6.68016	8.79041e-09	6.97941e-07	9.64449	0.518748	-0.992289	7.25097	-3.80688	0.000323845	0.0297057	-0.38294	0.546329	-0.443356	6.96568	-2.23377	0.02715	0.223792	-4.48188	0.222542	-0.561773	6.49667	-2.86304	0.00481078	0.0773435	-2.79656
ENSG00000104093.13	DMXL2	-0.553461	5.02836	-2.85629	0.0048175	0.0248881	-2.61167	0.209046	-1.03725	4.98567	-5.18307	1.11778e-06	3.49906e-05	5.23239	0.181057	-1.11217	4.18931	-5.51343	1.02285e-07	1.99057e-06	7.34056	0.183413	-0.619766	6.22089	-6.3736	2.9044e-08	1.57536e-06	8.4931	0.11675	-0.113444	5.15344	-0.212469	0.832435	0.947674	-6.76041	0.223671	-0.540805	5.07922	-2.86426	0.00485122	0.0938256	-2.83813	0.288891	-0.220676	5.43766	-1.32552	0.187058	0.376259	-5.83145
ENSG00000104518.10	GSDMD	0.48448	6.12584	2.82662	0.00526474	0.0266558	-2.76311	0.206049	0.0916503	5.75848	0.495274	0.621479	0.734764	-6.50725	0.723805	0.672174	5.30799	4.0845	6.27368e-05	0.000479134	1.03549	0.608527	1.18011	2.04108	4.42199	4.18288e-05	0.000386073	1.83596	0.198322	0.412972	5.80698	2.4665	0.0164086	0.184579	-3.96098	0.441685	0.310718	5.9453	1.51237	0.132787	0.46191	-5.77755	0.717856	0.590895	6.29073	2.66931	0.00845697	0.0989043	-3.32878
ENSG00000104524.13	PYCRL	1.82566	2.99956	5.71178	4.85198e-08	1.85063e-06	8.16435	0.184709	1.39537	3.87602	6.13513	1.66245e-08	1.90184e-06	9.23843	0.397387	0.97357	2.29505	3.97543	9.65063e-05	0.00069797	0.89632	0.158542	0.49814	2.98148	2.74117	0.00805619	0.0245769	-3.20848	0.141697	0.22752	4.02679	0.630375	0.530755	0.808978	-6.43225	0.554335	0.596344	2.35733	2.18184	0.0308587	0.237826	-4.18971	0.187953	0.484921	2.80636	1.84633	0.0668582	0.227446	-4.74199
ENSG00000104897.9	SF3A2	0.517442	5.72002	4.42742	1.69484e-05	0.00024809	2.54737	0.194821	0.331266	4.99654	1.9752	0.0509666	0.118705	-4.69682	0.786726	0.765874	6.14959	5.2341	3.99623e-07	6.36799e-06	5.84425	0.153013	0.357823	6.1219	2.64613	0.0103832	0.0301226	-3.80786	0.205491	0.251111	6.66279	1.65686	0.102577	0.426589	-5.58704	0.781133	0.43376	6.14754	3.12862	0.00215384	0.0609479	-2.20681	0.678242	0.0666201	6.01873	0.539595	0.590294	0.743138	-6.61017
ENSG00000104957.13	CCDC130	0.181784	5.2711	1.59529	0.112491	0.253809	-5.34014	0.193427	1.86588	5.29572	6.74979	9.40998e-10	3.58834e-07	11.9763	0.184812	0.58225	5.53525	4.88348	2.05776e-06	2.56747e-05	4.2823	0.168643	0.331645	5.6055	3.10144	0.00293434	0.0109927	-2.62047	0.423905	0.202541	4.86487	1.52692	0.131842	0.473176	-5.61485	0.697257	0.503565	5.62418	3.91408	0.000143539	0.0134923	0.331988	0.203574	0.0801092	5.64791	0.622036	0.534883	0.70099	-6.53876
ENSG00000105248.15	CCDC94	0.985414	3.89839	5.91118	1.79455e-08	8.24879e-07	9.09769	0.253956	0.540591	3.99286	4.82935	4.86808e-06	0.000100839	3.8373	0.779179	0.905808	3.80603	6.39132	1.03835e-09	4.36817e-08	11.6823	0.155888	0.49991	4.40016	2.99213	0.00401775	0.014118	-2.79887	0.13096	0.0368189	4.64304	0.299648	0.765443	0.920395	-6.67281	0.74825	0.734857	3.91435	3.65046	0.000373672	0.0230457	-0.443004	0.468637	0.338168	3.97159	1.85066	0.0662295	0.226474	-4.89439
ENSG00000105258.8	POLR2I	1.29292	2.50785	8.23019	4.57003e-14	3.61435e-11	21.3497	0.457016	0.966418	2.6308	6.29663	7.89762e-09	1.15256e-06	9.94235	0.472073	1.2668	2.68341	7.20759	9.99102e-12	1.04595e-09	16.2374	0.374472	0.775335	3.59666	4.67038	1.74183e-05	0.000193834	2.46973	0.188384	0.292918	2.6831	1.74468	0.0859721	0.395177	-4.92092	0.772935	0.539831	3.02091	3.17816	0.00183922	0.0560738	-1.78284	0.226519	0.220065	2.52982	1.17878	0.240392	0.432726	-5.6477
ENSG00000105404.10	RABAC1	0.863768	6.43739	6.12477	6.04302e-09	3.37831e-07	10.1071	0.537169	0.12375	6.29699	0.763793	0.446766	0.587072	-6.35457	0.52515	1.28469	6.88478	7.12214	1.64977e-11	1.57139e-09	15.6406	0.527656	0.63067	6.09656	4.438	3.9555e-05	0.000369196	1.44162	0.214244	0.261555	5.10711	0.815095	0.418123	0.739144	-6.46661	0.263418	0.322579	6.50083	2.2414	0.0266391	0.221571	-4.4667	0.188136	0.485963	6.41395	3.74463	0.000258844	0.0245452	-0.134778
ENSG00000105426.16	PTPRS	-0.492153	7.30811	-1.68163	0.0944641	0.22513	-5.24256	0.545796	-1.36988	6.24844	-5.44402	3.64802e-07	1.61076e-05	6.25609	0.742209	-0.594512	6.46704	-2.96383	0.00338775	0.0143474	-2.68312	0.564427	-0.511341	7.20967	-4.02899	0.000160176	0.00109183	0.078528	0.438001	-0.82461	2.35344	-0.735543	0.464769	0.768543	-5.98502	0.859712	-0.550041	6.53446	-2.29746	0.0231364	0.206629	-4.32695	0.770291	-0.735252	5.62968	-1.68525	0.0940653	0.263201	-5.28336
ENSG00000105619.13	TFPT	0.660267	2.91224	5.52988	1.17991e-07	3.90737e-06	7.33953	0.409069	0.413974	3.25623	2.96752	0.00374597	0.0155498	-2.24003	0.201816	0.762697	2.72064	5.89934	1.43742e-08	3.72122e-07	9.23383	0.165077	0.479999	3.77927	3.35447	0.00138323	0.0060396	-1.71403	0.271395	0.157211	4.17889	1.1171	0.268241	0.62335	-6.03005	0.176557	0.341498	3.31197	2.22045	0.0280621	0.226489	-4.22708	0.473666	0.227405	3.06326	1.73207	0.0853626	0.252595	-4.94985
ENSG00000106330.11	MOSPD3	0.567901	3.6317	4.10476	6.25497e-05	0.000740952	1.41706	0.687681	0.477841	4.78739	2.42888	0.0169073	0.0506393	-3.74325	0.529719	0.77801	3.67383	5.83776	1.97778e-08	4.89768e-07	8.84818	0.151598	0.602699	3.53566	4.83266	9.72853e-06	0.000122365	3.04638	0.161993	0.464064	2.90054	2.37923	0.0204256	0.203158	-3.75691	0.225046	0.245484	3.74065	1.66727	0.0977876	0.404956	-5.3245	0.193798	0.132366	3.60055	0.961308	0.337979	0.530961	-6.02829
ENSG00000107872.12	FBXL15	0.822051	3.84756	6.13194	5.82408e-09	3.27635e-07	10.1757	0.232975	0.711129	4.67544	4.98885	2.52472e-06	6.36058e-05	4.4197	0.785229	1.15904	4.29014	6.36605	1.19235e-09	4.92573e-08	11.5141	0.147854	0.578677	4.89798	3.75397	0.000395401	0.00222778	-0.688089	0.190312	0.337683	3.81204	1.78918	0.0784467	0.378954	-5.04024	0.558352	0.564127	4.63261	3.1367	0.00209932	0.0605051	-2.1021	0.188404	0.448475	4.56654	2.74128	0.00688123	0.0907792	-3.02494
ENSG00000107890.16	ANKRD26	-0.956113	3.27883	-4.68623	5.65357e-06	0.000100082	3.7385	0.193979	-0.31628	3.36488	-1.71656	0.0891159	0.182169	-4.90742	0.198032	-1.12225	3.19888	-5.78155	2.64148e-08	6.27812e-07	8.70723	0.266098	-0.639017	4.22297	-6.01699	1.15366e-07	4.2448e-06	7.27225	0.111077	-0.45074	4.66055	-2.39501	0.0196401	0.200593	-3.93097	0.890371	-0.644555	3.66869	-4.0925	7.31768e-05	0.00926369	1.21317	0.207418	-0.573266	3.29126	-3.21531	0.0016028	0.0489585	-1.4816
ENSG00000109062.11	SLC9A3R1	0.104845	4.67902	0.375052	0.708086	0.824761	-6.47799	0.379545	0.619052	7.25653	2.39391	0.0185095	0.0542996	-3.8838	0.611337	0.20222	3.64564	0.789617	0.430639	0.60297	-6.4601	0.561627	0.276783	6.55448	2.34795	0.0221943	0.0545746	-4.50518	0.352819	0.0201907	5.29755	0.0665433	0.947158	0.984248	-6.80217	0.325196	1.12227	3.22616	2.78073	0.00620232	0.105697	-2.94622	0.395768	1.42189	5.51134	1.92803	0.055783	0.211794	-4.94814
ENSG00000109534.16	GAR1	0.661368	3.43726	3.24846	0.00139664	0.00934458	-1.42823	0.660413	0.647148	3.58196	4.69877	8.2592e-06	0.000147642	3.36406	0.947408	0.0828783	2.88406	0.530467	0.596346	0.742829	-6.49308	0.150844	0.333358	2.09841	2.76216	0.00761163	0.0234638	-3.03162	0.482265	0.049636	4.61469	0.187404	0.851953	0.954046	-6.69948	0.534436	0.286768	3.331	1.50359	0.135032	0.464707	-5.51691	0.26863	0.458304	3.55772	2.55102	0.0117649	0.114965	-3.37679
ENSG00000110011.13	DNAJC4	0.44587	4.52873	3.15465	0.00189854	0.0119727	-1.78478	0.193362	0.177589	5.50901	0.989731	0.324663	0.46939	-6.13668	0.494367	0.855428	4.18732	6.43184	8.31303e-10	3.63026e-08	11.8766	0.481447	0.542631	4.67988	3.9803	0.000188392	0.00124004	0.0373642	0.189275	0.573308	4.93424	3.00636	0.00380826	0.0922942	-2.56097	0.372537	0.378247	5.03308	2.34033	0.0207377	0.196594	-4.18228	0.199443	0.453645	5.10625	2.79351	0.00591006	0.0846179	-2.93727
ENSG00000110344.9	UBE4A	-0.555885	5.04952	-3.89316	0.000141609	0.00146512	0.609735	0.249176	-0.602478	4.89199	-2.34513	0.0209696	0.0599662	-3.88303	0.221938	-1.16424	5.12264	-8.89106	2.7459e-16	1.98026e-13	26.441	0.16645	-1.15357	5.51851	-5.9442	1.52595e-07	5.29192e-06	6.91165	0.188579	-1.13076	5.83485	-4.76405	1.17572e-05	0.00635099	2.90222	0.338873	-0.662768	4.92603	-2.4307	0.0163876	0.175324	-3.89319	0.185355	-0.541694	5.05294	-2.77675	0.00620724	0.0864608	-2.91346
ENSG00000110921.13	MVK	1.02796	3.23321	4.1486	5.26018e-05	0.000640608	1.58946	0.584758	1.45418	5.02443	3.03795	0.00302964	0.0132516	-2.23797	0.201351	0.71112	3.4322	4.99342	1.24174e-06	1.65835e-05	4.89625	0.473433	0.450668	3.69605	4.843	9.37169e-06	0.000118985	3.05463	0.130566	0.111105	4.91287	0.568514	0.57173	0.829447	-6.60212	0.695076	0.175106	3.52119	1.05214	0.29462	0.638154	-6.09586	0.249459	0.717136	3.97096	2.40433	0.0174494	0.13725	-3.79776
ENSG00000111725.10	PRKAB1	0.0633127	4.68697	0.456329	0.648732	0.782085	-6.43985	0.531126	0.473743	5.25265	3.18501	0.00192392	0.00928677	-1.82283	0.284241	0.275393	4.84364	2.40446	0.0170607	0.0544066	-4.08106	0.14903	0.16242	4.81464	2.03882	0.0458847	0.097519	-5.0296	0.406314	0.252304	5.30536	1.52364	0.13266	0.474638	-5.67666	0.176609	0.288893	4.97619	1.51343	0.132516	0.461432	-5.71582	0.550506	0.705041	5.7477	2.26829	0.0247705	0.156582	-4.2512
ENSG00000111752.10	PHC1	-0.466625	4.21669	-2.31502	0.0217992	0.0784292	-3.86204	0.244065	-0.77105	4.18896	-3.6967	0.00035471	0.0024895	-0.127031	0.18085	-0.894607	4.88102	-6.70739	1.78988e-10	1.06302e-08	13.3964	0.543562	-0.895283	5.78192	-7.9144	6.89308e-11	3.26232e-08	14.479	0.162179	-0.221965	2.60317	-0.417909	0.67745	0.8834	-6.24444	0.831006	-0.674582	4.92212	-3.40322	0.000877777	0.0362837	-1.25126	0.19641	-0.885562	4.03333	-2.19718	0.0295758	0.167367	-4.1071
ENSG00000112159.11	MDN1	-0.453629	5.94807	-2.70922	0.00743013	0.0348989	-3.05132	0.686195	-0.0185058	6.15227	-0.127729	0.898617	0.935721	-6.63052	0.687613	-1.40938	6.0331	-9.28998	1.96818e-17	2.15995e-14	29.011	0.278223	-0.658819	7.10732	-7.61613	2.22694e-10	6.89124e-08	13.2814	0.37587	-0.640359	7.14735	-2.99145	0.00397426	0.0948822	-2.73617	0.197493	-0.587893	6.09536	-4.27896	3.54103e-05	0.00630552	1.66587	0.752132	-0.255376	5.97665	-2.48659	0.0140178	0.124738	-3.73218
ENSG00000112210.11	RAB23	-0.681628	2.76891	-2.18549	0.0302117	0.0997169	-3.93002	0.41613	-1.57844	2.14423	-4.44377	2.26356e-05	0.000311648	2.517	0.86894	-0.448886	5.45249	-1.88899	0.0602656	0.14675	-5.16646	0.154996	-0.842515	2.77653	-5.35196	1.44079e-06	2.90768e-05	4.97332	0.137792	-0.279598	2.02528	-1.2559	0.213841	0.571615	-5.47855	0.16328	-0.80006	5.91882	-1.71352	0.0889205	0.387882	-5.41458	0.311649	-1.87035	4.28463	-1.857	0.0653163	0.225294	-4.69584
ENSG00000112282.17	MED23	-0.622796	5.07475	-4.9358	1.88277e-06	3.99903e-05	4.6679	0.189427	-0.35878	5.36958	-3.02593	0.00314217	0.0135973	-2.25163	0.219874	-0.85485	5.22501	-6.93359	4.92834e-11	3.71332e-09	14.6279	0.148905	-0.529736	5.99069	-4.33464	5.6647e-05	0.000486753	1.11014	0.301491	-0.346343	5.74959	-2.85352	0.00586243	0.11614	-2.99417	0.238968	-0.337448	5.22632	-2.17362	0.0314846	0.239807	-4.52059	0.32764	-0.28226	5.36049	-2.24226	0.026444	0.16076	-4.23553
ENSG00000112293.14	GPLD1	-0.754866	0.741904	-1.42165	0.156948	0.316298	-4.97966	0.189294	-1.93868	-0.43239	-4.36604	3.05766e-05	0.000392629	2.02495	0.180262	-0.703087	1.81275	-2.39908	0.0173067	0.0550659	-3.59241	0.152603	-1.67144	4.25811	-8.29341	1.55865e-11	1.50485e-08	16.0393	0.367286	-1.0038	0.663515	-2.13148	0.0370014	0.271326	-3.90633	0.8611	-1.16776	1.58436	-2.98181	0.00340277	0.078258	-2.04702	0.761266	-1.13182	0.4381	-2.0786	0.0393954	0.186005	-3.96948
ENSG00000113810.15	SMC4	-0.875365	3.75518	-4.82372	3.09994e-06	6.09337e-05	4.27615	0.223879	-0.056649	4.05513	-0.260463	0.795036	0.866585	-6.4316	0.180821	-1.26658	4.14399	-7.83514	2.27192e-13	4.70044e-11	19.912	0.588177	-0.86834	2.48089	-4.89918	7.64568e-06	0.000101615	3.40942	0.221299	-0.368832	7.4999	-1.50075	0.138471	0.482706	-5.85911	0.202298	-0.806975	4.16661	-3.36644	0.000993017	0.0396877	-1.2535	0.359639	-0.304512	4.60256	-1.34332	0.181242	0.369715	-5.70565
ENSG00000113838.12	TBCCD1	-0.20648	3.26445	-1.51125	0.13257	0.282854	-5.23038	0.184995	-0.523451	3.10256	-3.41384	0.000922232	0.00517866	-0.905717	0.468514	-0.275004	3.14736	-2.50741	0.0129161	0.0434382	-3.57739	0.360331	-0.84169	2.90125	-6.3184	3.59887e-08	1.82876e-06	8.54118	0.116363	-0.276762	3.95545	-1.81038	0.0750604	0.373122	-4.97788	0.799339	-0.542515	3.29151	-3.69782	0.00031575	0.0208853	-0.113025	0.806675	-0.180485	3.28372	-1.71167	0.0890699	0.257072	-4.97735
ENSG00000114383.9	TUSC2	0.876735	4.47424	4.97864	1.55279e-06	3.41969e-05	4.83567	0.236876	1.13452	4.86962	7.47718	2.80268e-11	5.76533e-08	15.3709	0.656021	0.446715	4.56018	3.01807	0.00285725	0.0125252	-2.46981	0.584959	0.317374	5.14902	3.14029	0.00262011	0.0100352	-2.48846	0.203081	0.305742	4.88546	2.16897	0.03391	0.260685	-4.49945	0.188855	0.275899	4.92584	1.9694	0.050963	0.298994	-4.93852	0.194188	0.363608	4.80982	2.98546	0.00331852	0.0664401	-2.38791
ENSG00000114388.12	NPRL2	0.262475	3.7325	1.51037	0.132794	0.28323	-5.33658	0.679932	0.530981	4.24289	4.37303	2.97648e-05	0.000384169	2.11441	0.339965	0.33821	3.89376	2.36905	0.0187367	0.0587277	-4.06694	0.153049	0.436685	5.32754	3.57511	0.000699165	0.00349436	-1.25776	0.229557	0.115646	4.61851	1.01577	0.313668	0.662226	-6.20716	0.744466	0.210144	4.25552	1.35805	0.176723	0.517285	-5.84972	0.465817	0.19187	4.28699	1.50942	0.133342	0.312663	-5.47744
ENSG00000114439.18	BBX	-0.81665	5.52233	-5.86383	2.27697e-08	9.92697e-07	8.85936	0.186837	-1.2078	6.66607	-5.44826	3.58136e-07	1.59532e-05	6.26112	0.669369	-0.814219	6.51374	-6.08805	5.33197e-09	1.63927e-07	10.0259	0.444524	-0.232744	5.17129	-2.23016	0.029492	0.0686053	-4.67831	0.173779	-0.280628	6.23727	-1.44281	0.154083	0.502942	-5.85616	0.541125	-0.468765	6.12455	-2.31806	0.0219549	0.201766	-4.26588	0.59506	-0.735012	5.41775	-2.23239	0.0271036	0.162302	-4.22753
ENSG00000114904.12	NEK4	-0.532358	3.6477	-4.21897	3.97222e-05	0.000505026	1.89508	0.197173	-0.97142	4.06101	-4.71695	7.67676e-06	0.000139501	3.46251	0.560444	-0.512956	3.83202	-3.60237	0.000393317	0.00233264	-0.488384	0.581795	-0.638242	4.23506	-5.20978	2.44579e-06	4.30591e-05	4.29562	0.545099	-0.304712	4.48425	-1.88979	0.0634417	0.346704	-4.92436	0.709363	-0.545339	3.69501	-2.72166	0.00735568	0.114124	-3.03031	0.182099	-0.347942	3.49317	-2.154	0.032873	0.174002	-4.17413
ENSG00000115020.16	PIKFYVE	-0.774844	5.58903	-5.6693	5.98078e-08	2.20306e-06	7.934	0.656842	-0.124303	5.46961	-0.954582	0.342061	0.486906	-6.1593	0.702908	-1.02535	5.45607	-7.71872	4.64294e-13	8.19527e-11	19.1688	0.227538	-0.622522	6.15853	-5.67759	4.22333e-07	1.14796e-05	5.86612	0.105267	-0.336968	6.41032	-1.57966	0.119248	0.452915	-5.66807	0.184978	-0.32346	5.31644	-2.3047	0.022715	0.204888	-4.24774	0.194476	-0.376593	5.2367	-2.82042	0.00545997	0.0818628	-2.82893
ENSG00000115232.13	ITGA4	-1.39015	2.4356	-3.44971	0.000706681	0.00540309	-0.600114	0.383238	-1.07157	0.935348	-2.22547	0.0282661	0.0754722	-3.64835	0.381992	-1.0943	1.19718	-2.43437	0.0157497	0.0509574	-3.3978	0.233098	-0.510638	2.32548	-3.35622	0.0013759	0.00602069	-1.48977	0.127001	-0.901138	7.4499	-2.83441	0.00618138	0.119441	-3.1511	0.431053	-0.862816	2.07167	-2.25538	0.0257245	0.218567	-3.87696	0.587506	-0.0112516	2.84702	-0.028793	0.977069	0.987017	-6.34907
ENSG00000115464.14	USP34	-0.913532	5.97473	-5.96094	1.39552e-08	6.70101e-07	9.31976	0.184536	-0.705823	6.22135	-3.02026	0.0031966	0.013776	-2.29465	0.799694	-1.55179	6.6195	-9.29661	1.88313e-17	2.15995e-14	29.0485	0.331294	-0.876584	6.24372	-7.08302	1.81211e-09	2.65085e-07	11.2302	0.124136	-0.869767	7.12582	-3.67822	0.00049166	0.0367686	-0.775165	0.394619	-0.88033	6.49564	-3.28569	0.00129753	0.0470918	-1.7186	0.192847	-0.893897	6.10518	-3.67444	0.00033346	0.0267936	-0.307837
ENSG00000115760.13	BIRC6	-0.348501	6.27134	-3.35732	0.000969846	0.00697166	-1.22238	0.437473	-0.37773	6.64814	-2.30108	0.0234354	0.0654759	-4.08227	0.601715	-0.930625	6.64945	-8.50393	3.37693e-15	1.67823e-12	23.9537	0.154035	-0.602695	6.70797	-6.95666	2.97599e-09	3.50371e-07	10.7257	0.108614	-0.534752	7.65226	-2.87988	0.00544734	0.111742	-3.0581	0.680895	-0.483431	6.48811	-3.00175	0.00320087	0.0757178	-2.56009	0.878444	-0.22241	6.52042	-1.71814	0.0878801	0.255491	-5.32022
ENSG00000115808.11	STRN	-0.887168	5.16601	-5.55826	1.02837e-07	3.48038e-06	7.43308	0.562749	-0.726925	4.79275	-3.86399	0.000196956	0.00159197	0.360271	0.757841	-0.609806	5.43133	-5.21601	4.35753e-07	6.87858e-06	5.80842	0.661215	-0.357151	4.91806	-3.67891	0.000503146	0.00270166	-0.91303	0.331615	-0.370221	5.60766	-2.7303	0.00821756	0.137004	-3.28563	0.84201	-0.442366	4.99467	-3.21118	0.00165387	0.0535261	-1.85814	0.39056	-0.12743	5.24292	-0.843997	0.400045	0.587487	-6.33263
ENSG00000115827.13	DCAF17	-0.679472	3.80671	-3.31659	0.00111281	0.00777028	-1.16192	0.43961	-0.492792	4.21808	-3.56799	0.00055131	0.00348037	-0.553139	0.360922	-0.735883	4.27017	-5.58651	7.10317e-08	1.45175e-06	7.6538	0.241953	-0.550947	4.60841	-6.07476	9.23566e-08	3.65444e-06	7.45268	0.336112	-0.25066	5.44012	-2.17181	0.0336857	0.259947	-4.52487	0.191152	-0.475856	4.57209	-3.16156	0.00193955	0.0579848	-1.95536	0.827746	-0.383713	4.21089	-2.35291	0.0199543	0.144256	-3.84624
ENSG00000116641.17	DOCK7	-0.271256	4.95057	-1.92505	0.0558809	0.15509	-4.73944	0.45161	-0.69154	4.4096	-4.02843	0.000108693	0.00102341	0.945259	0.418529	-0.661676	5.59388	-5.96324	1.02979e-08	2.81614e-07	9.41517	0.547936	-0.194881	4.92461	-2.18454	0.0328435	0.0747942	-4.74372	0.233489	-0.185909	5.28236	-1.15022	0.25445	0.610278	-6.13626	0.161568	-0.57562	5.47341	-4.2733	3.62111e-05	0.00634486	1.68	0.193557	-0.187564	5.12537	-1.36176	0.175361	0.362624	-5.75528
ENSG00000116652.6	DLEU2L	-1.16058	-1.22593	-2.42978	0.0161417	0.0625703	-3.08825	0.714971	-2.13544	-1.16227	-4.13246	7.40265e-05	0.000766417	1.16181	0.465776	-2.10854	-0.856845	-4.85706	2.32044e-06	2.84964e-05	4.41987	0.713463	-1.56856	0.358782	-4.8104	1.05424e-05	0.000131234	3.2597	0.558528	-1.87073	-0.0798629	-3.78031	0.000353228	0.0314292	0.0982482	0.17234	-1.87612	-0.617069	-3.4978	0.00063635	0.0300117	-0.450772	0.695814	-1.74066	-1.07437	-4.26226	3.60343e-05	0.0102653	1.98332
ENSG00000116984.12	MTR	-0.553799	6.17175	-4.23371	3.74373e-05	0.000479832	1.80715	0.228144	-0.223563	5.83282	-1.47118	0.144341	0.262332	-5.56174	0.35414	-0.904634	6.68862	-6.40582	9.59026e-10	4.10981e-08	11.6897	0.147593	-0.372786	6.051	-2.88213	0.0054748	0.0180699	-3.21623	0.32127	-0.318119	6.68635	-1.52296	0.132829	0.475096	-5.77466	0.184306	-0.296251	6.59371	-1.72699	0.0864656	0.381399	-5.44709	0.221081	-0.640591	5.93461	-2.36012	0.0195849	0.143142	-4.00128
ENSG00000117262.18	GPR89A	0.401152	1.79006	2.69446	0.00775305	0.0360816	-2.74858	0.189645	0.488476	2.3981	3.12793	0.00229873	0.0106821	-1.71053	0.407934	0.448429	1.41099	3.21564	0.00150623	0.00727909	-1.48538	0.167547	0.384064	2.84007	3.07211	0.00319454	0.0117487	-2.34369	0.418707	0.269513	2.28652	1.32946	0.188544	0.544834	-5.4647	0.545116	0.434814	1.64918	3.0083	0.00313695	0.0748057	-2.08408	0.210491	0.251512	1.80313	1.5034	0.134884	0.314419	-5.14257
ENSG00000118007.12	STAG1	-0.642609	5.05831	-4.79903	3.45632e-06	6.63861e-05	4.09444	0.376157	-1.0891	4.3196	-3.93072	0.000155035	0.00134008	0.648587	0.212905	-0.807217	5.41379	-6.90336	5.86403e-11	4.21692e-09	14.446	0.148674	-0.990924	4.70031	-7.67656	1.7558e-10	5.65063e-08	13.612	0.107172	-0.287574	5.15349	-1.14265	0.257556	0.613191	-6.11977	0.84912	-0.495843	4.93054	-2.24691	0.026275	0.220233	-4.32254	0.577904	-0.455954	4.84142	-2.60984	0.00999737	0.106852	-3.31868
ENSG00000118412.12	CASP8AP2	-0.982803	4.06292	-4.15528	5.12256e-05	0.000627543	1.65526	0.193138	-0.320409	3.74903	-2.36363	0.0200047	0.0577316	-3.7237	0.186518	-1.07733	4.63605	-7.20696	1.00281e-11	1.04595e-09	16.2165	0.708999	-0.703164	4.60669	-6.78601	5.8097e-09	5.23808e-07	10.1708	0.122433	-0.189313	5.37133	-0.766803	0.446095	0.756817	-6.50925	0.941961	-0.589882	4.73272	-3.55849	0.000515963	0.027061	-0.744625	0.187573	-0.869462	4.3007	-4.30986	2.97918e-05	0.00946528	2.10953
ENSG00000119559.15	C19orf25	0.68101	3.76801	4.17108	4.81054e-05	0.000594192	1.64921	0.654923	0.844527	4.52242	5.29299	6.9981e-07	2.52333e-05	5.64655	0.416749	0.799404	3.98124	6.02365	7.4966e-09	2.16007e-07	9.76136	0.147292	0.432588	5.05301	3.707	0.000459895	0.00251598	-0.838543	0.329786	0.253855	4.57262	1.79105	0.0781437	0.37839	-5.1564	0.195929	0.468195	4.20124	2.7215	0.0073591	0.114124	-3.1895	0.446003	0.202436	4.37397	1.08105	0.281446	0.47557	-6.03195
ENSG00000119596.17	YLPM1	-0.258701	6.21797	-2.44641	0.0154403	0.0604725	-3.707	0.191306	-0.628475	6.25942	-4.58438	1.3035e-05	0.000207111	2.83246	0.59926	-0.781579	6.1852	-8.02473	7.01095e-14	1.78929e-11	20.9887	0.642052	-0.343883	6.61261	-3.79251	0.000349048	0.00202086	-0.655306	0.404697	-0.468771	6.91886	-3.30371	0.00158435	0.0624938	-1.87463	0.510799	-0.285245	6.25299	-2.02772	0.0445643	0.28228	-4.88573	0.869679	-0.301858	6.10605	-2.982	0.00335407	0.0666739	-2.45942
ENSG00000119650.12	IFT43	0.37423	3.94935	2.44709	0.015412	0.0603949	-3.59628	0.413216	0.735123	3.99628	4.80018	5.48215e-06	0.000109947	3.72178	0.384328	0.393843	4.099	2.68271	0.00788198	0.0290204	-3.33502	0.157106	0.648769	3.67912	6.26484	4.42969e-08	2.12065e-06	8.25813	0.111902	0.441824	2.81214	2.54077	0.0135657	0.171302	-3.38461	0.466367	0.060239	4.34148	0.274299	0.784276	0.923845	-6.7283	0.195885	0.083189	3.90664	0.502598	0.616	0.761702	-6.40173
ENSG00000119737.5	GPR75	-0.517281	0.52177	-1.21183	0.227249	0.406109	-5.24399	0.184772	-0.89588	1.19774	-2.661	0.00906005	0.0309141	-2.73827	0.189891	-2.6275	-0.259301	-6.18246	3.22156e-09	1.11087e-07	10.2802	0.481881	-0.915259	1.47049	-3.60248	0.000641377	0.00327085	-0.669364	0.369787	-1.48439	1.10157	-4.38295	4.58314e-05	0.0116386	1.92691	0.222464	-1.44445	0.0761827	-2.75143	0.00675219	0.110141	-2.51088	0.557498	-0.272338	0.101316	-0.90358	0.367699	0.558662	-5.61875
ENSG00000120742.10	SERP1	0.544142	7.07477	3.72836	0.000261721	0.00242428	-0.0296551	0.187399	0.474772	7.40601	2.33632	0.0214438	0.0610655	-4.0118	0.381531	0.323915	6.5225	2.71437	0.00718995	0.0269061	-3.37314	0.235893	0.115202	5.96224	1.13878	0.259326	0.376729	-6.5012	0.107029	0.250279	7.94511	1.85646	0.0681184	0.357089	-5.32282	0.621049	0.389239	6.26688	2.52783	0.0126338	0.154972	-3.80811	0.615802	0.521659	6.74121	2.86429	0.00479289	0.0772456	-2.83551
ENSG00000121281.12	ADCY7	-0.888817	2.80097	-2.13172	0.0344565	0.109792	-4.02766	0.215753	-1.81925	2.31527	-3.91225	0.000165696	0.00141173	0.731713	0.485293	-1.45853	2.09191	-3.84212	0.000161393	0.00108952	0.613483	0.151966	-0.431317	-1.34547	-0.895829	0.373927	0.495715	-5.68611	0.108803	-1.2796	5.43708	-4.11144	0.000117106	0.0182129	0.762255	0.390257	-1.60519	1.98726	-3.5328	0.000564029	0.0279288	-0.449822	0.244885	-0.356463	2.67685	-1.05893	0.29137	0.485451	-5.74889
ENSG00000121454.5	LHX4	-0.950753	0.68861	-3.28848	0.00122269	0.0083937	-1.02418	0.580558	-1.02067	1.0759	-3.26396	0.00149866	0.00761062	-1.18641	0.185598	-1.96408	0.400269	-6.66599	2.26008e-10	1.24726e-08	12.9524	0.396169	-1.79443	2.29408	-8.80442	2.12224e-12	3.89149e-09	17.982	0.118568	-1.22296	1.69244	-2.32219	0.0235055	0.219315	-3.62078	0.21675	-1.17292	1.13418	-3.62511	0.000408666	0.0243524	-0.129189	0.202866	-0.469341	1.64973	-1.41043	0.160528	0.346046	-5.20501
ENSG00000121940.15	CLCC1	-0.166463	4.19356	-1.58971	0.113746	0.255739	-5.24241	0.674447	-0.448688	4.40885	-2.79945	0.00612999	0.0227719	-2.76155	0.319491	-0.546474	4.35854	-5.89148	1.49738e-08	3.8606e-07	9.13009	0.559065	-0.458347	3.82679	-4.70881	1.51843e-05	0.000173452	2.57614	0.227521	-0.108482	4.69358	-0.786754	0.434409	0.748635	-6.40431	0.496693	-0.550974	4.24854	-4.33322	2.85509e-05	0.0055544	2.02257	0.719025	-0.381812	4.06334	-2.79884	0.00581836	0.0840349	-2.74502
ENSG00000122008.15	POLK	-0.817278	4.55925	-5.16309	6.68786e-07	1.67907e-05	5.67924	0.220737	-0.779069	4.64525	-5.2875	7.16461e-07	2.55699e-05	5.66123	0.829427	-0.660016	4.93125	-5.56357	7.96722e-08	1.60112e-06	7.48078	0.251053	-0.539064	4.17536	-4.0628	0.000143025	0.00100009	0.379424	0.372007	-0.334899	5.83035	-1.80148	0.0764665	0.376375	-5.2553	0.277395	-0.427313	4.5079	-2.87114	0.00475289	0.0928534	-2.76705	0.190239	-0.741483	4.00559	-2.78761	0.00601319	0.0850716	-2.73305
ENSG00000122390.17	NAA60	0.280461	5.33239	2.3843	0.0182056	0.0684537	-3.83346	0.203116	0.635566	6.09713	4.78438	5.84551e-06	0.00011566	3.58529	0.268666	0.322245	5.43116	3.29508	0.00115421	0.00583369	-1.68486	0.579267	0.347096	6.10307	3.3256	0.00150969	0.00648274	-2.02789	0.416634	0.0773168	5.54684	0.539908	0.591185	0.83919	-6.69172	0.367267	0.256043	5.71549	2.13511	0.0345652	0.249122	-4.66179	0.552257	0.423224	6.04056	2.03871	0.0432746	0.192302	-4.73314
ENSG00000123154.11	WDR83	0.400811	1.86758	3.05949	0.00257431	0.0152029	-1.79528	0.209954	0.926405	2.32486	6.17316	1.39615e-08	1.73952e-06	9.39082	0.183578	0.697869	1.86185	5.54596	8.69955e-08	1.73038e-06	7.57532	0.157169	0.418474	3.35407	3.89183	0.000252367	0.00156504	-0.0495694	0.121223	0.246784	2.40333	1.59177	0.116499	0.448265	-5.11583	0.293985	0.382468	2.31744	2.59093	0.0106276	0.140945	-3.2436	0.188845	0.0793881	1.97008	0.581606	0.561724	0.721915	-6.07105
ENSG00000123415.15	SMUG1	0.742573	3.94437	4.80154	3.41839e-06	6.58928e-05	4.11629	0.223495	0.446238	4.53581	3.20088	0.00183026	0.00893928	-1.73227	0.349042	0.560472	3.73458	4.93192	1.64887e-06	2.11802e-05	4.60463	0.163556	0.195406	3.5321	1.69591	0.0950898	0.173065	-5.45926	0.154152	0.452558	4.52427	3.70004	0.00045829	0.0357877	-0.539608	0.916244	0.314684	4.06119	2.60278	0.0102845	0.138124	-3.46119	0.661429	0.0985685	4.15363	0.641139	0.522432	0.690779	-6.36333
ENSG00000123607.14	TTC21B	-0.764618	4.28765	-6.24102	3.30976e-09	2.00545e-07	10.7214	0.657564	-0.429629	3.82445	-3.58772	0.000515624	0.00330377	-0.455006	0.685344	-0.753465	4.43929	-6.0855	5.40467e-09	1.65156e-07	10.1213	0.507346	-0.474057	5.1478	-4.27039	7.06827e-05	0.000577137	0.949867	0.443203	-0.327047	4.59975	-2.31572	0.0238799	0.22049	-4.10419	1.0666	-0.468636	4.4627	-3.79787	0.00022011	0.0171576	0.0720096	0.183384	-0.318942	4.21936	-2.16078	0.0323349	0.172591	-4.26657
ENSG00000124177.14	CHD6	-0.956695	5.56813	-7.18031	2.03432e-11	3.59887e-09	15.5966	0.456256	-0.630844	5.7969	-3.95125	0.000143949	0.0012712	0.583025	0.306326	-1.02325	5.9826	-9.34719	1.3435e-17	1.78481e-14	29.3816	0.361561	-0.586499	6.31043	-6.21128	5.45069e-08	2.44088e-06	7.87243	0.449384	-0.307929	6.06271	-1.48603	0.142315	0.488422	-5.77685	0.383937	-0.537691	5.89765	-3.70853	0.000303883	0.0203547	-0.35231	0.240748	-0.53959	5.53379	-3.17622	0.00181906	0.0512094	-1.84966
ENSG00000124541.6	RRP36	0.999066	4.5913	5.86652	2.24648e-08	9.85445e-07	8.86701	0.595363	0.802327	4.84735	5.95142	3.83906e-08	3.21002e-06	8.41492	0.292201	0.61363	4.57403	5.14009	6.25116e-07	9.29244e-06	5.46336	0.454359	0.156379	4.05871	1.82828	0.0724837	0.13993	-5.31902	0.11833	0.37998	5.03184	1.46311	0.148464	0.496884	-5.74152	0.18545	0.316223	4.63272	2.43374	0.0162566	0.174687	-3.93076	0.883578	0.28311	4.55646	2.54265	0.0120381	0.116109	-3.50864
ENSG00000124614.13	RPS10	1.23258	8.76513	8.76067	1.84136e-15	4.50128e-12	24.5987	0.75458	0.859617	8.59695	4.89695	3.69087e-06	8.24972e-05	4.0307	0.535947	1.06563	8.62563	6.40506	9.63005e-10	4.11971e-08	11.695	0.219277	0.575063	7.41276	4.97368	5.82967e-06	8.25767e-05	3.27189	0.418963	0.426524	9.92205	3.09087	0.00298285	0.0824883	-2.61446	0.15311	0.27726	8.77724	1.80881	0.0727147	0.351266	-5.32309	0.220867	0.407407	8.68413	3.48415	0.000651114	0.0342413	-1.05223
ENSG00000125611.15	CHCHD5	1.29527	3.10241	7.71257	9.68724e-13	3.52013e-10	18.4936	0.330281	0.0482247	3.69648	0.352245	0.725386	0.816195	-6.35913	0.811645	1.2608	2.83749	8.35175	8.92943e-15	3.21982e-12	23.0526	0.182651	0.872018	1.57642	5.73723	3.36648e-07	9.67343e-06	6.46234	0.152778	0.267524	3.83306	1.99581	0.0503312	0.313207	-4.67141	0.24523	0.606719	3.06394	3.89	0.000156951	0.0140674	0.478271	0.42134	0.425755	3.12018	2.71001	0.00752991	0.0943056	-2.92108
ENSG00000125633.10	CCDC93	-0.681385	5.34656	-5.51651	1.25865e-07	4.13251e-06	7.22918	0.452028	-0.0924924	6.2276	-0.732312	0.465669	0.604059	-6.3738	0.182586	-0.845544	5.4126	-7.74543	3.94291e-13	7.26445e-11	19.3243	0.519373	-0.300055	6.27212	-4.08073	0.000134668	0.000954419	0.265545	0.314703	-0.194972	5.752	-1.36713	0.176497	0.531455	-5.91848	0.329077	-0.427893	5.71349	-4.13942	6.10872e-05	0.00839495	1.16283	0.707947	-0.0976789	5.88511	-0.598275	0.550579	0.713605	-6.56209
ENSG00000125877.12	ITPA	1.20506	4.62587	7.45342	4.32119e-12	1.12838e-09	17.0898	0.195752	0.49407	5.12408	3.83579	0.000217743	0.00171684	0.196868	0.932325	0.928544	4.21891	5.82409	2.12235e-08	5.21111e-07	8.73568	0.15191	0.648811	3.4879	5.22312	2.32776e-06	4.1343e-05	4.41817	0.192437	0.125569	5.39947	0.6022	0.549227	0.818888	-6.64399	0.427371	0.573993	4.12219	3.24934	0.00146133	0.0506071	-1.7205	0.456156	0.618339	4.60918	3.05111	0.00270663	0.0609573	-2.19945
ENSG00000126005.16	MMP24-AS1	0.785505	5.13206	3.91087	0.000132411	0.00138414	0.630878	0.775652	0.789623	5.62534	4.68816	8.61849e-06	0.000152218	3.22267	0.189269	0.944184	4.92475	6.08145	5.52212e-09	1.6773e-07	10.0047	0.394907	0.145774	5.4621	1.28244	0.204623	0.314331	-6.29643	0.110686	0.323296	4.18955	1.23157	0.222738	0.580787	-5.91168	0.444313	0.291832	4.96737	1.9856	0.0491111	0.294471	-4.91183	0.67073	0.390523	5.18087	1.99259	0.0481608	0.200169	-4.76733
ENSG00000126062.3	TMEM115	0.812763	5.19069	5.94447	1.51688e-08	7.18454e-07	9.23424	0.626476	0.678704	5.39359	5.1554	1.25659e-06	3.81035e-05	5.06174	0.192069	0.704606	5.09253	6.06833	5.91989e-09	1.77674e-07	9.9348	0.152195	0.557419	4.16683	4.1867	9.40923e-05	0.000719843	0.7618	0.253551	0.0982313	4.07506	0.804405	0.424222	0.742565	-6.30433	0.722071	0.380891	5.22242	2.81476	0.0056151	0.100858	-3.03549	0.188308	0.299163	5.22868	2.35652	0.0197685	0.14403	-4.0064
ENSG00000126453.9	BCL2L12	0.963824	2.63303	7.30547	1.00375e-11	2.17668e-09	16.2162	0.680323	0.294499	2.58425	1.88847	0.0618227	0.137173	-4.5533	0.20214	0.582264	2.14213	4.15161	4.79234e-05	0.000380029	1.59502	0.683918	0.8401	-0.432788	3.92982	0.000222684	0.00141893	0.462095	0.110401	0.477861	5.20107	2.60887	0.0113591	0.157401	-3.57981	0.177182	0.172373	2.98651	1.26122	0.209413	0.558251	-5.77162	0.325581	0.328424	3.06444	1.94636	0.053522	0.208677	-4.58272
ENSG00000127452.8	FBXL12	0.390708	4.54478	4.2603	3.36287e-05	0.000437906	1.94331	0.615742	0.85922	4.02509	5.49981	2.86118e-07	1.3286e-05	6.52057	0.180084	0.279185	4.61105	3.10305	0.00217783	0.00996926	-2.21644	0.162582	0.264891	4.19425	2.43962	0.0176779	0.0457234	-4.09952	0.174038	0.178334	4.72304	1.76954	0.0816977	0.386711	-5.20946	0.20543	0.2154	4.73638	2.02091	0.0452737	0.283985	-4.81711	0.697105	0.176558	4.64965	1.69144	0.0928755	0.261554	-5.23939
ENSG00000127554.12	GFER	0.758934	3.01576	6.13279	5.79849e-09	3.26879e-07	10.1881	0.362539	0.580935	3.39536	4.30222	3.90465e-05	0.000473154	1.9239	0.340641	0.619646	3.2121	5.38835	1.89445e-07	3.35093e-06	6.72206	0.150178	0.462952	4.52283	4.04697	0.000150822	0.00104207	0.276083	0.519659	0.0545848	3.68529	0.376148	0.708085	0.897213	-6.47901	0.187277	0.428193	3.81315	3.08467	0.002474	0.065457	-2.15233	0.756094	0.530752	4.16548	2.05205	0.0419423	0.190638	-4.55709
ENSG00000128000.15	ZNF780B	-0.695362	3.67304	-2.0983	0.0373465	0.116286	-4.22142	0.256552	-0.28805	4.28681	-1.56067	0.121721	0.231344	-5.29057	0.230139	-1.01193	3.78975	-4.00806	8.49176e-05	0.000623264	0.998254	0.154514	-0.78788	5.57965	-7.28639	8.14761e-10	1.55861e-07	12.0437	0.465695	-0.0637876	4.61124	-0.34351	0.732372	0.908059	-6.64335	0.833118	-0.491568	4.81472	-2.26089	0.025372	0.217387	-4.27917	0.398557	-0.656165	4.43839	-2.89786	0.00433356	0.0740898	-2.50399
ENSG00000128585.17	MKLN1	-0.616469	5.64091	-4.56408	9.54405e-06	0.000154231	3.11033	0.186444	-0.564888	5.61313	-2.97964	0.00361247	0.0151254	-2.38368	0.217841	-1.07569	5.80028	-7.03082	2.80887e-11	2.42804e-09	15.1557	0.514737	-0.693638	4.59833	-3.55197	0.000751844	0.00370579	-1.24459	0.127887	-0.406731	5.90398	-2.26282	0.0271426	0.233695	-4.37771	0.506843	-0.739224	5.34956	-3.79023	0.000226312	0.017457	-0.0239215	0.204303	-0.628318	5.13734	-3.34269	0.00105286	0.0416106	-1.30529
ENSG00000128731.15	HERC2	-0.274634	6.22368	-1.98626	0.0486008	0.140388	-4.6856	0.18561	-0.185225	6.55803	-1.48572	0.140459	0.257115	-5.56059	0.279465	-0.883263	6.70872	-7.70825	4.95009e-13	8.483e-11	19.0701	0.664865	-0.426767	7.21336	-5.61504	5.35398e-07	1.37891e-05	5.60811	0.188766	-0.485492	6.42459	-2.09415	0.0403215	0.281997	-4.76338	0.907444	-0.559616	7.18859	-2.6498	0.00901934	0.12768	-3.51472	0.224029	-0.288861	6.80713	-1.55049	0.123177	0.300627	-5.59914
ENSG00000128881.16	TTBK2	-1.30639	4.43589	-6.79514	1.7198e-10	1.89048e-08	13.5293	0.610741	-0.058891	4.38237	-0.486144	0.627915	0.740193	-6.39457	0.218444	-0.990646	5.41336	-6.27091	2.00038e-09	7.49134e-08	11.0274	0.55918	-0.38113	5.79686	-4.196	9.11601e-05	0.000701413	0.659806	0.114717	-0.503211	4.36018	-2.05842	0.0437385	0.293863	-4.57351	0.22882	-0.668173	5.12711	-3.25913	0.0014154	0.0494697	-1.71319	0.19896	-0.920877	4.27085	-2.48744	0.0139857	0.124659	-3.49201
ENSG00000129003.15	VPS13C	-0.888047	6.31262	-6.07553	7.78273e-09	4.10348e-07	9.87424	0.210528	-1.11945	6.34238	-5.51712	2.6528e-07	1.24796e-05	6.55344	0.18249	-0.734292	6.53917	-6.53033	4.82348e-10	2.30796e-08	12.358	0.147584	-0.500791	6.70735	-5.4013	1.19787e-06	2.54055e-05	4.82907	0.121848	-0.366872	7.33862	-1.58951	0.117008	0.448962	-5.71704	0.185628	-0.380144	6.54734	-3.21937	0.00161064	0.0528714	-1.93572	0.222334	-0.463469	6.27666	-3.20108	0.00167862	0.0495016	-1.83132
ENSG00000129317.14	PUS7L	-0.540147	3.68305	-2.97252	0.00337954	0.0187799	-2.15799	0.192435	-0.421715	4.25381	-2.43404	0.0166813	0.0501063	-3.62653	0.896592	-0.895681	3.45606	-4.85781	2.31261e-06	2.84329e-05	4.42175	0.569992	-0.462262	5.446	-4.56011	2.57607e-05	0.000263357	1.89828	0.121313	-0.359542	5.6279	-2.0119	0.0485607	0.308302	-4.85348	0.417638	-0.317094	3.88313	-1.53312	0.127596	0.454182	-5.50068	0.191226	-0.223486	4.14347	-1.24678	0.214463	0.405319	-5.76856
ENSG00000129968.15	ABHD17A	0.536684	5.73975	4.16616	4.90569e-05	0.000604002	1.54759	0.198091	0.890982	5.61324	5.67827	1.30506e-07	7.38109e-06	7.22554	0.180834	0.886295	5.39105	5.4727	1.2515e-07	2.34514e-06	6.97409	0.410025	0.494661	6.71853	3.55815	0.000737412	0.00364582	-1.36957	0.200789	0.355	5.46735	2.12762	0.0373337	0.272712	-4.64854	0.726838	0.430419	5.64315	3.08121	0.00250099	0.0659733	-2.32535	0.193418	0.253169	5.56815	2.11573	0.0360564	0.180176	-4.54442
ENSG00000130119.15	GNL3L	-0.0613483	2.632	-0.290531	0.771762	0.865125	-6.21064	0.2421	-0.68017	2.39265	-3.03941	0.00301627	0.0132092	-1.89025	0.402789	-0.964833	2.45166	-6.07244	5.79222e-09	1.74257e-07	10.1707	0.151195	-0.888808	0.973703	-3.81407	0.000325435	0.00191586	0.0140448	0.510601	-1.13754	4.29882	-3.08501	0.00303418	0.0830703	-2.14072	0.153951	-0.999741	2.25717	-4.23245	4.25256e-05	0.00701592	1.86745	0.207351	-0.444102	2.37907	-2.7303	0.00710307	0.0921121	-2.72255
ENSG00000130723.18	PRRC2B	-0.599967	6.99534	-4.43859	1.6179e-05	0.000238778	2.58329	0.607663	-0.45133	7.14964	-2.48255	0.0146877	0.0452791	-3.67949	0.251424	-1.35867	7.24643	-10.8057	6.06587e-22	2.29034e-18	39.2031	0.487862	-0.889062	7.72728	-6.83971	4.7075e-09	4.58165e-07	10.2605	0.212987	-0.691098	7.70244	-3.58339	0.000665536	0.0427986	-1.09964	0.526608	-0.904283	7.17507	-4.16112	5.61662e-05	0.00811941	1.19973	0.196005	-0.601167	6.83333	-3.34904	0.00103074	0.0416106	-1.40577
ENSG00000130856.15	ZNF236	-0.846299	3.95563	-6.36006	1.7747e-09	1.17831e-07	11.309	0.188339	-0.579566	3.96788	-3.89829	0.000174212	0.00145812	0.541764	0.186905	-0.91432	3.9333	-7.34229	4.50076e-12	5.25942e-10	17.0177	0.151463	-0.622029	4.35924	-6.18048	6.14049e-08	2.66092e-06	7.8786	0.106928	-0.394699	4.71126	-2.45333	0.0169653	0.188063	-3.81413	0.555975	-0.665362	4.2522	-5.00902	1.68775e-06	0.00111636	4.71547	0.501407	-0.531048	3.91336	-3.63486	0.000384065	0.0279157	-0.249683
ENSG00000131374.14	TBC1D5	-0.62266	5.94855	-5.81517	2.9046e-08	1.22421e-06	8.6144	0.191103	-0.928978	6.07055	-4.93388	3.16996e-06	7.44311e-05	4.18742	0.209494	-0.333697	5.89625	-2.92188	0.00385835	0.0159968	-2.78902	0.219399	-0.093921	5.78654	-1.26259	0.211624	0.322555	-6.34132	0.274848	-0.0129812	6.78591	-0.0983165	0.921997	0.977107	-6.93397	0.882476	-0.254718	5.67842	-2.11977	0.0358623	0.253296	-4.67345	0.193452	-0.318777	5.46668	-2.16595	0.0319304	0.171549	-4.40347
ENSG00000131408.13	NR1H2	0.503308	6.41154	4.1719	4.79501e-05	0.000592817	1.5598	0.556654	0.785742	6.36496	4.77417	6.09264e-06	0.00011896	3.54324	0.198494	0.725136	7.21197	4.94804	1.53111e-06	1.98392e-05	4.55348	0.177407	0.556391	5.79006	4.91781	7.14533e-06	9.65119e-05	3.1155	0.278797	0.0680618	6.19982	0.449029	0.654969	0.872144	-6.79651	1.04935	0.251083	6.83006	1.53571	0.12696	0.453443	-5.76698	0.671081	0.025372	6.45595	0.161996	0.871532	0.929262	-6.76386
ENSG00000131437.15	KIF3A	-0.64685	3.01816	-2.93825	0.00375601	0.0204327	-2.17139	0.378462	-0.474939	4.12478	-2.60538	0.0105587	0.0349245	-3.20655	0.180713	-0.924781	3.64326	-4.98447	1.29427e-06	1.71669e-05	4.95509	0.147314	-0.44897	6.63284	-4.84941	9.15684e-06	0.000116941	2.84902	0.472126	-0.471672	5.79442	-0.999941	0.321207	0.667286	-6.33344	0.182797	-0.441699	3.9896	-2.04756	0.0425502	0.276759	-4.61225	0.615603	-0.772634	3.2709	-2.34136	0.0205592	0.145592	-3.71097
ENSG00000131446.16	MGAT1	0.414704	7.97277	2.49299	0.0136177	0.0551559	-3.61609	0.568802	0.666027	7.04422	5.40305	4.35694e-07	1.85533e-05	6.06098	0.18086	0.395056	7.12954	2.87745	0.00442134	0.0179679	-2.93607	0.306524	0.448043	6.04415	4.99042	5.48395e-06	7.84624e-05	3.36131	0.378367	0.120866	7.1664	0.840737	0.403711	0.730477	-6.61355	0.681625	0.333949	7.03552	2.26805	0.0249199	0.215212	-4.41882	0.281497	0.112459	7.18784	0.883637	0.378338	0.567953	-6.42441
ENSG00000131591.17	C1orf159	0.451936	3.56192	2.52248	0.0125653	0.0520858	-3.38203	0.266649	1.22401	3.51235	5.52783	2.53144e-07	1.21355e-05	6.65394	0.373268	0.338581	3.5257	2.41999	0.0163684	0.0526045	-3.8961	0.482999	0.492887	4.31043	3.98014	0.000188492	0.00124036	0.0911928	0.329723	0.318922	3.88837	2.4858	0.0156223	0.181697	-3.67256	0.179239	0.374428	3.86378	1.89318	0.0604832	0.323612	-4.96404	0.209892	0.543336	4.33548	2.13082	0.0347712	0.177717	-4.42
ENSG00000132254.12	ARFIP2	0.620856	5.10346	4.55739	9.81892e-06	0.000158482	3.07489	0.190768	1.07194	5.6676	6.38055	5.34825e-09	9.41293e-07	10.2979	0.181972	0.35067	5.0108	2.98156	0.00320512	0.0137189	-2.59953	0.467984	0.147717	5.63318	2.17285	0.0337546	0.076422	-4.83378	0.11904	0.0797594	5.5328	0.715396	0.477037	0.775936	-6.58132	0.189041	0.213236	5.15111	1.3724	0.172224	0.512716	-5.92641	0.249988	0.616151	5.62594	2.75608	0.00659233	0.089265	-3.07532
ENSG00000132549.18	VPS13B	-0.939088	5.51066	-8.11564	9.04827e-14	5.93434e-11	20.8126	0.714673	-0.401105	5.63777	-2.458	0.0156684	0.0476893	-3.70004	0.751011	-0.989148	5.86302	-9.29293	1.92983e-17	2.15995e-14	29.0277	0.160368	-0.470371	5.35228	-5.77301	2.9374e-07	8.71007e-06	6.26066	0.243025	-0.484507	6.01785	-2.19829	0.0316525	0.252229	-4.5168	0.217114	-0.65532	5.85513	-3.53652	0.00055681	0.0278104	-0.909007	0.65149	-0.565387	5.53355	-3.33598	0.00107675	0.0417208	-1.3677
ENSG00000132953.16	XPO4	-0.433429	4.84953	-3.38759	0.000874937	0.00638975	-1.06157	0.373048	-0.215284	4.71518	-1.62835	0.106556	0.208795	-5.24512	0.251295	-1.02727	4.86239	-7.61933	8.50871e-13	1.27838e-10	18.6033	0.458253	-0.604187	5.2884	-5.64575	4.76585e-07	1.25719e-05	5.79328	0.125368	-0.342368	6.27116	-2.3937	0.019704	0.200992	-4.13234	0.192336	-0.399614	4.94487	-2.57476	0.0111123	0.144052	-3.57845	0.616308	-0.202305	4.88665	-1.74562	0.0829695	0.249807	-5.14654
ENSG00000133250.13	ZNF414	0.628082	3.48765	4.33976	2.43362e-05	0.000336452	2.30627	0.779473	0.508388	4.05748	3.52359	0.00064037	0.00391851	-0.731162	0.184861	0.83407	3.69551	5.01035	1.14804e-06	1.55543e-05	4.9409	0.148583	0.43998	4.2479	3.09634	0.0029781	0.0111308	-2.49258	0.152049	0.189336	3.5987	1.11238	0.270251	0.624868	-5.93399	0.433888	0.482342	3.9524	3.12699	0.00216502	0.0610682	-2.05407	0.855157	0.139231	3.70738	0.837899	0.40345	0.590926	-6.15549
ENSG00000133265.10	HSPBP1	1.08389	4.69414	6.70767	2.76836e-10	2.76676e-08	13.0832	0.747111	0.908407	4.87904	5.0227	2.19313e-06	5.76167e-05	4.54361	0.811419	0.897686	4.6512	6.012	7.97128e-09	2.28121e-07	9.65982	0.642818	0.57959	5.03536	4.37648	4.90029e-05	0.000434527	1.29726	0.110867	0.349274	4.9204	1.44263	0.154135	0.502942	-5.7538	0.590408	0.345535	5.17985	2.40302	0.0176246	0.181233	-4.05004	0.204328	0.540407	5.09652	3.39654	0.000878354	0.0386186	-1.20487
ENSG00000133275.15	CSNK1G2	0.367178	6.164	2.27298	0.024271	0.0847392	-4.1057	0.697848	1.23619	6.5669	6.84352	6.02114e-10	2.85924e-07	12.4025	0.436819	0.286528	5.75141	2.21669	0.0277124	0.0806142	-4.54612	0.693539	0.303735	6.76217	2.60511	0.0115654	0.0328261	-3.92318	0.283512	0.184302	6.5238	1.51318	0.135292	0.478519	-5.79534	0.197466	0.188417	5.99715	1.4336	0.154009	0.490512	-5.891	0.258184	0.43884	6.1458	2.96015	0.00358676	0.0683739	-2.54666
ENSG00000133812.15	SBF2	-0.75482	5.68605	-5.69587	5.24797e-08	1.97921e-06	8.0561	0.317037	-0.325659	5.02196	-2.39173	0.0186137	0.0545612	-3.81101	0.272932	-0.645755	5.67539	-5.78246	2.6291e-08	6.26047e-07	8.50375	0.202057	-0.0562984	5.23778	-0.550844	0.583788	0.689598	-6.94676	0.415753	-0.816123	2.89233	-1.49063	0.141106	0.486869	-5.2635	0.817684	-0.398789	5.56878	-2.72527	0.00727993	0.113783	-3.25847	0.469731	-0.427674	5.26407	-2.46254	0.014953	0.1284	-3.72068
ENSG00000134313.15	KIDINS220	-0.648175	6.54976	-5.89938	1.9044e-08	8.58899e-07	9.01109	0.768672	-0.455841	6.57814	-3.8379	0.000216122	0.0017062	0.178436	0.579279	-0.53366	7.1082	-5.71549	3.70227e-08	8.29839e-07	8.13852	0.192788	-0.602289	7.98947	-8.12515	3.01382e-11	1.80182e-08	15.2529	0.532254	-0.318865	5.87564	-2.27196	0.0265524	0.23109	-4.36048	0.502284	-0.424015	6.99498	-3.5991	0.000447764	0.0254773	-0.759321	0.355049	-0.601817	6.53646	-3.36804	0.000967026	0.040325	-1.33273
ENSG00000134419.15	RPS15A	1.04962	9.0213	8.00612	1.73207e-13	9.70322e-11	20.1999	0.389746	0.550565	8.36302	3.92507	0.000158222	0.00136141	0.471635	0.21985	0.964802	8.47106	6.06264	6.10081e-09	1.82305e-07	9.90009	0.420224	0.376234	7.11434	3.72477	0.000434391	0.00240149	-0.876663	0.171204	0.478862	10.074	3.03274	0.00353018	0.089053	-2.77597	0.257657	0.363969	8.77254	2.35782	0.0198238	0.191758	-4.21745	0.587609	0.368064	8.71919	3.10561	0.00227967	0.0564556	-2.20775
ENSG00000134744.13	ZCCHC11	-0.739835	5.28568	-4.54967	1.01459e-05	0.000162492	3.0718	0.20084	-0.288686	5.76573	-2.31077	0.0228717	0.0642075	-4.03861	0.637592	-0.938056	5.32948	-7.45006	2.36381e-12	3.12381e-10	17.5831	0.147258	-0.418623	6.30604	-4.30563	6.26123e-05	0.000525112	1.00013	0.450485	-0.329847	5.74273	-1.33502	0.186728	0.54371	-5.95569	0.787012	-0.496936	5.5679	-3.8314	0.000194748	0.0159524	0.0831122	0.307606	-0.582126	5.06018	-2.76596	0.0064056	0.0879838	-2.93682
ENSG00000134882.15	UBAC2	0.236023	5.38217	2.33152	0.0208911	0.0759548	-3.95295	0.190815	0.0886674	5.36774	0.962804	0.337938	0.483224	-6.15274	0.180034	0.265064	5.31227	2.90192	0.00410267	0.0168384	-2.83784	0.25141	0.329589	4.91151	4.08073	0.000134665	0.000954419	0.338196	0.105525	0.896624	4.6826	2.91972	0.00487139	0.105821	-2.7743	1.00946	0.197691	5.31698	2.01796	0.0455846	0.284985	-4.87176	0.464453	0.354265	5.59398	2.52602	0.0125976	0.118623	-3.6397
ENSG00000134899.18	ERCC5	-1.08998	1.07831	-4.65754	6.39892e-06	0.000110868	3.58863	0.69009	-0.00779072	1.34411	-0.0417215	0.966803	0.978754	-6.04958	0.469989	-1.3316	1.05439	-6.70075	1.85825e-10	1.08826e-08	13.3262	0.230951	-0.880202	1.31008	-6.82958	4.89813e-09	4.70383e-07	10.5138	0.110117	-0.215597	2.44302	-1.2086	0.231383	0.589814	-5.59949	0.95881	-0.718613	1.10216	-3.43441	0.000789986	0.0340579	-0.737362	0.236838	-0.532092	1.39449	-3.02402	0.0029453	0.0632	-1.87221
ENSG00000135441.7	BLOC1S1	1.10977	5.29525	5.58494	9.03354e-08	3.12226e-06	7.52294	0.501088	0.0833624	5.71843	0.599799	0.549979	0.676302	-6.44871	0.18709	1.11215	5.02274	6.47646	6.50043e-10	2.95103e-08	12.0761	0.197332	0.839798	4.62787	7.55811	2.79789e-10	8.08121e-08	13.1452	0.362051	0.292913	5.2611	1.55126	0.125905	0.463222	-5.63271	0.238721	0.357798	5.69504	2.31648	0.0220441	0.20227	-4.27543	0.184426	0.498065	5.85287	2.37811	0.0186893	0.140914	-4.0054
ENSG00000135835.11	KIAA1614	-0.469942	2.70216	-2.20461	0.0288151	0.0965051	-3.90368	0.190095	-0.325996	1.11385	-1.04991	0.296256	0.440515	-5.47493	0.466026	-0.344856	3.68144	-2.96932	0.00333024	0.0141465	-2.44223	0.324167	-0.736152	5.22654	-4.12965	0.000114185	0.000839502	0.490363	0.13668	-0.961148	2.17954	-1.7961	0.0773286	0.377481	-4.65823	0.206528	-0.854788	4.0398	-3.30577	0.00121459	0.0451365	-1.42548	0.191787	-1.33032	2.85996	-2.46648	0.014796	0.127568	-3.34536
ENSG00000135837.15	CEP350	-0.711287	5.74568	-5.10832	8.60691e-07	2.06274e-05	5.38765	0.520796	-0.304401	5.45662	-2.4328	0.0167355	0.0502326	-3.75046	0.24715	-0.859963	6.17498	-5.64864	5.19611e-08	1.10307e-06	7.83254	0.380691	-0.256598	5.90425	-2.65542	0.0101314	0.0295769	-3.77365	0.596224	-0.599373	6.66477	-3.34027	0.00141773	0.0600558	-1.74921	0.145225	-0.264511	5.89957	-1.94455	0.053917	0.307046	-5.02934	0.753587	-0.407057	5.6642	-2.77918	0.00616334	0.0862997	-2.97282
ENSG00000135913.10	USP37	-1.24539	2.81249	-4.67366	5.96913e-06	0.000104771	3.70003	0.495098	-1.06463	2.49424	-2.95226	0.00392046	0.0161331	-2.10861	0.833155	-1.74452	2.82232	-7.24906	7.82321e-12	8.5061e-10	16.458	0.711984	-2.08456	2.30436	-6.77907	5.96953e-09	5.31685e-07	10.3233	0.237922	-1.27363	4.44906	-3.96624	0.000191119	0.0229779	0.418579	0.373742	-0.941579	2.31192	-3.39149	0.000913086	0.0374219	-0.949687	0.2063	-0.642204	2.40356	-3.40017	0.000867603	0.0386011	-0.849328
ENSG00000136149.6	RPL13AP25	1.17915	1.01064	5.03062	1.22721e-06	2.80371e-05	5.15025	0.273183	1.84035	0.757123	6.26463	9.15821e-09	1.28052e-06	9.66227	0.180209	1.12331	0.648253	4.99425	1.23703e-06	1.65469e-05	5.11523	0.3095	0.81127	-0.0953622	3.88903	0.000254706	0.00157637	0.318513	0.318855	0.99662	1.43128	3.13141	0.00264924	0.0779634	-1.79274	0.165132	0.789898	0.859395	2.77294	0.00634434	0.107121	-2.64986	0.182172	0.57658	0.860577	2.52564	0.0126105	0.118623	-3.1419
ENSG00000136240.9	KDELR2	0.556522	7.33005	3.32855	0.00106891	0.00751454	-1.32891	0.275316	0.440938	7.09987	3.07586	0.00269876	0.0120966	-2.16275	0.180627	0.218004	7.09009	1.53582	0.126081	0.255349	-5.81301	0.668196	0.17255	5.68488	2.84253	0.00610956	0.0197095	-3.3066	0.110879	0.0828266	6.64044	0.368921	0.713437	0.899214	-6.86397	0.594515	0.16377	6.77674	0.892337	0.373806	0.703156	-6.53537	0.19219	0.516025	7.33032	2.27716	0.0242218	0.15567	-4.29155
ENSG00000136280.15	CCM2	0.658856	5.46828	3.47811	0.000640327	0.00498506	-0.836817	0.611215	1.42259	5.63398	7.45093	3.18722e-11	5.76533e-08	15.2457	0.29825	0.478625	5.00955	3.68556	0.000290187	0.0018097	-0.387551	0.456109	0.513803	6.00764	3.89339	0.000251083	0.00155955	-0.328887	0.411702	0.166633	6.69234	0.901509	0.37079	0.705974	-6.53218	0.432748	0.124165	5.35475	0.797117	0.426788	0.741819	-6.55508	0.193918	0.172919	5.23217	1.61989	0.107404	0.279948	-5.41178
ENSG00000136874.10	STX17	-0.577451	3.66733	-4.10749	6.18831e-05	0.000734349	1.48687	0.18496	-0.564	3.93688	-3.58982	0.000511959	0.0032895	-0.451437	0.196257	-0.718137	3.98892	-6.36561	1.19521e-09	4.92946e-08	11.6082	0.157263	-0.700809	3.06058	-4.42032	4.20718e-05	0.000387443	1.69969	0.298088	-0.460079	4.70534	-2.34553	0.0221988	0.211694	-4.04852	0.872785	-0.705994	4.06479	-4.02984	9.29301e-05	0.0103992	0.9482	0.18574	-0.545681	3.8193	-3.69779	0.000306632	0.0264032	-0.0316683
ENSG00000136925.14	TSTD2	-0.654717	3.64763	-3.9734	0.000104268	0.00113114	1.00638	0.184545	-0.320902	3.88415	-1.83446	0.0695197	0.150341	-4.7919	0.184843	-1.29408	4.02944	-7.55126	1.28516e-12	1.85364e-10	18.2349	0.152716	-1.15028	4.25232	-7.82194	9.91321e-11	4.27277e-08	14.2123	0.149628	-0.667969	4.00011	-3.8995	0.00023867	0.0251867	0.214267	1.16474	-0.581951	3.98402	-2.56291	0.0114803	0.146242	-3.464	0.188592	-0.664201	3.78024	-3.58044	0.000465587	0.0304801	-0.401691
ENSG00000137145.20	DENND4C	-0.953557	5.78974	-5.14601	7.23661e-07	1.78362e-05	5.5573	0.738819	-0.975525	5.26704	-4.33297	3.47158e-05	0.000431044	1.96316	0.185035	-1.03951	5.7859	-8.02699	6.91292e-14	1.78929e-11	21.0176	0.289444	-0.955195	5.19766	-6.72007	7.52008e-09	6.32447e-07	9.87966	0.514922	-0.586022	6.34971	-2.18303	0.03281	0.256602	-4.57319	0.689815	-0.526796	5.65642	-2.26879	0.0248736	0.215165	-4.34041	0.734812	-0.479019	5.67041	-2.87859	0.0045921	0.0754218	-2.70523
ENSG00000137601.16	NEK1	-0.526898	3.95735	-4.03586	8.19018e-05	0.000930042	1.19899	0.762158	-1.10974	4.11919	-5.60406	1.81145e-07	9.42554e-06	6.98953	0.203119	-0.253489	4.50634	-2.20153	0.0287828	0.082963	-4.46766	0.232649	-0.238324	4.89291	-2.53296	0.0139452	0.0380502	-3.99115	0.168044	-0.324891	4.43247	-1.75783	0.0836893	0.39054	-5.14356	0.197365	-0.0120265	4.39323	-0.0863651	0.931305	0.978223	-6.75863	0.731386	-0.457975	3.80915	-1.70619	0.0900885	0.258262	-5.0351
ENSG00000138081.20	FBXO11	-0.770876	4.88764	-6.337	2.00352e-09	1.31723e-07	11.1954	0.213995	-0.500291	4.57171	-3.06854	0.00275988	0.0123332	-2.05777	0.181287	-1.02905	5.16252	-7.90139	1.509e-13	3.34112e-11	20.2761	0.333684	-1.00218	5.73094	-8.17509	2.47782e-11	1.80182e-08	15.4918	0.427793	-0.39605	5.05671	-2.50801	0.0147599	0.177689	-3.7411	0.563807	-0.624616	4.8098	-3.24487	0.00148275	0.05062	-1.7222	0.699889	-0.577292	4.5692	-3.49056	0.00063686	0.0342413	-0.785206
ENSG00000138443.15	ABI2	-0.871805	5.33649	-4.56747	9.40777e-06	0.000152486	3.14565	0.251377	-0.133744	5.50935	-1.24462	0.216144	0.352718	-5.84881	0.185318	-0.783471	6.08206	-6.42583	8.59216e-10	3.72227e-08	11.8087	0.317676	-0.195164	7.25839	-2.48016	0.0159582	0.0422952	-4.22336	0.255204	-0.0399293	5.79037	-0.287475	0.774703	0.925183	-6.81433	0.191229	-0.300122	6.41006	-1.71444	0.0887517	0.387562	-5.46195	0.828309	-0.839843	5.49517	-2.18344	0.0305927	0.168948	-4.33081
ENSG00000138688.15	KIAA1109	-1.10408	6.73904	-6.69207	3.01255e-10	2.89313e-08	12.9973	0.186204	-0.829061	6.67317	-5.01526	2.26219e-06	5.91222e-05	4.49366	0.18012	-1.02654	7.19092	-8.19571	2.39899e-14	7.88276e-12	22.0291	0.152368	-0.723413	7.36148	-8.18834	2.35241e-11	1.80182e-08	15.5032	0.415086	-0.549157	6.38772	-2.47446	0.0160803	0.183586	-3.95154	0.995555	-0.431517	6.9735	-3.50766	0.000615139	0.029431	-1.0549	0.198103	-0.423107	6.80732	-2.98399	0.00333365	0.0666739	-2.48486
ENSG00000139266.5	2025-03-09	0.174117	3.42135	0.935296	0.350954	0.54039	-5.97022	0.267439	0.458186	4.46206	2.87414	0.00493714	0.0192708	-2.62621	0.765612	0.460965	3.432	2.95565	0.00347518	0.0146513	-2.51762	0.67627	0.301843	5.46359	2.43713	0.0177891	0.0459666	-4.25736	0.110125	0.165687	4.76848	0.604519	0.547694	0.818226	-6.56189	0.954928	0.205144	4.04335	1.4213	0.157545	0.49436	-5.7351	0.493569	0.543927	4.14009	3.3388	0.00106665	0.041679	-1.29607
ENSG00000139613.11	SMARCC2	-0.703354	6.59157	-5.53747	1.13737e-07	3.80396e-06	7.30016	0.184788	-0.622971	6.6804	-3.65046	0.000416089	0.0028083	-0.431931	0.684178	-0.923809	6.94933	-7.01314	3.11222e-11	2.60118e-09	15.0236	0.410076	-0.617342	7.43444	-6.5218	1.63129e-08	1.06131e-06	9.03671	0.106291	-0.610893	6.74112	-3.74423	0.000397228	0.0330679	-0.557835	0.755128	-0.715954	6.90632	-4.53221	1.27635e-05	0.00341108	2.61134	0.473397	-0.406695	6.68053	-3.29872	0.00121887	0.0436081	-1.55956
ENSG00000139908.14	TSSK4	-1.09475	-0.0838022	-3.22329	0.00151757	0.0100264	-1.19485	0.680706	-1.31921	0.392841	-3.57492	0.000538517	0.00341826	-0.296068	0.215352	-1.97018	0.216346	-6.43323	8.24966e-10	3.60883e-08	11.7368	0.235695	-1.53515	1.23017	-6.84264	4.6538e-09	4.54773e-07	10.5608	0.106378	-1.35117	1.2144	-3.75565	0.000382757	0.0325627	0.0212384	0.180934	-0.954176	0.621924	-2.51962	0.0129184	0.156214	-3.13224	0.209569	-0.793084	0.826373	-2.80537	0.00570766	0.0838437	-2.4014
ENSG00000140199.11	SLC12A6	-0.667357	5.01484	-3.80833	0.000194746	0.00189967	0.322117	0.220536	-1.00679	4.38562	-3.94614	0.000146639	0.00128548	0.687053	0.180703	-0.559528	4.37988	-3.1881	0.00164993	0.00787852	-1.87449	0.722143	-0.433438	5.40793	-3.45693	0.00101058	0.00470621	-1.60583	0.339288	-0.531417	6.61479	-1.97138	0.0531258	0.319597	-5.01163	0.827849	-0.198132	4.58677	-1.18983	0.236208	0.58462	-6.06823	0.235032	-0.115297	4.76041	-0.771422	0.441697	0.623791	-6.33677
ENSG00000140382.14	HMG20A	-0.668273	4.10845	-4.7072	5.16252e-06	9.29806e-05	3.77252	0.539898	-0.671596	4.4752	-3.57231	0.000543304	0.00344083	-0.555135	0.258795	-1.00055	4.18334	-8.16977	2.82501e-14	8.6573e-12	21.9337	0.399444	-0.840714	4.74047	-7.01179	2.39693e-09	3.17854e-07	11.0353	0.371558	-0.362286	5.82074	-2.63549	0.0105893	0.153583	-3.53382	1.18204	-0.694418	4.07505	-5.08282	1.22012e-06	0.00089672	5.04619	0.239493	-0.218012	4.23035	-2.36102	0.0195391	0.143142	-3.84721
ENSG00000142634.12	EFHD2	0.72089	5.85878	2.93901	0.00374726	0.0203893	-2.45597	0.686918	1.47371	6.79941	5.193	1.07169e-06	3.4099e-05	5.20125	0.468739	0.293323	5.11922	2.22624	0.0270566	0.0790527	-4.49805	0.310392	0.655936	5.96389	4.18326	9.52003e-05	0.000727628	0.604549	0.349346	0.439442	6.84949	2.12404	0.0376437	0.273965	-4.76454	0.2163	0.0255845	6.27737	0.129193	0.897398	0.965628	-6.90682	0.716659	0.552965	6.9119	1.90196	0.0591359	0.216776	-5.03523
ENSG00000142676.12	RPL11	0.85211	9.45035	6.42974	1.22833e-09	8.87901e-08	11.6433	0.502338	0.421423	8.69427	3.0118	0.00327935	0.0140604	-2.32546	0.251648	0.941567	8.96429	6.70287	1.83611e-10	1.08031e-08	13.3097	0.579066	0.387483	7.97665	3.3573	0.00137137	0.0060047	-1.97209	0.161183	0.338699	10.2022	2.40586	0.0191154	0.198176	-4.31309	0.160817	0.327994	9.08148	2.32339	0.0216584	0.200644	-4.29064	0.183197	0.307211	9.05412	2.65321	0.00885136	0.101167	-3.43784
ENSG00000143379.12	SETDB1	-0.227041	4.75489	-2.06184	0.0407344	0.123656	-4.46433	0.18634	-0.076566	4.8243	-0.77956	0.437467	0.578934	-6.2614	0.257484	-0.406104	4.94262	-4.03087	7.76199e-05	0.000577625	0.894186	0.433408	-0.306865	5.2055	-3.59615	0.000654324	0.00331516	-1.17518	0.439348	-0.415309	5.71909	-3.82014	0.000310067	0.0289889	-0.251239	1.03743	-0.372104	5.09693	-2.50884	0.0133005	0.15796	-3.75501	0.631003	-0.31425	5.02425	-3.22268	0.00156483	0.0484967	-1.68098
ENSG00000143624.13	INTS3	-0.671581	6.20076	-3.40721	0.00081812	0.00607043	-1.0579	0.220592	-0.60363	6.47155	-3.80795	0.000240309	0.00184834	0.0829815	0.724892	-1.00817	6.32044	-5.97307	9.78088e-09	2.70998e-07	9.44772	0.523891	-0.623557	5.94816	-5.08359	3.89733e-06	6.06558e-05	3.70823	0.37334	-0.778491	6.74901	-3.52618	0.000797273	0.0473842	-1.20685	0.163056	-0.902749	6.73049	-4.5094	1.40143e-05	0.00363519	2.5312	0.454522	-0.642065	6.08133	-2.64635	0.00902427	0.102047	-3.33009
ENSG00000143858.11	SYT2	-0.957964	-0.342379	-2.22309	0.0275194	0.0932454	-3.55881	0.637475	-0.368226	-0.65078	-0.468947	0.640115	0.749635	-5.66455	0.232372	-1.9403	1.20406	-4.49469	1.14868e-05	0.000112249	3.0916	0.702359	-1.50968	6.84503	-7.41086	4.99361e-10	1.13708e-07	12.496	0.262524	-0.862675	-3.13535	-1.17752	0.243468	0.59974	-4.91627	0.970253	-1.58035	1.48111	-3.53594	0.000557928	0.0278104	-0.41134	0.631757	-1.07006	0.671134	-2.58067	0.0108418	0.110818	-2.92538
ENSG00000143947.13	RPS27A	0.87179	9.27396	6.41774	1.30889e-09	9.25635e-08	11.5814	0.78683	1.18841	8.8433	5.62936	1.62019e-07	8.63919e-06	7.02441	0.643941	0.868809	9.24148	5.53684	9.1042e-08	1.79812e-06	7.29689	0.351251	0.242757	8.22223	1.90917	0.061029	0.121972	-5.40353	0.172945	0.38153	10.1776	3.09222	0.00297112	0.0823513	-2.61844	0.831335	0.312922	9.32018	2.22861	0.0275	0.224497	-4.49411	0.196624	0.250071	9.10725	2.01603	0.0456216	0.196209	-4.865
ENSG00000143970.16	ASXL2	-0.618554	4.97238	-4.78435	3.68659e-06	6.99593e-05	4.0373	0.233746	-0.448541	5.21264	-2.52886	0.0129857	0.0411877	-3.50483	0.205296	-0.8834	5.16831	-7.30894	5.48748e-12	6.23917e-10	16.7674	0.693296	-0.460691	4.47885	-4.12095	0.000117592	0.000858276	0.523222	0.149827	-0.415992	5.64029	-2.44607	0.0172796	0.189409	-3.95155	0.313377	-0.446781	5.22859	-2.33142	0.0212175	0.198648	-4.17281	0.187106	-0.338428	5.10802	-2.56014	0.0114738	0.113538	-3.47954
ENSG00000144426.18	NBEAL1	-1.53956	3.90487	-5.7498	4.02032e-08	1.58747e-06	8.35174	0.373188	-1.5512	3.28435	-4.96755	2.75795e-06	6.80246e-05	4.45082	0.262352	-1.98953	4.94337	-6.60205	3.23461e-10	1.6834e-08	12.8777	0.539006	-0.408793	1.00563	-1.58018	0.119328	0.20707	-5.19981	0.419594	-1.59845	3.47092	-3.0399	0.00345802	0.0887433	-2.12069	0.186778	-1.44334	3.16056	-4.2435	4.07201e-05	0.00686996	1.86891	0.18757	-0.383203	4.00678	-0.919265	0.359466	0.551283	-6.0828
ENSG00000144445.16	KANSL1L	-0.880647	4.08632	-4.61209	7.7777e-06	0.000130469	3.40086	0.62619	-0.267368	3.7869	-1.74101	0.0847174	0.175299	-4.93801	0.558676	-0.68795	5.53518	-3.23995	0.00138913	0.00680309	-1.82306	0.148222	-0.538467	4.16945	-5.80913	2.5592e-07	7.80927e-06	6.50018	0.106195	-0.105249	3.40186	-0.362518	0.718192	0.901256	-6.4151	0.174202	-0.564796	4.38193	-3.24714	0.00147181	0.05062	-1.66682	0.22263	-0.790514	3.75212	-2.71338	0.00745745	0.0943056	-2.88788
ENSG00000144579.7	CTDSP1	0.372657	7.21439	3.11783	0.00213774	0.0131261	-1.96077	0.412101	0.173949	6.68227	1.36815	0.174291	0.301648	-5.72811	0.332351	0.51612	7.50835	4.69178	4.86768e-06	5.34656e-05	3.44702	0.150434	0.940629	4.81317	5.60765	5.50582e-07	1.4048e-05	5.67247	0.288764	0.402196	6.16525	2.70278	0.00885034	0.142449	-3.43418	0.274683	0.32659	7.19067	2.88609	0.00454555	0.0908354	-2.90724	0.214626	0.116141	7.17017	1.04019	0.299964	0.493447	-6.27518
ENSG00000146109.4	ABT1	0.714738	4.30745	4.45261	1.52603e-05	0.000227846	2.68725	0.190406	0.641584	4.01444	5.48305	3.07817e-07	1.41889e-05	6.4544	0.237368	0.477719	4.04517	3.6912	0.000284213	0.0017801	-0.294956	0.591246	0.24235	4.20956	2.21736	0.030401	0.0702526	-4.59386	0.47039	0.14712	5.58195	1.57474	0.120383	0.453714	-5.6232	0.262006	0.327537	4.3059	2.00983	0.0464494	0.286824	-4.79827	0.250029	0.451249	4.44425	3.32992	0.00109877	0.0417721	-1.35195
ENSG00000146414.15	SHPRH	-1.14921	3.77399	-5.6326	7.15962e-08	2.58073e-06	7.81207	0.256362	-0.856842	3.56933	-4.16748	6.49589e-05	0.000694809	1.49924	0.785589	-1.58032	4.17393	-9.74337	9.31808e-19	2.35198e-15	31.9379	0.342436	-1.31535	4.14714	-8.14536	2.78415e-11	1.80182e-08	15.4669	0.216561	-1.12373	4.65718	-3.97857	0.000183399	0.0229286	0.419068	0.179689	-1.09479	3.86932	-3.75841	0.000253979	0.0183603	0.0726915	0.283439	-1.04884	3.46539	-3.99382	0.000102465	0.0165732	1.04099
ENSG00000147133.15	TAF1	-0.842944	5.68626	-7.91548	2.95602e-13	1.49636e-10	19.6756	0.499665	-0.363004	5.49493	-3.41952	0.000905142	0.00510318	-1.12012	0.501285	-1.15944	5.83064	-8.87646	3.02111e-16	2.11821e-13	26.3352	0.585463	-0.508392	5.80029	-5.14081	3.15654e-06	5.17943e-05	3.91708	0.212462	-0.370022	6.11931	-2.42544	0.0182007	0.194131	-4.04668	0.916182	-0.504848	5.77193	-3.20392	0.00169307	0.0538184	-1.94039	0.182354	-0.403585	5.55198	-3.01071	0.00306952	0.0643514	-2.33585
ENSG00000148362.10	C9orf142	0.588988	4.26518	3.38671	0.000877546	0.00640532	-1.06803	0.654351	1.42789	4.17738	5.62997	1.61586e-07	8.63919e-06	7.05437	0.230068	0.977513	3.97155	5.19446	4.82942e-07	7.46933e-06	5.74433	0.419797	0.789931	5.26657	4.31962	5.96628e-05	0.000506339	1.09621	0.450133	0.529146	3.44534	2.14358	0.0359781	0.268186	-4.34044	0.187835	0.392538	4.35275	1.87515	0.06294	0.328447	-5.06225	0.553127	0.468241	4.47661	2.6299	0.00945157	0.104131	-3.29806
ENSG00000148541.12	FAM13C	-0.958383	3.34766	-2.00827	0.0461875	0.135336	-4.33265	0.206578	-2.45859	3.67599	-4.15043	6.92328e-05	0.000729975	1.49382	0.203536	-0.655901	3.56314	-1.91687	0.056606	0.139821	-4.86608	0.157453	-0.348053	3.27711	-2.55488	0.013179	0.0364045	-3.71106	0.122484	-0.50265	-4.17657	-0.605106	0.547307	0.818148	-5.23833	0.215975	-0.223204	3.27675	-0.586794	0.558326	0.81715	-6.39295	0.480451	-1.84509	2.33765	-2.72964	0.00711654	0.0921972	-2.64109
ENSG00000148803.11	FUOM	1.21208	2.53492	5.46827	1.58762e-07	5.00482e-06	7.06049	0.273696	0.207093	1.96126	0.872613	0.384938	0.529174	-5.78934	0.336948	1.42659	1.59579	5.49863	1.10079e-07	2.10326e-06	7.34044	0.340248	0.230124	-0.424333	0.869124	0.388245	0.509713	-5.83689	0.155152	0.203544	3.55544	1.16817	0.247191	0.60343	-5.86526	0.863701	1.46167	1.35576	5.18859	7.62549e-07	0.000705526	5.59397	0.74171	0.996734	2.4264	2.79238	0.00592965	0.0848126	-2.66731
ENSG00000148824.18	MTG1	1.06534	4.35735	6.44024	1.16183e-09	8.4437e-08	11.7092	0.41328	0.667097	5.25195	3.83025	0.000222064	0.00174183	0.17076	0.580965	0.443543	3.44273	3.41193	0.000773185	0.00414527	-1.14607	0.587096	0.149673	5.00584	1.23407	0.221991	0.334929	-6.31813	0.248625	0.393374	4.86185	1.4067	0.164485	0.517877	-5.79849	0.872266	0.455655	3.85618	2.67797	0.00833053	0.122324	-3.25419	0.381892	0.63511	4.53472	2.54111	0.0120889	0.116263	-3.53394
ENSG00000149311.18	ATM	-0.878906	5.76358	-3.80029	0.000200664	0.00194796	0.262642	0.646255	-0.700541	6.05885	-4.7615	6.41343e-06	0.000123499	3.51219	0.372693	-1.06219	5.63553	-6.70802	1.78357e-10	1.06277e-08	13.366	0.39761	-0.593439	6.47222	-5.92091	1.66856e-07	5.6406e-06	6.76789	0.109735	-0.297477	7.37425	-1.13136	0.262238	0.617504	-6.32955	0.676054	-0.606494	5.92759	-4.09866	7.1469e-05	0.00913491	1.01073	0.625865	-0.519106	5.68541	-2.63318	0.00936493	0.103589	-3.34025
ENSG00000149634.4	SPATA25	-0.393829	0.178984	-0.769809	0.442474	0.620056	-5.61274	0.18651	-0.238233	-0.139002	-0.632531	0.528465	0.658892	-5.65168	0.429947	-0.995362	0.120507	-3.95853	0.000103082	0.000738963	1.109	0.152505	-0.969237	0.690748	-5.24627	2.13607e-06	3.86493e-05	4.74713	0.426904	-0.936929	-0.834206	-2.40925	0.0189544	0.197642	-3.24905	0.866786	-0.647515	0.492423	-2.14556	0.0337041	0.247432	-3.94056	0.499346	-0.309927	0.421563	-1.2694	0.206309	0.396884	-5.26941
ENSG00000151612.15	ZNF827	-0.694298	3.66701	-2.95566	0.00356029	0.019574	-2.19214	0.401122	-0.737148	5.0739	-3.33216	0.00120376	0.00640781	-1.33618	0.21854	-0.839493	4.79942	-4.19251	4.06016e-05	0.00032942	1.5543	0.622364	-0.500191	5.76096	-6.92381	3.38535e-09	3.76554e-07	10.6262	0.12053	-0.545542	5.63128	-2.53055	0.0139288	0.173503	-3.74511	0.167764	-0.330259	5.13347	-1.92406	0.0564598	0.313214	-5.00714	0.277853	-0.212538	4.89653	-1.32993	0.185605	0.374776	-5.76931
ENSG00000151694.12	ADAM17	-0.244697	4.70544	-1.10541	0.270532	0.456202	-5.92856	0.193606	-0.509801	3.83694	-2.31794	0.0224628	0.0633226	-3.82164	0.569833	-0.883746	3.95231	-6.08408	5.44546e-09	1.66001e-07	10.1596	0.576738	-0.905811	4.3659	-7.81618	1.01402e-10	4.29392e-08	14.1751	0.111589	-0.56372	4.72646	-3.03135	0.00354436	0.089053	-2.38969	0.242351	-0.643885	3.60336	-3.78487	0.000230768	0.0176464	0.148631	0.434204	-0.235027	3.72947	-1.38296	0.168777	0.355315	-5.52931
ENSG00000152223.12	EPG5	-0.692838	5.18401	-4.27136	3.21572e-05	0.000421192	1.99266	0.247841	-0.539616	5.54115	-3.97422	0.00013245	0.00119011	0.669949	0.45124	-0.781405	5.41929	-6.88882	6.37418e-11	4.53213e-09	14.3652	0.299333	-0.517558	5.70627	-6.53132	1.57185e-08	1.03235e-06	9.11671	0.134968	-0.373577	5.73848	-1.7021	0.0937235	0.411381	-5.41157	0.440791	-0.439148	5.36683	-3.34909	0.00105219	0.0410774	-1.47623	0.596671	-0.368754	5.166	-3.26667	0.00135493	0.045374	-1.55825
ENSG00000153107.11	ANAPC1	-0.0202835	4.12721	-0.175749	0.860699	0.919954	-6.46258	0.21553	-0.166228	3.99819	-1.20334	0.231648	0.370614	-5.73845	0.183945	-0.642723	4.1437	-6.07796	5.62503e-09	1.70038e-07	10.0987	0.472254	-0.341617	4.23106	-3.42102	0.00112876	0.00514733	-1.58764	0.108776	-0.5419	6.19961	-2.77332	0.00731129	0.128293	-3.22699	0.508943	-0.373646	4.18336	-2.50905	0.013293	0.15796	-3.64157	0.187658	-0.0152134	4.26803	-0.122778	0.902451	0.946722	-6.56554
ENSG00000153391.15	INO80C	0.31081	3.45236	2.0746	0.0395199	0.121035	-4.3353	0.199679	0.378373	3.41679	3.18344	0.00193337	0.00932167	-1.66191	0.370573	0.677552	2.81412	4.54384	9.29644e-06	9.33007e-05	3.05467	0.15554	0.373273	3.87802	3.17717	0.00235119	0.00921576	-2.22654	0.156838	0.0508736	4.24728	0.227393	0.820863	0.943419	-6.62666	0.28268	0.10392	3.20673	0.533712	0.594422	0.83653	-6.44055	0.184587	0.607077	3.6119	3.4254	0.000796349	0.0373514	-0.974642
ENSG00000154874.15	CCDC144B	-1.36272	1.50888	-3.03606	0.00277184	0.0161261	-1.74864	0.185219	-2.03429	0.852625	-2.99408	0.00345923	0.0146463	-1.87065	0.233728	-3.22409	1.77834	-5.59613	6.76837e-08	1.39008e-06	7.77529	0.394613	-2.06978	2.46291	-4.65913	1.81311e-05	0.000200189	2.61346	0.112525	-3.10447	0.500421	-1.8057	0.075797	0.374833	-4.30957	0.270653	-2.47511	1.85532	-3.18559	0.00179589	0.0553796	-1.42719	0.299109	-2.04821	1.09363	-2.93514	0.0038711	0.0704444	-2.03453
ENSG00000155657.26	TTN	-0.992814	4.53148	-3.99678	9.52871e-05	0.00105313	1.03936	0.55439	-0.290847	4.24644	-1.38362	0.169516	0.295312	-5.54106	0.194453	-1.43352	4.36822	-3.61185	0.000380019	0.00226763	-0.427696	0.148323	-0.304403	2.56761	-1.30173	0.197987	0.306511	-5.84162	0.128931	-0.703171	5.02154	-2.10223	0.0395817	0.279357	-4.56766	0.225233	-0.401237	4.51329	-1.72129	0.087497	0.384457	-5.28631	0.474862	-1.18454	4.16618	-4.25875	3.65411e-05	0.0102653	1.95122
ENSG00000156603.15	MED19	0.905203	3.23051	7.66477	1.27861e-12	4.24466e-10	18.2225	0.277385	0.751091	3.89714	5.6109	1.75764e-07	9.23512e-06	6.99182	0.18525	0.733836	2.63869	5.12183	6.81385e-07	1.00168e-05	5.54812	0.618814	0.346734	3.14745	3.03242	0.00358111	0.0128934	-2.4976	0.12215	0.222952	3.47348	1.55004	0.126197	0.463942	-5.35449	0.560525	0.526283	2.74745	3.34379	0.00107088	0.0415446	-1.25235	0.185485	0.311075	3.08905	1.91949	0.0568628	0.21369	-4.63442
ENSG00000156650.12	KAT6B	-0.822492	5.17686	-4.48168	1.35129e-05	0.000205173	2.81156	0.190111	-0.793116	5.20662	-4.44834	2.22367e-05	0.000308061	2.37541	0.286519	-0.773871	5.84183	-4.63592	6.22577e-06	6.5944e-05	3.24638	0.147856	-0.438288	5.78689	-5.53521	7.23983e-07	1.72846e-05	5.35398	0.460855	-0.593278	6.10298	-3.37071	0.00129177	0.0583782	-1.61648	0.185622	-0.215751	5.80583	-1.21003	0.228389	0.577923	-6.15881	0.584071	-0.432712	5.39479	-2.24654	0.0261622	0.160254	-4.21895
ENSG00000156873.15	PHKG2	0.66414	4.41012	5.11494	8.34926e-07	2.00815e-05	5.4307	0.184674	1.12453	4.93154	7.31139	6.30028e-11	8.78843e-08	14.5888	0.361973	0.674554	4.09688	5.95804	1.05822e-08	2.87239e-07	9.42475	0.308939	0.286803	5.16676	3.16589	0.0024306	0.00945637	-2.41397	0.105723	0.145434	4.92284	0.929265	0.356339	0.695566	-6.33762	0.678659	0.417914	4.54079	2.84086	0.00519963	0.0970866	-2.91095	0.89635	0.774396	5.02368	3.35861	0.000998168	0.0411097	-1.32697
ENSG00000157106.16	SMG1	-0.85279	6.91221	-6.62585	4.30823e-10	3.90752e-08	12.6506	0.188959	-0.389497	6.49835	-3.16443	0.00205193	0.00976085	-1.90388	0.370121	-1.0742	7.35153	-8.3681	8.04691e-15	3.05423e-12	23.0986	0.155451	-0.868412	8.22288	-6.9484	3.07398e-09	3.53317e-07	10.6775	0.305806	-0.518784	8.05303	-2.40514	0.0191501	0.198176	-4.21422	0.77457	-0.541147	7.24594	-3.49868	0.000634413	0.0299737	-1.08727	0.198661	-0.404883	7.21447	-3.09888	0.00232879	0.0566551	-2.17529
ENSG00000157450.15	RNF111	-0.463102	4.71388	-3.01511	0.00296002	0.0170148	-2.15303	0.184906	-0.419471	4.65755	-3.11376	0.00240174	0.0110365	-1.94691	0.774516	-0.541155	4.97959	-5.19458	4.82663e-07	7.46933e-06	5.73709	0.323033	-0.67547	5.27532	-5.63867	4.89552e-07	1.28299e-05	5.77157	0.189808	-0.194711	5.74393	-1.55826	0.124239	0.460716	-5.64703	1.03635	-0.229061	4.61756	-1.82108	0.0708176	0.346531	-5.14344	0.198668	-0.25039	4.54944	-2.59691	0.010364	0.10857	-3.33267
ENSG00000157741.14	UBN2	-1.13492	4.8657	-4.28909	2.99255e-05	0.000397577	2.1036	0.715277	-0.0813783	5.54168	-0.628181	0.531299	0.661345	-6.41952	0.181705	-1.50283	5.24153	-8.43236	5.34045e-15	2.24664e-12	23.5466	0.14739	-0.53633	6.62126	-5.86681	2.05282e-07	6.5576e-06	6.55898	0.186479	-0.47588	4.858	-2.48483	0.0156611	0.181888	-3.76268	0.347224	-0.676582	5.53244	-3.96089	0.000120525	0.0120591	0.547054	0.587302	-0.495087	5.36189	-3.5683	0.000485867	0.0308734	-0.623218
ENSG00000158716.8	DUSP23	1.23633	4.9233	5.6781	5.72774e-08	2.13323e-06	7.96371	0.706984	0.197418	5.30176	0.620973	0.536012	0.665451	-6.41966	0.642966	1.32966	3.77704	5.34701	2.31752e-07	3.98477e-06	6.44961	0.562834	0.788208	2.78467	5.12636	3.32938e-06	5.37533e-05	4.17303	0.116827	1.14564	2.35165	2.07613	0.0420147	0.288407	-4.33137	0.689927	0.777423	3.47114	3.59526	0.000453839	0.0254896	-0.573237	0.451252	0.824412	4.14031	3.20794	0.00164169	0.0494508	-1.70969
ENSG00000158773.14	USF1	0.350409	5.43508	3.32672	0.00107554	0.00755386	-1.3068	0.565169	0.987916	5.54004	8.20724	7.53285e-13	9.41854e-09	18.8695	0.766097	0.305517	5.14208	2.97221	0.00330027	0.0140452	-2.63082	0.16848	0.229974	6.01013	2.56372	0.0128809	0.0357368	-3.99885	0.133633	0.281583	5.56485	1.61353	0.111684	0.440787	-5.5694	1.00317	0.147227	5.39059	1.37811	0.170458	0.511051	-5.93392	0.609794	0.277024	5.6226	1.97586	0.0500465	0.203502	-4.82565
ENSG00000159082.17	SYNJ1	-0.548768	4.35229	-3.59811	0.000419357	0.00354831	-0.338605	0.194294	-0.0673245	4.14451	-0.394331	0.694166	0.793358	-6.39971	0.187092	-0.665037	4.68664	-6.33352	1.42387e-09	5.65589e-08	11.387	0.568206	-0.599587	6.4817	-5.74143	3.31306e-07	9.59993e-06	6.09428	0.331768	-0.206702	3.93146	-1.25984	0.212425	0.569873	-5.79245	0.177808	-0.0996961	4.31175	-0.742414	0.459131	0.761774	-6.46724	0.661494	-0.394032	4.29707	-3.27979	0.00129762	0.044917	-1.42099
ENSG00000159905.14	ZNF221	-1.13066	-0.208172	-3.47266	0.000652585	0.00505998	-0.486252	0.467898	-0.360933	0.597627	-1.40266	0.163775	0.288123	-5.01076	0.234158	-0.945773	-0.403184	-3.33612	0.00100394	0.00517787	-0.894766	0.22922	-1.47156	1.46015	-7.18681	1.20521e-09	2.04861e-07	11.8538	0.105692	-1.12443	1.01611	-3.05505	0.00330984	0.0868852	-1.88204	0.65852	-0.662958	-0.00377893	-1.83743	0.0683536	0.341317	-4.46279	0.457386	-1.94051	-0.682362	-4.26436	3.57346e-05	0.0102653	2.00668
ENSG00000160087.20	UBE2J2	0.74068	5.24491	5.2351	4.78692e-07	1.26295e-05	5.93503	0.613496	1.20318	5.43259	7.90868	3.33432e-12	1.67836e-08	17.4297	0.37134	0.436251	5.01704	4.673	5.28871e-06	5.73667e-05	3.40035	0.453097	0.482341	5.58012	4.36271	5.14017e-05	0.000451262	1.21372	0.370119	0.211022	5.55296	1.93658	0.0573364	0.330292	-5.01628	0.811448	0.306871	5.43063	2.57265	0.0111771	0.144266	-3.66256	0.203468	0.301881	5.43358	2.40958	0.0172099	0.136545	-3.90086
ENSG00000160113.5	NR2F6	1.1013	4.76738	3.52956	0.000534773	0.00430669	-0.65541	0.257765	0.900897	5.07538	4.61698	1.14529e-05	0.000188273	2.96562	0.674433	0.460421	4.29875	2.48534	0.0137203	0.0456458	-3.85243	0.694898	0.596746	4.78019	4.10116	0.000125716	0.000901221	0.421917	0.257188	0.703833	2.67243	1.79132	0.0780996	0.378252	-4.86647	0.618112	0.453715	5.14523	2.08837	0.0386499	0.263065	-4.73026	0.254551	0.70884	5.86571	1.74695	0.0827377	0.249404	-5.2687
ENSG00000160218.12	TRAPPC10	-0.454129	4.69658	-2.89859	0.00423949	0.0224609	-2.47779	0.619346	-0.502928	4.39102	-2.5979	0.0107764	0.0354629	-3.25488	0.731273	-1.27697	4.57135	-8.00952	7.70842e-14	1.92642e-11	20.9556	0.267994	-1.1987	4.27319	-6.24929	4.70483e-08	2.20359e-06	8.16393	0.107515	-0.748118	5.83218	-3.34095	0.00141478	0.0600558	-1.66899	0.278676	-0.9288	4.47314	-4.18618	5.09554e-05	0.00779613	1.48415	0.660058	-0.161885	4.8443	-0.754252	0.451906	0.632465	-6.3582
ENSG00000160294.10	MCM3AP	-0.289439	6.0106	-2.65606	0.00865338	0.0391733	-3.19219	0.672397	-0.302454	5.87946	-3.25204	0.00155666	0.00783542	-1.63677	0.18783	-0.940086	6.04945	-8.93349	2.07944e-16	1.54374e-13	26.694	0.153427	-0.524278	6.34767	-6.48022	1.91822e-08	1.19023e-06	8.89785	0.151167	-0.721479	6.78451	-3.93862	0.000209573	0.0240297	0.0495225	0.276107	-0.491905	6.11686	-3.41899	0.000832307	0.0349542	-1.30454	0.610758	-0.203803	6.12068	-2.15253	0.0329903	0.174091	-4.48499
ENSG00000160352.15	ZNF714	-0.750321	1.81394	-3.14876	0.00193505	0.0121465	-1.48162	0.238146	-1.43415	3.25898	-3.1248	0.00232113	0.0107426	-1.69292	0.185022	-1.51898	1.05396	-5.29601	2.96723e-07	4.92735e-06	6.45324	0.321312	-0.935845	4.10943	-5.43625	1.05071e-06	2.32243e-05	5.13755	0.281658	-0.809128	4.33798	-1.71071	0.0921116	0.407915	-5.15521	0.83294	-1.06475	1.94803	-3.05111	0.00274753	0.0693727	-1.89496	0.717635	-0.363321	2.26178	-1.38276	0.168839	0.355389	-5.31927
ENSG00000160404.17	TOR2A	0.823623	3.1188	4.85067	2.75165e-06	5.54246e-05	4.36309	0.216953	0.470857	3.7386	3.30769	0.00130266	0.00682176	-1.3467	0.481933	0.386246	2.09811	2.25523	0.0251457	0.0744868	-4.05405	0.178193	0.292458	4.55393	2.50627	0.0149323	0.0401091	-4.0123	0.178987	0.378108	3.41571	1.72217	0.0900015	0.4033	-5.0873	0.161161	0.484533	3.12988	1.92288	0.0566096	0.313605	-4.8021	0.720683	0.708327	3.87321	2.18171	0.0307229	0.169205	-4.27218
ENSG00000160799.11	CCDC12	0.691192	4.42042	5.59122	8.76186e-08	3.0519e-06	7.57503	0.209405	0.887705	5.0864	4.90422	3.58208e-06	8.09112e-05	4.06914	0.638125	0.631234	4.4074	4.91593	1.77428e-06	2.25274e-05	4.47325	0.155111	0.362014	4.60957	2.47845	0.0160279	0.0424286	-4.084	0.252246	0.161995	5.21237	1.18871	0.239064	0.59637	-6.10377	0.610267	0.340284	4.50044	2.86114	0.00489648	0.0942189	-2.84996	0.189083	0.46459	4.59326	3.56701	0.000488078	0.0309402	-0.618015
ENSG00000160813.6	PPP1R35	0.368443	2.39399	2.03617	0.043275	0.129009	-4.26997	0.258416	1.19828	3.17952	5.41142	4.2019e-07	1.80775e-05	6.18542	0.638055	0.532074	2.42582	2.99432	0.00307941	0.0132911	-2.27034	0.637463	0.566894	3.25148	2.99281	0.00400992	0.0141028	-2.60543	0.120557	0.522155	3.3062	3.12211	0.00272254	0.0790674	-2.02255	0.649583	0.0461177	2.62104	0.270373	0.787288	0.925492	-6.44508	0.192129	0.521233	2.77315	2.9867	0.00330591	0.066337	-2.15226
ENSG00000160948.13	VPS28	0.607183	6.46251	5.95644	1.4277e-08	6.83112e-07	9.2821	0.746706	0.640039	6.5746	4.84445	4.57693e-06	9.70448e-05	3.81456	0.496373	0.928557	6.61836	7.04883	2.52981e-11	2.24052e-09	15.2216	0.629173	0.464648	6.80571	4.03002	0.000159621	0.00108989	0.0841639	0.148162	0.0695779	5.88962	0.485094	0.629312	0.859544	-6.7527	0.996567	0.367752	6.7711	2.683	0.00821254	0.121525	-3.43516	0.185666	0.309647	6.77856	2.31097	0.0222272	0.151327	-4.19226
ENSG00000161179.13	YDJC	0.88942	2.85893	4.34194	2.41188e-05	0.000334307	2.34779	0.702081	1.21219	3.2846	5.80535	7.40945e-08	4.96716e-06	7.82844	0.192559	0.74474	3.03056	3.79342	0.000194093	0.00127714	0.161682	0.597148	0.590601	3.87979	3.7704	0.000374959	0.00213603	-0.495961	0.131356	0.238175	5.06419	1.42428	0.159356	0.510854	-5.78938	0.193246	0.756536	2.70776	3.35273	0.00103949	0.0408054	-1.23688	0.51893	0.902572	3.61595	2.82171	0.00543921	0.0816734	-2.73778
ENSG00000161526.14	SAP30BP	0.328493	5.8047	3.02239	0.00289334	0.0166993	-2.21708	0.187554	0.977604	5.3685	6.14475	1.59075e-08	1.85352e-06	9.25132	0.181789	0.518402	5.9386	4.58545	7.76167e-06	8.01934e-05	3.00488	0.354199	0.231192	5.9186	2.96035	0.00439659	0.015197	-3.01466	0.111716	0.0538663	5.70763	0.563954	0.57481	0.83091	-6.69389	0.194539	0.147801	6.00199	1.3795	0.170031	0.510536	-5.96493	0.610641	0.119267	5.84557	1.18976	0.236061	0.428321	-6.04625
ENSG00000162300.11	ZFPL1	0.778129	4.41616	6.02764	9.94198e-09	4.997e-07	9.65312	0.19963	0.497003	4.76184	4.63138	1.08147e-05	0.000181336	3.03871	0.232793	0.77499	4.90346	6.59807	3.30741e-10	1.71774e-08	12.7414	0.585281	0.554532	4.22259	5.31886	1.63032e-06	3.1889e-05	4.68522	0.187536	0.224915	4.36876	1.72138	0.090145	0.403621	-5.23814	0.629415	0.447073	4.74404	3.5941	0.000455688	0.0254896	-0.694549	0.660575	0.254174	4.81327	1.93962	0.0543443	0.209761	-4.82704
ENSG00000162585.16	FAAP20	0.807353	4.72549	6.10826	6.57899e-09	3.61733e-07	10.0424	0.196843	0.860421	5.05965	5.22575	9.3251e-07	3.09623e-05	5.35355	0.202838	0.940882	4.84665	6.73958	1.49211e-10	9.25362e-09	13.5156	0.602634	0.63648	4.83764	4.32463	5.86398e-05	0.000500491	1.15573	0.331216	0.390356	4.72309	2.35739	0.0215595	0.208242	-4.08664	0.461345	0.416474	5.07734	2.03492	0.0438237	0.279953	-4.83106	0.211476	0.0153468	4.55215	0.0782036	0.937773	0.965112	-6.61093
ENSG00000162601.9	MYSM1	-1.01483	5.79453	-6.88252	1.06536e-10	1.30216e-08	14.0035	0.513508	-0.0687472	5.49988	-0.44048	0.660528	0.766126	-6.5168	0.778524	-1.2739	5.7582	-7.54348	1.347e-12	1.89943e-10	18.1266	0.611904	-0.791694	5.74493	-6.51017	1.70697e-08	1.10164e-06	9.03839	0.118137	-0.340586	6.40495	-2.09036	0.0406724	0.28252	-4.77529	0.792881	-0.592759	6.03341	-2.80552	0.00576935	0.102141	-3.06842	0.186182	-0.336008	6.16811	-1.84166	0.0675435	0.228692	-5.0826
ENSG00000162642.13	C1orf52	0.0295405	4.27365	0.260406	0.794864	0.879222	-6.46714	0.286617	0.954689	3.77013	5.34819	5.52105e-07	2.16334e-05	5.90547	0.183134	0.280797	3.92673	3.34426	0.000976381	0.00505328	-1.41092	0.587733	0.120439	4.76946	1.77725	0.0806001	0.152142	-5.50349	0.131041	0.233481	4.38149	2.04161	0.0454312	0.299361	-4.67469	0.394698	0.247089	4.34532	2.21479	0.0284579	0.227605	-4.38229	0.529251	0.0177987	4.10084	0.153243	0.878417	0.933025	-6.53777
ENSG00000162885.12	B3GALNT2	-0.442379	3.00095	-2.0855	0.0385074	0.118828	-4.18508	0.753793	-1.05707	3.23791	-4.36029	3.12604e-05	0.00039893	2.20233	0.364946	-1.35863	4.5236	-5.71894	3.6378e-08	8.18374e-07	8.31872	0.394376	-1.01296	2.49918	-5.10757	3.5681e-06	5.68096e-05	4.13229	0.465335	-0.664187	3.42787	-2.84608	0.00598477	0.117586	-2.67339	0.181844	-0.731277	3.68153	-2.04391	0.0429148	0.277421	-4.53559	0.252117	-0.769724	3.33161	-2.67829	0.00824387	0.0975766	-2.92678
ENSG00000163125.15	RPRD2	-0.357643	5.29453	-2.48346	0.0139742	0.0561934	-3.58025	0.786539	-0.599573	5.64498	-3.48292	0.000733705	0.00435003	-0.925528	0.536638	-0.571904	6.09073	-4.22888	3.49991e-05	0.000289359	1.58713	0.178753	-0.264779	6.38224	-2.82379	0.00643312	0.0205609	-3.37666	0.287815	-0.0990569	5.66303	-0.645165	0.52119	0.803245	-6.63281	0.238068	-0.228297	5.98974	-1.18041	0.239922	0.588209	-6.20349	0.236873	-0.462884	5.57729	-2.61052	0.00997842	0.106852	-3.39147
ENSG00000163539.16	CLASP2	-0.664653	5.34544	-6.10151	6.81125e-09	3.72265e-07	10.0151	0.197396	-1.06008	5.87556	-5.63862	1.55528e-07	8.39349e-06	7.07595	0.180215	-0.278352	6.24553	-2.18568	0.0299407	0.0854805	-4.61614	0.168056	-0.550761	8.44484	-6.8899	3.86682e-09	4.08378e-07	10.4497	0.123187	-0.178695	5.70204	-1.18223	0.241607	0.598466	-6.14589	0.631298	-0.202292	6.04169	-1.29486	0.197586	0.543597	-6.06748	0.306857	-0.430271	5.58016	-2.05636	0.0415191	0.189906	-4.62894
ENSG00000163611.11	SPICE1	-0.691655	3.52078	-2.85487	0.00483799	0.0249556	-2.44548	0.28029	-0.122689	3.15901	-0.881532	0.380117	0.524264	-5.93301	0.803763	-0.548615	3.50897	-3.07053	0.00241798	0.0108986	-2.10161	0.155657	-0.476741	2.34013	-3.43549	0.00107964	0.00496841	-1.25336	0.252792	-0.203216	4.42432	-1.21547	0.228772	0.587572	-5.92841	0.634751	-0.645973	3.95659	-4.34018	2.77687e-05	0.00544226	2.09301	0.216823	-0.0548683	3.89088	-0.395292	0.693202	0.814575	-6.43312
ENSG00000163625.15	WDFY3	-0.684777	6.10122	-5.16618	6.59294e-07	1.66166e-05	5.63171	0.504524	-0.775502	6.12519	-4.38781	2.81163e-05	0.000367342	2.11146	0.764454	-0.960769	6.36775	-7.44684	2.40989e-12	3.15172e-10	17.5304	0.236208	-0.443013	6.94962	-5.48247	8.83127e-07	2.02308e-05	5.12184	0.120575	-0.87628	-1.09597	-1.2157	0.228687	0.587572	-5.09868	0.318867	-0.572878	5.91755	-3.83772	0.000190286	0.015733	0.0866825	0.312885	-0.633768	5.50576	-2.93725	0.00384633	0.0701857	-2.52043
ENSG00000163882.9	POLR2H	0.458041	5.13279	3.19126	0.00168552	0.0108794	-1.70804	0.500285	1.10189	5.47833	6.81445	6.91696e-10	2.93841e-07	12.2725	0.192404	0.426878	4.89084	4.01672	8.20739e-05	0.000604854	0.806394	0.152196	0.211108	5.01427	2.2603	0.0274474	0.0647983	-4.6065	0.470988	0.234758	5.67258	1.64728	0.104536	0.429315	-5.52395	0.220822	0.289961	5.14542	1.93675	0.0548728	0.308916	-5.01831	0.724074	0.485766	5.56429	2.07333	0.0398897	0.186766	-4.63985
ENSG00000163960.11	UBXN7	-1.04563	5.32017	-6.42319	1.27165e-09	9.07017e-08	11.6279	0.682138	-0.605073	5.51925	-3.70103	0.000349418	0.00246059	-0.230846	0.708795	-1.04868	5.5312	-6.90597	5.77683e-11	4.17802e-09	14.4658	0.147753	-0.611085	6.29216	-6.39627	2.65947e-08	1.49283e-06	8.57779	0.193171	-0.60367	6.96147	-2.09876	0.039898	0.280452	-4.78816	1.07633	-0.572754	5.79311	-3.17011	0.00188728	0.0568721	-2.03804	0.224494	-0.507411	5.42437	-2.84969	0.00500612	0.0789618	-2.75894
ENSG00000164610.8	RP9	0.309611	2.77858	1.83015	0.0689675	0.179965	-4.69757	0.594558	0.642982	2.99456	4.18156	6.16234e-05	0.000667645	1.5299	0.536287	0.485709	2.6142	3.71456	0.000260672	0.00165193	-0.0347428	0.157711	0.644037	3.44059	5.1218	3.38591e-06	5.43024e-05	4.06724	0.552207	0.10706	3.29953	0.694394	0.490017	0.783125	-6.24364	0.335821	0.173423	3.22026	1.29067	0.199031	0.545381	-5.77912	0.186	0.297891	2.99126	2.47442	0.0144844	0.126649	-3.4641
ENSG00000164896.19	FASTK	0.826184	5.79474	4.70862	5.13078e-06	9.24709e-05	3.67237	0.329341	0.60495	6.23822	3.82461	0.000226555	0.00176914	0.131234	0.230765	0.439604	5.5613	3.63564	0.000348501	0.00210897	-0.579653	0.554858	0.271483	6.59774	2.3397	0.0226478	0.0555087	-4.52233	0.114873	0.128127	6.01056	0.890975	0.376371	0.710266	-6.48846	0.210799	0.11557	6.17444	0.780184	0.436654	0.748368	-6.61068	0.676757	0.424412	6.30267	2.40514	0.0174121	0.1372	-3.96303
ENSG00000164897.12	TMUB1	0.739774	4.72029	4.74593	4.36167e-06	8.08306e-05	3.85193	0.485427	0.892544	5.13242	3.11595	0.00238552	0.010978	-2.01751	0.181876	0.679052	5.05642	3.80799	0.000183703	0.0012183	0.0324505	0.535332	0.782767	4.46847	5.2058	2.48215e-06	4.34579e-05	4.2515	0.108848	0.125242	5.69775	0.861757	0.392126	0.72238	-6.48374	0.243761	0.615086	5.23039	3.72101	0.000290592	0.0198993	-0.313935	0.214261	0.65608	5.37496	3.31875	0.00114042	0.0426251	-1.46707
ENSG00000165115.14	KIF27	-1.05431	1.53967	-5.28004	3.87921e-07	1.05686e-05	6.14672	0.626863	-0.48204	1.37228	-2.44374	0.0162645	0.0491176	-3.26079	0.702822	-1.20267	1.40414	-6.33088	1.44452e-09	5.72387e-08	11.4484	0.151911	-0.29423	0.425285	-1.34613	0.183328	0.288779	-5.46024	0.222651	-0.519692	1.71008	-2.10726	0.0391272	0.277857	-4.08973	0.296577	-0.801297	1.72302	-3.14795	0.0020256	0.059416	-1.62404	0.426863	-0.544893	1.52007	-2.68518	0.00808378	0.0969673	-2.75765
ENSG00000165288.10	BRWD3	-1.03423	4.38281	-5.7037	5.04928e-08	1.91232e-06	8.13536	0.302445	-0.378965	4.25559	-2.05762	0.0421942	0.102779	-4.42328	0.546139	-1.29668	4.78814	-6.25252	2.2095e-09	8.15349e-08	10.9946	0.150987	-0.757137	4.92142	-5.54065	7.09284e-07	1.7001e-05	5.43566	0.260401	-0.421808	5.86261	-1.59009	0.116877	0.448635	-5.59752	0.165222	-0.342704	4.60703	-1.58276	0.115825	0.437035	-5.52469	0.399061	-0.162672	4.75633	-0.970232	0.333527	0.526309	-6.16184
ENSG00000165525.17	NEMF	-0.504877	5.00081	-4.68516	5.67986e-06	0.000100415	3.62337	0.777823	-0.0252613	4.91195	-0.22117	0.825405	0.887471	-6.54736	0.741612	-0.767293	5.14465	-7.79583	2.89383e-13	5.53357e-11	19.6333	0.454012	-0.641989	5.32339	-6.3452	3.24326e-08	1.71815e-06	8.4274	0.530896	-0.346621	5.68425	-2.66109	0.00989404	0.149382	-3.46407	0.441076	-0.317292	5.0865	-1.99191	0.0484063	0.292072	-4.87279	0.229771	-0.354972	4.97854	-3.13089	0.00210361	0.0547773	-1.94296
ENSG00000165644.10	COMTD1	1.14313	3.23651	6.02285	1.01875e-08	5.11083e-07	9.65063	0.618607	0.039711	3.83399	0.232114	0.816918	0.881768	-6.41747	0.187138	1.36028	2.84969	6.49646	5.8197e-10	2.65633e-08	12.2952	0.148298	0.422046	2.53473	2.43469	0.0178982	0.0461727	-3.83981	0.130898	0.0272267	4.08495	0.0994407	0.921108	0.977089	-6.61662	0.324699	1.03506	2.24035	2.82133	0.00550779	0.100261	-2.69447	0.622483	1.46633	4.07731	2.63369	0.00935165	0.103589	-3.30606
ENSG00000165671.19	NSD1	-0.364881	5.85885	-2.68213	0.00803247	0.0370422	-3.11947	0.241217	-0.272746	5.92152	-2.07627	0.0404004	0.0994842	-4.53198	0.191049	-0.914011	6.01983	-8.39616	6.72923e-15	2.65395e-12	23.288	0.292925	-0.583938	6.8288	-8.11953	3.08092e-11	1.80182e-08	15.2427	0.404621	-0.450932	6.72312	-2.24132	0.0285778	0.2388	-4.48908	0.619677	-0.529942	6.32292	-3.31107	0.00119352	0.0447917	-1.64654	0.363384	-0.319576	6.08277	-2.52527	0.0126232	0.118623	-3.64376
ENSG00000165724.5	ZMYND19	0.732813	3.70344	4.28377	3.0578e-05	0.00040425	2.07367	0.374107	1.56206	4.08731	6.52418	2.73213e-09	6.41742e-07	10.965	0.547096	0.262013	3.02111	1.77279	0.0777073	0.178521	-5.13177	0.496039	0.338346	4.38456	2.2765	0.0264005	0.0628803	-4.48871	0.119745	0.0538324	4.60461	0.284148	0.777239	0.926316	-6.67425	0.259845	0.216346	3.62731	1.1979	0.233065	0.581668	-5.96075	0.183217	0.523069	3.82904	2.72248	0.00726481	0.0931236	-2.99212
ENSG00000165782.10	TMEM55B	0.318183	4.81781	3.35283	0.000984737	0.00704431	-1.19975	0.236177	0.709767	5.04189	2.74916	0.00707582	0.0254406	-2.99383	0.18155	0.392041	5.12762	3.44395	0.000691501	0.00376411	-1.19963	0.681431	0.193065	5.54002	2.5432	0.0135824	0.0372629	-4.02089	0.111841	0.0320568	5.13719	0.275725	0.783672	0.928725	-6.74988	0.57626	0.154455	5.13486	1.43798	0.152763	0.488732	-5.83177	0.224203	0.318878	5.20266	2.65157	0.00889248	0.101323	-3.30268
ENSG00000166004.14	CEP295	-1.27879	3.04951	-5.16825	6.5302e-07	1.65149e-05	5.74055	0.452845	-0.308143	3.06492	-1.86023	0.0657529	0.143814	-4.62678	0.907096	-1.23604	3.77408	-6.7287	1.58684e-10	9.74534e-09	13.5889	0.15507	-0.888063	4.28508	-7.21711	1.0699e-09	1.88497e-07	11.8658	0.152927	-0.758486	5.03968	-3.14834	0.00252049	0.0757863	-2.10663	0.721619	-0.910523	3.77629	-4.18244	5.17024e-05	0.00781682	1.54557	0.253079	-0.835033	3.36067	-3.76177	0.000243193	0.0237963	0.243034
ENSG00000166046.10	TCP11L2	-1.37959	3.06298	-4.46615	1.44211e-05	0.000216397	2.88836	0.325876	-1.63545	3.35293	-4.37752	2.92538e-05	0.000379515	2.27357	0.788091	-0.344403	2.77826	-1.6485	0.100739	0.21622	-5.23241	0.431337	-0.906554	2.25505	-4.44008	3.92695e-05	0.000367383	1.87025	0.137173	-0.466229	1.44221	-0.948994	0.346291	0.687997	-5.70115	1.08432	-0.997912	3.28057	-3.0193	0.0030323	0.0734694	-2.1307	0.394255	-0.599115	3.04492	-2.44347	0.0157334	0.13093	-3.46835
ENSG00000166326.6	TRIM44	-0.503418	6.76942	-4.6678	6.12228e-06	0.000106971	3.50316	0.676786	-0.389876	6.54029	-3.13938	0.00221844	0.0103799	-1.9757	0.60223	-0.796694	6.75133	-8.34526	9.30554e-15	3.30818e-12	22.9584	0.267857	-0.466062	7.82218	-5.60306	5.60247e-07	1.42494e-05	5.55664	0.110168	-0.311704	7.34486	-2.42034	0.0184353	0.195198	-4.1466	0.265669	-0.330332	7.07665	-2.18947	0.0302878	0.235762	-4.58062	0.699079	-0.327763	6.67181	-2.14977	0.0332128	0.174829	-4.51504
ENSG00000166337.9	TAF10	1.16056	5.17884	7.01897	5.01155e-11	7.36396e-09	14.726	0.765297	1.06092	5.85234	5.98575	3.28596e-08	2.92381e-06	8.54812	0.304339	0.897981	4.3054	5.0856	8.08004e-07	1.15551e-05	5.22547	0.452171	0.916411	3.83141	7.52703	3.16175e-10	8.42695e-08	13.0878	0.105196	0.380626	5.7425	3.11953	0.00274317	0.0792877	-2.33001	0.202716	0.481771	4.87008	2.36588	0.0194149	0.190379	-4.11739	0.360532	0.503077	5.00604	2.85554	0.00491967	0.0783913	-2.76683
ENSG00000166402.8	TUB	-0.888257	4.95055	-3.09102	0.00232906	0.0140817	-1.93132	0.642164	-1.23969	4.93065	-3.55267	0.000580635	0.00362346	-0.619916	0.860063	-1.05312	4.46373	-3.17173	0.00174129	0.00825232	-1.88244	0.600776	-0.207358	6.41017	-2.08025	0.0417846	0.0906567	-5.0521	0.120027	-0.254868	-0.902201	-0.415303	0.679347	0.884403	-5.77335	0.654122	-0.664801	5.30499	-2.3614	0.0196414	0.191126	-4.09989	0.705592	-1.26187	4.21176	-2.12307	0.0354263	0.179132	-4.2468
ENSG00000166439.5	RNF169	-1.47429	3.64358	-5.51781	1.25076e-07	4.11162e-06	7.28511	0.188772	-1.2848	2.88272	-5.12847	1.40784e-06	4.12967e-05	5.06894	0.592888	-1.42579	4.03087	-9.05787	9.17481e-17	8.35606e-14	27.4839	0.50577	-1.26178	3.11547	-6.79436	5.62277e-09	5.14079e-07	10.3385	0.106129	-1.47128	4.31176	-4.38564	4.54009e-05	0.0116386	1.80011	0.342689	-1.27309	3.77803	-4.93143	2.36633e-06	0.00127772	4.47633	0.500236	-0.881384	3.55247	-3.92206	0.000134387	0.0186304	0.775281
ENSG00000166783.21	KIAA0430	-0.687784	6.07722	-3.88249	0.000147444	0.00151384	0.53128	0.546268	-0.712636	5.9348	-4.65448	9.86282e-06	0.000168977	3.10778	0.199776	-0.452621	7.06089	-3.30193	0.00112774	0.00571819	-1.68584	0.353084	-0.323945	7.2277	-3.6542	0.00054438	0.00287696	-1.09089	0.403791	-0.283431	6.26802	-1.67456	0.0990349	0.4209	-5.5092	0.699608	-0.322612	7.15826	-1.70787	0.089968	0.389705	-5.49274	0.825035	-0.715315	6.59057	-3.04999	0.00271616	0.0609889	-2.27732
ENSG00000167113.10	COQ4	0.696988	5.0225	5.23905	4.69934e-07	1.24253e-05	5.95798	0.352312	0.543806	6.13994	4.77672	6.02976e-06	0.000118099	3.5558	0.202984	0.50783	4.36493	4.87683	2.12104e-06	2.636e-05	4.3127	0.425643	0.163757	6.0456	1.48979	0.141523	0.236922	-6.04985	0.11181	0.169257	5.1311	0.927927	0.357027	0.696013	-6.36731	0.547917	0.304467	5.31531	1.9011	0.059429	0.320435	-5.09754	0.259306	0.472359	5.71466	2.11671	0.0359716	0.180061	-4.56092
ENSG00000167118.10	URM1	0.925118	5.57417	7.04078	4.43914e-11	6.7823e-09	14.8419	0.184585	0.362154	5.73319	3.60264	0.0004901	0.00317581	-0.577195	0.223022	0.742978	5.30907	7.0533	2.46491e-11	2.20627e-09	15.2592	0.148066	0.386122	5.42631	5.186	2.67106e-06	4.57568e-05	4.08754	0.283824	0.342339	6.02326	3.37948	0.00125747	0.0576172	-1.62507	0.923667	0.211159	5.58454	1.96962	0.0509375	0.298994	-4.9823	0.568316	0.285962	5.67788	2.38636	0.018291	0.140233	-3.96911
ENSG00000167685.14	ZNF444	0.325493	4.16009	2.02677	0.0442378	0.13108	-4.51051	0.262501	0.0639458	4.95054	0.398996	0.690736	0.790766	-6.50154	0.236234	0.607635	4.8026	4.09834	5.93633e-05	0.000457384	1.1104	0.393433	0.519878	5.56193	4.16577	0.00010103	0.000764138	0.569991	0.22618	0.0868085	4.93561	0.578093	0.565285	0.826319	-6.59439	1.10107	0.437158	5.50244	2.49315	0.0138751	0.161407	-3.86177	0.280796	0.109915	4.99724	0.60392	0.546829	0.710281	-6.4942
ENSG00000167799.9	NUDT8	1.49072	2.10589	4.22891	3.81673e-05	0.000488026	1.94734	0.548009	0.463811	1.16194	1.86993	0.0643807	0.141514	-4.41592	0.220385	0.850203	0.5644	3.77522	0.000207849	0.00135494	0.380379	0.147275	0.602348	1.76104	3.76913	0.000376503	0.0021418	-0.196807	0.518666	0.865533	2.4036	2.77587	0.0072605	0.128041	-2.79863	0.847781	1.00399	0.415809	2.7819	0.00618118	0.105498	-2.58866	0.319022	1.47968	2.14088	2.9528	0.00366826	0.0687974	-2.25075
ENSG00000168769.13	TET2	-1.1254	4.90912	-6.35643	1.8089e-09	1.19512e-07	11.2958	0.417661	-0.117188	4.43097	-0.827054	0.41015	0.553494	-6.17565	0.193319	-1.04258	4.68092	-6.45194	7.442e-10	3.31294e-08	12.0385	0.163119	-0.148248	3.46507	-1.04877	0.298492	0.418805	-6.3216	0.160143	-0.6044	6.25087	-1.9239	0.0589395	0.334978	-5.06564	0.20248	-0.45017	4.76478	-2.76018	0.00658339	0.108797	-3.08732	0.247414	-0.314688	4.94774	-2.1626	0.0321924	0.172313	-4.35922
ENSG00000168884.14	TNIP2	0.558155	5.38838	2.90013	0.00421976	0.0223849	-2.54924	0.688114	1.08574	4.6292	6.93191	3.94481e-10	2.30767e-07	12.821	0.217258	0.522448	4.82348	2.6175	0.00949955	0.0337288	-3.57145	0.710772	0.812238	1.87566	3.28271	0.00171789	0.00717756	-1.62424	0.146295	0.0873629	5.95381	0.436967	0.663646	0.877068	-6.78073	0.555985	0.275797	5.47852	1.35196	0.178657	0.519668	-5.97877	0.661458	0.27603	5.49738	1.67284	0.0964893	0.266795	-5.3526
ENSG00000169230.9	PRELID1	1.31624	4.80679	6.19348	4.23723e-09	2.4656e-07	10.4598	0.655512	0.977616	4.93967	4.63918	1.04837e-05	0.000176846	3.05413	0.180235	0.602798	4.29661	3.2442	0.00136955	0.00672678	-1.78175	0.160426	0.425828	3.43917	3.73249	0.000423734	0.00235443	-0.559752	0.537728	0.184125	6.20185	0.851792	0.397592	0.726	-6.53967	0.247031	0.35375	4.5149	1.80833	0.0727889	0.351432	-5.19672	0.278195	0.801717	5.11029	2.76112	0.0064965	0.0886393	-3.03751
ENSG00000169696.15	ASPSCR1	0.806889	4.2925	5.80179	3.10508e-08	1.28851e-06	8.56676	0.188815	0.597012	4.58788	4.62044	1.12961e-05	0.000186672	3.00474	0.192166	0.844101	4.30344	6.53795	4.62375e-10	2.23845e-08	12.4398	0.675906	0.395767	5.02916	2.9881	0.0040641	0.0142435	-2.88597	0.114195	0.364126	4.4516	3.16085	0.00242921	0.0751627	-2.07808	0.203392	0.43239	4.36645	2.95932	0.00364457	0.0808961	-2.57192	0.528495	0.399763	4.36516	3.39861	0.000872198	0.0386186	-1.12723
ENSG00000169733.11	RFNG	0.669878	5.28568	4.65312	6.52204e-06	0.000112638	3.45616	0.190065	0.621483	5.25394	3.56721	0.000552782	0.00348685	-0.676925	0.378734	0.700176	5.23241	6.70969	1.76678e-10	1.06277e-08	13.3428	0.418658	0.525992	5.496	3.79624	0.000344853	0.00200475	-0.600729	0.380349	0.114106	4.19009	0.543539	0.588699	0.837631	-6.4946	0.608958	0.0934647	5.494	0.479465	0.632387	0.855595	-6.76455	0.777968	0.0251413	5.18291	0.190883	0.848881	0.915721	-6.66938
ENSG00000169972.11	PUSL1	1.00608	2.62689	6.5176	7.69854e-10	6.08864e-08	12.097	0.184547	0.823651	3.38813	5.32955	5.98208e-07	2.27428e-05	5.84968	0.185776	0.587476	2.39009	3.26799	0.00126459	0.00630305	-1.46538	0.148785	0.0799227	3.06548	0.624536	0.534645	0.6464	-6.56801	0.259441	0.259022	3.35194	1.11739	0.268119	0.62335	-5.89377	0.75406	0.21992	2.7654	1.43312	0.154144	0.490586	-5.51543	0.266462	0.449594	2.91015	2.37453	0.0188649	0.141293	-3.69516
ENSG00000170619.9	COMMD5	0.86229	4.07528	8.1714	6.49221e-14	4.72302e-11	21.1248	0.234753	0.586393	4.40449	4.93061	3.21302e-06	7.50143e-05	4.20598	0.190993	0.549383	3.89266	4.69036	4.89832e-06	5.37091e-05	3.54886	0.29694	0.000209376	4.18029	0.00256155	0.997965	0.998629	-6.96654	0.27056	0.230291	4.3414	1.79813	0.0770025	0.377232	-5.10728	0.253512	0.140031	3.94324	0.972686	0.332456	0.670291	-6.24238	0.372031	0.220612	3.97666	2.04988	0.0421565	0.190884	-4.50865
ENSG00000170734.11	POLH	-0.317714	3.11992	-1.91111	0.0576622	0.158526	-4.54463	0.721986	-0.815012	3.26178	-3.75469	0.000289827	0.00212912	0.147536	0.487955	-0.374812	3.40302	-3.11346	0.00210572	0.00969546	-1.98147	0.164252	-0.967146	2.97984	-6.05193	1.00846e-07	3.88216e-06	7.53893	0.120808	-0.229905	5.72573	-1.31073	0.194761	0.550056	-5.98747	0.472422	-0.471054	3.15677	-2.45233	0.0154749	0.170598	-3.61368	0.19039	-0.292257	3.07595	-2.34664	0.0202808	0.145265	-3.71489
ENSG00000171159.4	C9orf16	1.1993	4.71175	6.75442	2.14732e-10	2.27896e-08	13.3272	0.185805	0.657652	6.9035	2.70338	0.00805074	0.0281626	-3.14856	0.292257	1.49777	5.07201	8.39191	6.91378e-15	2.68478e-12	23.2542	0.320843	0.503529	5.13413	2.3245	0.0235038	0.0572002	-4.48697	0.370817	0.220263	5.13823	1.27751	0.206163	0.563333	-5.99046	0.196388	0.638577	4.67212	3.65332	0.000369898	0.0229198	-0.503427	0.48576	0.527011	4.66269	3.52663	0.000562013	0.0328925	-0.75693
ENSG00000171217.5	CLDN20	-1.55579	-3.11932	-2.84903	0.00492357	0.0253387	-2.2038	0.185098	-3.11829	-1.5691	-5.44954	3.56156e-07	1.59214e-05	4.85886	0.549861	-2.1079	-2.80669	-4.35336	2.09034e-05	0.000189112	2.28937	0.175819	-0.96247	-2.65003	-2.37606	0.0207108	0.0516369	-3.33393	0.122464	-2.11152	-0.9977	-3.85794	0.000273828	0.0268395	0.242581	0.176887	-1.71138	-2.37848	-3.28195	0.00131356	0.0471874	-1.07975	0.429117	-0.944611	-2.07691	-2.58559	0.010695	0.110162	-2.78453
ENSG00000171453.17	POLR1C	1.1312	3.86544	4.00645	9.17949e-05	0.0010221	1.02118	0.229061	1.27168	4.06054	5.88548	5.17029e-08	3.90768e-06	8.14873	0.291736	0.361245	2.76669	2.05808	0.0408119	0.109159	-4.57381	0.388961	0.38205	3.31271	3.98269	0.000186901	0.00123232	0.243669	0.274621	0.0209833	4.72996	0.126451	0.899782	0.969542	-6.72204	0.978371	0.189915	3.39061	0.979507	0.329089	0.6679	-6.15321	0.249764	0.54699	3.64613	3.27667	0.00131103	0.0450773	-1.42921
ENSG00000171467.15	ZNF318	-0.401061	5.06514	-2.34805	0.0200149	0.0734648	-3.87385	0.196559	-0.23961	5.07853	-1.84071	0.0685904	0.148689	-4.92533	0.525027	-0.747775	5.38316	-6.00489	8.27518e-09	2.3469e-07	9.64121	0.212183	-0.731574	5.87657	-6.8253	4.98101e-09	4.70383e-07	10.245	0.249489	-0.024915	8.26145	-0.0851434	0.93242	0.979358	-7.01838	1.05797	-0.409311	5.43852	-2.32373	0.0216393	0.200607	-4.21143	0.251884	-0.42871	5.16365	-3.18849	0.00174841	0.0504314	-1.7876
ENSG00000171634.16	BPTF	-0.679767	6.17381	-5.53658	1.14228e-07	3.81092e-06	7.3019	0.261685	-0.657002	6.06469	-4.67215	9.18967e-06	0.000159728	3.16964	0.626626	-0.770426	6.30655	-7.48909	1.86968e-12	2.51025e-10	17.7761	0.170876	-0.6234	7.1952	-5.91593	1.70077e-07	5.72386e-06	6.73385	0.193606	-0.512269	7.12778	-2.76331	0.0075136	0.129495	-3.32149	1.02388	-0.398463	6.39923	-3.29096	0.00127526	0.0466171	-1.71514	0.628232	-0.474505	6.16008	-3.83532	0.000185657	0.0210843	0.215454
ENSG00000171863.12	RPS7	1.05515	8.87973	8.1624	6.85004e-14	4.72302e-11	21.0977	0.227169	0.881837	8.28053	5.09652	1.61038e-06	4.5745e-05	4.81802	0.18231	0.787159	8.41097	5.18037	5.16441e-07	7.90988e-06	5.6107	0.664656	0.304981	7.83671	2.91948	0.00493266	0.0166377	-3.16219	0.135821	0.491197	10.026	3.68781	0.00047672	0.0359879	-0.898331	0.249685	0.199419	8.79128	1.34125	0.182101	0.524794	-6.04486	0.202893	0.344448	8.66545	2.83886	0.00516986	0.0798726	-2.9511
ENSG00000172354.9	GNB2	0.824738	7.53045	6.85111	1.26601e-10	1.48659e-08	13.8277	0.206114	0.1829	7.57386	1.64482	0.103105	0.203606	-5.32545	0.754544	0.724488	7.45364	5.84532	1.90202e-08	4.71601e-07	8.78536	0.150588	0.513319	6.85105	5.19012	2.6306e-06	4.52474e-05	4.05532	0.193552	0.147874	7.3191	1.22751	0.22425	0.58294	-6.22713	0.25284	0.144335	7.21035	0.984754	0.326513	0.665922	-6.45632	0.183528	0.394822	7.33278	2.93965	0.00381839	0.0700175	-2.64752
ENSG00000172366.19	MCRIP2	1.46315	3.7977	5.16988	6.48099e-07	1.641e-05	5.6812	0.203633	1.17786	5.73106	3.91554	0.000163745	0.00140031	0.43988	0.492376	0.718637	2.76518	3.77512	0.00020793	0.001355	0.131779	0.208396	0.722902	4.69244	5.20133	2.5236e-06	4.38532e-05	4.20951	0.106827	0.237623	5.17355	1.52737	0.131731	0.473112	-5.65495	0.847897	0.483753	4.3229	1.95101	0.0531353	0.304971	-4.92165	0.712863	1.07637	5.12646	2.56685	0.0112636	0.112754	-3.53807
ENSG00000172817.3	CYP7B1	-0.277259	2.24315	-0.980102	0.328419	0.518354	-5.7036	0.334774	-0.945974	1.89841	-2.84682	0.00534628	0.0205055	-2.33698	0.653541	-1.27353	1.33062	-3.50188	0.000563861	0.00316751	-0.475056	0.149784	-0.20594	-1.10275	-0.787663	0.433997	0.553433	-5.8561	0.263186	-4.12291	2.69631	-2.56268	0.0128169	0.167124	-2.99565	1.01879	-1.04343	0.347826	-2.27471	0.0245059	0.21347	-3.6482	0.66731	-1.08093	-0.227736	-1.63259	0.1047	0.276859	-4.6744
ENSG00000172869.14	DMXL1	-0.540854	5.26398	-4.41479	1.78611e-05	0.000258763	2.5332	0.415331	-0.559628	5.27243	-3.13888	0.00222188	0.0103902	-1.92031	0.181343	-0.571823	5.95737	-4.53341	9.72481e-06	9.683e-05	2.80864	0.173041	-0.48797	5.62693	-4.3875	4.7164e-05	0.000421005	1.30351	0.158602	-0.269808	6.83787	-1.27619	0.206625	0.563866	-6.1253	0.355342	-0.288162	5.34234	-1.67131	0.0969855	0.403529	-5.46822	0.692582	-0.410702	5.26557	-2.6007	0.0102553	0.107923	-3.39151
ENSG00000173064.12	HECTD4	-0.805939	5.98431	-7.43359	4.84028e-12	1.22788e-09	16.9807	0.731747	-0.0284505	6.16569	-0.268071	0.78919	0.862492	-6.60316	0.181112	-1.23252	6.51074	-9.13446	5.53041e-17	5.81638e-14	27.9898	0.652759	-0.729008	8.52728	-6.84644	4.58497e-09	4.5461e-07	10.2818	0.162394	-0.597053	6.62094	-2.69509	0.00903491	0.143825	-3.45117	0.247142	-0.843791	7.01743	-6.3719	2.75227e-09	1.82049e-05	10.7574	0.440875	-0.480562	6.65111	-3.44311	0.000749642	0.036231	-1.10748
ENSG00000173166.17	RAPH1	-1.00503	2.88726	-3.89103	0.000142756	0.00147416	0.789932	0.188132	-0.361387	1.576	-1.12727	0.262292	0.404322	-5.4522	0.192953	-1.46638	2.42153	-4.98945	1.26483e-06	1.68296e-05	5.09316	0.176218	-1.0577	0.709736	-4.39443	4.60408e-05	0.000413667	1.85611	0.143944	-1.35437	-2.58621	-1.53738	0.129264	0.469399	-4.53038	0.258981	-0.967184	1.53508	-3.46867	0.000703079	0.0318389	-0.647185	0.470769	-0.451895	1.6872	-1.76686	0.0793303	0.244731	-4.67521
ENSG00000173214.5	MFSD4B	-0.296925	2.03945	-1.3082	0.192559	0.363898	-5.31814	0.195318	-0.380509	2.37177	-2.07461	0.0405575	0.0997802	-4.13361	0.797345	-0.869466	1.79712	-4.03265	7.70745e-05	0.000574553	1.28123	0.477964	-0.302837	1.77462	-1.86918	0.0664838	0.130468	-4.87088	0.152271	-1.13081	3.9119	-3.3525	0.00136577	0.0598182	-1.35687	0.21329	-0.361104	2.19165	-1.68139	0.0950076	0.39981	-4.99994	0.864314	-0.207443	2.50831	-0.923284	0.357375	0.549477	-5.86952
ENSG00000173272.15	MZT2A	0.961682	3.77297	5.29229	3.66234e-07	1.00902e-05	6.2341	0.716873	0.111801	4.50102	0.6535	0.514914	0.646384	-6.32735	0.311895	0.999809	3.51246	5.86335	1.73267e-08	4.36454e-07	8.98107	0.231359	0.580753	4.17026	4.01841	0.000165939	0.00112349	0.22703	0.114978	0.273061	5.53242	0.959103	0.341214	0.684016	-6.38293	0.20825	0.3873	4.25896	1.83374	0.0689037	0.342416	-5.1244	0.448868	0.318098	4.15666	1.60538	0.110561	0.284125	-5.32449
ENSG00000173273.15	TNKS	-0.595201	5.25702	-5.41185	2.07955e-07	6.28303e-06	6.7515	0.207365	-0.39194	5.50894	-2.86954	0.00500388	0.0194649	-2.67855	0.187208	-0.817022	5.78221	-7.12952	1.58007e-11	1.51804e-09	15.709	0.241572	-0.47718	6.89066	-5.98419	1.30875e-07	4.70078e-06	6.99487	0.329199	-0.127705	5.94864	-0.689214	0.493248	0.785413	-6.62776	0.387557	-0.279311	5.69461	-2.12659	0.0352807	0.251847	-4.6578	0.397096	-0.245368	5.4973	-2.05534	0.0416189	0.19006	-4.63556
ENSG00000173480.10	ZNF417	-0.935055	2.66647	-4.30957	2.75312e-05	0.000372017	2.2987	0.447324	-0.0206614	2.70564	-0.14177	0.887543	0.929138	-6.24112	0.774122	-0.793327	2.43912	-4.48176	1.21408e-05	0.000117819	2.94027	0.638266	-0.562554	3.24291	-4.17938	9.64645e-05	0.000734964	0.885123	0.191944	-0.801044	3.51029	-2.99659	0.00391629	0.0942547	-2.29036	0.547681	-0.440467	2.88404	-2.39675	0.0179163	0.183338	-3.70455	0.404284	-0.716123	2.75613	-4.48195	1.47974e-05	0.00682178	2.8537
ENSG00000173486.12	FKBP2	0.695685	5.04751	4.7219	4.84302e-06	8.8052e-05	3.74337	0.455314	0.61067	5.69925	3.79476	0.000251765	0.00191029	0.0414221	0.191829	0.778538	5.23445	4.8051	2.93495e-06	3.48999e-05	3.94773	0.645797	0.524408	4.91059	3.4163	0.00114526	0.00520094	-1.69228	0.495742	0.0223062	4.79278	0.12736	0.899066	0.9692	-6.73238	0.380358	0.170028	5.27686	1.08263	0.280908	0.625188	-6.28472	0.182164	0.721438	5.50056	3.62746	0.0003943	0.0283641	-0.493295
ENSG00000173653.7	RCE1	0.723018	3.91021	6.62886	4.23879e-10	3.86376e-08	12.6817	0.198999	1.19324	3.71697	4.54369	1.53076e-05	0.000233165	2.76299	0.18294	0.590899	3.36924	4.79833	3.02576e-06	3.58055e-05	4.06255	0.706857	0.346815	5.18925	1.80813	0.0756025	0.144666	-5.48744	0.215974	0.142544	4.12251	1.01142	0.315727	0.663103	-6.13266	0.903273	0.284368	3.602	1.43029	0.154954	0.491402	-5.6621	0.695717	0.720016	4.1307	2.91211	0.00415114	0.0726325	-2.5444
ENSG00000173889.15	PHC3	-1.19501	5.37349	-6.46718	1.007e-09	7.58492e-08	11.8523	0.264951	-0.660868	5.05045	-4.24849	4.78903e-05	0.000548863	1.65848	0.671589	-1.38446	5.9324	-9.05437	9.38925e-17	8.35606e-14	27.4814	0.270986	-0.97571	5.06628	-5.48739	8.66934e-07	1.99477e-05	5.23798	0.174044	-0.554439	6.26523	-2.35681	0.0215903	0.208242	-4.20245	0.258913	-0.916443	5.69439	-4.21633	4.52977e-05	0.00726356	1.47535	0.768474	-0.851957	5.3743	-4.62311	8.22047e-06	0.00530332	3.226
ENSG00000174197.16	MGA	-0.582852	5.06811	-4.34382	2.3934e-05	0.000332431	2.27004	0.517466	-0.0531781	5.33613	-0.470856	0.638756	0.74866	-6.49363	0.264522	-0.755253	5.3692	-6.02308	7.51943e-09	2.16417e-07	9.73515	0.668309	-0.554924	6.07881	-6.18822	5.95952e-08	2.61487e-06	7.79113	0.168543	-0.505525	5.95262	-3.08455	0.00303829	0.0830703	-2.40405	0.299875	-0.344813	5.36419	-2.4528	0.0154555	0.170598	-3.91514	0.483	-0.551853	5.08757	-3.92001	0.000135428	0.0186304	0.593568
ENSG00000174365.19	SNHG11	0.580101	2.71142	2.94729	0.00365321	0.0199949	-2.20299	0.185338	0.354032	3.13034	1.95373	0.0534903	0.123047	-4.52275	0.180764	0.785925	2.81604	4.66971	5.36617e-06	5.80822e-05	3.56574	0.155415	0.479673	3.46714	4.72959	1.40959e-05	0.000163259	2.6861	0.24453	0.54194	2.99175	3.49575	0.000877086	0.049012	-0.941006	0.269928	0.464836	3.0356	2.34934	0.0202627	0.19426	-3.91731	0.662684	0.094482	3.25141	0.444647	0.65723	0.789706	-6.32439
ENSG00000174748.18	RPL15	0.687716	9.39523	5.99269	1.18783e-08	5.8467e-07	9.46248	0.252681	0.289644	9.02461	2.49648	0.014156	0.0440175	-3.62866	0.180637	0.695115	9.67889	5.46267	1.3151e-07	2.43898e-06	6.9482	0.147697	0.013292	9.24523	0.161522	0.872226	0.912883	-7.17704	0.545082	0.475049	10.2075	3.57931	0.000674207	0.043047	-1.23153	0.162839	0.295902	9.5234	2.12383	0.0355147	0.252526	-4.71033	0.374405	0.169306	9.23416	1.06297	0.28954	0.4839	-6.30146
ENSG00000174886.12	NDUFA11	1.06191	6.06085	7.90356	3.17084e-13	1.49636e-10	19.6156	0.447165	1.14701	7.1164	4.38858	2.80323e-05	0.000366883	2.09434	0.572802	1.064	5.96956	6.55501	4.20523e-10	2.08945e-08	12.4851	0.192553	0.474764	6.17414	4.1821	9.55777e-05	0.000729819	0.59137	0.479836	0.399249	6.38356	3.17364	0.00233908	0.0743246	-2.22963	0.156044	0.370302	6.67471	2.60332	0.0102693	0.138062	-3.63315	0.20483	0.344217	6.44493	2.71239	0.00747869	0.0943056	-3.21887
ENSG00000175104.14	TRAF6	-0.699681	3.95047	-4.12485	5.77875e-05	0.000695571	1.53414	0.731289	-0.327649	3.84247	-2.09818	0.038376	0.0956915	-4.29144	0.202941	-0.446381	4.18057	-4.11774	5.49234e-05	0.000428141	1.30144	0.523789	-0.594363	3.37599	-3.60357	0.000639161	0.00326092	-0.917192	0.108413	-0.263381	3.71722	-1.2099	0.230888	0.589074	-5.8043	0.896625	-0.325438	3.9697	-2.49384	0.0138494	0.161264	-3.65408	0.260545	-0.269127	3.87716	-2.27607	0.024289	0.155825	-3.97971
ENSG00000175213.2	ZNF408	0.429419	3.07899	3.11774	0.00213837	0.0131261	-1.76007	0.528501	0.719247	3.06333	4.01175	0.000115531	0.00107176	0.937614	0.592247	0.543488	3.25857	4.27386	2.90897e-05	0.000248815	1.93	0.161217	0.471005	3.14569	3.87157	0.000269727	0.00164904	-0.0902504	0.26231	0.200076	3.74867	1.50766	0.136696	0.480821	-5.46206	0.79046	0.342424	3.41926	2.0095	0.0464856	0.2869	-4.67287	0.34067	0.39429	3.54233	2.47651	0.0144032	0.126195	-3.5446
ENSG00000175414.6	ARL10	-0.967834	3.74384	-2.84171	0.00503268	0.0257626	-2.48261	0.203585	-0.0125944	2.91543	-0.0514602	0.95906	0.974155	-6.28377	0.659497	-1.28867	4.48956	-5.46336	1.31063e-07	2.43426e-06	7.08891	0.147861	-0.283608	4.81672	-2.51966	0.0144292	0.0390708	-4.00633	0.250586	-1.00252	4.76843	-2.98576	0.00403935	0.0957004	-2.46409	0.362366	-0.826345	4.75543	-2.68371	0.00819601	0.121349	-3.25676	0.700926	-1.34709	3.46517	-2.24317	0.0263842	0.160541	-3.89911
ENSG00000175482.8	POLD4	0.997947	5.71747	5.6571	6.34995e-08	2.32313e-06	7.85575	0.615216	0.481295	5.72293	2.75	0.00705913	0.0254099	-3.01534	0.293974	1.18606	6.06433	5.51254	1.02737e-07	1.99784e-06	7.15375	0.188208	0.816509	3.25106	6.67563	8.94765e-09	7.05353e-07	9.86098	0.10655	0.383985	6.87855	1.81551	0.0742587	0.372004	-5.33893	0.767885	0.746686	5.17015	3.5628	0.000508289	0.0268523	-0.836914	0.219558	0.850904	6.04973	2.3019	0.0227475	0.15238	-4.19616
ENSG00000175548.8	ALG10B	-0.663581	3.13327	-3.53698	0.00052096	0.00421185	-0.414116	0.52014	-0.927373	3.58903	-4.32617	3.56317e-05	0.000441545	2.05711	0.22696	-0.705302	3.03327	-3.89651	0.000131058	0.000910801	0.658978	0.23993	-0.393585	3.32902	-3.20188	0.00218582	0.00871332	-2.07447	0.149875	-0.241442	4.86505	-1.16301	0.249261	0.605434	-6.05088	0.212186	-0.173505	3.03107	-0.839237	0.402825	0.723669	-6.1771	0.182714	-0.724229	2.97599	-4.22225	4.22338e-05	0.0110503	1.87468
ENSG00000175701.10	LINC00116	1.33014	3.58124	6.37445	1.64509e-09	1.10655e-07	11.3843	0.191988	0.233317	3.64373	1.23033	0.221421	0.35886	-5.6862	0.635758	0.92817	3.17667	4.30149	2.59469e-05	0.00022607	2.01789	0.166509	0.700384	2.89011	3.41986	0.0011328	0.00516087	-1.39496	0.109376	0.381318	3.37121	1.05139	0.29714	0.648024	-5.97634	0.773896	0.167919	3.67406	0.829325	0.40839	0.727096	-6.33088	0.221573	0.505617	3.35271	2.36377	0.0194002	0.142855	-3.78399
ENSG00000175893.11	ZDHHC21	-0.54281	4.65662	-3.19801	0.00164879	0.0107014	-1.61467	0.73467	-0.715373	4.95515	-4.85684	4.35077e-06	9.35099e-05	3.93006	0.330669	-0.884292	5.14835	-5.33764	2.42547e-07	4.13937e-06	6.4083	0.162666	-0.433596	6.14571	-4.991	5.47225e-06	7.83415e-05	3.36273	0.162546	-0.0654541	5.812	-0.339323	0.735507	0.908933	-6.80071	0.316845	-0.31714	5.01344	-1.68009	0.0952613	0.400385	-5.42182	0.626438	-0.313888	5.00084	-2.18807	0.0302462	0.168528	-4.31142
ENSG00000176022.4	B3GALT6	1.01276	4.05726	5.24683	4.53178e-07	1.20177e-05	6.01756	0.198432	0.814197	4.09601	5.85335	5.9745e-08	4.25967e-06	8.01335	0.470349	0.53139	3.48844	3.09099	0.00226415	0.0103177	-2.14403	0.675139	0.3342	3.54657	1.76299	0.0829977	0.155779	-5.35476	0.158934	0.352341	3.73625	1.56694	0.122194	0.457601	-5.38504	0.775086	0.536392	3.66543	2.73018	0.00717815	0.11325	-3.1072	0.223392	0.157464	3.60529	1.0313	0.304099	0.497408	-5.96363
ENSG00000176225.13	RTTN	-0.459032	3.42537	-2.69485	0.0077443	0.0360596	-2.87071	0.273948	-0.37047	2.99861	-2.50113	0.0139822	0.0436225	-3.31354	0.631954	-0.712263	3.82707	-4.97732	1.33781e-06	1.76609e-05	4.88638	0.239543	-0.395235	4.4812	-3.928	0.000224023	0.00142408	-0.0900556	0.107429	-0.907156	5.92956	-4.08187	0.000129481	0.0196662	0.585049	0.182793	-0.506305	3.8253	-2.81324	0.00564024	0.101104	-2.81558	0.219108	-0.41285	3.55702	-2.48845	0.013948	0.124484	-3.44373
ENSG00000176973.7	FAM89B	0.914043	2.40395	5.66933	5.97996e-08	2.20306e-06	7.98151	0.233134	1.65514	2.02281	7.44966	3.20703e-11	5.76533e-08	15.0939	0.186345	1.12985	2.91126	6.9542	4.3762e-11	3.35743e-09	14.8002	0.154295	1.04494	2.78915	6.61068	1.15324e-08	8.35911e-07	9.65347	0.218	0.226813	0.717263	0.753549	0.453959	0.76181	-5.81054	1.10622	0.195414	3.1742	0.772443	0.441208	0.750802	-6.29853	0.684242	0.0883871	2.43428	0.354859	0.723205	0.835717	-6.23605
ENSG00000176986.15	SEC24C	-0.319284	5.32101	-2.10252	0.0369708	0.11541	-4.41906	0.18757	-0.953439	5.90239	-3.96763	0.000135657	0.0012133	0.645244	0.590648	-1.28788	5.70171	-8.75754	6.56135e-16	4.35829e-13	25.5805	0.530229	-1.01729	5.44032	-7.57743	2.59316e-10	7.82389e-08	13.1885	0.107808	-0.769716	6.92401	-3.33698	0.00143201	0.0600558	-1.76899	0.232311	-0.985115	5.50193	-4.18459	5.12709e-05	0.00779613	1.37862	0.478328	-0.249204	5.64001	-1.79612	0.0745328	0.238734	-5.13038
ENSG00000176994.10	SMCR8	-0.645608	4.67246	-4.271	3.22034e-05	0.000421592	2.0196	0.602885	-0.135583	4.92975	-0.810861	0.419346	0.562166	-6.24293	0.633601	-0.934799	4.82043	-6.02813	7.32178e-09	2.11694e-07	9.80819	0.206051	-0.609059	5.23923	-5.44472	1.0178e-06	2.2724e-05	5.05855	0.14285	-0.973812	6.06427	-5.72338	3.20953e-07	0.000933469	6.3543	0.660749	-0.427899	5.05742	-2.12075	0.0357784	0.253176	-4.60526	0.593541	-0.291523	5.14457	-1.85639	0.0654035	0.225399	-4.97546
ENSG00000177030.16	DEAF1	0.435283	4.48072	3.95857	0.000110373	0.0011848	0.836228	0.188874	0.41336	5.22342	2.43665	0.0165682	0.0498312	-3.7512	0.810514	0.563327	4.364	4.30012	2.60954e-05	0.000227207	1.92324	0.170155	0.464933	7.03933	4.15155	0.000106023	0.00079327	0.471641	0.115008	0.0954262	4.9593	0.711574	0.479385	0.777574	-6.51154	0.207294	0.313021	4.70449	2.24737	0.0262451	0.220233	-4.35572	0.270848	0.0110516	4.40322	0.0862984	0.931347	0.962544	-6.58941
ENSG00000177200.16	CHD9	-0.656415	6.10861	-4.71235	5.04845e-06	9.12317e-05	3.69917	0.806526	-0.673219	5.80049	-4.44603	2.24373e-05	0.000309765	2.33287	0.192305	-1.0781	6.10619	-8.08463	4.82147e-14	1.3674e-11	21.3622	0.542283	-0.641397	6.36499	-6.2771	4.22411e-08	2.05974e-06	8.12014	0.160747	-0.82995	6.47475	-3.98637	0.000178665	0.022836	0.228965	0.385703	-0.409147	5.95181	-2.16978	0.0317808	0.24052	-4.57913	0.183268	-0.394144	5.90418	-2.74944	0.00672055	0.0901922	-3.06856
ENSG00000177463.15	NR2C2	-0.840465	5.89552	-7.27218	1.21192e-11	2.45026e-09	16.0957	0.404066	-0.0773956	5.58614	-0.639766	0.523769	0.654435	-6.41441	0.306883	-1.3004	6.20183	-11.9351	2.0011e-25	2.52548e-21	47.0745	0.440552	-0.894695	6.75597	-9.55415	1.17634e-13	9.46446e-10	20.7635	0.294563	-0.418749	6.14838	-2.46556	0.0164479	0.184843	-3.9575	0.339594	-0.620976	6.34299	-4.96184	2.07361e-06	0.00116731	4.36629	0.231084	-0.459955	6.25261	-4.16054	5.38412e-05	0.0128296	1.37261
ENSG00000177873.12	ZNF619	-0.618363	1.87041	-2.61212	0.00979838	0.0431366	-2.89095	0.247872	-0.500318	2.13457	-2.346	0.0209232	0.0598675	-3.54879	0.693947	-0.517237	1.88561	-3.23383	0.00141782	0.00692446	-1.4134	0.589541	-0.638892	2.1276	-4.76332	1.24891e-05	0.000148312	2.97225	0.120228	-0.618127	3.28649	-3.48332	0.000911801	0.0495064	-0.945788	0.174147	-0.255931	2.11451	-1.09162	0.276951	0.621908	-5.79135	0.329559	-0.449497	2.27476	-2.73186	0.00707117	0.0920115	-2.70843
ENSG00000177932.6	ZNF354C	-1.02449	2.87004	-5.4402	1.81624e-07	5.63306e-06	6.92693	0.417819	-0.749486	2.35915	-3.12922	0.00228955	0.0106468	-1.64306	0.622771	-1.24035	2.94933	-7.14819	1.41641e-11	1.38037e-09	15.9146	0.669455	-0.936679	3.64683	-6.49329	1.82301e-08	1.15189e-06	9.1376	0.106807	-0.342037	0.489351	-0.323864	0.747126	0.913419	-5.94968	0.564701	-0.74437	3.38906	-2.91218	0.00420349	0.0866843	-2.46828	0.495641	-1.52836	2.45752	-3.34807	0.00103409	0.0416106	-0.969836
ENSG00000177954.11	RPS27	0.816658	9.27698	4.94531	1.8041e-06	3.88099e-05	4.66385	0.519527	0.837541	8.54865	4.50864	1.75691e-05	0.000257231	2.54777	0.187764	0.81411	9.18994	4.76663	3.48827e-06	4.02411e-05	3.79263	0.259594	0.767629	7.40226	5.42683	1.08851e-06	2.37553e-05	4.9096	0.276138	0.408448	10.03	2.44075	0.0175127	0.190733	-4.23037	0.471945	0.38714	9.182	1.98382	0.0493116	0.294978	-4.99355	0.182384	0.388908	9.05935	2.67677	0.00827963	0.0977636	-3.37863
ENSG00000178385.14	PLEKHM3	-0.694251	4.37011	-3.1707	0.00180227	0.0114759	-1.65784	0.779693	-1.03094	5.11296	-3.82168	0.000228917	0.00178205	0.211058	0.188837	-0.673116	4.65507	-3.97888	9.52108e-05	0.000689786	0.750504	0.309709	-0.674771	5.29503	-5.07971	3.95336e-06	6.12519e-05	3.73092	0.27962	-0.361547	3.2171	-1.82579	0.0726751	0.369187	-4.82048	0.208634	-0.704296	4.67644	-3.27871	0.00132761	0.0474675	-1.59728	0.637678	-0.698926	4.14916	-2.91646	0.00409686	0.0723491	-2.41337
ENSG00000178502.5	KLHL11	-0.898678	0.419091	-2.72073	0.00718672	0.0339513	-2.5161	0.327839	-2.15226	0.583236	-3.39487	0.000981474	0.00542776	-0.81047	0.244928	-1.72557	0.751833	-5.621	5.97316e-08	1.25015e-06	7.90899	0.33542	-2.21789	1.43601	-7.13056	1.50338e-09	2.33432e-07	11.636	0.105474	-1.61851	1.87947	-3.554	0.000730383	0.0446789	-0.576473	0.321821	-0.694776	1.70493	-1.33224	0.185036	0.527868	-5.40331	0.293414	-1.85234	0.964842	-4.35568	2.47728e-05	0.00869915	2.40482
ENSG00000178927.17	C17orf62	0.593436	5.79917	3.71631	0.000273529	0.00251632	-0.0573605	0.185076	0.416542	5.59815	2.50047	0.0140068	0.0436781	-3.61903	0.616137	0.659364	5.24196	3.9868	9.23053e-05	0.000670855	0.67308	0.681033	0.424575	4.85474	4.77894	1.18072e-05	0.000142566	2.69533	0.344721	0.432935	7.30587	3.92701	0.000217839	0.0242631	-0.0496522	0.495871	0.386446	5.39179	1.69732	0.0919493	0.39302	-5.46209	0.63703	0.384227	5.68033	2.07266	0.0399533	0.186886	-4.64377
ENSG00000179526.16	SHARPIN	0.758533	5.41543	5.90514	1.84995e-08	8.43138e-07	9.04161	0.202724	0.310764	5.78759	2.78062	0.00646985	0.0237817	-2.93729	0.180226	0.752738	5.41508	5.96252	1.0337e-08	2.82376e-07	9.38542	0.663228	0.503533	5.09678	4.63334	1.98732e-05	0.000215683	2.16634	0.338433	0.159352	4.96368	1.24724	0.216977	0.574996	-6.00214	1.02924	0.13169	5.78593	1.03734	0.30144	0.643869	-6.3623	0.190569	0.254692	5.56225	2.22728	0.0274513	0.162936	-4.31129
ENSG00000179899.8	PHC1P1	-0.890105	0.0981666	-2.073	0.0396711	0.121366	-3.87421	0.723315	-1.01499	0.304304	-2.4883	0.0144658	0.0447598	-3.06293	0.492825	-1.59425	0.945336	-3.84081	0.000162199	0.0010935	0.687856	0.417356	-1.82459	1.70286	-6.70831	7.87434e-09	6.48679e-07	10.0625	0.412408	-0.523718	-1.218	-0.640278	0.52434	0.805492	-5.60338	0.17229	-1.38859	0.863741	-3.04827	0.00277192	0.0695176	-1.79975	0.249747	-1.29332	-0.00873518	-2.47743	0.0143679	0.126135	-3.11011
ENSG00000180263.13	FGD6	-1.16098	3.14658	-4.35699	2.26742e-05	0.000316567	2.46728	0.679064	-1.25971	4.39287	-4.50157	1.80632e-05	0.000262328	2.65347	0.183278	-1.17362	2.48825	-4.08603	6.23559e-05	0.000476802	1.43698	0.171417	-0.0703698	3.18744	-0.516365	0.607499	0.709911	-6.66468	0.511176	-1.88331	3.51704	-2.24504	0.0283251	0.237841	-3.95118	1.18343	-0.490062	4.94385	-1.72847	0.0861991	0.381126	-5.31362	0.577655	-0.471897	4.5865	-1.70937	0.0894966	0.257594	-5.14299
ENSG00000180357.9	ZNF609	-0.826613	5.85986	-4.94723	1.78859e-06	3.85996e-05	4.69283	0.197192	-0.324283	5.71531	-2.47973	0.0147975	0.0455007	-3.65596	0.388009	-0.948437	6.01753	-6.25644	2.16326e-09	7.99455e-08	10.9189	0.357032	-0.319241	5.9216	-3.63675	0.000575416	0.00300502	-1.10323	0.264417	-0.377474	6.79926	-1.78345	0.0793836	0.38138	-5.36626	0.661904	-0.533249	6.24277	-3.01624	0.00306108	0.0738011	-2.50846	0.628904	-0.448307	5.74799	-2.31183	0.0221784	0.151072	-4.10538
ENSG00000180626.9	ZNF594	-0.444755	2.1844	-1.19926	0.232085	0.411959	-5.45391	0.194511	-0.10997	2.64621	-0.401096	0.689194	0.789809	-6.15671	0.252347	-0.79927	2.75776	-3.43635	0.000710121	0.00385217	-0.861422	0.147657	-0.72613	4.04687	-5.48062	8.89294e-07	2.03266e-05	5.30802	0.109007	-0.563064	4.16217	-2.29704	0.0249899	0.224833	-4.05446	1.08983	-0.592785	3.50702	-2.15418	0.0330084	0.245388	-4.30626	0.699056	-1.2657	2.97198	-3.84182	0.000181245	0.0208164	0.559121
ENSG00000181029.8	TRAPPC5	1.29057	4.69586	6.75147	2.18212e-10	2.30106e-08	13.3115	0.216122	0.290949	5.12047	1.64202	0.103686	0.204451	-5.28233	0.3959	1.21507	4.06272	5.43477	1.50884e-07	2.73203e-06	6.84351	0.652302	0.444228	5.2805	2.66152	0.00996899	0.029211	-3.72457	0.107602	0.110238	5.50773	0.523196	0.602694	0.845037	-6.69553	0.661635	0.587179	4.50043	2.97177	0.00350884	0.0796199	-2.56033	0.187247	0.535828	4.53164	2.88584	0.00449324	0.0749472	-2.64485
ENSG00000181227.3	DLSTP1	-1.01507	-0.953169	-2.5413	0.0119323	0.0500872	-2.86514	0.234291	-0.408501	-0.167131	-1.14215	0.256085	0.397529	-5.22853	0.186159	-1.83242	-1.17664	-4.72926	4.12162e-06	4.63816e-05	3.90232	0.632798	-1.868	0.125389	-6.86901	4.19681e-09	4.31687e-07	10.5731	0.107503	-0.630989	1.10299	-2.38824	0.0199737	0.201773	-3.4607	0.259768	-0.502552	-0.544767	-1.2068	0.229628	0.579501	-5.31357	0.30463	-1.06421	-0.285549	-3.43963	0.000758606	0.0364131	-0.609443
ENSG00000181315.10	ZNF322	-0.731732	2.41868	-2.64169	0.00901364	0.0403894	-2.86335	0.444087	-0.590457	2.60752	-3.15816	0.00209245	0.00990089	-1.59046	0.18777	-0.607657	3.0564	-4.51435	1.05567e-05	0.000104168	3.00076	0.386395	-0.690123	2.50792	-4.65901	1.81387e-05	0.000200189	2.57369	0.496641	-0.228111	2.8618	-1.13955	0.258837	0.614496	-5.74191	0.288526	-0.441344	2.97283	-2.27139	0.0247117	0.214456	-3.99377	0.829126	-0.349055	2.69733	-1.8659	0.0640516	0.223715	-4.62039
ENSG00000181827.14	RFX7	-0.697748	4.12194	-3.96867	0.000106177	0.00114847	0.957218	0.306465	-0.371406	5.15939	-1.69601	0.0929552	0.188123	-5.17105	0.317698	-0.952531	4.33614	-6.40091	9.85193e-10	4.19347e-08	11.7855	0.147364	-0.528125	5.43841	-6.24996	4.69258e-08	2.20359e-06	8.05301	0.106489	-0.376828	5.95896	-2.3749	0.0206464	0.204018	-4.14394	0.855136	-0.26255	4.2223	-1.79491	0.0749133	0.356976	-5.13054	0.3242	-0.332553	4.20977	-2.55058	0.011779	0.114981	-3.39254
ENSG00000182150.15	ERCC6L2	-0.542937	3.88072	-3.94172	0.000117726	0.00125026	0.87118	0.206586	-0.396096	3.99428	-2.59478	0.0108685	0.0357146	-3.22036	0.197459	-0.601167	4.43285	-4.46222	1.31973e-05	0.000126327	2.63324	0.196096	-0.686259	3.76459	-6.00892	1.19003e-07	4.3455e-06	7.29109	0.375827	-0.314317	4.28585	-1.43746	0.155592	0.504666	-5.60849	0.155064	-0.43777	4.19592	-2.81015	0.00569161	0.10168	-2.88364	0.389825	-0.421465	3.98112	-2.61314	0.00990561	0.106649	-3.20089
ENSG00000182196.13	ARL6IP4	0.882025	6.27808	7.59461	1.91901e-12	6.07086e-10	17.8745	0.195856	0.834419	6.72362	5.52093	2.60899e-07	1.23659e-05	6.55313	0.231922	0.963109	6.77034	7.26661	7.05208e-12	7.77299e-10	16.4685	0.14751	0.667359	6.53957	5.56028	6.58598e-07	1.60248e-05	5.41476	0.114328	0.260444	6.5273	2.28321	0.0258413	0.227765	-4.41097	0.393315	0.458026	6.74668	3.00832	0.0031368	0.0748057	-2.56468	0.367169	0.13705	6.38942	1.05078	0.295089	0.488666	-6.23015
ENSG00000182568.16	SATB1	-0.745335	4.89948	-3.79703	0.000203106	0.00196599	0.295105	0.18472	-0.904717	4.8359	-3.85657	0.000202232	0.00162049	0.342549	0.837183	-0.427349	6.20389	-1.64386	0.101696	0.217689	-5.62751	0.14755	-0.219558	5.97196	-1.88886	0.0637505	0.126259	-5.39245	0.472914	-0.109981	0.951468	-0.0854498	0.932178	0.979272	-6.08643	0.619911	-0.599392	6.62283	-2.53539	0.0123768	0.153243	-3.77961	0.184813	-0.724459	6.12554	-2.60419	0.0101563	0.107509	-3.43405
ENSG00000182774.10	RPS17	1.13374	9.09135	7.52499	2.8662e-12	8.19916e-10	17.4868	0.458527	1.34659	8.71619	5.85099	6.03822e-08	4.29157e-06	7.97128	0.180651	1.04836	8.62228	6.66707	2.24637e-10	1.24617e-08	13.11	0.160759	0.593689	7.18956	5.0114	5.07897e-06	7.38501e-05	3.40872	0.116012	0.220347	10.209	1.60218	0.114176	0.444559	-5.83477	0.899313	0.40719	8.72814	2.62299	0.00972227	0.133005	-3.58792	0.799685	0.389444	8.7207	3.28742	0.00126534	0.0446684	-1.66733
ENSG00000182899.14	RPL35A	0.958158	8.59626	7.35319	7.65521e-12	1.79972e-09	16.5374	0.418873	0.618517	8.21171	3.68918	0.000364069	0.00253118	-0.308017	0.200318	0.848533	8.49292	5.15989	5.69175e-07	8.60272e-06	5.51908	0.222696	0.438329	7.34622	3.94997	0.000208333	0.00134453	-0.179259	0.113284	0.469044	9.34419	3.57691	0.000679349	0.0431906	-1.21072	0.942925	0.335772	8.44878	2.14815	0.033494	0.246942	-4.67545	0.428815	0.234751	8.28367	1.70564	0.0901911	0.258347	-5.41417
ENSG00000183048.11	SLC25A10	1.42649	3.97254	2.5087	0.0130475	0.0536329	-3.5013	0.824101	0.263054	4.21141	1.2769	0.204558	0.339129	-5.71193	0.538581	0.867607	1.03604	4.30194	2.58991e-05	0.000225882	2.25977	0.171906	0.572793	3.18742	3.73396	0.000421733	0.00234656	-0.50677	0.117368	0.0889176	4.5429	0.242186	0.809431	0.939184	-6.67844	0.780011	1.24667	2.07915	2.79109	0.00601787	0.104202	-2.76756	0.187745	1.60615	4.49941	2.29083	0.0233977	0.154175	-4.15192
ENSG00000183444.10	OR7E38P	1.23263	2.07527	4.93854	1.85978e-06	3.97531e-05	4.76395	0.598034	1.76193	2.39402	6.21712	1.14039e-08	1.49282e-06	9.59705	0.207135	0.688144	2.14398	4.17618	4.3386e-05	0.000348095	1.68092	0.14875	0.811025	-0.373221	3.60064	0.000645103	0.00328596	-0.518505	0.229757	0.355496	3.33871	1.63961	0.106126	0.431882	-5.20584	0.338856	0.514654	1.99651	2.32151	0.0217627	0.200696	-3.83535	0.620826	0.148567	1.92264	0.838544	0.403089	0.590592	-5.89445
ENSG00000183458.13	RP11-958N24.1	-0.399655	5.15514	-2.2873	0.0234028	0.0825745	-4.01679	0.33333	-0.304471	4.8782	-1.79069	0.0763289	0.161694	-4.9906	0.188512	-1.09598	5.6387	-6.93275	4.95197e-11	3.72002e-09	14.6118	0.160029	-0.95817	7.23583	-6.6339	1.05323e-08	7.84625e-07	9.4733	0.156503	-0.424428	4.5104	-1.63938	0.106176	0.431882	-5.33666	0.79833	-0.660802	5.91876	-2.85299	0.00501635	0.0952783	-2.93281	0.625546	-0.829477	5.23322	-3.00864	0.00308929	0.0645126	-2.27873
ENSG00000183562.3	CTC-343N3.1	-1.61651	-3.06023	-2.68835	0.00789043	0.0365376	-2.54824	0.186117	-0.258197	-3.85428	-0.397499	0.691836	0.791424	-5.30245	0.610492	-0.668149	-4.5587	-1.03216	0.303179	0.476316	-5.1085	0.648864	-0.919819	-1.9209	-3.38935	0.00124375	0.00554494	-0.997573	0.146408	-2.02075	-1.06573	-3.48231	0.000914695	0.0495198	-0.747685	0.20888	-1.57827	-3.08998	-2.21936	0.0281377	0.226547	-3.49778	0.196498	-0.508495	-2.37424	-0.878871	0.380908	0.570286	-5.38022
ENSG00000183604.14	SMG1P5	-1.13811	0.892269	-4.12283	5.82498e-05	0.000698946	1.62312	0.415486	-0.578801	-0.0295904	-1.94955	0.0539948	0.123968	-4.10718	0.328508	-0.672383	0.896984	-3.39357	0.000823995	0.00437955	-0.816767	0.621887	-1.58273	0.68395	-5.97037	1.3801e-07	4.87723e-06	7.33246	0.10702	-0.701958	1.10094	-2.38259	0.0202563	0.202603	-3.46293	0.876227	-0.870923	0.704027	-3.03492	0.00288926	0.0715098	-1.84962	0.524753	-0.802959	0.728166	-3.63479	0.00038417	0.0279157	-0.0377717
ENSG00000183808.11	RBM12B	-0.825757	3.26457	-2.40334	0.0173147	0.0658452	-3.50715	0.794036	-0.392817	3.4382	-2.51083	0.0136263	0.0427986	-3.34341	0.233997	-1.11908	3.56934	-4.77833	3.31016e-06	3.84676e-05	4.08565	0.153345	-0.709037	3.43433	-5.55078	6.8265e-07	1.64936e-05	5.63856	0.168444	-0.435906	5.29417	-2.51866	0.0143615	0.175163	-3.74457	0.449341	-0.769899	3.5941	-3.00822	0.00313776	0.0748057	-2.23304	0.192176	-0.879044	3.51269	-4.10062	6.79968e-05	0.0144024	1.40744
ENSG00000184162.14	NR2C2AP	0.633344	2.8428	3.73614	0.000254356	0.00236656	0.189115	0.638253	0.672805	2.60654	3.71932	0.000327908	0.00234654	0.0240822	0.765446	0.796079	3.08951	5.17861	5.20775e-07	7.96176e-06	5.75457	0.293396	0.215277	2.72699	2.17437	0.0336351	0.0762085	-4.43386	0.128049	0.135446	3.68282	0.75248	0.454596	0.762355	-6.27639	0.991316	0.243313	3.23394	1.24431	0.215549	0.56437	-5.84233	0.65008	0.15593	3.09906	1.15236	0.251048	0.443794	-5.75518
ENSG00000184436.11	THAP7	0.747448	3.98291	5.76505	3.72762e-08	1.4916e-06	8.40215	0.625831	1.13836	4.56458	6.79031	7.76019e-10	3.15014e-07	12.1699	0.19766	1.07907	4.1575	7.82913	2.35771e-13	4.79927e-11	19.8263	0.147518	0.69417	4.26519	4.27932	6.85473e-05	0.00056353	1.06192	0.297666	0.469142	4.02608	3.0735	0.00313749	0.0844586	-2.25882	0.260834	0.76835	4.56466	4.47158	1.63534e-05	0.00406246	2.4423	0.185422	0.0406994	4.18456	0.231796	0.817019	0.896044	-6.53791
ENSG00000184634.15	MED12	-0.393111	6.16814	-2.59238	0.0103557	0.0450591	-3.35255	0.521893	-0.20375	7.01246	-1.25498	0.212372	0.348218	-5.8738	0.658054	-0.669324	6.06428	-6.70929	1.77084e-10	1.06277e-08	13.3423	0.672677	-0.0782331	5.73719	-0.765432	0.447017	0.565643	-6.83223	0.114197	-0.861493	6.35501	-4.23687	7.61838e-05	0.0149345	1.05141	0.264899	-0.380237	6.07909	-3.45755	0.000730246	0.0322331	-1.18574	0.241861	-0.406725	5.90034	-3.72168	0.000281299	0.0254519	-0.160109
ENSG00000184677.16	ZBTB40	-0.274718	5.3198	-1.64442	0.101925	0.237398	-5.24935	0.185091	-0.453823	6.54994	-2.16897	0.0324243	0.0839736	-4.35887	0.526163	-0.984388	6.02834	-6.22759	2.52756e-09	9.07513e-08	10.7691	0.409333	-0.252085	5.61456	-2.69497	0.00912011	0.0271936	-3.6598	0.202757	-0.436382	5.79394	-2.42599	0.0181758	0.194064	-4.01195	0.188149	-0.525867	5.98496	-2.43768	0.0160878	0.174352	-3.98415	0.428581	-0.250029	5.84711	-1.55409	0.122317	0.299528	-5.54001
ENSG00000184887.13	BTBD6	0.744218	6.18408	2.68627	0.00793753	0.0367114	-3.13222	0.28711	0.895795	4.99332	6.09996	1.953e-08	2.11867e-06	9.06054	0.184133	0.777603	5.8094	6.00702	8.1831e-09	2.33536e-07	9.60488	0.147689	0.353412	6.07748	4.01741	0.00016649	0.0011266	0.0650832	0.377033	0.177032	4.58483	0.677375	0.500676	0.790442	-6.49322	0.164199	0.342191	5.75936	2.26282	0.0252493	0.216969	-4.39597	0.366737	0.340226	5.82379	2.48405	0.0141143	0.125186	-3.7526
ENSG00000184967.6	NOC4L	0.853099	4.01819	4.92201	2.00273e-06	4.20401e-05	4.61438	0.260338	0.681917	3.99751	4.43534	2.33898e-05	0.00032028	2.35408	0.444301	0.794877	3.95414	5.63101	5.67963e-08	1.19666e-06	7.80768	0.624169	0.256028	3.8795	1.91719	0.0599828	0.12029	-5.12766	0.252251	0.126604	4.6939	0.540139	0.591027	0.839127	-6.5886	0.176855	0.377305	3.81371	2.28989	0.0235847	0.208488	-4.15824	0.197981	0.428644	3.95963	2.57478	0.0110196	0.111737	-3.36955
ENSG00000184990.12	SIVA1	1.0005	5.20062	7.47693	3.77669e-12	1.02379e-09	17.2204	0.466404	0.696685	4.92032	5.104	1.56054e-06	4.48864e-05	4.86847	0.212599	0.715022	6.14836	3.54751	0.00047924	0.00275924	-0.890619	0.147342	0.38093	4.21479	3.26938	0.00178793	0.00740277	-2.01411	0.142107	0.460886	5.58603	1.77143	0.0813796	0.386061	-5.32221	0.350013	0.164498	5.68	1.04388	0.298412	0.641797	-6.35085	0.373546	0.0975011	5.33016	0.672074	0.502593	0.675135	-6.48285
ENSG00000185000.11	DGAT1	0.488601	6.20738	1.60027	0.111384	0.251838	-5.36637	0.53647	0.903407	7.24768	3.47672	0.000749012	0.00441201	-0.984179	0.48809	0.343227	4.71644	2.73201	0.00682872	0.02583	-3.26214	0.324918	0.12003	6.04425	1.08163	0.283748	0.403109	-6.56344	0.106983	0.274869	4.37465	2.1145	0.038481	0.276158	-4.5327	0.174284	0.541677	5.68737	2.3053	0.0226803	0.204804	-4.30386	0.235002	0.846868	6.64551	2.06739	0.0404538	0.187893	-4.71433
ENSG00000185019.16	UBOX5	0.45839	3.35334	3.16978	0.00180764	0.0114939	-1.64054	0.189815	0.504878	3.69273	3.37402	0.00105069	0.00573993	-1.14752	0.229247	0.612161	4.21126	5.09549	7.71366e-07	1.11067e-05	5.28627	0.14764	0.310272	4.10986	2.56606	0.0128031	0.0355773	-3.80444	0.203853	0.256529	3.63793	1.7891	0.0784607	0.378954	-5.00299	0.472962	0.35594	4.25951	2.32227	0.02172	0.200696	-4.14485	0.19535	0.00961731	3.87233	0.0623964	0.950332	0.972375	-6.51092
ENSG00000185129.5	PURA	-0.498984	5.07136	-3.20396	0.00161696	0.0105304	-1.63244	0.2078	-0.524143	5.30546	-3.62586	0.000452731	0.00298985	-0.462514	0.314031	-0.656065	5.77554	-5.05394	9.37133e-07	1.30831e-05	5.05647	0.14761	-0.646698	5.87832	-5.36792	1.35728e-06	2.77164e-05	4.73674	0.289711	-0.120488	5.30366	-0.814457	0.418486	0.73923	-6.46929	0.180148	-0.306996	5.51856	-2.02304	0.0450508	0.283562	-4.85176	0.535158	-0.691648	5.15285	-3.47589	0.000669918	0.0346488	-0.885648
ENSG00000185187.12	SIGIRR	0.188239	4.75027	0.947947	0.344493	0.533945	-6.11197	0.195284	0.310561	3.09084	1.34027	0.183155	0.313049	-5.46769	0.218455	1.16755	3.75844	5.32557	2.57167e-07	4.35355e-06	6.35491	0.167821	1.31009	1.98962	5.65148	4.66327e-07	1.23851e-05	6.13592	0.173068	0.880645	2.50609	3.51267	0.000831814	0.0477278	-0.849402	0.447012	0.588545	4.84121	2.41342	0.0171507	0.179598	-4.00998	0.214975	0.754019	5.75761	1.99315	0.0480995	0.200169	-4.81759
ENSG00000185278.15	ZBTB37	-1.47297	4.71565	-5.58842	8.88213e-08	3.08579e-06	7.60221	0.729815	-0.385269	4.51269	-2.28922	0.0241412	0.0668778	-3.97998	0.588485	-1.63676	4.93719	-7.24844	7.85199e-12	8.5061e-10	16.4647	0.157387	-0.130833	4.41793	-1.1885	0.239322	0.355063	-6.30624	0.130483	-0.767102	4.5087	-2.62087	0.0110059	0.155723	-3.36546	0.221792	-0.781332	4.75543	-3.87602	0.000165273	0.0144299	0.330453	0.232098	-0.798662	4.53485	-4.38405	2.20844e-05	0.00830125	2.36415
ENSG00000185621.11	LMLN	-0.44115	3.07059	-2.53868	0.0120186	0.0503395	-3.20856	0.31146	-0.184181	3.56575	-1.27078	0.206716	0.341604	-5.58798	0.372925	-1.03693	2.54003	-5.01859	1.10493e-06	1.50267e-05	5.1988	0.157539	-0.375403	3.97781	-3.65644	0.000540505	0.00285975	-0.864171	0.456744	-0.108819	1.68772	-0.361221	0.719157	0.901929	-6.13945	0.457762	-0.343197	3.38362	-2.11415	0.0363483	0.255	-4.39556	0.230362	-0.339469	3.14909	-2.38448	0.0183815	0.140298	-3.63588
ENSG00000185722.16	ANKFY1	-0.292447	5.86931	-2.81746	0.00541031	0.0272542	-2.76978	0.190039	-0.782589	6.30423	-3.60753	0.000481994	0.00313701	-0.557316	0.209268	-0.827778	5.9692	-6.30293	1.68161e-09	6.49014e-08	11.1616	0.25256	-0.493746	6.05234	-5.08883	3.8229e-06	5.98788e-05	3.71908	0.132433	-0.848532	5.95641	-5.40537	1.08375e-06	0.00177538	5.17468	0.389438	-0.527041	7.02318	-2.05773	0.041548	0.273068	-4.84614	0.183944	-0.634957	6.40828	-2.40901	0.0172357	0.136657	-3.92284
ENSG00000185800.11	DMWD	-0.0309694	5.33985	-0.288813	0.773074	0.86576	-6.54329	0.467438	-0.0705164	5.11609	-0.688128	0.492944	0.627348	-6.35306	0.187055	-0.0822955	6.34789	-0.538201	0.591006	0.73853	-6.83015	0.204984	-0.238512	5.3089	-2.06897	0.0428679	0.0924501	-5.00914	0.498863	-0.133832	5.11903	-0.701943	0.485329	0.780138	-6.52696	0.943473	-0.603926	6.27843	-2.59158	0.0106086	0.140815	-3.62841	0.211859	-0.670041	5.41646	-2.0247	0.0447121	0.194894	-4.65692
ENSG00000185900.9	POMK	-1.12452	-0.201222	-3.17642	0.00176909	0.0113129	-1.32238	0.554013	-2.60706	-0.0437005	-5.52874	2.52136e-07	1.21102e-05	5.95396	0.184725	-2.01905	-0.967447	-5.23954	3.89345e-07	6.24362e-06	5.98758	0.399816	-1.73283	0.88179	-7.2802	8.34829e-10	1.57424e-07	12.1726	0.395507	-1.56466	1.92696	-2.67143	0.00962501	0.147724	-2.86805	0.455542	-1.36968	-0.372408	-3.3844	0.00093509	0.0380625	-0.795317	0.331142	-1.06631	-0.0323548	-3.46381	0.000698318	0.0356342	-0.542217
ENSG00000185946.15	RNPC3	-1.09081	4.6221	-4.59987	8.19494e-06	0.000136039	3.32615	0.185772	-1.02814	4.65099	-4.98751	2.53889e-06	6.38989e-05	4.47036	0.185101	-1.44879	5.20951	-6.21472	2.70906e-09	9.61736e-08	10.7727	0.452364	-1.68401	5.39125	-9.08907	7.03976e-13	2.12398e-09	19.0392	0.256464	-0.156298	4.87905	-0.872699	0.386178	0.717668	-6.35797	0.260409	-1.20899	5.20201	-5.20632	7.04367e-07	0.000705526	5.50711	0.566812	-1.05361	4.91826	-5.06879	1.18817e-06	0.00127812	5.10912
ENSG00000186174.12	BCL9L	-0.0811558	5.97922	-0.306811	0.75936	0.857373	-6.56256	0.639925	-0.542197	6.32765	-3.04571	0.00295898	0.0130082	-2.23145	0.418987	-1.51184	6.74831	-6.64369	2.56171e-10	1.38723e-08	12.9842	0.147689	-0.736797	5.9155	-5.15119	3.0379e-06	5.04652e-05	3.95638	0.105476	-1.46596	4.06642	-3.32766	0.00147325	0.0605565	-1.40562	0.237963	-0.850497	6.16903	-3.43052	0.000800472	0.0344011	-1.25632	0.184263	-0.794629	5.68499	-3.07284	0.00252828	0.0589232	-2.14492
ENSG00000186222.4	BLOC1S4	0.793062	3.19934	5.24206	4.6338e-07	1.22762e-05	6.03649	0.204398	0.367832	3.64713	3.3717	0.00105869	0.0057686	-1.14306	0.186967	0.371408	2.91475	2.8259	0.00516809	0.0204271	-2.79448	0.17956	0.484026	2.71307	4.13018	0.000113982	0.000838261	0.78479	0.10599	0.354755	4.01796	3.28101	0.00169692	0.0641115	-1.68394	0.32859	0.34247	3.01502	2.31534	0.022108	0.202609	-3.98076	0.186934	0.460276	3.28455	3.04548	0.0027547	0.0615725	-2.04925
ENSG00000186399.10	GOLGA8R	-1.93856	0.270341	-5.16773	6.54574e-07	1.65272e-05	5.41466	0.654332	-0.959336	-0.245643	-2.31589	0.0225794	0.0636029	-3.3894	0.459617	-2.71887	0.934353	-6.09499	5.1388e-09	1.59152e-07	10.0839	0.148004	-0.463633	-1.5289	-1.41033	0.163611	0.26455	-5.11208	0.524738	-0.165209	-3.12221	-0.184252	0.854415	0.954701	-5.52298	1.19156	-2.1701	0.431601	-5.23662	6.14811e-07	0.000701324	5.72909	0.519811	-1.43817	0.0970644	-3.61612	0.000410482	0.0288867	-0.0777392
ENSG00000186812.12	ZNF397	-0.611228	4.75815	-3.18468	0.00172211	0.0110704	-1.65892	0.573506	-0.0973446	5.06287	-0.874011	0.384179	0.528333	-6.20419	0.316241	-0.416584	5.10757	-3.65645	0.000322962	0.00197909	-0.454021	0.548537	-0.331883	5.0019	-3.60024	0.000645927	0.00328711	-1.15175	0.40125	-0.416108	5.26359	-2.38107	0.0203327	0.203005	-4.04999	0.188729	-0.219151	5.25867	-1.92784	0.0559827	0.312089	-5.01914	0.201295	-0.568231	5.07327	-5.24532	5.35233e-07	0.000909795	5.82947
ENSG00000187049.9	TMEM216	0.666714	3.35531	4.36097	2.23063e-05	0.000312567	2.39603	0.190001	0.930806	3.34876	5.74301	9.78824e-08	5.93615e-06	7.56468	0.743872	0.438991	2.55286	2.47721	0.0140278	0.0464848	-3.63281	0.603397	0.592985	3.66571	4.83743	9.5623e-06	0.000121119	3.03196	0.341087	0.38269	3.24193	1.95385	0.0552122	0.326194	-4.65551	0.89491	0.176869	2.97786	0.82479	0.410951	0.729063	-6.22182	0.280465	0.128619	3.13931	0.806493	0.421264	0.606173	-6.08872
ENSG00000187531.13	SIRT7	0.469784	3.79542	3.46663	0.00066641	0.00514344	-0.776299	0.536338	1.07953	3.89521	7.04515	2.28888e-10	1.74565e-07	13.346	0.319363	0.572566	3.85772	3.67728	0.000299168	0.00185718	-0.327972	0.483957	0.18458	4.72321	1.26452	0.210938	0.321719	-6.24936	0.286572	0.36598	4.75878	2.68727	0.00922623	0.145289	-3.33658	0.845855	0.618563	4.02644	2.62483	0.0096725	0.132641	-3.41985	0.633215	0.813625	4.9122	2.13003	0.034837	0.177821	-4.49362
ENSG00000187987.9	ZSCAN23	-1.79802	-0.827926	-2.96535	0.00345541	0.0191067	-1.87342	0.209656	-1.09498	-0.424305	-2.97328	0.00368199	0.015345	-1.91005	0.272156	-1.81658	-0.475486	-5.15724	5.76373e-07	8.69308e-06	5.72557	0.299053	-1.80599	0.342121	-6.50455	1.74474e-08	1.11705e-06	9.26689	0.119786	-1.02479	0.229565	-1.13051	0.262596	0.617855	-5.3383	0.889161	-1.4329	0.228612	-4.01845	9.70288e-05	0.0104783	1.1927	0.317111	-2.74785	-0.584164	-5.04318	1.33199e-06	0.00136724	4.77253
ENSG00000188167.8	TMPPE	-0.341316	0.209378	-1.3221	0.187898	0.358325	-5.07907	0.650225	-1.18626	0.132866	-3.72628	0.00032006	0.00230523	0.144439	0.467372	-0.913736	-0.0321924	-3.58713	0.000415609	0.0024436	-0.134421	0.153208	-1.31064	-0.0933584	-5.67625	4.24496e-07	1.15124e-05	6.26446	0.165701	-0.619738	1.82351	-1.699	0.0943079	0.412043	-4.80949	0.201763	-0.980847	-0.318047	-2.47228	0.0146737	0.166483	-3.16411	0.182588	-0.0981342	0.535191	-0.270739	0.786972	0.877856	-6.02776
ENSG00000188211.8	NCR3LG1	-0.519284	2.13408	-1.0335	0.30283	0.491971	-5.63806	0.344169	-0.178279	1.15388	-0.496727	0.620458	0.734164	-5.89193	0.23941	-2.51949	1.73919	-7.16857	1.25682e-11	1.25389e-09	15.7986	0.16491	-1.94071	4.42658	-7.77263	1.20339e-10	4.53849e-08	14.0275	0.105172	-1.26504	1.40834	-1.58139	0.118854	0.452413	-4.91161	0.670148	-1.59228	1.61351	-3.07843	0.00252284	0.0662853	-1.75782	0.256616	-0.140214	2.79712	-0.265276	0.791169	0.880312	-6.30685
ENSG00000188626.6	GOLGA8M	-1.82324	0.840422	-3.47628	0.000644434	0.00500731	-0.470126	0.30265	-1.73974	-0.986765	-3.81215	0.000236767	0.00182678	0.284657	0.758501	-1.84576	-1.48169	-3.5942	0.000405121	0.00238965	-0.0833883	0.180918	-0.552165	-3.09268	-1.41434	0.162434	0.263185	-4.9054	0.422087	-0.53678	-4.48569	-0.528138	0.59928	0.843676	-5.22432	0.171383	-2.28308	-1.88291	-3.72688	0.00028453	0.0196986	0.193526	0.402575	-2.65453	-2.38341	-4.04924	8.29024e-05	0.015581	1.09977
ENSG00000188643.10	S100A16	0.908797	6.64037	3.89518	0.000140528	0.00145562	0.550533	0.499828	1.35632	5.45976	3.26777	0.00148054	0.00753686	-1.59697	0.180628	0.956466	5.44363	4.87714	2.11801e-06	2.63407e-05	4.25386	0.442348	0.820903	4.31015	4.02353	0.000163123	0.00110816	0.227658	0.126235	0.221395	-1.72603	0.370408	0.712335	0.89891	-5.70225	0.210811	0.452178	5.41119	1.56879	0.119047	0.442294	-5.6712	0.195591	0.97707	6.39371	2.61146	0.00995224	0.10684	-3.48786
ENSG00000188647.12	PTAR1	-0.819122	5.69213	-5.201	5.61025e-07	1.44918e-05	5.79911	0.652502	-0.425326	5.27537	-3.25407	0.00154662	0.00779596	-1.59677	0.4515	-0.899919	5.79792	-6.92531	5.16881e-11	3.83724e-09	14.5567	0.432311	-0.362323	5.43018	-3.49679	0.000893158	0.00426556	-1.49273	0.116984	-0.313949	5.86499	-1.42967	0.157807	0.50848	-5.83831	0.179641	-0.414454	5.99091	-2.36884	0.0192667	0.189501	-4.147	0.197359	-0.368252	6.02548	-2.56403	0.0113516	0.113162	-3.54426
ENSG00000189136.8	UBE2Q2P1	-1.42781	2.31142	-5.52897	1.1851e-07	3.91973e-06	7.27054	0.754645	-0.909548	2.91072	-2.73527	0.00735966	0.0262399	-2.7135	0.877481	-2.22788	2.44156	-7.11371	1.73309e-11	1.62019e-09	15.6337	0.241811	-0.95347	0.0958865	-3.11382	0.00283056	0.0106886	-1.87709	0.370702	-2.20674	-2.32029	-2.47179	0.0161895	0.183719	-3.04307	0.98879	-1.28276	2.43013	-3.96402	0.000119121	0.0120591	0.918687	0.590579	-1.57629	1.88842	-4.39342	2.12595e-05	0.00820369	2.55154
ENSG00000189144.13	ZNF573	-0.927064	0.421366	-3.03995	0.00273807	0.0159745	-1.70365	0.42058	-0.967182	0.796264	-3.95792	0.000140518	0.00124615	0.87687	0.495581	-0.98375	1.01605	-4.43417	1.48699e-05	0.000140311	2.84347	0.155247	-1.16968	0.692671	-4.62147	2.07291e-05	0.00022188	2.61035	0.165584	-1.34671	1.16561	-3.04306	0.00342661	0.0886606	-1.9128	0.504732	-1.40426	0.591199	-4.89594	2.75881e-06	0.00133754	4.40946	0.395162	-1.22083	0.262304	-4.49932	1.37741e-05	0.00682178	2.92188
ENSG00000196110.7	ZNF699	-1.13318	0.842328	-4.3264	2.57032e-05	0.000350842	2.34265	0.198252	-0.635187	0.896218	-2.27813	0.0248181	0.068362	-3.56506	0.180323	-1.54127	1.42378	-6.2393	2.37294e-09	8.60631e-08	10.9665	0.285214	-1.7955	1.14993	-6.2988	3.88319e-08	1.92803e-06	8.53842	0.429612	-1.31693	1.74424	-3.14745	0.00252713	0.0757863	-1.6841	0.842737	-1.10633	0.979156	-3.28138	0.00131601	0.0471874	-1.16664	0.51974	-0.82081	0.81853	-3.12513	0.00214257	0.0550877	-1.55209
ENSG00000196367.12	TRRAP	-0.449255	5.73942	-4.82997	3.01565e-06	5.97134e-05	4.19224	0.227772	-0.415453	6.21568	-2.91926	0.00432385	0.0173838	-2.57467	0.55052	-1.12241	5.97882	-9.43287	7.5709e-18	1.26549e-14	29.945	0.26705	-0.40732	6.58127	-3.5667	0.000717892	0.00356905	-1.3369	0.146554	-0.390977	7.10831	-1.85687	0.0680584	0.357006	-5.25966	0.629123	-0.754828	6.10748	-5.72336	6.49669e-08	0.000155746	7.71701	0.334996	-0.117873	6.01712	-1.14922	0.252333	0.444918	-6.09459
ENSG00000196449.3	YRDC	1.10192	3.6575	3.81148	0.000192471	0.00188202	0.34824	0.234414	1.26276	3.40375	5.05031	1.95439e-06	5.27204e-05	4.7226	0.187305	0.316401	2.80275	2.00971	0.0457367	0.118953	-4.67173	0.674275	0.0404688	3.40673	0.440823	0.660927	0.753842	-6.74691	0.107731	0.0781678	4.85299	0.491382	0.624883	0.857436	-6.63163	0.310169	0.254808	2.94286	1.17954	0.240265	0.588442	-5.86773	0.629302	0.739735	3.31292	3.8094	0.000204276	0.0220717	0.303907
ENSG00000196712.17	NF1	-0.745916	5.86572	-5.92972	1.63423e-08	7.61602e-07	9.16827	0.188835	-0.766087	6.20585	-4.2049	5.64529e-05	0.00062546	1.45137	0.430279	-0.842812	6.31272	-8.47214	4.14046e-15	1.93536e-12	23.7574	0.14738	-0.367671	6.8248	-4.33367	5.68372e-05	0.00048804	1.07661	0.263048	-0.4761	6.52327	-2.62798	0.0108016	0.154666	-3.60996	0.300485	-0.487783	5.96464	-3.77985	0.000235005	0.0177232	-0.117436	0.194405	-0.376518	5.83469	-3.14158	0.00203305	0.054258	-1.98346
ENSG00000196865.4	NHLRC2	-0.790081	5.4055	-4.74485	4.38231e-06	8.10457e-05	3.8606	0.468476	-0.437652	5.53222	-3.56454	0.000557786	0.00350719	-0.672375	0.18014	-0.802136	5.45664	-6.15663	3.69956e-09	1.23194e-07	10.4206	0.154392	-0.162909	5.30494	-1.82116	0.0735725	0.141635	-5.4746	0.295023	-0.0600615	6.05518	-0.357922	0.721612	0.903225	-6.81584	0.875265	-0.319796	5.78197	-2.08791	0.0386921	0.263166	-4.74104	0.1847	-0.445337	5.54741	-3.77216	0.000234145	0.0235793	0.0371838
ENSG00000197265.8	GTF2E2	0.607943	4.86711	3.80465	0.000197432	0.00192075	0.272686	0.185052	0.905319	5.06481	5.06489	1.83877e-06	5.01389e-05	4.70562	0.692508	0.658789	4.31537	4.57549	8.10508e-06	8.31627e-05	3.0292	0.522485	0.0192964	4.22516	0.166087	0.868647	0.910362	-6.95977	0.106082	0.311316	5.84105	2.2025	0.0313392	0.251003	-4.52991	0.172339	0.147149	4.60465	0.817024	0.41536	0.732492	-6.47014	0.641702	0.180952	4.42047	1.10316	0.271762	0.465251	-6.01131
ENSG00000197535.14	MYO5A	-0.543527	5.56594	-2.75709	0.00646492	0.0312552	-2.90801	0.197098	-0.67751	5.59148	-3.69899	0.000351902	0.00247255	-0.237787	0.464931	-0.771499	5.06581	-5.61281	6.22438e-08	1.29198e-06	7.7165	0.623606	-0.6426	8.0798	-6.33469	3.37834e-08	1.76383e-06	8.31391	0.105589	-0.601086	6.44341	-1.87571	0.065383	0.350613	-5.1713	0.256995	-0.54289	5.52707	-3.05692	0.00269822	0.0689808	-2.35087	0.202236	-0.883605	4.86235	-2.60767	0.0100581	0.107329	-3.28407
ENSG00000197603.13	C5orf42	-0.901301	4.44074	-4.1864	4.52562e-05	0.00056392	1.7351	0.208246	-0.475725	4.58707	-2.67399	0.00873918	0.0300434	-3.09601	0.642882	-1.10559	4.73049	-6.55748	4.14778e-10	2.06497e-08	12.6041	0.170521	-0.532266	5.61166	-5.10567	3.59316e-06	5.70579e-05	3.80038	0.112695	-0.651028	4.03827	-1.99844	0.050038	0.312519	-4.62344	0.555972	-0.730942	4.87872	-3.53944	0.000551218	0.0277793	-0.809821	0.222357	-1.04299	4.10229	-2.88969	0.00444151	0.0748428	-2.44763
ENSG00000197696.9	NMB	1.87247	4.4535	3.51616	0.000560565	0.00447304	-0.697142	0.693639	2.15095	3.4564	5.35383	5.38864e-07	2.13577e-05	5.93355	0.215823	1.00727	1.47319	3.92638	0.000116789	0.000823654	0.820472	0.341124	0.643686	1.18083	2.84165	0.00612455	0.0197526	-2.70089	0.299416	1.04389	-0.0916882	3.21359	0.00207726	0.0696948	-1.46817	0.178855	0.465708	1.61708	1.99909	0.0476136	0.289467	-4.44025	0.345423	0.341286	1.27296	1.13296	0.25908	0.452546	-5.55373
ENSG00000197779.13	ZNF81	-1.36032	2.57138	-6.87327	1.12096e-10	1.35778e-08	13.722	0.380336	-0.39092	2.52973	-2.39964	0.0182379	0.0536709	-3.48153	0.482041	-1.431	2.48052	-8.50776	3.29491e-15	1.67823e-12	23.8612	0.216188	-0.732112	2.70487	-5.31904	1.62922e-06	3.1889e-05	4.86713	0.278453	-0.489106	3.32634	-2.01493	0.0482331	0.308003	-4.49391	0.218118	-1.08183	2.74443	-5.01445	1.64812e-06	0.00111636	4.8747	0.687915	-0.45011	2.9244	-2.48085	0.0142361	0.125584	-3.38054
ENSG00000197815.4	RP1-253P7.4	-1.09241	0.305355	-2.92921	0.00386161	0.0208805	-1.98542	0.350965	-1.50263	0.287363	-4.19946	5.76191e-05	0.000634643	1.61058	0.200234	-2.85719	0.648999	-6.78554	1.14963e-10	7.51703e-09	13.4605	0.498753	-0.68493	0.600358	-2.54991	0.0133493	0.0367487	-3.32498	0.301201	-1.70345	-0.160982	-3.18752	0.00224481	0.0726342	-1.48157	0.182338	-1.98877	1.77456	-5.21993	6.62677e-07	0.000701324	5.74016	0.57622	-1.59255	0.917666	-3.6728	0.000335419	0.0267936	0.0903311
ENSG00000197928.10	ZNF677	-0.449426	2.06423	-2.71526	0.0073015	0.0343969	-2.66846	0.785465	-0.623434	2.00275	-3.01891	0.00320968	0.0138206	-1.9169	0.680427	-0.617999	2.25274	-4.81554	2.80002e-06	3.3591e-05	4.31982	0.511104	-0.89298	1.9667	-5.27795	1.89876e-06	3.5445e-05	4.78904	0.232153	-2.66337	-0.517824	-1.42655	0.158704	0.509991	-4.73868	0.66624	-0.219233	2.2432	-1.02051	0.30932	0.650401	-5.88858	0.777515	-1.59516	1.3464	-3.45198	0.000727225	0.0358995	-0.603601
ENSG00000197969.11	VPS13A	-0.959772	5.37468	-6.44536	1.13072e-09	8.23989e-08	11.7387	0.189094	-0.757935	6.22921	-3.76598	0.000278575	0.00206393	-0.0460655	0.225754	-1.37321	6.86112	-5.77685	2.70587e-08	6.393e-07	8.45651	0.231202	-0.531643	6.24162	-6.18685	5.99106e-08	2.61494e-06	7.77825	0.169644	-0.50351	6.72641	-2.20378	0.0312444	0.250786	-4.56521	0.769188	-0.642708	6.57633	-2.79115	0.00601688	0.104202	-3.1321	0.186	-0.3585	6.56911	-1.49069	0.13819	0.318289	-5.67412
ENSG00000198146.4	ZNF770	-0.888205	4.19009	-4.61037	7.83524e-06	0.000131189	3.38699	0.328192	-1.12783	4.13679	-3.97513	0.000132016	0.00118664	0.815138	0.189115	-1.49341	4.00638	-8.45062	4.75181e-15	2.1418e-12	23.6543	0.161645	-1.36232	4.47956	-6.88828	3.89141e-09	4.08378e-07	10.5901	0.440131	-0.549444	5.78651	-2.41267	0.0187927	0.196708	-4.03441	0.714834	-0.651754	3.78309	-2.78029	0.00621034	0.105697	-2.87955	0.785685	-0.812236	3.67199	-3.96555	0.000114068	0.017514	0.912817
ENSG00000198205.6	ZXDA	-0.695395	1.77353	-3.10823	0.00220452	0.0134695	-1.5926	0.189462	-1.42357	1.66547	-4.55773	1.44832e-05	0.000223939	2.90772	0.798333	-0.698811	1.74303	-4.28708	2.75431e-05	0.000238237	2.22516	0.388898	-0.865847	1.71891	-6.0365	1.0702e-07	4.03618e-06	7.55963	0.126478	-0.23245	1.90054	-1.02521	0.309229	0.658494	-5.71164	0.18419	-0.379642	1.82529	-1.58199	0.116	0.437266	-5.10887	0.288762	-0.735218	1.68503	-3.86623	0.000165559	0.0201184	0.684863
ENSG00000198265.11	HELZ	-0.8068	6.01253	-5.637	7.00719e-08	2.5394e-06	7.77382	0.250278	-0.230964	5.89622	-1.98826	0.0494807	0.116039	-4.70282	0.243157	-0.97952	5.70209	-7.9722	9.72454e-14	2.36016e-11	20.6853	0.188297	-0.354773	6.14817	-4.61094	2.1519e-05	0.00022839	2.03453	0.310576	-0.89119	6.02236	-3.75012	0.000389701	0.032665	-0.463854	0.747868	-0.54618	5.9692	-4.25839	3.8404e-05	0.00664113	1.59416	0.908868	-0.49006	5.73748	-4.01593	9.41826e-05	0.0159514	0.877997
ENSG00000198300.12	PEG3	-0.838739	3.7983	-3.37402	0.000916337	0.00664338	-0.978522	0.821828	-0.775021	8.44689	-2.39546	0.0184358	0.0541119	-3.87551	0.350834	-0.893706	4.27496	-4.97016	1.38272e-06	1.81329e-05	4.8241	0.384097	-0.742417	7.61979	-5.57638	6.19732e-07	1.5295e-05	5.4611	0.196812	-1.01109	-1.81948	-0.678069	0.500239	0.790367	-5.43452	0.214001	-0.207341	5.00687	-0.583436	0.560577	0.817987	-6.65226	0.346646	-1.55919	3.60341	-2.09946	0.0374878	0.183141	-4.18849
ENSG00000198315.10	ZKSCAN8	-1.00247	5.41257	-6.84641	1.29905e-10	1.51876e-08	13.8146	0.593262	-0.108746	5.36388	-0.568056	0.571254	0.693349	-6.44415	0.853102	-1.28495	5.97278	-6.51159	5.35203e-10	2.48328e-08	12.2903	0.557197	-0.367034	5.77934	-3.10749	0.00288321	0.0108399	-2.61006	0.202652	-0.432814	5.84351	-2.05359	0.0442196	0.295475	-4.79151	0.833622	-0.406325	6.01944	-1.83485	0.0687371	0.341979	-5.23028	0.454132	-0.803745	5.59431	-3.5402	0.00053606	0.0319339	-0.713342
ENSG00000198482.11	ZNF808	-1.17679	2.58269	-4.67562	5.919e-06	0.000104095	3.70789	0.32381	-0.0990571	2.3788	-0.658191	0.511908	0.643821	-5.98133	0.298642	-0.929045	2.43369	-5.0643	8.9283e-07	1.25688e-05	5.39998	0.633696	-0.604767	2.08605	-3.81171	0.000327949	0.00192878	-0.11357	0.106834	-0.270302	3.55939	-1.40263	0.165693	0.519521	-5.53356	0.49814	-0.424587	2.68436	-2.1326	0.0347742	0.249812	-4.24447	0.429665	-0.322591	2.918	-1.58407	0.115331	0.290509	-5.11585
ENSG00000198690.9	FAN1	-0.409272	3.81277	-2.71037	0.00740545	0.0348274	-2.88102	0.542434	-1.0047	4.22559	-4.14425	7.08455e-05	0.000744266	1.37971	0.251003	-1.10799	3.90348	-8.6481	1.33418e-15	7.65366e-13	24.8939	0.355015	-1.23679	4.68387	-7.70537	1.56772e-10	5.42007e-08	13.7329	0.296177	-0.716392	4.67794	-3.24342	0.00190002	0.0673262	-1.80068	0.274573	-0.907354	4.48727	-4.20582	4.71972e-05	0.00749469	1.55323	0.616517	-0.624855	4.25218	-3.66677	0.000342744	0.0269992	-0.174287
ENSG00000198728.10	LDB1	-0.297572	5.64449	-1.48218	0.140132	0.293905	-5.51244	0.481504	-0.757997	5.84179	-3.54015	0.000605672	0.00375272	-0.75203	0.191734	-0.66266	6.21845	-4.12801	5.27052e-05	0.000413585	1.19804	0.695787	-0.406196	5.73079	-4.18989	9.30762e-05	0.000713216	0.647007	0.318251	-0.112733	5.89854	-0.861497	0.392268	0.722477	-6.49202	0.259298	-0.540752	6.85673	-2.34717	0.0203759	0.194623	-4.22792	0.182023	-0.594523	6.23673	-2.27778	0.0241844	0.15567	-4.20774
ENSG00000198840.2	MT-ND3	0.730437	11.5491	2.47777	0.014191	0.0568057	-3.59914	0.716501	1.48273	11.8949	4.94316	3.05082e-06	7.28157e-05	4.27465	0.205393	0.546074	10.135	2.50991	0.0128277	0.0431998	-3.835	0.158724	1.6126	11.2085	5.60695	5.52062e-07	1.40709e-05	5.58738	0.107778	0.706218	9.39321	3.52213	0.000807482	0.0476415	-1.37895	0.482219	1.25745	11.2688	4.04926	8.63219e-05	0.00993002	0.842603	0.854544	0.51624	11.4263	2.05326	0.0418232	0.190524	-4.79688
ENSG00000198856.12	OSTC	0.776519	5.58468	4.28033	3.10085e-05	0.000408735	1.97907	0.61816	0.547375	5.63794	3.2776	0.00143472	0.00735566	-1.56841	0.191825	0.772632	5.29057	5.79841	2.42241e-08	5.84552e-07	8.56422	0.223031	0.288594	3.53256	3.10577	0.0028976	0.0108821	-2.38248	0.132892	0.35336	6.50787	1.93321	0.0577583	0.331089	-5.10548	0.21629	0.413424	5.05608	2.89555	0.00441875	0.0894398	-2.80906	0.405596	0.42736	5.41221	2.54641	0.0119147	0.115608	-3.58172
ENSG00000198858.9	R3HDM4	0.400761	5.63393	1.73966	0.0837169	0.205802	-5.12605	0.185791	1.04331	5.00419	5.78913	7.96713e-08	5.08926e-06	7.70908	0.201412	0.44392	5.19012	2.60331	0.00988873	0.034924	-3.62619	0.660164	0.503189	5.1222	4.32201	5.91732e-05	0.000503975	1.10809	0.108117	0.175309	6.19251	0.931397	0.355244	0.694983	-6.46783	0.206029	0.181783	5.44739	0.804813	0.422348	0.738506	-6.55707	0.236258	0.661565	5.6565	3.59079	0.000448917	0.0301781	-0.620138
ENSG00000198862.13	LTN1	-0.547854	4.96429	-4.56661	9.44201e-06	0.000152857	3.14854	0.77943	-0.431433	5.0529	-2.5187	0.0133432	0.0420512	-3.5166	0.456207	-0.616016	5.36904	-5.44249	1.45257e-07	2.65492e-06	6.86939	0.598913	-0.690584	5.02271	-5.66441	4.44004e-07	1.19077e-05	5.88222	0.204812	-0.442795	5.63516	-2.47545	0.0160395	0.183563	-3.8836	0.193996	-0.22465	4.94685	-1.21133	0.227894	0.577233	-6.08418	0.767367	-0.252559	5.09499	-1.68726	0.0936785	0.262639	-5.26344
ENSG00000198919.12	DZIP3	-0.640228	3.73921	-3.17813	0.00175922	0.0112632	-1.57477	0.206706	-1.33356	4.89883	-5.00385	2.37221e-06	6.08429e-05	4.53483	0.280112	-0.707088	4.2841	-3.55493	0.000466667	0.00269484	-0.683122	0.687645	-0.176905	5.97266	-2.63792	0.0106108	0.0306134	-3.81964	0.105719	-0.256549	5.33635	-1.48273	0.143188	0.489087	-5.70777	0.595041	-0.289301	4.54775	-1.51276	0.132688	0.461746	-5.63152	0.35665	-0.560695	4.13408	-2.84264	0.00511219	0.0795699	-2.6218
ENSG00000198938.2	MT-CO3	0.904696	13.3224	2.29726	0.0228151	0.0811827	-3.97035	0.6613	1.00004	14.2097	3.20959	0.00178074	0.00873981	-1.61171	0.358401	0.288342	12.4471	1.62498	0.105661	0.224098	-5.54988	0.147301	1.74129	13.7413	5.3171	1.64103e-06	3.20207e-05	4.56478	0.235155	0.565382	12.4146	2.27262	0.02651	0.230826	-4.66847	0.94099	1.58294	13.2265	4.16451	5.54321e-05	0.00811941	1.31311	0.186041	0.967628	13.9218	2.44614	0.0156221	0.130615	-3.92706
ENSG00000200418.1	SNORA63	-1.07316	-0.986848	-3.13814	0.00200253	0.0124821	-1.42781	0.1887	-0.148856	-2.02726	-0.393897	0.694485	0.793481	-5.53505	0.274573	-2.30627	-1.67536	-5.06142	9.04926e-07	1.2732e-05	5.10255	0.262191	-0.987766	-2.02624	-3.02571	0.00365059	0.013085	-1.92264	0.125502	-1.13616	-0.816741	-2.71484	0.00856774	0.140246	-2.59547	0.383351	-0.781933	-1.36135	-1.46103	0.146338	0.480554	-4.88224	0.871203	-0.479714	-1.39794	-1.62009	0.10736	0.27993	-4.63306
ENSG00000204406.12	MBD5	-0.522285	4.00169	-3.36379	0.000948802	0.00684369	-1.05382	0.799019	-0.695802	4.22893	-4.75707	6.52939e-06	0.000124774	3.59298	0.195811	-0.42868	4.42813	-3.36856	0.000898284	0.00471482	-1.33607	0.414874	-0.516114	4.92983	-5.71243	3.69964e-07	1.03835e-05	6.06425	0.37876	-0.110925	4.77018	-0.379516	0.705596	0.896098	-6.64642	0.639386	-0.353409	5.05613	-1.43637	0.153219	0.489597	-5.7947	0.182034	-0.820857	4.147	-2.20713	0.0288583	0.165735	-4.1077
ENSG00000204524.6	ZNF805	-0.670566	1.21719	-3.46245	0.000676167	0.00521127	-0.532488	0.491926	-0.208853	1.3412	-0.939981	0.349463	0.494498	-5.61368	0.735142	-0.98352	0.642184	-4.47893	1.22884e-05	0.000118931	3.02709	0.163471	-0.815529	-0.497448	-3.13269	0.00267895	0.0102248	-1.77493	0.143076	-0.956157	1.86827	-2.71939	0.00846337	0.139563	-2.77664	0.790806	-1.00684	0.916112	-3.77816	0.000236457	0.0177232	0.369972	0.393772	-0.51895	0.806842	-2.40481	0.0174273	0.137238	-3.35877
ENSG00000204842.14	ATXN2	-0.354604	5.64611	-2.36218	0.0192915	0.0714334	-3.87788	0.767483	-0.0407566	6.03058	-0.401392	0.688977	0.789733	-6.55505	0.252134	-0.578465	5.9803	-4.54579	9.21855e-06	9.26664e-05	2.85878	0.344968	-0.315835	6.16916	-4.2323	8.0538e-05	0.000637987	0.76387	0.106026	-0.230976	5.52294	-1.7958	0.0773757	0.377481	-5.23892	0.393093	-0.515802	6.04935	-3.92021	0.000140303	0.0133531	0.363314	0.182595	-0.356338	5.66699	-2.33006	0.0211661	0.147628	-4.0638
ENSG00000205041.1	CTC-425O23.2	-1.92215	-1.19908	-4.39409	1.94593e-05	0.000278034	2.29819	0.511267	-3.11513	-0.908699	-5.69187	1.22869e-07	7.04413e-06	5.94608	0.225147	-2.5515	-1.19699	-5.57699	7.45006e-08	1.51042e-06	7.31585	0.180126	-1.71682	1.57256	-6.85383	4.45412e-09	4.49828e-07	10.6067	0.107646	-2.37857	-0.578341	-3.3978	0.00118864	0.0560475	-0.95319	0.723426	-2.4209	0.0714819	-4.89734	2.7422e-06	0.00133754	4.32737	0.385024	-1.46647	-0.70443	-3.21426	0.00160829	0.0489955	-1.24239
ENSG00000205181.5	LINC00654	-0.66688	2.20147	-2.27501	0.024146	0.0844433	-3.68096	0.324543	-1.5676	3.49613	-4.10542	8.1848e-05	0.000829288	1.3223	0.260529	-1.13209	1.3496	-3.284	0.00119823	0.00601761	-1.1617	0.446385	-1.24549	1.41076	-4.62347	2.0583e-05	0.0002211	2.5734	0.190758	-1.42181	-0.91415	-1.47866	0.14427	0.490753	-4.75921	0.196735	-0.359972	2.14341	-1.32134	0.188632	0.532185	-5.5183	0.674229	-0.556974	2.64604	-1.83857	0.0680001	0.229729	-4.64651
ENSG00000205746.9	RP11-1212A22.1	-0.666269	2.85071	-2.09087	0.0380174	0.117762	-4.14246	0.711936	-0.404296	2.46463	-1.21678	0.226517	0.364745	-5.47453	0.57038	-1.40576	3.51459	-3.91761	0.000120816	0.000847796	0.735358	0.1618	-1.21615	5.05121	-4.47108	3.52344e-05	0.000337749	1.65118	0.186535	-1.17928	2.31208	-2.40289	0.0192576	0.198522	-3.51849	0.799503	-0.94727	3.65864	-2.12394	0.0355059	0.252526	-4.35654	0.18558	-1.3182	3.03481	-3.08948	0.00239911	0.0574236	-1.77056
ENSG00000211450.9	SELENOH	0.742666	5.58497	6.10058	6.84395e-09	3.73024e-07	9.99357	0.230329	0.0323217	6.36117	0.260819	0.794761	0.866532	-6.60988	0.605726	0.804185	5.08879	5.27767	3.24164e-07	5.32005e-06	6.06642	0.42656	0.405311	4.89769	3.52359	0.000821628	0.00398226	-1.37903	0.10633	0.361365	7.09032	2.80671	0.00667197	0.123511	-3.23535	0.60549	0.285228	5.29642	2.27769	0.0243229	0.212318	-4.3368	0.640878	0.297177	5.42633	2.44002	0.0158781	0.131397	-3.82942
ENSG00000211459.2	MT-RNR1	0.883111	9.85408	2.15911	0.0322339	0.104644	-4.33506	0.189316	1.41851	11.1969	3.66965	0.000389481	0.00266124	-0.294791	0.507192	0.4557	9.30491	2.04717	0.0418819	0.111348	-4.88099	0.576678	1.755	11.8351	5.44368	1.02177e-06	2.27723e-05	4.99323	0.150741	0.590565	9.97738	1.90723	0.0611037	0.34033	-5.31747	0.501817	1.20947	9.91807	3.42222	0.000823245	0.0347946	-1.30334	0.190998	0.414581	10.4546	1.04972	0.295574	0.489104	-6.32116
ENSG00000212802.4	RPL15P3	0.945863	1.16652	3.91203	0.000131827	0.00137931	0.883825	0.199242	1.06292	0.601922	3.87507	0.000189317	0.00154749	0.614074	0.324361	0.858655	1.14718	3.6335	0.000351224	0.00212138	-0.164013	0.151287	0.206299	-0.355061	0.853044	0.39703	0.51795	-5.89659	0.120061	0.845311	2.1803	2.95476	0.00441196	0.0997636	-2.32332	1.07877	0.810396	0.973865	2.91456	0.00417344	0.0862827	-2.29474	0.21826	0.152835	0.831537	0.605265	0.545938	0.709624	-5.93093
ENSG00000212864.3	RNF208	0.082337	1.63395	0.316407	0.752079	0.852901	-6.06449	0.185783	0.424287	3.76547	1.92747	0.0567211	0.128655	-4.66379	0.201714	0.694373	1.60196	4.02077	8.07732e-05	0.000597149	1.16262	0.643528	0.976092	4.97614	6.32778	3.47013e-08	1.78848e-06	8.3723	0.148272	0.237219	2.54803	0.483752	0.630258	0.860015	-6.23619	0.19749	0.445216	2.61042	2.01726	0.0456581	0.285046	-4.54139	0.295383	0.183612	2.26248	0.871097	0.385124	0.574104	-5.91342
ENSG00000213020.9	ZNF611	-0.709127	2.83357	-4.3949	1.93942e-05	0.000277547	2.60903	0.230714	-0.359761	2.47553	-2.50485	0.0138447	0.0433064	-3.24514	0.180201	-0.704992	2.87115	-4.67933	5.1431e-06	5.59798e-05	3.70358	0.539527	-0.889004	3.15801	-5.92953	1.61433e-07	5.50355e-06	7.06447	0.116555	-0.411683	3.53514	-2.01844	0.0478559	0.306814	-4.51875	0.201424	-0.276938	2.89469	-1.63238	0.10494	0.420109	-5.188	0.1881	-0.485018	2.69689	-3.28443	0.00127789	0.0446703	-1.22737
ENSG00000213190.3	MLLT11	-0.136952	3.13583	-0.404147	0.686609	0.808985	-6.2663	0.526564	-0.907179	3.85154	-2.34436	0.0210109	0.0600706	-3.73392	0.685481	-0.697187	2.99988	-2.09124	0.0377045	0.102598	-4.4235	0.448906	-0.450573	7.03789	-3.07327	0.00318389	0.0117216	-2.74567	0.175365	-0.454664	3.86132	-1.48581	0.142373	0.488467	-5.46037	0.314993	-0.15421	4.05526	-0.586327	0.558639	0.81715	-6.52889	0.227696	-1.16722	3.40864	-2.90797	0.00420338	0.0730812	-2.31166
ENSG00000213221.4	DNLZ	1.10364	2.75737	5.23493	4.79068e-07	1.26295e-05	6.01678	0.220506	1.16623	2.1871	4.21423	5.45044e-05	0.000609506	1.68249	0.327681	1.28034	2.89041	6.10517	4.86821e-09	1.51702e-07	10.2399	0.70168	0.558721	2.86288	3.66261	0.000529998	0.00281279	-0.671956	0.154928	0.107136	2.22586	0.29604	0.768184	0.922051	-6.25624	0.220492	0.583673	2.83296	2.48442	0.0142044	0.163328	-3.59096	0.700375	0.621255	2.33557	2.3842	0.0183949	0.140298	-3.61071
ENSG00000213462.4	ERV3-1	-0.381695	4.7798	-0.970938	0.33295	0.523074	-6.06044	0.186366	-1.13117	5.80557	-2.83227	0.00557669	0.0211764	-2.76006	0.262819	-1.45383	3.4877	-5.85503	1.80888e-08	4.52058e-07	9.06452	0.147796	-1.02794	3.00396	-5.96272	1.42126e-07	5.00801e-06	7.20281	0.136848	-0.758225	3.37293	-2.46758	0.0163638	0.184485	-3.54507	0.207783	-1.72321	3.48649	-5.42552	2.60566e-07	0.000391042	6.60385	0.188647	-1.22505	2.98529	-3.62066	0.000403931	0.0286705	-0.171305
ENSG00000213713.3	PIGCP1	-1.17667	0.425729	-4.56463	9.52169e-06	0.000153962	3.1826	0.595044	-0.635951	-0.258023	-1.99904	0.0482821	0.114068	-3.9994	0.610701	-1.24395	1.25305	-5.82283	2.13623e-08	5.23938e-07	8.9153	0.611723	-1.38909	1.71616	-6.55762	1.41859e-08	9.64522e-07	9.49872	0.108224	-1.06372	0.863603	-4.0084	0.000165932	0.0218458	0.77303	0.164317	-0.794916	1.43081	-2.98026	0.00341901	0.0784638	-2.06068	0.270289	-0.768187	1.19687	-3.02328	0.00295205	0.0632298	-1.85256
ENSG00000214013.9	GANC	-0.616066	4.32368	-4.87462	2.47414e-06	5.07086e-05	4.44739	0.649598	-0.78583	4.15028	-4.92321	3.31264e-06	7.6841e-05	4.23887	0.212014	-0.940925	4.8187	-6.94005	4.74822e-11	3.59909e-09	14.691	0.588178	-0.276209	4.29054	-1.89087	0.0634771	0.125825	-5.22104	0.477553	-0.15675	5.46391	-0.993794	0.324168	0.669317	-6.32491	0.210448	-0.834156	4.7244	-5.55801	1.41207e-07	0.000266861	7.06287	0.192559	-0.145088	4.80535	-1.04587	0.297342	0.490904	-6.09564
ENSG00000214029.4	ZNF891	-0.80023	2.68648	-3.21228	0.00157347	0.0103155	-1.35999	0.579644	-0.721884	2.79353	-2.25851	0.026057	0.0709897	-3.78907	0.191185	-1.02719	3.32697	-4.09801	5.94427e-05	0.000457856	1.38582	0.336225	-1.3171	3.54945	-8.00028	4.91959e-11	2.47384e-08	14.9385	0.271504	-0.399175	3.19592	-1.74705	0.0855573	0.39456	-4.94438	0.975055	-0.62323	3.22094	-2.82888	0.00538676	0.0988222	-2.67576	0.205479	-0.923325	2.88958	-4.31331	2.93829e-05	0.00944785	2.22048
ENSG00000214087.8	ARL16	0.625608	4.32534	4.29408	2.93246e-05	0.000390752	2.07733	0.63166	0.842023	4.3493	5.18241	1.12089e-06	3.50176e-05	5.20622	0.431453	0.714512	4.29579	6.12619	4.35257e-09	1.38892e-07	10.2692	0.215345	0.186194	4.79085	1.97455	0.0529304	0.10899	-5.14689	0.327469	0.428584	4.41421	2.28962	0.0254435	0.226218	-4.1925	0.877914	0.375299	4.54225	2.65131	0.00898119	0.12739	-3.39863	0.20711	0.292047	4.60824	1.79998	0.0739182	0.238252	-5.05938
ENSG00000214135.8	AC024560.3	-0.684746	3.89232	-2.53161	0.0122547	0.0510818	-3.30557	0.755545	-0.111451	3.50261	-0.587455	0.558205	0.683125	-6.20593	0.249741	-1.00748	4.24451	-5.46646	1.29072e-07	2.40437e-06	7.10255	0.199572	-0.909247	4.8913	-6.97919	2.72415e-09	3.37091e-07	10.8996	0.114257	-0.237224	3.66161	-1.23623	0.221013	0.579305	-5.76624	0.287463	-0.707111	4.4598	-3.4723	0.000694419	0.031623	-0.973111	0.594994	-0.256908	4.65579	-1.18707	0.237118	0.429261	-5.91067
ENSG00000214331.8	RP11-252A24.2	-0.798613	2.09097	-3.79465	0.000204913	0.00197779	0.49811	0.720615	-0.209751	2.204	-1.07314	0.28576	0.429527	-5.60726	0.181805	-0.487712	2.57493	-3.17025	0.00174977	0.00828317	-1.6894	0.154077	-1.0299	2.22875	-7.33909	6.6225e-10	1.34645e-07	12.4434	0.34008	-1.05929	2.30615	-4.43502	3.81664e-05	0.0109991	2.07829	0.450378	-0.658291	2.23614	-3.37938	0.000950954	0.0385895	-0.998136	0.190388	-0.642394	2.02165	-3.652	0.000361324	0.0270113	-0.0369115
ENSG00000214439.3	FAM185BP	-1.25596	-1.58618	-3.4365	0.000739686	0.00561393	-0.650085	0.214189	-0.6167	-1.49263	-1.74285	0.0843933	0.174801	-4.31866	0.183029	-0.84019	-0.484416	-2.93107	0.00375044	0.0156316	-2.03775	0.1473	-1.20427	-0.875933	-5.58354	6.03185e-07	1.50398e-05	5.90156	0.107244	-0.440432	-0.863154	-1.37876	0.1729	0.527238	-4.97214	0.209831	-0.348261	-0.979442	-1.08104	0.281614	0.625832	-5.41352	0.708149	-0.67588	-1.39476	-2.15612	0.0327038	0.173643	-3.71523
ENSG00000214530.8	STARD10	0.405149	3.5232	1.56005	0.120594	0.265867	-5.24798	0.599183	0.861199	7.35164	3.12937	0.00228846	0.0106443	-2.01064	0.182714	1.04611	4.18664	5.20212	4.6563e-07	7.26838e-06	5.76102	0.147401	0.637872	5.27721	3.76536	0.00038112	0.00216551	-0.679829	0.135728	0.355235	3.8713	0.960048	0.340742	0.683583	-6.14983	0.517561	0.570343	4.87423	1.42969	0.155125	0.491827	-5.84059	0.182911	1.41824	6.44782	2.38927	0.0181524	0.139726	-4.02932
ENSG00000214837.8	LINC01347	-0.951435	-0.103744	-2.56719	0.0111083	0.0475264	-2.84458	0.196803	-0.471386	-0.128541	-1.19692	0.23413	0.373362	-5.16586	0.291955	-1.44223	-0.566671	-4.39132	1.78236e-05	0.000164312	2.6761	0.20048	-1.12501	-1.37791	-4.21719	8.48042e-05	0.000663722	1.37854	0.479824	-1.17461	0.641164	-1.8885	0.0636166	0.34705	-4.33902	0.21018	-0.895192	-0.642371	-2.6569	0.00884096	0.126088	-2.72062	0.725735	-0.409036	-0.500629	-1.41422	0.159414	0.344827	-5
ENSG00000215105.4	TTC3P1	-1.29685	1.95117	-4.87632	2.45558e-06	5.03665e-05	4.49034	0.586763	-0.722716	2.06195	-2.53134	0.0129001	0.0409987	-3.11602	0.195031	-1.40678	2.50275	-5.41151	1.69137e-07	3.02351e-06	6.98107	0.617694	-1.38348	3.54089	-7.47011	3.95528e-10	9.88016e-08	12.9	0.254014	-0.758148	-0.640594	-1.61743	0.11084	0.439812	-4.65181	0.495276	-0.836938	2.67764	-2.76082	0.00657122	0.108663	-2.77286	0.186026	-1.43603	1.94719	-3.33114	0.00109429	0.0417208	-0.995793
ENSG00000215421.9	ZNF407	-0.400156	3.67883	-3.8539	0.000164214	0.00165506	0.573691	0.447742	-0.497457	3.51663	-3.12711	0.00230454	0.0106933	-1.77533	0.612222	-0.675912	4.27482	-5.43943	1.47467e-07	2.68833e-06	6.94582	0.384578	-0.404267	3.88478	-5.01602	4.99385e-06	7.323e-05	3.64539	0.105841	-0.237291	4.19262	-1.23392	0.221869	0.580033	-5.86602	0.50465	-0.584204	4.35895	-3.09774	0.00237448	0.0640263	-2.10269	0.765543	-0.318385	3.9237	-1.57161	0.118195	0.293875	-5.27932
ENSG00000215447.7	BX322557.10	-1.01887	0.861341	-3.37971	0.000898761	0.00653534	-0.762756	0.20713	-1.20335	1.92373	-4.31118	3.77333e-05	0.000459445	2.05703	0.562608	-1.56679	1.49885	-5.77898	2.67645e-08	6.3463e-07	8.70448	0.673213	-1.88655	2.19386	-6.89336	3.81472e-09	4.05621e-07	10.7563	0.216834	-1.36749	0.561516	-3.25483	0.00183611	0.0665159	-1.33806	0.320637	-1.33445	1.17875	-4.47664	1.60201e-05	0.00403677	2.81111	0.519003	-1.01085	0.983213	-4.66543	6.87584e-06	0.00495952	3.57037
ENSG00000215493.3	XXbac-B562F10.11	-1.77315	-0.800148	-2.17069	0.031332	0.102521	-3.59353	0.741138	-0.488857	-0.507723	-1.11599	0.267068	0.410012	-5.20191	0.593249	-3.2175	-1.27446	-5.03868	1.00627e-06	1.38644e-05	4.95442	0.617485	-2.08254	0.673251	-7.78608	1.14141e-10	4.4498e-08	14.0162	0.147	-1.66386	-0.231859	-3.81713	0.000313144	0.0291644	0.203194	0.777008	-1.86056	-0.227215	-2.85813	0.00494041	0.0947199	-2.22015	0.489343	-1.42871	-0.620594	-2.57085	0.0111401	0.112191	-2.86163
ENSG00000215790.6	SLC35E2	-0.984247	1.76294	-3.13685	0.00201091	0.012517	-1.49896	0.303001	-0.849501	2.47156	-3.02874	0.00311551	0.0135192	-1.9182	0.183123	-0.560991	2.16147	-2.68344	0.00786526	0.0289773	-2.9664	0.208155	-0.615409	3.34364	-3.75645	0.000392248	0.00221622	-0.45227	0.115373	-0.484853	2.44267	-1.3563	0.179898	0.535209	-5.39353	0.224291	-0.950442	2.75647	-3.12779	0.00215949	0.0609774	-1.77492	0.35305	-0.640877	2.65939	-2.99247	0.00324761	0.065977	-2.04691
ENSG00000217130.1	RP3-375P9.2	1.06496	-1.8141	3.49746	0.000598532	0.00471704	-0.418223	0.185886	1.22869	-2.29757	3.32954	0.001214	0.00644868	-1.0148	0.182841	1.48532	-1.86738	5.23508	3.97759e-07	6.35031e-06	6.13783	0.556354	0.265761	-3.52252	0.832411	0.40848	0.528971	-5.42733	0.377827	0.989979	-0.946202	3.13721	0.00260442	0.0773631	-1.62747	0.220491	0.544865	-1.82558	1.54128	0.125599	0.451531	-4.82035	0.427494	0.288465	-2.01518	0.973045	0.332132	0.524991	-5.38533
ENSG00000217165.1	ANKRD18EP	-1.17342	1.30873	-4.39125	1.96893e-05	0.000280575	2.59585	0.798847	-1.27849	0.642903	-2.93391	0.00414025	0.0168184	-2.03436	0.692588	-1.08437	1.46785	-5.4574	1.3497e-07	2.49216e-06	7.20157	0.186235	-1.00754	1.16198	-4.55571	2.61637e-05	0.000266349	2.3607	0.40121	-0.751661	1.33805	-2.66717	0.00973511	0.148807	-2.85722	0.197427	-0.43552	1.25616	-1.12468	0.262728	0.610028	-5.61743	0.522743	-0.585426	1.52132	-2.1158	0.0360503	0.180176	-4.01756
ENSG00000217930.7	PAM16	0.997141	3.84613	5.43783	1.83688e-07	5.68194e-06	6.88419	0.334845	1.07753	4.26835	5.18938	1.08825e-06	3.44952e-05	5.23394	0.293758	0.82679	3.26631	5.95643	1.06718e-08	2.8902e-07	9.47266	0.171739	0.519176	3.69791	4.46127	3.64651e-05	0.000346883	1.7503	0.123757	0.148153	4.11605	1.07999	0.284311	0.637759	-6.06124	0.563598	0.308028	3.73899	2.03272	0.0440492	0.280663	-4.67444	0.671926	0.288175	3.66106	2.48077	0.0142392	0.125584	-3.54015
ENSG00000218226.1	TATDN2P2	-0.959006	-0.43448	-2.2488	0.0258009	0.0889127	-3.49914	0.653205	-1.10514	-1.20693	-2.00866	0.0472341	0.112171	-3.89059	0.482685	-2.11014	0.654316	-4.83214	2.59777e-06	3.13884e-05	4.43428	0.147601	-1.88159	-3.09804	-4.60523	2.19588e-05	0.000231754	2.43418	0.145668	-1.24506	1.27933	-2.31669	0.0238232	0.22049	-3.59793	0.214951	-1.77937	-1.31897	-2.71037	0.00759707	0.116367	-2.52194	0.564908	-0.890801	-0.362358	-1.73487	0.0848635	0.251864	-4.52133
ENSG00000220842.6	RPL21P16	1.25077	0.203169	5.28183	3.84666e-07	1.04905e-05	6.165	0.26927	1.83109	-0.594533	5.60797	1.7805e-07	9.31637e-06	6.7756	0.251825	1.59572	0.231245	6.68861	1.98984e-10	1.12866e-08	13.3584	0.153503	0.528565	-0.562108	1.81839	0.0740014	0.142302	-4.63613	0.108545	1.21985	0.589072	3.43121	0.00107216	0.053736	-0.92389	0.49333	0.934954	0.363993	3.04623	0.00278953	0.0697577	-1.88543	0.250993	0.886273	0.0457142	3.39834	0.000873006	0.0386186	-0.776225
ENSG00000223459.5	TCAF1P1	-0.679808	-0.458132	-2.04468	0.0424181	0.127174	-3.90116	0.305922	-2.8623	1.08861	-3.44328	0.000836914	0.00480791	-0.677479	0.365258	-2.68433	-0.264418	-8.18525	2.56259e-14	8.2926e-12	20.7115	0.491984	-2.17313	-0.0407455	-6.5315	1.57074e-08	1.03235e-06	9.3253	0.112982	-1.32996	-0.554263	-2.50547	0.0148564	0.178011	-3.04757	0.495117	-1.27566	-0.461864	-2.64472	0.00914899	0.128963	-2.74616	0.192476	-1.43772	-0.722785	-4.30255	3.06787e-05	0.00963239	2.16176
ENSG00000223546.6	LINC00630	-0.913002	0.636253	-3.79692	0.000203194	0.00196613	0.528406	0.571671	-0.0130212	0.072809	-0.0582957	0.953628	0.970771	-5.87723	0.544454	-0.655856	0.265349	-3.35036	0.000956193	0.00496406	-0.899333	0.223757	-0.900295	0.709813	-5.13518	3.2228e-06	5.2489e-05	4.35523	0.105634	-0.167385	1.26221	-0.714579	0.477539	0.775936	-5.88461	0.797185	-0.746374	0.558647	-3.09953	0.00236115	0.063942	-1.67172	0.599132	-0.757017	0.219408	-3.01818	0.00299925	0.0638374	-1.81786
ENSG00000223697.3	AF230666.2	-1.13002	-1.65438	-3.17577	0.00177278	0.0113284	-1.34718	0.790085	-0.377996	-1.45917	-1.15297	0.251636	0.392936	-5.07102	0.763112	-1.94899	-2.18831	-5.18833	4.97249e-07	7.65775e-06	5.57287	0.288987	-1.0973	-2.51643	-3.11274	0.00283949	0.0107173	-1.68761	0.376121	-0.516661	-2.18765	-1.1285	0.263438	0.618709	-5.0957	0.19329	-0.673816	-1.40846	-1.97253	0.0506008	0.298335	-4.09532	0.755394	-0.575137	-1.56148	-1.69097	0.0929646	0.261685	-4.50714
ENSG00000223803.1	RPS20P14	0.983438	-0.722828	3.15373	0.00190424	0.0119974	-1.39956	0.624975	0.94587	-1.77877	2.31583	0.0225825	0.0636029	-3.3566	0.47344	0.979723	-1.11192	2.86887	0.00453837	0.0183755	-2.24701	0.623185	0.645909	-2.94048	1.95627	0.055097	0.112454	-4.08747	0.539629	0.536787	-0.64637	1.66686	0.100564	0.423254	-4.64529	0.365685	1.03661	-1.23075	2.74497	0.00687911	0.111183	-2.55362	0.190569	0.0282255	-1.51602	0.073063	0.941856	0.967225	-5.85216
ENSG00000224078.13	SNHG14	-0.626246	5.09342	-3.13256	0.00203885	0.0126412	-1.83999	0.186341	-0.0140287	6.57027	-0.092116	0.926788	0.954082	-6.64236	0.74096	-0.980194	6.65182	-5.79392	2.47888e-08	5.95332e-07	8.53759	0.173352	-0.436556	8.61065	-4.87218	8.4323e-06	0.00010965	2.90752	0.110261	-0.0792826	5.39192	-0.353234	0.725105	0.905089	-6.75095	0.617216	-0.440982	6.4738	-1.9576	0.0523474	0.303132	-5.0251	0.233411	-0.998836	5.47502	-2.22313	0.0277355	0.163618	-4.22971
ENSG00000224431.1	AC063976.7	-3.22754	-0.979673	-4.2134	4.06208e-05	0.000515258	1.57091	0.552036	-0.913175	-2.64307	-1.25435	0.2126	0.348428	-4.81346	0.191003	-3.99442	-0.444491	-5.37626	2.0097e-07	3.5276e-06	6.35838	0.151369	-1.16006	-1.6095	-2.5681	0.0127357	0.0354354	-2.98517	0.116254	-1.60456	-3.37474	-1.36871	0.176004	0.531394	-4.65933	0.41751	-2.87624	-0.251205	-4.08015	7.67219e-05	0.00948522	1.36114	0.182586	-1.19316	-0.603451	-2.37753	0.0187181	0.140914	-3.293
ENSG00000224470.7	ATXN1L	-0.461749	5.88165	-2.67893	0.00810634	0.0373044	-3.12605	0.241208	-0.536417	5.33146	-3.00349	0.00336258	0.0143149	-2.30248	0.192634	-0.90126	6.17087	-6.34625	1.32847e-09	5.35652e-08	11.3853	0.154526	-0.283111	5.07438	-2.84633	0.00604596	0.0195461	-3.24438	0.153669	-0.561555	6.10304	-3.0168	0.00369582	0.090694	-2.59331	0.774067	-0.379186	5.92479	-1.80457	0.0733796	0.352731	-5.28013	0.25834	-0.314737	5.72596	-1.97879	0.0497119	0.202908	-4.79932
ENSG00000224497.1	RPL36P4	-1.77109	-2.65049	-2.56295	0.0112397	0.047974	-2.80166	0.437152	-2.28402	-2.4114	-2.89541	0.0046386	0.018311	-2.17881	0.484142	-2.64044	-3.55294	-3.21996	0.0014848	0.00719206	-1.24684	0.443418	-2.12475	-3.42356	-4.14665	0.000107799	0.000803069	1.02829	0.105484	-2.81984	-2.69597	-2.65732	0.00999377	0.149863	-2.70751	0.837575	-0.789616	-2.9023	-0.938439	0.349701	0.684704	-5.29482	0.304149	-0.750471	-2.13886	-1.18927	0.236253	0.428539	-5.09639
ENSG00000225830.12	ERCC6	-0.908032	3.80854	-3.17956	0.00175108	0.0112246	-1.55398	0.21449	-0.146215	3.66825	-1.03759	0.301931	0.445819	-5.87065	0.58531	-0.339902	4.22287	-2.4633	0.0145675	0.0478898	-3.83171	0.248336	-0.516748	4.47016	-5.06126	4.23055e-06	6.41816e-05	3.73895	0.245835	-0.604665	4.57223	-2.23462	0.0290387	0.24083	-4.24795	0.240366	-0.382514	3.88731	-2.1179	0.0360234	0.253891	-4.45823	0.272367	-0.430287	3.88348	-3.08904	0.00240243	0.0574515	-1.92546
ENSG00000226312.7	CFLAR-AS1	-1.70486	0.395334	-4.08165	6.84952e-05	0.000798022	1.43917	0.185028	-0.357472	-0.280979	-1.16741	0.245787	0.38614	-5.18784	0.84318	-1.58756	-0.80322	-3.39109	0.000831115	0.0044146	-0.699083	0.212773	-0.648635	-1.85916	-2.08346	0.041481	0.0901076	-3.9888	0.14464	-1.64633	0.381542	-3.06579	0.00320842	0.0853449	-1.806	0.944621	-1.51095	-0.794034	-3.11455	0.00225191	0.0623886	-1.53432	0.185892	-0.209952	-0.486762	-0.651913	0.515477	0.68559	-5.74544
ENSG00000227615.1	RP11-864N7.2	1.09082	1.62348	3.68792	0.000303379	0.00272565	0.0982422	0.405899	1.14384	0.822323	3.29796	0.00134406	0.0069949	-1.13127	0.185808	1.3358	1.14952	5.11281	7.11002e-07	1.03917e-05	5.60277	0.147447	0.183486	-0.428251	0.727302	0.469872	0.586963	-5.9718	0.107488	0.632209	1.93417	1.50059	0.138512	0.482706	-5.20294	0.522541	1.0349	1.23104	3.23794	0.00151651	0.0514407	-1.42409	0.218415	0.0057347	1.13258	0.016788	0.986629	0.992377	-6.12833
ENSG00000227775.3	RP1-283E3.4	-0.877196	2.06705	-2.14113	0.0336787	0.10795	-3.92656	0.624706	-1.13888	2.87138	-2.9984	0.00341455	0.0144895	-2.02094	0.403022	-1.05661	2.08644	-3.17262	0.00173621	0.00823133	-1.57109	0.160572	-1.1633	3.53812	-5.65162	4.66077e-07	1.23851e-05	6.01575	0.495528	-0.768225	2.94962	-1.85173	0.0688055	0.358834	-4.69194	0.157886	-0.452565	3.1063	-1.4734	0.142981	0.475728	-5.44752	0.191511	-0.203371	3.10652	-0.776077	0.438952	0.621455	-6.0727
ENSG00000228106.5	RP11-452F19.3	0.729569	1.47878	3.61181	0.000399312	0.00341307	-0.122198	0.241689	0.467224	1.34591	2.39959	0.0182402	0.0536709	-3.4029	0.830969	0.985785	0.974724	5.21706	4.33571e-07	6.84841e-06	6.091	0.518863	0.615478	-0.162636	2.9266	0.00483504	0.0163794	-2.35793	0.384957	0.73779	0.630589	2.58239	0.0121754	0.163153	-3.04841	0.584605	0.984545	2.03353	3.95984	0.000121001	0.0120591	0.813528	0.226557	0.133953	1.51332	0.515838	0.606744	0.754994	-6.05413
ENSG00000228363.2	AC015971.2	-1.36002	-0.16605	-2.3804	0.0183935	0.0689269	-3.23522	0.819774	-1.92854	-1.24241	-2.64665	0.00942717	0.0318988	-2.65095	0.392035	-2.4879	0.30797	-5.05841	9.17751e-07	1.28837e-05	5.33522	0.292993	-2.15965	-0.434605	-5.31802	1.63544e-06	3.19632e-05	4.99467	0.117565	-1.13411	0.739497	-1.80206	0.0763747	0.376375	-4.49649	0.222384	-0.780874	0.36506	-1.04501	0.297893	0.641079	-5.55278	0.191455	-1.09666	0.747815	-1.92016	0.0567772	0.21369	-4.29354
ENSG00000228492.2	RAB11FIP1P1	-1.67104	1.05442	-4.83556	2.94205e-06	5.84281e-05	4.24033	0.633329	-0.65826	1.45663	-2.54319	0.0124962	0.0399319	-3.03977	0.812992	-3.25908	0.858993	-8.0882	4.71481e-14	1.35235e-11	20.4602	0.686494	-1.46879	0.377871	-4.89912	7.64737e-06	0.000101615	3.55547	0.369042	-0.828111	1.03804	-2.49577	0.0152298	0.179711	-3.21223	0.438563	-1.77323	1.27883	-4.15347	5.78555e-05	0.00822978	1.64874	0.184941	-0.822161	1.40584	-3.41317	0.000830165	0.0380702	-0.745265
ENSG00000228606.1	RP11-574F21.2	-0.545096	-2.47585	-1.6649	0.0977628	0.23054	-4.38125	0.529296	-0.458714	-1.73271	-1.38067	0.170418	0.296617	-4.79232	0.281698	-1.21763	-2.68956	-4.24087	3.33214e-05	0.000278776	1.99745	0.15611	-1.43306	-1.43577	-6.1005	8.36296e-08	3.39731e-06	7.63523	0.115163	-0.464879	-1.96281	-1.25721	0.213372	0.571343	-4.98778	0.777152	-0.593426	-2.05016	-1.77641	0.0779266	0.363246	-4.37387	0.221955	-0.566645	-2.11647	-2.01713	0.045505	0.196057	-3.93072
ENSG00000228852.6	RP11-57H12.5	-1.08287	-2.56256	-2.00779	0.0462391	0.135384	-3.83284	0.528847	-1.75073	-1.40553	-3.58544	0.000519638	0.00332441	-0.390067	0.712179	-1.76756	-2.92583	-3.66382	0.000314353	0.00193385	0.0704817	0.16161	-0.159142	-0.47346	-0.957884	0.341968	0.463999	-5.78778	0.303313	-1.00808	-1.28229	-2.49788	0.0151476	0.179489	-3.03956	0.190757	-0.988378	-1.53039	-2.34095	0.020705	0.196419	-3.36219	0.375438	-1.42924	-1.38433	-3.79958	0.000211783	0.0224288	0.467043
ENSG00000229097.1	CALM2P2	-1.0925	0.697572	-3.52836	0.000537031	0.00431841	-0.314674	0.521732	-0.86242	-0.351659	-2.48592	0.0145571	0.0449815	-3.0353	0.50665	-1.7112	-0.452558	-4.84655	2.43373e-06	2.96906e-05	4.44501	0.150502	-1.11819	-0.289769	-4.55367	2.63535e-05	0.000268168	2.42602	0.106212	-0.350249	0.293547	-1.2064	0.232226	0.590292	-5.30796	0.4111	-0.556566	-0.280932	-1.6114	0.109437	0.42719	-4.80083	0.205879	-0.567863	-0.0186995	-1.96712	0.0510559	0.204831	-4.17209
ENSG00000229325.1	ACAP2-IT1	-2.57563	-2.15693	-4.86082	2.63055e-06	5.3466e-05	3.57098	0.339316	-1.77558	-2.61791	-3.17799	0.0019667	0.00944975	-1.54166	0.378735	-3.26967	-2.44205	-5.49399	1.12639e-07	2.14413e-06	6.51008	0.564354	-0.657342	-0.431231	-3.21968	0.00207349	0.00836223	-1.56235	0.132081	-2.74036	-1.21467	-4.05849	0.000140149	0.0205226	0.707357	0.717493	-1.35869	-2.35733	-2.45662	0.0152996	0.170382	-3.0595	0.268144	-1.29994	-1.8773	-3.16428	0.00189032	0.0519796	-1.3736
ENSG00000229598.1	PRDX3P1	-2.40685	-0.276053	-4.03256	8.29586e-05	0.000939661	1.17013	0.696737	-0.595426	-1.39314	-1.35747	0.177649	0.305851	-4.84003	0.189479	-0.752273	0.709785	-2.74793	0.00651679	0.0248689	-2.61758	0.169752	-1.43111	-1.10879	-4.56337	2.54661e-05	0.000261086	2.46701	0.302891	-2.35668	-1.42526	-3.40636	0.0011577	0.0555057	-0.980121	0.25781	-0.849888	0.197337	-2.38156	0.0186406	0.186771	-3.41349	0.293175	-0.355116	-0.361095	-1.07533	0.28399	0.478298	-5.40771
ENSG00000229809.8	ZNF688	0.586834	3.2056	3.98337	0.000100344	0.00109596	1.01464	0.350159	0.21932	3.58948	1.22356	0.223956	0.361779	-5.68922	0.194171	1.26867	3.25415	8.19534	2.40471e-14	7.88276e-12	22.0807	0.197363	0.51695	4.19976	3.32323	0.00152052	0.00651765	-1.86925	0.258165	0.381926	3.03191	1.9576	0.0547607	0.324981	-4.61193	0.273026	0.542347	3.96131	3.10495	0.00232118	0.0635813	-2.12074	0.295766	0.258292	3.901	1.5398	0.125762	0.303714	-5.38338
ENSG00000230069.3	LRRC37A15P	-1.04446	-2.11407	-2.27011	0.0244484	0.0851687	-3.38216	0.688207	-0.651491	-2.043	-1.21281	0.228021	0.366483	-4.92497	0.503926	-1.93689	-2.24985	-4.82891	2.63604e-06	3.17748e-05	4.14238	0.672689	-1.77624	-1.15224	-5.3423	1.49372e-06	2.98707e-05	5.0434	0.113249	-1.6212	0.250394	-4.19532	8.79031e-05	0.0158278	1.32255	0.212166	-2.12066	-2.09383	-4.15869	5.66968e-05	0.00811941	1.52294	0.450865	-1.32912	-2.11318	-2.88588	0.0044926	0.0749472	-2.08028
ENSG00000230189.7	GS1-124K5.2	-1.12942	-0.930538	-3.17395	0.00178332	0.0113661	-1.33313	0.202392	-1.95655	0.474068	-4.31997	3.64875e-05	0.000449494	1.98655	0.619002	-1.19336	-0.929884	-3.79166	0.000195383	0.00128462	0.55774	0.45594	-0.752073	-1.07225	-3.56522	0.00072123	0.00357975	-0.562755	0.152306	-0.606211	0.346899	-2.15157	0.0353162	0.265532	-3.86184	0.2163	-0.37537	-0.832922	-1.18724	0.237227	0.58571	-5.31202	0.859129	-0.521837	-0.749009	-2.00775	0.0465057	0.197799	-4.04507
ENSG00000230224.1	PHBP9	-1.60566	-0.28646	-4.7887	3.61674e-06	6.89258e-05	3.88773	0.425983	-0.347466	-1.00246	-1.08635	0.279903	0.423619	-5.19509	0.432181	-1.87349	0.305883	-5.43812	1.4842e-07	2.69942e-06	7.023	0.152397	-1.63977	0.530517	-5.93715	1.56779e-07	5.38289e-06	7.20845	0.119035	-0.638787	0.698398	-1.795	0.0775055	0.377481	-4.52384	0.581493	-0.73975	-0.166584	-2.24048	0.0266999	0.221879	-3.68675	0.194388	-1.02736	-0.382314	-3.70603	0.000297661	0.0263046	0.202586
ENSG00000230953.2	RP4-631H13.6	-1.76751	-1.72972	-2.9144	0.00404042	0.0216385	-2.00985	0.287612	-4.03865	-1.48115	-4.76963	6.20572e-06	0.000120549	2.46035	0.191392	-3.32681	-1.75249	-7.38748	3.43796e-12	4.23306e-10	15.4227	0.651724	-2.15295	-2.13933	-5.37751	1.30949e-06	2.71306e-05	5.01438	0.109579	-0.274124	-2.75755	-0.311733	0.756284	0.916516	-5.5481	0.25336	-2.71272	-1.59444	-3.68955	0.000325205	0.0212452	0.0651449	0.619118	-2.19039	-1.62749	-4.48149	1.48255e-05	0.00682178	2.6474
ENSG00000230982.1	DSTNP1	-1.58353	-0.694687	-4.70434	5.22704e-06	9.39539e-05	3.51338	0.724659	-1.20459	-1.07458	-3.29345	0.00136369	0.00707655	-1.1093	0.494432	-0.908943	-0.31625	-3.59404	0.000405353	0.00238998	-0.0992154	0.147295	-1.28415	-1.0053	-5.20573	2.48285e-06	4.34579e-05	4.59797	0.400965	-1.03882	-0.737333	-2.43497	0.0177696	0.191975	-3.20172	0.182226	-1.58477	-0.00591493	-4.72386	5.74855e-06	0.0020835	3.71618	0.552235	-1.09036	-0.355614	-3.76598	0.000239488	0.023672	0.391906
ENSG00000231925.11	TAPBP	0.076303	6.92402	0.520772	0.603199	0.748773	-6.49494	0.355619	0.156213	7.55835	1.18352	0.239374	0.378713	-5.96049	0.473281	0.38375	6.47424	2.99687	0.00305482	0.0132168	-2.5993	0.654884	0.490233	6.44878	5.24352	2.15799e-06	3.89293e-05	4.25629	0.130816	0.288664	8.05506	1.51815	0.134035	0.476964	-5.8785	0.191961	0.346538	7.04356	2.25599	0.0256853	0.218305	-4.44521	0.383989	0.660621	7.49945	2.90774	0.00420635	0.0730854	-2.74504
ENSG00000232104.3	RFX3-AS1	-0.762819	-1.00111	-1.82095	0.0703608	0.182573	-4.23764	0.208714	-0.891893	0.0850722	-2.97205	0.00369563	0.0153891	-1.92708	0.347045	-1.12094	-0.402568	-3.06575	0.0024552	0.0110408	-1.66362	0.520186	-0.343445	-1.01035	-1.33909	0.185597	0.291697	-5.27973	0.136143	-0.451363	2.05932	-0.8815	0.381436	0.714431	-5.86049	0.502536	-1.08842	-0.664095	-2.37586	0.0189189	0.187826	-3.34401	0.399054	-1.9779	-1.20935	-4.02305	9.16544e-05	0.0158836	1.16456
ENSG00000232112.3	TMA7	0.827007	5.21598	7.37074	6.92768e-12	1.66326e-09	16.6348	0.207856	0.504922	5.2949	3.70507	0.000344562	0.00243937	-0.237544	0.298872	0.974069	4.84919	6.1933	3.03952e-09	1.05676e-07	10.5856	0.424816	0.788207	5.45432	6.41427	2.47963e-08	1.40898e-06	8.66814	0.479785	0.674483	5.86209	4.34735	5.19105e-05	0.0124385	1.39593	0.973878	0.535665	4.75625	3.65426	0.00036867	0.0229049	-0.503727	0.294633	0.49246	5.02764	3.43786	0.000763203	0.036568	-1.06787
ENSG00000232545.1	KB-318B8.7	-3.14575	-2.58386	-6.04385	9.15244e-09	4.68779e-07	7.57145	0.586724	-1.95319	-1.85756	-2.91606	0.00436484	0.0174938	-2.08509	0.628521	-3.30774	-1.69903	-6.7172	1.69342e-10	1.02749e-08	12.1734	0.292335	-2.2083	-1.46577	-5.93155	1.60188e-07	5.47656e-06	6.9981	0.160806	-2.65458	-2.00098	-2.48723	0.0155654	0.181295	-3.01397	0.167017	-2.76835	-1.57105	-3.81677	0.000205453	0.0165224	0.443162	0.205932	-2.0685	-1.87804	-4.26126	3.61782e-05	0.0102653	1.88396
ENSG00000232860.7	SMG7-AS1	-0.76787	-1.1033	-2.50112	0.01332	0.0543677	-2.95248	0.357633	-0.493639	-0.749833	-1.42487	0.157267	0.279543	-4.83413	0.181058	-2.8882	-1.52451	-6.72722	1.60023e-10	9.80374e-09	12.4403	0.147991	-0.563217	-0.89573	-2.80849	0.00670897	0.0212095	-2.55625	0.168251	-0.311275	-0.421694	-0.951878	0.344837	0.686869	-5.49051	1.05431	-1.33369	-0.92257	-3.19005	0.00177039	0.055107	-1.32758	0.258083	-0.744819	-0.886533	-2.58026	0.010854	0.1109	-2.85217
ENSG00000232926.1	AC000078.5	-1.98808	-2.01646	-3.68216	0.0003098	0.00276946	-0.0382094	0.202902	-1.82817	-1.37818	-3.26439	0.00149656	0.0076029	-1.22834	0.348129	-2.73955	-0.956795	-5.48776	1.16166e-07	2.20463e-06	6.95891	0.261169	-1.4274	0.866068	-4.66378	1.78329e-05	0.000197537	2.75305	0.43794	-1.09804	-1.89813	-1.75884	0.0835154	0.390177	-4.30615	0.685055	-1.23283	-0.701421	-2.16005	0.0325419	0.243167	-3.76996	0.806678	-1.44	-1.24003	-2.78081	0.00613388	0.0860679	-2.34713
ENSG00000233025.1	CRYZP1	-1.36395	-1.82691	-3.18523	0.00171903	0.0110609	-1.33287	0.47393	-0.499378	-1.92255	-1.19949	0.233136	0.372283	-4.97059	0.463985	-2.21075	-1.6616	-4.5616	8.60873e-06	8.76888e-05	3.17357	0.589884	-0.794246	-1.82807	-3.14124	0.00261285	0.0100153	-1.65568	0.152579	-2.81269	-1.15902	-3.97213	0.000187395	0.0229286	0.472322	0.27306	-2.27445	-1.83595	-3.39129	0.000913694	0.0374219	-0.777579	0.227857	-1.1632	-1.37327	-2.48833	0.0139523	0.124484	-3.01941
ENSG00000233110.1	RP11-301L8.2	-1.81774	-1.16044	-2.77187	0.00619074	0.0302134	-2.3365	0.187705	-1.00684	1.64037	-3.09631	0.00253453	0.0115163	-1.67151	0.19203	-3.5793	1.71894	-5.20965	4.4919e-07	7.05585e-06	6.01278	0.588598	-1.19347	-0.055259	-4.7067	1.52995e-05	0.000174355	2.92534	0.510192	-2.56225	-3.35719	-2.37309	0.0207392	0.204432	-3.23713	0.42594	-2.10315	1.04208	-3.60888	0.000432668	0.0252705	-0.146325	0.452836	-1.7581	-0.0209687	-3.53698	0.000542127	0.0321517	-0.316997
ENSG00000233178.7	RP11-88I18.2	-1.16781	-0.921396	-3.27431	0.00128184	0.00871525	-1.06439	0.697364	-0.431818	-1.1115	-0.994731	0.322237	0.467035	-5.26157	0.812707	-0.904489	-0.38657	-3.13293	0.00197678	0.00918722	-1.48589	0.149667	-0.55983	-0.448388	-2.9386	0.0046747	0.0159482	-2.28928	0.105501	-0.590207	-0.522927	-1.84321	0.0700573	0.362658	-4.32597	0.482359	-0.697783	0.0930796	-1.63148	0.105128	0.420481	-4.8015	0.440602	-1.55468	-1.03089	-2.54634	0.0119169	0.115608	-2.89265
ENSG00000233231.1	HNRNPA1P49	-1.89514	-1.14955	-4.53929	1.06016e-05	0.000168884	2.81135	0.194754	-0.830781	-1.36342	-1.95688	0.0531139	0.122393	-3.98213	0.298868	-3.65241	-1.92129	-6.58799	3.499e-10	1.78782e-08	11.3447	0.152719	-1.56083	-2.57123	-4.35812	5.22248e-05	0.00045639	1.74832	0.107885	-1.17462	0.760703	-2.30116	0.0247412	0.223818	-3.58405	1.0202	-0.989374	-1.19256	-1.8052	0.0732798	0.352624	-4.37851	0.282001	-0.194813	-0.686733	-0.49982	0.61795	0.762912	-5.81473
ENSG00000233237.6	LINC00472	-1.27379	1.08084	-3.91155	0.000132067	0.00138129	0.907738	0.585841	-0.318146	-0.19127	-0.871439	0.385575	0.529818	-5.47928	0.331418	-0.955737	2.22537	-3.13337	0.00197394	0.00917743	-1.70859	0.659367	-0.435308	-0.167433	-1.7986	0.0771165	0.146876	-4.71448	0.166507	-0.268128	-5.44434	-0.240648	0.810618	0.939607	-5.23141	0.175427	-0.558816	1.31557	-1.32588	0.187129	0.530489	-5.38033	0.521086	-1.85227	0.233193	-2.72557	0.00720039	0.0927432	-2.52506
ENSG00000233806.7	LINC01237	-1.5966	-1.7281	-3.00016	0.00310155	0.0176154	-1.80026	0.218261	-1.83133	-1.34009	-2.97537	0.00365905	0.0152772	-1.92506	0.218263	-0.275142	-3.1037	-0.441126	0.659574	0.790405	-5.64881	0.154644	-0.332375	-2.8602	-0.832058	0.408678	0.529124	-5.50618	0.125639	-1.10842	0.974246	-2.65063	0.0101728	0.15093	-2.84875	0.17367	-2.14169	-0.807125	-2.65095	0.00899027	0.127405	-2.67113	0.204649	-0.849715	-0.564127	-1.88801	0.0609981	0.219337	-4.25299
ENSG00000234329.1	RP11-767N6.2	-1.47729	-1.4695	-2.65715	0.00862656	0.0390782	-2.59462	0.198065	-0.41166	-1.76149	-1.17844	0.241381	0.381145	-5.0131	0.519338	-1.23431	-1.57934	-3.59666	0.000401525	0.0023724	-0.0708167	0.259291	-1.407	-1.57661	-5.063	4.20366e-06	6.3894e-05	4.08301	0.323558	-0.931325	-1.295	-2.04612	0.0449714	0.297725	-3.9025	0.650779	-1.39341	-1.70353	-3.03308	0.00290577	0.0718512	-1.73023	0.257665	-1.01555	-1.16701	-2.91403	0.00412714	0.0724905	-2.03096
ENSG00000234338.1	RP11-797H7.1	-2.09542	-0.747086	-4.18877	4.48297e-05	0.000559383	1.65204	0.762739	-1.65235	0.0496007	-3.42235	0.000896752	0.0050661	-0.735842	0.55013	-4.60547	0.0507435	-9.01469	1.2195e-16	9.61921e-14	24.5577	0.358287	-1.26342	1.13466	-5.67901	4.20058e-07	1.14435e-05	6.27408	0.447397	-0.869162	-1.02595	-1.55235	0.125645	0.462617	-4.70095	0.19078	-3.35337	0.135134	-6.0738	1.20325e-08	3.97945e-05	8.95693	0.523282	-1.22112	-0.165782	-3.48744	0.000643757	0.0342413	-0.467576
ENSG00000234630.1	LL22NC03-2H8.4	-1.74456	-2.39583	-2.56284	0.011243	0.0479799	-2.79869	0.196584	-1.97862	-1.83126	-3.5523	0.000581355	0.00362436	-0.560849	0.190825	-3.09387	-1.8858	-5.83231	2.03427e-08	5.01434e-07	8.13377	0.149811	-2.05548	-0.731699	-6.35967	3.06601e-08	1.64454e-06	8.60469	0.112846	-1.75531	-1.10977	-2.23486	0.0290222	0.24083	-3.53203	0.954996	-2.7113	-1.77828	-4.53542	1.25964e-05	0.00340077	2.76169	0.700541	-1.2447	-2.00765	-2.19843	0.0294848	0.167265	-3.57754
ENSG00000234750.1	CTD-2666L21.2	-0.823033	-2.43134	-1.41776	0.158079	0.317858	-4.69334	0.690362	-0.401195	-2.66134	-0.741619	0.460034	0.598471	-5.27439	0.542177	-2.46793	-2.49983	-4.51598	1.04833e-05	0.000103606	2.87796	0.308061	-0.930754	-3.00206	-2.08654	0.0411908	0.0896341	-3.84778	0.144097	-1.58874	-1.42682	-2.35966	0.0214392	0.207624	-3.28855	0.421125	-1.0767	-2.63871	-1.66846	0.0975511	0.404552	-4.46213	0.213286	-1.50278	-1.98092	-2.84869	0.00502109	0.0791045	-2.17046
ENSG00000235316.1	DUSP8P5	-0.555325	1.04739	-2.24922	0.0257739	0.0888537	-3.62981	0.220256	-0.356863	1.88234	-1.17813	0.241506	0.381247	-5.43919	0.187153	-1.07295	2.01866	-4.89509	1.95161e-06	2.45199e-05	4.69125	0.612318	-0.928951	1.53102	-4.62959	2.01398e-05	0.000217403	2.58422	0.136841	-1.0712	1.7297	-3.57907	0.000674712	0.043047	-0.514573	0.163399	-0.967119	1.85764	-3.2369	0.00152168	0.0514823	-1.36755	0.524729	-0.522913	1.74969	-2.29362	0.023232	0.153653	-3.67422
ENSG00000235552.4	RPL6P27	1.14306	1.9235	5.30742	3.41072e-07	9.50407e-06	6.34904	0.256186	1.26914	1.67198	5.30055	6.77512e-07	2.457e-05	5.74926	0.199655	1.00824	1.86094	4.53293	9.74476e-06	9.69904e-05	3.08654	0.312358	0.254134	0.897458	1.23702	0.220904	0.333728	-5.67845	0.399736	0.79821	2.87012	2.47986	0.0158608	0.182492	-3.55048	0.225317	0.675348	1.95901	2.56612	0.0113795	0.145518	-3.28414	0.215328	0.164524	1.70686	0.726328	0.468795	0.646628	-5.95431
ENSG00000235865.2	GSN-AS1	-1.03624	-0.124631	-2.55114	0.0116129	0.0490917	-2.87642	0.184559	-1.4548	-0.940542	-2.89785	0.00460549	0.018205	-2.08822	0.239459	-1.1452	0.490088	-3.18602	0.00166128	0.00792371	-1.37931	0.320762	-0.332795	-1.84913	-0.883662	0.380408	0.502183	-5.65198	0.230813	-0.590142	-1.94115	-1.00803	0.317342	0.664092	-5.22821	0.23247	-1.40742	1.21826	-3.69341	0.000320766	0.0210393	0.09213	0.294494	-1.29304	0.476002	-3.28154	0.00129012	0.0447734	-1.08371
ENSG00000235910.1	APOA1-AS	-2.65887	-3.2195	-3.74001	0.000250763	0.00234132	-0.0983248	0.338084	-0.714502	-3.81306	-1.11827	0.266097	0.408935	-4.85753	0.317575	-1.8619	-2.92994	-3.16765	0.00176473	0.00833994	-1.33859	0.344848	-2.00334	-2.77617	-5.4081	1.1677e-06	2.48811e-05	4.9989	0.447201	-0.65736	-4.19194	-0.852859	0.397005	0.725566	-5.09723	0.230968	-1.89831	-2.8053	-2.68117	0.00825513	0.121883	-2.55705	0.71799	-1.6816	-3.24067	-3.17616	0.00181942	0.0512094	-1.38053
ENSG00000237037.9	NDUFA6-AS1	-0.553184	0.227318	-2.00969	0.0460351	0.134934	-4.02083	0.487869	-0.600554	0.698819	-2.69491	0.00824375	0.0286811	-2.63472	0.187778	-0.457572	-0.313625	-2.32413	0.0210709	0.0645136	-3.53653	0.192684	-0.971819	2.6153	-4.76383	1.24662e-05	0.000148225	2.92885	0.10909	-0.289247	0.361808	-1.23127	0.222848	0.580787	-5.2905	1.02096	-0.113997	0.839021	-0.469009	0.639822	0.859703	-6.09483	0.182489	-0.230123	0.944635	-1.04145	0.299378	0.492954	-5.57657
ENSG00000237296.9	SMG1P1	-1.87436	-0.453297	-4.03679	8.16063e-05	0.000928255	1.2086	0.187715	-0.429063	-1.35084	-0.995145	0.322036	0.466798	-5.23267	0.180143	-1.67104	-0.31336	-4.11107	5.64135e-05	0.000437863	1.65479	0.207944	-1.79214	-0.430302	-5.10327	3.6251e-06	5.73764e-05	4.26245	0.206951	-1.03542	0.589712	-1.63875	0.106307	0.432034	-4.73965	0.189995	-1.13141	-0.626804	-2.41947	0.0168798	0.177896	-3.24688	0.194776	-1.02008	-0.865418	-2.51898	0.0128414	0.119287	-2.98082
ENSG00000237522.1	NONOP2	-1.28796	0.332067	-3.28381	0.00124191	0.00850177	-1.02792	0.399707	-0.781122	-0.104823	-2.72046	0.0076735	0.0271207	-2.52784	0.385009	-2.95107	-0.80145	-7.17025	1.24449e-11	1.24972e-09	14.9171	0.25233	-1.31274	0.0833538	-4.64872	1.88156e-05	0.000206058	2.73418	0.13689	-0.750019	1.77856	-1.94896	0.0558067	0.327558	-4.37818	0.677383	-0.549501	-0.3086	-1.79485	0.0749232	0.356976	-4.51199	0.564451	-0.440881	0.186383	-1.28986	0.19913	0.389303	-5.21706
ENSG00000237641.1	RP11-690I21.1	-2.24914	-1.49526	-4.72863	4.70335e-06	8.58026e-05	3.3339	0.201004	-1.00148	-0.251561	-2.83202	0.00558066	0.0211878	-2.25739	0.180518	-2.22812	-0.621027	-6.92362	5.21938e-11	3.86342e-09	13.935	0.250667	-1.62333	-1.0725	-5.67047	4.33914e-07	1.16891e-05	6.17644	0.231053	-1.72021	-1.01752	-4.12371	0.000112315	0.0179615	1.01873	0.612956	-1.68685	-0.521074	-4.59273	9.94475e-06	0.00298998	3.19324	0.187646	-1.26631	-0.790918	-4.15039	5.60217e-05	0.0132057	1.64133
ENSG00000237938.5	RP11-288I21.1	-1.23602	-0.432246	-3.38094	0.000895005	0.00651155	-0.757091	0.796357	-0.887025	-0.326777	-3.08253	0.00264417	0.0119163	-1.63907	0.622522	-1.1665	-0.474219	-4.04911	7.22153e-05	0.000542496	1.43713	0.401276	-1.07032	-0.768726	-5.05984	4.25265e-06	6.43551e-05	4.11159	0.143234	-2.16074	-1.25361	-3.81286	0.000317556	0.0293504	0.0979482	0.553259	-1.93269	-0.820945	-4.82446	3.75014e-06	0.00148091	4.00288	0.188041	-0.537581	-0.752844	-2.20456	0.0290424	0.166162	-3.66934
ENSG00000238197.5	PAXBP1-AS1	-0.638727	0.888984	-2.76235	0.00636606	0.0308828	-2.4486	0.195031	-1.25306	1.42595	-4.81928	5.07208e-06	0.000103953	3.83783	0.32544	-0.0301634	1.46629	-0.149604	0.88122	0.932928	-6.36793	0.150315	-0.504184	2.7219	-3.50737	0.000864245	0.004148	-1.10307	0.344464	-0.0974451	0.763855	-0.383917	0.702347	0.894362	-5.9982	0.743849	-0.0445208	1.06364	-0.193853	0.846584	0.948774	-6.22253	0.324848	-0.689826	0.907481	-3.2043	0.00166119	0.0494788	-1.33787
ENSG00000239382.10	ALKBH6	0.357232	2.85664	2.72793	0.00703827	0.0334439	-2.78368	0.691294	0.208949	3.23597	1.21749	0.226245	0.364541	-5.63722	0.670692	0.632704	2.81008	4.92198	1.72572e-06	2.19995e-05	4.65628	0.167305	0.54121	3.88142	4.13973	0.000110358	0.000818594	0.665321	0.465083	0.144744	4.193	1.06295	0.291907	0.644468	-6.08964	0.848075	0.475795	3.59135	3.10137	0.00234748	0.0637022	-2.07637	0.760501	0.14666	3.36343	1.11475	0.26678	0.460115	-5.83635
ENSG00000239407.5	LL0XNC01-237H1.2	-1.64519	-0.579184	-6.084	7.45174e-09	3.98364e-07	9.05716	0.186843	-1.89907	-0.781218	-6.16335	1.46051e-08	1.78438e-06	8.23942	0.1882	-1.98045	-1.13129	-6.67363	2.16506e-10	1.21171e-08	12.5827	0.450344	-0.94656	-1.00407	-3.41391	0.00115368	0.00523037	-0.984762	0.297595	-1.45446	-0.118025	-3.45773	0.00098746	0.051731	-0.784206	0.496021	-2.01865	-0.596126	-4.99853	1.76697e-06	0.00114026	4.6889	0.227928	-1.92916	-1.02939	-5.74904	5.02153e-08	0.000335037	7.6359
ENSG00000239763.2	AC009120.3	-1.5017	-1.43501	-4.08303	6.8126e-05	0.000795099	1.283	0.651819	-0.116484	-0.551827	-0.392534	0.695488	0.794329	-5.72432	0.216467	-2.14174	-1.2303	-4.79125	3.12368e-06	3.67404e-05	4.10788	0.160247	-1.01926	0.160053	-5.25993	2.03036e-06	3.72392e-05	4.80372	0.26575	-0.712676	-1.31409	-1.55422	0.125197	0.462308	-4.6793	0.331378	-1.53699	-0.60978	-4.29639	3.30497e-05	0.00607941	2.13304	0.188675	-0.747161	-0.820545	-2.9367	0.00385278	0.0701863	-1.99057
ENSG00000239883.8	PARGP1	-1.14753	1.32436	-5.616	7.7645e-08	2.75445e-06	7.56546	0.196103	-0.618566	1.44429	-2.70796	0.00794798	0.0278682	-2.65722	0.187552	-1.24674	1.66787	-7.4101	3.00314e-12	3.77126e-10	17.2906	0.161149	-1.98781	2.3917	-7.84008	9.23121e-11	4.05116e-08	14.3459	0.215946	-1.00194	2.26919	-3.05934	0.00326903	0.0864309	-1.97155	0.180964	-0.916559	1.72339	-3.7986	0.000219527	0.0171576	0.38776	0.230354	-0.97287	1.61785	-5.17357	7.41679e-07	0.00104179	5.61905
ENSG00000240429.1	LRRFIP1P1	-1.24524	0.310543	-4.49238	1.29198e-05	0.000197618	2.90297	0.516017	-1.57564	-0.0823896	-3.90505	0.000170038	0.00143656	0.659594	0.744477	-1.72677	0.396696	-6.69237	1.94815e-10	1.11705e-08	13.1262	0.191655	-0.857474	-2.0393	-2.88822	0.00538283	0.0178224	-2.25837	0.25454	-1.54924	1.24267	-3.64617	0.000544899	0.0386586	-0.292515	0.811735	-1.36028	0.436836	-4.17766	5.26714e-05	0.00787334	1.7387	0.478961	-1.41164	-0.0882538	-4.45508	1.65265e-05	0.00696083	2.73964
ENSG00000240445.3	FOXO3B	-0.866523	-0.108301	-2.73522	0.00689074	0.0328707	-2.45553	0.186429	-0.525853	-0.572397	-1.80015	0.0748123	0.15935	-4.31125	0.678603	-1.33731	-0.379479	-4.94185	1.57534e-06	2.03496e-05	4.86401	0.73127	-1.5097	-0.731623	-6.18138	6.11907e-08	2.6564e-06	8.01264	0.206391	-1.41383	0.418361	-3.75022	0.000389579	0.032665	0.0210995	0.683437	-1.99954	-0.359349	-5.64404	9.44323e-08	0.000192192	7.3073	0.183745	-1.22268	-0.78573	-3.51668	0.000581785	0.0331832	-0.377342
ENSG00000240764.3	PCDHGC5	-1.26262	-0.806584	-3.59005	0.000431605	0.0036291	-0.166099	0.353856	-1.45167	0.043507	-3.52824	0.00063044	0.0038705	-0.438338	0.735142	-2.7746	-0.263877	-6.81923	9.49006e-11	6.337e-09	13.3759	0.392826	-0.973588	1.9521	-5.29724	1.76715e-06	3.36651e-05	4.86982	0.286274	-0.317057	-3.31357	-0.359617	0.72035	0.90273	-5.45653	0.3271	-1.8865	1.14297	-4.06783	8.04218e-05	0.00956376	1.35311	0.236311	-1.73649	-0.391475	-2.76921	0.00634526	0.0876059	-2.3979
ENSG00000240970.1	RPL23AP64	-1.23065	-0.845596	-3.0023	0.00308089	0.0175148	-1.77811	0.218474	-1.77128	-0.691496	-4.29067	4.08035e-05	0.000488787	1.76334	0.215012	-2.30392	-1.13801	-5.65403	5.05653e-08	1.07797e-06	7.71366	0.183205	-1.23237	-0.760032	-3.80953	0.000330274	0.00193955	0.138052	0.347621	-2.6557	-0.938975	-4.07788	0.000131243	0.019693	0.814479	0.219185	-1.08598	-0.726872	-2.28449	0.0239087	0.210247	-3.52827	0.738984	-0.678384	-0.725451	-1.53336	0.127341	0.30529	-4.80491
ENSG00000241973.10	PI4KA	-0.209356	6.52465	-2.05725	0.0411791	0.124584	-4.55454	0.321516	-0.407651	6.59735	-3.09431	0.00255011	0.0115725	-2.10348	0.605162	-0.445377	6.84037	-3.95365	0.000105059	0.000750368	0.530685	0.281039	-0.447751	7.86708	-3.99352	0.000180291	0.00119486	-0.0447903	0.233544	-0.340406	6.7846	-1.92366	0.0589695	0.33507	-5.11865	0.55233	-0.271719	6.99455	-1.78918	0.0758364	0.358546	-5.35128	0.192571	-0.108553	6.74506	-0.88336	0.378487	0.568113	-6.4
ENSG00000241975.1	ELOCP19	-1.22297	-1.14635	-3.71343	0.000276426	0.0025343	0.184376	0.361947	-1.31359	-1.14033	-3.04598	0.00295658	0.0129998	-1.73644	0.319815	-2.5629	-1.21331	-6.97164	3.95725e-11	3.13119e-09	13.8793	0.520458	-1.79012	-3.66927	-3.33185	0.0014814	0.0063817	-1.15228	0.478634	-2.34497	-0.431487	-4.12451	0.000112006	0.0179615	1.03054	0.188379	-1.66883	-1.31617	-3.60263	0.00044226	0.0254186	-0.147295	0.697854	-0.729737	-0.878645	-1.77011	0.0787848	0.243951	-4.43248
ENSG00000242294.6	STAG3L5P	-0.530886	3.77439	-1.9121	0.0575345	0.158352	-4.61326	0.200905	-0.524026	4.2241	-2.04458	0.04349	0.105125	-4.43342	0.294142	-1.28282	3.77848	-5.09068	7.88985e-07	1.13281e-05	5.43447	0.694341	-1.57599	4.81174	-7.74755	1.3281e-10	4.93174e-08	13.9011	0.128435	-0.879837	3.37326	-2.25796	0.0274616	0.234927	-3.98749	0.472518	-0.826687	3.90044	-2.58726	0.0107361	0.141603	-3.3673	0.395218	-0.213554	4.08844	-0.955115	0.34109	0.53431	-6.07515
ENSG00000242612.6	DECR2	0.687604	3.83135	3.00554	0.0030499	0.0173975	-2.16936	0.301981	0.0211508	5.07608	0.0856685	0.931899	0.956661	-6.58562	0.269159	0.991997	3.06461	6.9051	5.80559e-11	4.18683e-09	14.5226	0.147459	0.586528	4.04092	3.68784	0.000488979	0.00264215	-0.76123	0.478069	0.125537	2.62156	0.438683	0.662409	0.876506	-6.27206	0.21217	0.572048	3.90127	2.63812	0.00931965	0.130104	-3.36778	0.205117	0.513981	4.45326	1.46246	0.145755	0.32804	-5.59478
ENSG00000242798.1	RP11-506M12.1	-0.217963	-1.85847	-0.58514	0.559224	0.714339	-5.49767	0.254738	-0.413106	-1.3769	-1.31522	0.191406	0.323505	-4.9009	0.26017	-1.73657	-2.06201	-5.08759	8.00502e-07	1.14739e-05	5.22326	0.155378	-1.17872	-0.874431	-4.88276	8.11506e-06	0.000106222	3.51417	0.145071	-0.220884	-1.81683	-0.551828	0.58304	0.835252	-5.59661	0.184417	-0.66285	-1.22609	-1.74291	0.0836352	0.375886	-4.49594	0.308981	-0.427331	-1.14881	-1.53568	0.12677	0.304883	-4.77719
ENSG00000242950.6	ERVW-1	-1.52326	-2.50989	-2.16252	0.031966	0.103963	-3.56397	0.704217	-0.614102	-2.41471	-0.891108	0.374983	0.519919	-5.1823	0.834945	-4.33721	-1.64907	-6.60413	3.19732e-10	1.67088e-08	11.2938	0.150959	-1.11879	-0.892377	-3.79285	0.000348668	0.0020192	0.0888368	0.257669	-2.22219	-1.42737	-2.54616	0.0133781	0.170437	-2.90932	1.02446	-1.42992	-1.36929	-2.16835	0.0318914	0.240875	-3.6884	0.516832	-2.54995	-1.99034	-4.01169	9.57211e-05	0.0159514	1.02651
ENSG00000243056.1	EIF4EBP3	0.957494	4.14106	5.38291	2.38663e-07	7.03691e-06	6.62534	0.731589	0.438177	4.78672	1.59422	0.114001	0.220197	-5.33904	0.317623	1.22902	3.46465	8.43548	5.23488e-15	2.23955e-12	23.5629	0.149762	0.884958	2.50082	5.364	1.37736e-06	2.79843e-05	5.04887	0.110074	0.371012	3.14511	1.50523	0.137318	0.481303	-5.37093	0.696367	0.679761	3.98119	3.4667	0.000707823	0.0318533	-1.03921	0.203785	0.44277	4.26163	1.7723	0.0784198	0.243498	-5.07732
ENSG00000243107.1	AC000120.7	-1.56858	-1.13748	-3.36132	0.000956778	0.00689383	-0.843781	0.237661	-1.72978	-1.31737	-3.76086	0.000283629	0.00209275	0.108011	0.19222	-3.23656	-1.36406	-6.13851	4.07569e-09	1.32736e-07	9.60952	0.230356	-1.27511	-0.536742	-4.85892	8.84701e-06	0.000114138	3.43889	0.366621	-0.860597	-0.343792	-1.97279	0.0529615	0.31915	-4.11694	0.190592	-1.25676	-1.1741	-2.79001	0.00603688	0.104219	-2.35351	0.463058	-1.03044	-1.15249	-3.23266	0.00151469	0.0480095	-1.19041
ENSG00000243305.1	RP11-362A9.3	-2.19253	-0.755927	-6.31339	2.26769e-09	1.44842e-07	9.8171	0.501803	-1.30504	-2.0743	-2.96432	0.00378203	0.0156763	-1.96281	0.827884	-3.10822	0.719615	-9.8519	4.4546e-19	1.24932e-15	30.9176	0.167848	-2.07415	-3.70015	-3.62999	0.000587892	0.00305357	-0.390988	0.436618	-1.57836	-0.508131	-3.29748	0.00161454	0.0624938	-1.20077	0.953369	-2.23868	-0.102684	-4.13518	6.2096e-05	0.00843552	1.57367	0.183154	-1.65841	-0.490205	-4.20872	4.45541e-05	0.0114333	1.84045
ENSG00000243364.7	EFNA4	0.572365	1.4795	2.05847	0.041061	0.124339	-4.12695	0.258898	1.07145	3.12798	4.17078	6.41635e-05	0.000687888	1.46473	0.187466	0.471563	0.562745	1.91067	0.0574041	0.141415	-4.53005	0.496279	0.634958	0.334551	2.67683	0.00957193	0.0282684	-3.00397	0.105828	0.130632	2.21142	0.520988	0.604222	0.84566	-6.16107	0.834853	0.873936	1.27766	2.37929	0.018751	0.187213	-3.63368	0.481788	1.11581	2.83387	2.23872	0.0266787	0.161403	-4.04449
ENSG00000243678.11	NME2	1.21181	7.91261	6.95742	7.04907e-11	9.62228e-09	14.3934	0.43115	0.541878	7.62803	4.21104	5.51629e-05	0.000614582	1.4549	0.326666	1.23186	7.49412	6.3959	1.01263e-09	4.28854e-08	11.6345	0.505835	0.57473	6.03925	5.09995	3.66963e-06	5.80052e-05	3.75093	0.106276	0.179853	8.56338	1.31543	0.193188	0.549039	-6.1798	0.595743	0.505043	7.51852	2.62503	0.00966718	0.132641	-3.58913	0.551956	0.566836	7.5926	3.65292	0.000360142	0.0270113	-0.482525
ENSG00000244161.1	FLNB-AS1	-2.54775	1.7251	-4.52469	1.12765e-05	0.000177118	3.05245	0.535067	-1.49364	1.13292	-3.32717	0.00122335	0.00648467	-1.00454	0.394563	-2.77674	2.31846	-5.49848	1.10159e-07	2.10326e-06	7.37965	0.317511	-1.57389	1.00276	-6.37044	2.94035e-08	1.58948e-06	8.80165	0.12837	-1.86536	-0.298946	-2.93908	0.00461237	0.102204	-2.0784	0.906968	-2.4668	2.64345	-4.34649	2.7078e-05	0.0053785	2.31927	0.32837	-0.715524	2.89564	-1.86929	0.0635755	0.223227	-4.61163
ENSG00000244480.1	AC005154.7	-1.1693	0.609784	-4.15093	5.21174e-05	0.000635861	1.7098	0.482407	-0.972835	0.710033	-3.06307	0.00280647	0.0124912	-1.71411	0.53922	-1.65316	0.511567	-5.01794	1.10827e-06	1.50641e-05	5.21712	0.46527	-0.810429	1.07341	-3.54935	0.00075805	0.00373028	-0.770269	0.387882	-0.532669	0.449529	-1.55433	0.125171	0.462308	-4.86914	1.04821	-0.435863	0.987586	-1.88128	0.0620955	0.326444	-4.50899	0.79311	-0.65008	0.769405	-2.58781	0.0106293	0.109897	-2.93252
ENSG00000244716.3	RP11-20O24.4	0.937478	-0.204386	3.53485	0.000524899	0.00423987	-0.301066	0.189136	1.371	-0.456923	3.64862	0.000418733	0.0028216	-0.0763899	0.195685	0.591026	-0.315652	1.99997	0.0467863	0.120985	-4.27467	0.511367	0.127208	-1.06078	0.521804	0.603729	0.706566	-5.99643	0.114388	0.129768	0.580879	0.296697	0.767685	0.921733	-6.01202	0.522925	0.744914	-0.214166	2.56844	0.0113072	0.145192	-3.04472	0.645886	0.610041	-0.464861	2.06524	0.0406593	0.188323	-4.01368
ENSG00000245148.2	ARAP1-AS2	-1.3214	-0.84788	-2.81279	0.00548587	0.0275626	-2.24274	0.41098	-1.16471	-0.654015	-2.88433	0.00479198	0.0188063	-2.12172	0.264957	-2.42697	-1.6023	-4.58965	7.62125e-06	7.89688e-05	3.27496	0.21732	-1.23712	-0.774263	-4.84645	9.25546e-06	0.000117889	3.39441	0.458143	-1.3931	-0.525121	-2.8887	0.0053147	0.110419	-2.20677	0.197004	-1.84149	-0.864904	-4.30435	3.2023e-05	0.00596665	2.13391	0.192651	-0.857264	-1.05574	-2.65617	0.00877765	0.10102	-2.6644
ENSG00000245711.2	NADK2-AS1	-1.72083	-2.2189	-3.59523	0.000423704	0.00357496	-0.28602	0.216742	-2.39305	-1.88751	-3.26963	0.00147175	0.00750425	-1.29927	0.541006	-3.26633	-1.21057	-7.15507	1.36043e-11	1.34136e-09	14.5504	0.275751	-1.4842	-3.3803	-4.14415	0.000108718	0.000807922	1.06414	0.110046	-2.1303	-2.50347	-3.58859	0.000654638	0.0427986	-0.621392	0.194922	-0.905706	-1.5285	-1.49969	0.136039	0.465993	-4.80657	0.231257	-1.45449	-1.96866	-3.02672	0.00292065	0.0630225	-1.73081
ENSG00000246477.3	AF131216.6	-2.02672	-0.214938	-4.91563	2.06066e-06	4.29877e-05	4.31894	0.185483	-0.363746	-1.19974	-1.01974	0.310279	0.454572	-5.23222	0.699463	-1.38558	-1.15493	-3.99659	8.88333e-05	0.00064786	1.24122	0.356586	-1.04992	-1.41276	-2.93696	0.00469632	0.0160061	-2.19407	0.131063	-0.782519	0.182419	-1.6095	0.112564	0.441895	-4.75409	0.788802	-1.76336	-0.296745	-3.80804	0.000212104	0.0168337	0.502353	0.631915	-1.26223	-0.594338	-3.50323	0.000609569	0.0336952	-0.417239
ENSG00000246596.6	RP11-1277A3.2	-1.79903	0.0155009	-4.24919	3.51726e-05	0.000455364	1.97328	0.190362	-1.65551	1.69545	-3.93139	0.000154657	0.00133827	0.796718	0.180112	-0.693113	0.576029	-2.86342	0.00461413	0.0186308	-2.30919	0.151941	-1.64629	1.44145	-7.38524	5.52311e-10	1.21192e-07	12.6003	0.143393	-1.7475	0.494804	-3.61579	0.000600405	0.0409962	-0.35634	0.256111	-1.50254	0.638887	-4.83459	3.59103e-06	0.00143957	4.17006	0.18273	-1.57756	0.626019	-5.8616	2.90832e-08	0.000258724	8.46312
ENSG00000246859.2	STARD4-AS1	-1.7025	1.12331	-3.49329	0.000607312	0.00477364	-0.42019	0.19146	-2.07151	2.91182	-3.84191	0.000213062	0.00168893	0.493172	0.187903	-2.42375	1.49298	-3.82654	0.000171237	0.00114647	0.645715	0.482415	-1.8971	5.2645	-8.78856	2.25715e-12	3.89149e-09	17.8982	0.177645	-0.567419	2.9818	-1.04866	0.298384	0.649223	-5.82049	0.1861	-1.50165	2.35749	-2.9899	0.00331949	0.0773808	-2.08084	0.712638	-1.23753	2.02033	-3.3474	0.0010364	0.0416106	-0.95905
ENSG00000247735.2	CTD-2574D22.2	-0.731153	-2.94912	-1.1456	0.253561	0.436732	-4.9522	0.292493	-1.77007	-1.11668	-3.08317	0.00263893	0.0119005	-1.65576	0.820283	-0.243842	-2.54048	-0.552377	0.581275	0.73104	-5.66591	0.147552	-0.943555	-1.17446	-3.39067	0.00123874	0.00553081	-1.03472	0.51715	-1.07673	-0.557053	-3.46575	0.000963129	0.051006	-0.762144	0.995384	-0.142728	-2.03686	-0.336878	0.736734	0.904987	-5.78599	0.451596	-1.16737	-1.82514	-2.83852	0.00517508	0.0798726	-2.19979
ENSG00000248213.3	CICP16	-1.45365	-1.3319	-2.96006	0.00351221	0.0193492	-1.88837	0.738548	-1.16516	-1.34336	-2.23104	0.0278828	0.0747182	-3.48592	0.850854	-2.82029	-1.80659	-5.65849	4.9438e-08	1.06021e-06	7.48278	0.546138	-2.05128	-0.705989	-5.43822	1.04295e-06	2.30951e-05	5.39196	0.119703	-2.75336	-1.99638	-3.29987	0.00160291	0.0624938	-1.29742	0.512367	-2.87907	-1.58325	-4.48298	1.56113e-05	0.00399464	2.58813	0.187977	-2.89491	-1.54508	-5.12217	9.35293e-07	0.0011346	4.87409
ENSG00000248971.2	KRT8P46	-1.06291	-2.57535	-2.0065	0.0463781	0.135703	-3.83594	0.555914	-0.375509	-2.48326	-0.763565	0.446901	0.587139	-5.27404	0.516343	-2.12255	-2.74183	-3.99647	8.8875e-05	0.000647976	1.1043	0.363872	-1.67035	-1.40446	-5.53329	7.29236e-07	1.73585e-05	5.661	0.185389	-3.18278	-0.00472858	-5.1115	3.27347e-06	0.00361688	3.92629	0.616044	-1.53228	-2.53153	-2.38659	0.018398	0.185367	-3.19539	0.484779	-1.13178	-2.55133	-1.99063	0.0483791	0.200643	-3.93086
ENSG00000249915.7	PDCD6	0.724902	5.55616	5.97211	1.31865e-08	6.35915e-07	9.36461	0.276712	0.416221	6.28743	3.85121	0.000206132	0.00164488	0.219712	0.238606	0.498128	5.40112	4.56381	8.52661e-06	8.69576e-05	2.92823	0.609846	0.102202	6.02117	1.04869	0.29853	0.41881	-6.59979	0.116897	0.396335	6.40607	3.03556	0.00350158	0.0890338	-2.60427	0.200443	0.263593	5.45536	2.17895	0.0310777	0.239147	-4.55693	0.224553	0.575026	5.89348	3.13709	0.00206238	0.0544956	-2.03558
ENSG00000250251.6	PKD1P6	-0.479485	5.37007	-2.84833	0.00493394	0.0253824	-2.65997	0.443007	-0.105547	4.28938	-0.587194	0.55838	0.683222	-6.32648	0.207983	-1.23141	6.01999	-7.86686	1.86817e-13	3.99615e-11	20.0439	0.418554	-0.994594	6.79063	-5.87007	2.02737e-07	6.53333e-06	6.57599	0.22583	-0.273943	4.38342	-1.22447	0.225386	0.584331	-5.90417	0.93351	-0.776012	6.19644	-3.13873	0.00208587	0.0602489	-2.1445	0.203914	-1.16234	5.26555	-2.91788	0.00407926	0.072274	-2.50236
ENSG00000250299.5	MRPS31P4	-0.714478	0.868206	-3.4359	0.00074123	0.00561703	-0.600325	0.510921	-0.812434	0.825109	-3.40439	0.000951292	0.0053028	-0.791018	0.365555	-0.584442	1.59576	-3.79002	0.000196596	0.00129193	0.419075	0.611565	-0.856581	1.97293	-5.89162	1.86679e-07	6.14715e-06	7.01033	0.1235	-0.554705	1.97413	-2.87036	0.00559394	0.113126	-2.4448	0.298195	-0.50737	1.24449	-2.26121	0.0253514	0.217387	-3.79639	0.359988	-0.762025	0.827438	-2.87532	0.00463725	0.0759793	-2.22313
ENSG00000250959.2	GLUD1P3	-0.488538	0.000160331	-2.00137	0.0469325	0.136922	-4.02396	0.693831	-0.464056	0.547656	-1.64201	0.103688	0.204451	-4.66564	0.18468	-1.00012	0.927934	-4.45169	1.38027e-05	0.000131222	2.91485	0.336258	-1.06078	0.452556	-5.81574	2.49546e-07	7.66945e-06	6.77268	0.262894	-0.816805	0.562436	-2.8859	0.0053565	0.110965	-2.28259	0.487643	-0.916711	0.650823	-3.06457	0.00263463	0.0681201	-1.76512	0.384178	-0.796444	0.481414	-3.35349	0.00101547	0.0415019	-0.88675
ENSG00000251079.6	BMS1P2	-1.1825	-0.426713	-2.98774	0.00322381	0.0181281	-1.81673	0.184871	-1.1848	-0.529249	-2.32244	0.0222094	0.0627487	-3.34804	0.569938	-1.48124	-0.259463	-4.00089	8.73447e-05	0.000638294	1.26805	0.157689	-1.44447	-0.0624711	-4.2332	8.02893e-05	0.000636852	1.39089	0.474781	-1.34807	-0.44294	-2.45575	0.0168618	0.187311	-3.16836	0.184142	-0.504691	-0.333069	-1.17983	0.240149	0.588321	-5.36504	0.498437	-1.10843	-0.407021	-2.98984	0.00327403	0.0660624	-1.858
ENSG00000251348.1	HSPD1P11	-2.84989	-1.08649	-4.47555	1.38646e-05	0.000209331	2.45801	0.191115	-1.41913	-1.15599	-2.43404	0.0166815	0.0501063	-3.09409	0.342201	-3.65669	-1.93245	-5.20516	4.58923e-07	7.19483e-06	5.38845	0.527452	-0.965415	-3.48984	-1.779	0.0803093	0.151665	-4.32995	0.107039	-2.91807	-1.52575	-2.66165	0.00987922	0.149382	-2.67058	0.295514	-3.19867	-1.92234	-4.05994	8.28787e-05	0.00965993	1.12999	0.539483	-1.46121	-1.92267	-3.03857	0.00281481	0.0617776	-1.70066
ENSG00000251414.1	RP11-843P14.1	-1.02583	-1.78072	-2.80149	0.0056729	0.0282166	-2.26831	0.542193	-1.10114	-1.23499	-3.26165	0.0015097	0.00765587	-1.1949	0.188785	-2.78274	-1.98322	-6.3374	1.39407e-09	5.56583e-08	10.4531	0.6147	-1.76825	-0.98466	-6.069	9.44278e-08	3.71206e-06	7.57805	0.135792	-1.07381	-0.627966	-2.70368	0.00882902	0.142449	-2.62944	0.982196	-1.0296	-1.36242	-2.57639	0.0110626	0.143882	-2.85318	0.210486	-0.658011	-1.13488	-2.28406	0.023803	0.155127	-3.48026
ENSG00000251451.1	GTF2IP9	-1.77307	-2.08253	-4.44611	1.56799e-05	0.000232946	2.33173	0.187097	-1.80517	-0.0948925	-2.98004	0.00360823	0.0151152	-1.8916	0.85346	-1.41542	-1.92426	-3.80062	0.000188891	0.00124812	0.563597	0.148103	-1.05093	-2.62887	-3.63466	0.000579255	0.00302092	-0.321735	0.418833	-1.33055	-1.04787	-3.17591	0.00232336	0.0740188	-1.50541	0.57241	-0.692398	-1.84604	-1.59475	0.113115	0.432798	-4.66093	0.618742	-0.858975	-2.02033	-2.5318	0.0124005	0.117648	-2.90621
ENSG00000253667.2	RP11-30L15.4	-3.27135	-0.959228	-4.53072	1.09927e-05	0.000173288	2.60183	0.258743	-0.334797	-1.11609	-0.911484	0.364204	0.508922	-5.33575	0.201283	-3.71222	-0.513166	-6.64666	2.51936e-10	1.36755e-08	12.1697	0.148222	-1.13137	-1.14145	-3.32294	0.00152189	0.00652142	-1.21023	0.105686	-1.52491	-0.303882	-3.02313	0.00362919	0.0899822	-1.89192	0.845865	-2.7918	-0.460674	-5.13091	9.86082e-07	0.000815305	5.1274	0.339059	-1.00731	-0.79927	-2.42689	0.016441	0.133817	-3.18726
ENSG00000253710.2	ALG11	-0.226109	2.09543	-1.40822	0.160879	0.32183	-5.21294	0.185608	-0.139538	2.30795	-0.646986	0.519104	0.650476	-5.97948	0.614072	-0.934327	1.8761	-6.29921	1.71588e-09	6.61229e-08	11.3197	0.152316	-1.15154	1.23604	-5.43316	1.06296e-06	2.3388e-05	5.3861	0.113383	-0.562222	3.27995	-2.5219	0.0142424	0.174323	-3.42931	0.621815	-0.500746	1.90451	-1.80126	0.0739018	0.354313	-4.7522	0.19126	-0.544701	2.203	-2.92279	0.00401901	0.0717681	-2.20423
ENSG00000253816.3	RP11-1415C14.3	-1.31365	-0.541355	-3.90302	0.000136415	0.00142036	0.809683	0.647282	-1.82725	-1.20399	-4.1959	5.8394e-05	0.000640096	1.38051	0.229367	-1.20459	0.242104	-4.23475	3.41676e-05	0.000284253	2.10505	0.457312	-0.910579	-0.648216	-3.76101	0.000386516	0.00218947	-0.0244864	0.19938	-0.836186	0.506035	-2.18351	0.0327731	0.256569	-3.80436	0.450313	-1.44582	-0.321558	-3.86823	0.000170097	0.0146728	0.696838	0.791908	-0.777499	-0.492469	-2.62171	0.00967107	0.105391	-2.77549
ENSG00000253854.1	RP11-10N23.2	-1.56855	-1.43101	-2.91134	0.00407828	0.0217935	-2.01031	0.465559	-0.367859	-0.333293	-1.22533	0.223291	0.361077	-5.12054	0.193083	-2.61939	-0.820264	-5.51837	9.98013e-08	1.94674e-06	7.12362	0.169739	-1.05196	0.475032	-4.65297	1.85333e-05	0.000203555	2.72436	0.10854	-1.19909	0.308992	-3.23171	0.00196783	0.068512	-1.39251	0.181102	-1.16042	-0.286357	-2.97884	0.00343381	0.0786594	-1.93026	0.193929	-1.58149	-0.590846	-3.93533	0.000127847	0.0183439	0.925813
ENSG00000254122.2	PCDHGB7	-0.713561	2.64962	-3.04725	0.00267579	0.0156964	-1.83614	0.717168	-1.75396	2.87983	-3.40343	0.000954301	0.00531308	-0.854887	0.255585	-0.951784	2.62828	-4.59392	7.48058e-06	7.77987e-05	3.38721	0.342273	-0.836388	3.20876	-5.00387	5.22084e-06	7.55036e-05	3.68765	0.268064	-0.275614	-1.10206	-0.514277	0.608878	0.848399	-5.69987	0.193617	-0.639857	2.95384	-1.90256	0.0592355	0.319848	-4.70785	0.461053	-1.70491	1.93801	-2.8518	0.00497479	0.0785604	-2.31113
ENSG00000254162.1	RP11-48B3.3	-1.70762	-1.96928	-3.09949	0.002267	0.0137824	-1.56785	0.223886	-1.81856	-1.57089	-3.01632	0.00323489	0.0139148	-1.83659	0.723766	-2.49128	-0.572685	-5.00772	1.16213e-06	1.57115e-05	5.02551	0.147448	-2.31191	-1.67784	-5.7907	2.74578e-07	8.25813e-06	6.48379	0.107596	-1.02251	-3.34283	-1.41723	0.161398	0.513766	-4.63544	0.191307	-1.10332	-1.58575	-1.89048	0.0608457	0.323997	-4.19389	0.511981	-1.01979	-1.46865	-1.85954	0.0649524	0.224695	-4.22346
ENSG00000254198.1	RP11-598P20.3	-0.808574	-1.79746	-2.22755	0.0272142	0.0925418	-3.47965	0.729703	-2.14622	-1.74395	-3.59013	0.000511421	0.00328688	-0.47411	0.676978	-3.14143	-2.67561	-6.19867	2.95315e-09	1.03099e-07	9.46282	0.205252	-2.6392	-0.967854	-7.04406	2.11175e-09	2.94518e-07	10.9693	0.202742	-1.65828	0.00503836	-3.89117	0.00024535	0.0255037	0.42043	0.172141	-1.7286	-1.93676	-3.44679	0.000757467	0.0329623	-0.612498	0.566308	-0.627286	-1.37116	-1.86827	0.0637181	0.223278	-4.23838
ENSG00000254245.2	PCDHGA3	-0.567973	0.450151	-2.06993	0.0399614	0.121874	-3.93028	0.726813	-1.04154	0.309603	-2.51084	0.0136259	0.0427986	-3.01305	0.330482	-0.944006	0.773343	-4.13167	5.19331e-05	0.000408362	1.70808	0.464524	-0.0582524	1.51079	-0.353328	0.725082	0.804583	-6.43859	0.322321	-0.0134621	-4.90815	-0.012079	0.990401	0.997005	-5.3365	1.00891	-0.672114	0.255432	-2.29949	0.0230179	0.206303	-3.60788	0.523686	-1.76118	-0.917453	-2.59137	0.0105248	0.109312	-2.79075
ENSG00000254428.1	RP11-110I1.11	-1.01218	-0.56915	-2.7942	0.00579658	0.0286895	-2.29681	0.192752	-1.06884	-0.465352	-2.75445	0.00697046	0.0251588	-2.43096	0.224927	-2.13102	-1.16366	-5.56655	7.8494e-08	1.57996e-06	7.34628	0.147663	-1.56553	-0.540136	-5.92834	1.62172e-07	5.52093e-06	7.12268	0.316335	-1.85056	-0.713429	-3.47203	0.000944483	0.0502374	-0.753925	0.16481	-0.988189	-0.555915	-2.16355	0.0322663	0.242136	-3.78995	0.23043	-0.806395	-0.440491	-2.49868	0.0135679	0.122455	-3.05815
ENSG00000254701.3	RP11-1415C14.4	-1.71215	-1.82758	-4.64323	6.80556e-06	0.000116785	3.05382	0.489539	-0.297537	-2.51677	-0.89269	0.374139	0.519149	-5.18972	0.619811	-1.10268	-1.0455	-3.6995	0.000275623	0.00173103	0.25698	0.182348	-0.943625	-1.96399	-3.30575	0.00160288	0.00678999	-1.22079	0.340752	-0.539444	-0.95422	-1.18025	0.242387	0.598736	-5.18396	0.796221	-0.993154	-1.59957	-3.05717	0.00269615	0.0689808	-1.67505	0.407166	-0.417905	-1.78379	-1.46602	0.144783	0.326658	-4.81908
ENSG00000255423.1	EBLN2	-1.85205	1.35531	-6.4158	1.32237e-09	9.28423e-08	11.1237	0.186554	-0.441817	0.505992	-1.65587	0.100842	0.200146	-4.64031	0.753039	-2.70704	0.40257	-7.5445	1.33873e-12	1.89837e-10	17.4595	0.14851	-1.6042	-1.59689	-4.26336	7.24074e-05	0.000586737	1.51851	0.111111	-1.02497	1.24402	-2.61497	0.0111785	0.15673	-2.95704	0.191122	-1.81555	0.945993	-4.94575	2.22377e-06	0.00122576	4.60584	0.866777	-0.968544	1.086	-4.00774	9.71729e-05	0.0160083	1.18317
ENSG00000255710.2	RP11-667M19.9	-1.76426	-3.46107	-2.4989	0.0134007	0.0546061	-2.94041	0.205443	-0.153379	-3.00277	-0.291548	0.771229	0.84954	-5.44167	0.194179	-2.314	-2.963	-4.5725	8.21102e-06	8.41129e-05	3.01882	0.265099	-2.26065	-1.05506	-4.59754	2.25656e-05	0.000237121	2.57448	0.44313	-1.22529	-1.2077	-2.5723	0.0125001	0.164699	-2.88342	0.246598	-0.597705	-2.38804	-1.02543	0.307001	0.648351	-5.28837	0.262921	-0.773129	-2.11323	-1.95301	0.0527214	0.207418	-4.03445
ENSG00000256973.1	RP11-359J14.2	-2.48265	-1.27047	-4.6221	7.45164e-06	0.000125822	2.97634	0.195278	-1.73386	-1.72516	-3.6954	0.000356311	0.0024981	-0.129469	0.642082	-2.81207	-0.546979	-6.69204	1.95178e-10	1.11705e-08	12.658	0.213247	-1.94724	0.0518779	-6.26442	4.43688e-08	2.12065e-06	8.36641	0.403484	-3.64208	-1.53944	-4.32376	5.63636e-05	0.0129233	1.181	0.274894	-2.3251	-0.313587	-4.92057	2.48026e-06	0.00131245	4.37911	0.18379	-1.74537	-0.652443	-4.84338	3.20661e-06	0.00276772	4.11323
ENSG00000257303.1	RP11-977G19.11	0.876632	1.42541	5.55814	1.02897e-07	3.48038e-06	7.44701	0.648294	0.47757	1.83486	3.07176	0.00273288	0.0122212	-1.80977	0.265074	0.922617	1.51359	6.00174	8.41371e-09	2.37857e-07	9.8084	0.162932	0.308298	1.63092	3.11858	0.00279158	0.0105638	-2.05125	0.290232	0.543962	1.72576	2.6606	0.00990671	0.149382	-2.9744	0.364849	0.511832	1.63817	3.12892	0.00215182	0.0609479	-1.75271	0.246601	0.13363	1.60025	1.02122	0.308833	0.501804	-5.69306
ENSG00000257315.2	ZBED6	-2.19326	-1.4456	-5.62835	7.30985e-08	2.62083e-06	6.72663	0.398468	-1.42488	-1.12512	-2.4048	0.0179967	0.0531559	-3.15388	0.363708	-2.55315	-1.66276	-6.50998	5.40003e-10	2.50095e-08	11.4429	0.230005	-1.88169	-2.52704	-4.55936	2.58286e-05	0.000263828	2.34678	0.118435	-2.59688	-0.860529	-2.85019	0.00591675	0.11693	-2.26775	0.617585	-2.1136	-1.70431	-3.88744	0.000158443	0.0140674	0.697815	0.201489	-1.56277	-1.90545	-3.50311	0.000609816	0.0336952	-0.442407
ENSG00000257800.1	FNBP1P1	-0.853799	-1.52999	-1.77315	0.0779824	0.195955	-4.26695	0.385781	-1.71819	-1.07683	-3.46602	0.000776147	0.00452387	-0.674574	0.263935	-2.03911	-0.555057	-4.79201	3.11296e-06	3.66314e-05	4.19623	0.491766	-1.42322	-0.856305	-3.98984	0.000182509	0.00120691	0.67581	0.218385	-1.82873	0.978298	-3.56664	0.000701779	0.0436883	-0.501649	0.634267	-1.73906	-1.05613	-3.45726	0.000730964	0.0322331	-0.569412	0.243459	-1.9453	-0.995233	-4.51188	1.30767e-05	0.00682178	2.84458
ENSG00000257949.6	TEN1	0.916167	3.68276	5.69643	5.23348e-08	1.97837e-06	8.08487	0.666716	0.739835	3.89448	4.09364	8.54955e-05	0.000854835	1.1449	0.884476	0.56986	2.77413	3.55922	0.000459536	0.00266096	-0.58536	0.156692	0.220344	2.12544	1.68579	0.0970337	0.175758	-5.22481	0.294926	0.305756	3.52631	1.78021	0.0799185	0.382488	-5.00377	0.19125	0.195236	2.92417	0.976161	0.330737	0.668867	-6.07244	0.1967	0.585683	3.51769	2.28968	0.0234659	0.154365	-3.98124
ENSG00000258136.1	RP11-864J10.4	-0.900961	-1.83049	-2.53379	0.0121814	0.050879	-2.86208	0.214136	-0.282021	-1.60794	-0.953486	0.342613	0.487445	-5.24503	0.637259	-1.20316	-3.3436	-2.28894	0.0230735	0.0695695	-3.36634	0.691924	-1.19262	-1.62338	-4.68102	1.67697e-05	0.000188091	2.83159	0.127833	-0.84806	-1.48344	-1.82644	0.072577	0.369116	-4.25094	0.845002	-1.02351	-1.87315	-2.4129	0.0171739	0.1796	-3.18611	0.684011	-0.514124	-1.2731	-1.30508	0.19391	0.383823	-5.06145
ENSG00000258199.1	RP11-977G19.5	0.0575519	1.74411	0.304387	0.761203	0.858382	-6.08306	0.193393	0.853176	1.7413	3.9123	0.000165662	0.00141173	0.698151	0.442133	0.463694	1.8403	3.30461	0.00111756	0.00567914	-1.2628	0.148827	1.04391	3.19247	5.60202	5.62445e-07	1.42902e-05	5.84969	0.295752	0.588654	1.0226	3.35434	0.00135812	0.0597836	-1.1477	0.438483	0.343178	2.12184	1.59993	0.111962	0.430768	-5.18587	0.202192	0.139213	1.76517	0.920558	0.358792	0.550566	-5.80456
ENSG00000258682.1	CTD-2002H8.2	-1.62907	-1.16083	-5.62919	7.27981e-08	2.61354e-06	6.96389	0.448374	-0.554152	-1.32485	-2.03542	0.0444192	0.106949	-3.86163	0.202928	-1.81582	-1.44529	-5.68846	4.2476e-08	9.29867e-07	7.87024	0.56744	-0.888848	-0.927843	-4.48759	3.32522e-05	0.000322074	2.22468	0.14686	-0.39494	-0.759571	-1.38569	0.170782	0.525917	-4.97897	0.202635	-0.837087	-1.09555	-2.35329	0.0200569	0.193057	-3.37224	0.394355	-0.873751	-1.08081	-3.30568	0.00119108	0.0434256	-0.988516
ENSG00000259366.1	CTD-2647L4.4	-1.89783	0.359818	-6.57252	5.73842e-10	4.85239e-08	11.5345	0.717568	-1.06	1.31287	-3.38341	0.00101899	0.00559954	-0.860208	0.778007	-2.59934	0.00555527	-7.63108	7.92232e-13	1.21931e-10	17.8195	0.217448	-1.66531	-0.512412	-5.68208	4.15189e-07	1.13493e-05	6.25928	0.162711	-1.15182	1.12323	-2.47949	0.0158756	0.182492	-3.23802	0.790679	-1.71648	-0.0913385	-5.36958	3.36613e-07	0.000445305	6.2486	0.392746	-0.951415	0.0153222	-3.97182	0.000111389	0.0173845	1.06602
ENSG00000259381.2	RP11-192M23.1	-1.75977	-2.92455	-2.52912	0.0123386	0.0513561	-2.87362	0.578391	-0.121184	-2.28527	-0.234022	0.81544	0.880592	-5.5476	0.243074	-1.80925	-3.2223	-3.08918	0.0022774	0.0103668	-1.54793	0.468443	-3.10461	-2.32458	-6.97263	2.79518e-09	3.37612e-07	10.1719	0.258945	-1.51138	-2.03551	-2.67572	0.00951543	0.147138	-2.64045	1.11213	-2.08321	-2.14977	-2.9317	0.00396319	0.0843365	-1.97592	0.606517	-0.874281	-1.411	-1.66712	0.0976232	0.268125	-4.53998
ENSG00000259429.5	UBE2Q2P2	-1.06502	-0.322337	-2.80405	0.00562992	0.0280765	-2.278	0.210809	-0.797852	0.513949	-2.62852	0.00990988	0.0331797	-2.77033	0.194551	-1.13762	-0.673798	-2.57375	0.010746	0.0373858	-2.90184	0.703687	-1.63973	0.493565	-7.03197	2.21436e-09	3.03682e-07	11.2201	0.360597	-1.04082	2.08742	-1.86857	0.0663871	0.353038	-4.53232	0.172553	-1.56868	1.32353	-5.10958	1.08393e-06	0.000833193	5.28175	0.527116	-0.756309	1.24122	-2.56959	0.0111789	0.112328	-3.0039
ENSG00000260051.1	LA16c-390E6.4	-1.22016	0.271834	-2.9754	0.00334953	0.0186517	-1.8605	0.212613	-0.743295	1.45801	-2.61319	0.0103356	0.0343355	-2.87639	0.212031	-2.16415	0.24576	-7.02722	2.86823e-11	2.45414e-09	14.766	0.387009	-1.27973	1.138	-6.38308	2.79939e-08	1.54267e-06	8.84888	0.496509	-1.56348	0.339469	-3.56556	0.000704189	0.0436883	-0.496517	0.90648	-1.27523	0.905635	-4.4239	1.98415e-05	0.00457652	2.61869	0.769353	-0.665521	0.813509	-2.81943	0.0054759	0.0820555	-2.36872
ENSG00000260257.2	RP5-1085F17.3	0.0392964	3.02835	0.145612	0.884399	0.934754	-6.3113	0.633856	1.84052	2.14327	5.32582	6.07875e-07	2.3006e-05	5.85682	0.259454	0.332537	3.18033	1.81269	0.0713013	0.167012	-5.08363	0.169489	0.966857	3.64648	4.43089	4.055e-05	0.000376011	1.66714	0.494177	1.61052	0.818642	3.48311	0.000912411	0.0495064	-0.804178	0.189358	0.688339	3.78061	2.42258	0.0167424	0.177034	-3.87956	0.759784	0.329465	3.33261	1.51506	0.131909	0.310797	-5.33885
ENSG00000260304.1	RP11-388M20.6	-1.76232	-0.83302	-4.2471	3.54708e-05	0.000458342	1.87824	0.185557	-1.07757	-0.845324	-3.12669	0.00230759	0.0106976	-1.5276	0.214519	-2.88185	-1.58409	-5.66126	4.87501e-08	1.04723e-06	7.53247	0.147465	-1.52642	-1.26319	-4.8328	9.72355e-06	0.000122365	3.33769	0.105763	-1.51367	-0.562082	-3.01266	0.00374002	0.0911859	-1.90775	0.788742	-1.42695	-0.949692	-2.89165	0.00447068	0.0900877	-2.10974	0.218257	-1.12614	-0.935596	-3.25189	0.00142233	0.0463171	-1.13888
ENSG00000260367.2	RP11-264B17.4	-0.482714	-0.972757	-1.74807	0.0822453	0.2037	-4.36456	0.192825	-1.0741	-0.512246	-3.93096	0.000154901	0.0013397	0.72899	0.424831	-1.8666	-1.4874	-5.14893	5.99505e-07	8.98581e-06	5.54301	0.386459	-1.10574	-0.609053	-5.20646	2.47607e-06	4.34339e-05	4.61097	0.384898	-0.998278	-0.714848	-3.20764	0.00211443	0.0702527	-1.43109	0.209211	-0.862481	-0.82312	-2.25998	0.0254297	0.217546	-3.58378	0.36168	-0.224546	-0.490797	-0.774657	0.439789	0.62217	-5.66382
ENSG00000260465.1	RP11-63M22.2	-1.28399	2.00986	-5.92318	1.68915e-08	7.83123e-07	9.03073	0.699921	-0.982801	1.8369	-3.04231	0.00298978	0.0131138	-1.82734	0.184129	-3.34918	2.02301	-9.08722	7.55837e-17	7.63124e-14	26.8469	0.1801	-1.59442	2.41516	-7.47628	3.86055e-10	9.88016e-08	12.9639	0.109172	-1.73495	1.70008	-4.61984	1.97836e-05	0.00874363	2.69295	0.192931	-1.69041	2.26827	-4.69918	6.37803e-06	0.00225	3.64428	0.689748	-0.66115	2.69434	-1.94979	0.0531072	0.208099	-4.44961
ENSG00000260618.1	RP11-23N2.4	-1.61827	-0.410806	-3.28871	0.00122176	0.00839158	-1.02054	0.777525	-1.11392	-0.446518	-2.30305	0.0233198	0.0652353	-3.39732	0.415031	-1.69028	-0.391939	-4.10063	5.88225e-05	0.000454407	1.61608	0.604333	-1.65526	-0.509049	-5.71693	3.63687e-07	1.02431e-05	6.3841	0.107887	-0.242657	-0.228848	-0.622605	0.535817	0.812516	-5.75641	0.839507	-0.744547	-0.547283	-1.48971	0.138641	0.46927	-4.92861	0.410757	-0.731022	-0.490985	-2.26028	0.0252753	0.158077	-3.56668
ENSG00000260853.1	RP11-264B17.2	-1.22665	0.427914	-5.32769	3.09991e-07	8.76515e-06	6.18488	0.774179	-0.421244	0.035295	-1.93572	0.0556892	0.126852	-4.14406	0.90117	-2.20769	-0.0911173	-7.39258	3.33482e-12	4.12618e-10	16.6087	0.14786	-1.49303	0.975163	-6.62079	1.10859e-08	8.17164e-07	9.72726	0.114951	-1.03356	1.91158	-3.9347	0.000212328	0.0241181	0.520797	0.175698	-1.58875	0.403443	-5.38993	3.06728e-07	0.000427127	6.38497	0.310099	-0.0628773	0.943837	-0.232156	0.81674	0.896007	-6.08036
ENSG00000260855.1	RP11-439E19.10	-0.755899	-0.155251	-2.0741	0.0395675	0.121167	-3.86288	0.3809	-0.935439	1.04628	-2.28738	0.0242524	0.0671267	-3.5436	0.279345	-1.65512	0.557216	-4.58063	7.92625e-06	8.16265e-05	3.42829	0.158861	-1.0681	3.11849	-5.61474	5.36017e-07	1.37891e-05	5.90353	0.42396	-1.37959	-1.68366	-2.53229	0.0138663	0.17336	-2.94195	0.149122	-0.894721	1.90829	-2.45384	0.0154129	0.170594	-3.41683	0.482506	-1.30032	0.905932	-2.75245	0.00666202	0.0898169	-2.51701
ENSG00000260884.1	AC009120.5	-0.665094	-1.4782	-1.83586	0.0681132	0.178498	-4.1825	0.441796	-0.62451	-0.703303	-1.8965	0.0607424	0.135337	-4.14053	0.424719	-2.70914	-1.3574	-5.91119	1.35146e-08	3.53127e-07	8.72328	0.150317	-1.10865	0.0109156	-4.20212	8.92789e-05	0.000689797	1.28748	0.373167	-1.86125	-1.28207	-3.14814	0.00252203	0.0757863	-1.57988	0.29631	-2.3844	-0.723119	-5.50869	1.7755e-07	0.000293601	6.60162	0.260825	-1.08349	-0.911486	-3.55426	0.000510362	0.0313837	-0.265251
ENSG00000261064.1	RP11-1000B6.3	-0.625546	-2.09645	-1.81626	0.0710807	0.183767	-4.17631	0.214676	-1.48422	-2.52095	-2.18069	0.0315203	0.0822054	-3.53397	0.195677	-1.19358	-1.3245	-3.20944	0.00153752	0.00740537	-1.22202	0.519432	-0.891535	-3.61197	-2.08212	0.0416077	0.0903298	-3.81864	0.138617	-0.634507	-4.34981	-0.7366	0.464131	0.767993	-5.13351	0.889345	-1.0134	-2.01034	-2.13173	0.0348476	0.250135	-3.73783	0.190267	-1.08095	-2.63591	-2.13914	0.0340789	0.176774	-3.66465
ENSG00000261079.1	RP11-252A24.3	-0.493466	-1.01916	-1.4925	0.137409	0.289935	-4.72832	0.196848	-0.932659	-0.351073	-2.67757	0.00865262	0.0298151	-2.61396	0.185279	-0.348926	-0.726681	-1.27981	0.202017	0.360336	-5.25892	0.387331	-1.53079	-1.24337	-5.50954	7.97552e-07	1.86536e-05	5.60571	0.108895	-1.73711	-0.529875	-3.86915	0.00026388	0.0263966	0.336067	0.282584	-0.801829	-1.05936	-2.09866	0.0377171	0.26035	-3.88737	0.466829	-0.560041	-1.22026	-1.78563	0.0762251	0.240949	-4.38786
ENSG00000261207.1	LA16c-361A3.3	-1.61784	-1.72629	-3.89146	0.000142523	0.00147338	0.642458	0.734261	-0.190366	-1.50339	-0.609531	0.543537	0.67143	-5.5024	0.185972	-2.61764	-1.2733	-5.78757	2.56109e-08	6.11006e-07	8.20579	0.165678	-1.68161	-0.22985	-5.20263	2.51152e-06	4.37694e-05	4.60129	0.158633	-2.55885	-1.21677	-4.00781	0.000166261	0.0218458	0.586568	0.728164	-1.414	-1.43983	-3.23258	0.00154316	0.0517079	-1.2024	0.640894	-1.02631	-1.46987	-3.01343	0.00304378	0.0642204	-1.77086
ENSG00000261669.1	CTD-2515A14.1	-2.97824	-2.52727	-3.5705	0.000462701	0.00383186	-0.494539	0.748646	-0.697912	-2.20979	-1.7883	0.0767166	0.162361	-4.19074	0.257953	-2.74415	-1.78157	-4.83887	2.51989e-06	3.06232e-05	4.14407	0.214284	-1.6096	-0.637479	-5.75271	3.17374e-07	9.2574e-06	6.49854	0.262225	-2.18775	-3.4982	-2.80848	0.00663971	0.123072	-2.44681	0.194422	-1.95998	-2.14849	-2.64337	0.00918374	0.129384	-2.65054	0.211348	-1.16392	-2.69411	-2.29224	0.0233137	0.153895	-3.37063
ENSG00000261934.2	PCDHGA9	-0.590499	0.977947	-2.1854	0.030218	0.0997254	-3.75113	0.190602	-1.88189	0.993509	-4.10391	8.23049e-05	0.000832576	1.33083	0.203263	-1.11032	1.19629	-4.89147	1.98414e-06	2.48544e-05	4.70024	0.527062	-1.08467	2.34797	-6.81238	5.23963e-09	4.88297e-07	10.4424	0.401982	-0.463496	-2.12002	-0.565587	0.573706	0.83066	-5.53825	0.973816	-1.01576	0.91134	-2.98771	0.0033418	0.0776271	-1.98902	0.209804	-1.1633	0.109783	-2.47891	0.0143107	0.125848	-3.11901
ENSG00000262155.1	LINC02175	-0.93804	-1.57168	-2.26828	0.0245619	0.0854644	-3.40437	0.195682	-1.49292	-0.782482	-3.97029	0.000134355	0.00120293	0.795344	0.196838	-3.24828	-0.70376	-6.97101	3.97151e-11	3.13265e-09	13.8496	0.550394	-1.91313	0.278417	-6.56698	1.36776e-08	9.43244e-07	9.48023	0.314684	-0.874255	-1.05648	-1.35692	0.179702	0.535057	-4.94404	0.986685	-1.11632	-0.916279	-2.75331	0.00671547	0.109881	-2.46345	0.19342	-2.14012	-1.17109	-5.22187	5.95631e-07	0.000909795	5.44859
ENSG00000262180.1	OCLM	-2.23819	-0.760524	-5.70435	5.03309e-08	1.90888e-06	7.23506	0.21036	-0.914487	-1.44763	-2.23684	0.0274881	0.073873	-3.47798	0.708977	-3.71274	-1.21861	-7.67123	6.20484e-13	1.01043e-10	16.925	0.173479	-1.54288	-1.80477	-4.57556	2.43919e-05	0.000252572	2.48413	0.260793	-1.42448	-0.561166	-3.28332	0.00168515	0.0638047	-1.23741	0.426193	-1.76398	-1.26091	-4.01979	9.65379e-05	0.0104783	1.15729	0.188392	-1.99461	-1.25315	-5.97208	1.69152e-08	0.000225716	8.50358
ENSG00000262209.2	PCDHGB3	-1.57443	-0.438218	-5.20933	5.39718e-07	1.39952e-05	5.48633	0.708956	-3.884	-0.755332	-6.53355	2.6145e-09	6.38852e-07	8.53844	0.667236	-1.8006	0.74006	-5.71564	3.69944e-08	8.29839e-07	8.34382	0.727939	-0.595003	-0.504715	-2.49307	0.0154433	0.041174	-3.31826	0.506167	-0.18795	-1.15997	-0.244888	0.807348	0.938907	-5.80365	0.95666	-1.9373	0.511262	-4.57887	1.05316e-05	0.00309306	3.18342	0.479976	-1.94946	-0.547268	-3.57816	0.000469326	0.0304946	-0.196547
ENSG00000262576.2	PCDHGA4	-0.572728	0.714264	-2.15959	0.0321965	0.104548	-3.77871	0.656912	-2.39471	0.346702	-4.93276	3.18472e-06	7.46306e-05	3.99455	0.581251	-0.978898	1.28887	-4.23498	3.4136e-05	0.000284084	2.06783	0.151277	-0.864733	1.65304	-5.7174	3.63027e-07	1.02364e-05	6.39322	0.335264	-0.353964	-3.39704	-0.323694	0.747254	0.913419	-5.45901	0.790801	-1.00151	0.567818	-2.58402	0.0108323	0.142183	-2.97786	0.568033	-1.55509	-0.661761	-2.27791	0.0241763	0.155662	-3.48143
ENSG00000262766.1	RP11-196G11.4	-0.802175	-0.582503	-2.4688	0.0145386	0.0578145	-3.04537	0.408859	-1.29967	-0.392662	-3.51765	0.000653257	0.00397932	-0.478456	0.475192	-1.93155	-1.70267	-4.29368	2.68007e-05	0.000232946	2.22893	0.349241	-1.14672	0.578008	-5.87923	1.95753e-07	6.34214e-06	7.00228	0.145974	-0.90402	-0.531777	-2.16154	0.0345045	0.262762	-3.75505	0.197371	-0.864481	-0.980027	-1.42395	0.156776	0.493707	-4.9578	0.295346	-0.361349	-0.424189	-0.968486	0.334395	0.527163	-5.50599
ENSG00000263001.5	GTF2I	-0.167509	4.70588	-0.888776	0.375371	0.563167	-6.1449	0.197936	-2.05596	5.43929	-4.75251	6.65083e-06	0.000126426	3.56555	0.664953	-1.25784	4.27473	-7.81922	2.50596e-13	4.94164e-11	19.8153	0.175353	-1.26677	4.53719	-6.88887	3.88252e-09	4.08378e-07	10.5859	0.168283	-0.623808	5.82396	-2.59572	0.0117581	0.160078	-3.61445	0.523072	-0.958637	4.70851	-2.83895	0.00522913	0.0973481	-2.81596	0.194603	-0.68587	4.47646	-2.97872	0.00338806	0.0668297	-2.28654
ENSG00000263089.1	RP11-166P13.4	-0.988552	-2.61627	-1.4566	0.147059	0.303091	-4.62764	0.215654	-2.17059	-2.78881	-2.57146	0.0115792	0.0375451	-2.84411	0.645908	-2.45202	-0.127048	-4.71393	4.4123e-06	4.91053e-05	3.89358	0.28325	-1.35881	-1.78901	-3.88272	0.000260032	0.00160112	0.379417	0.364315	-0.99395	-2.3814	-1.61252	0.111904	0.441371	-4.47737	1.12113	-1.96304	0.125043	-2.54676	0.0119991	0.150034	-2.95771	0.181986	-1.07828	0.34308	-1.80283	0.0734662	0.237513	-4.46011
ENSG00000263142.5	LRRC37A17P	-0.725562	2.18385	-3.41026	0.000809593	0.00601879	-0.735988	0.683798	-1.90558	3.37339	-5.0403	2.0379e-06	5.4275e-05	4.72944	0.476511	-0.929986	2.98582	-5.04301	9.86184e-07	1.36696e-05	5.27012	0.147293	-0.889539	2.94618	-5.59384	5.80126e-07	1.45859e-05	5.84473	0.433269	-0.471932	2.53044	-2.0484	0.0447406	0.296984	-4.30928	0.226563	-0.426002	3.31167	-1.88802	0.0611772	0.324794	-4.80592	0.189825	-1.20779	2.47689	-3.11072	0.00224304	0.0559294	-1.67358
ENSG00000263826.1	RP11-573D15.9	-0.0755199	0.0659234	-0.119823	0.904764	0.946842	-5.91024	0.225384	-0.830377	-0.557373	-2.15419	0.033596	0.086228	-3.6863	0.186589	-1.47507	-0.703435	-2.77079	0.00609156	0.0235067	-2.40482	0.555941	-0.592329	-0.502377	-2.29584	0.0251975	0.0606071	-3.74598	0.350617	-1.05713	1.2319	-2.61608	0.0111457	0.156606	-2.95592	0.610289	-0.101021	-0.429138	-0.146175	0.884002	0.960768	-6.02696	0.293512	-0.491298	0.0458815	-0.945802	0.345805	0.538686	-5.56268
ENSG00000263968.2	RN7SL381P	-2.90089	-2.38485	-4.03956	8.07306e-05	0.00092024	0.843572	0.575797	-1.03558	-2.37609	-1.90389	0.0597617	0.133672	-3.99322	0.23287	-2.91455	-3.05241	-3.84652	0.000158707	0.0010734	0.543148	0.661163	-2.4075	-1.62083	-9.04368	8.39093e-13	2.25035e-09	17.5623	0.26522	-2.92938	-2.12355	-5.13995	2.94391e-06	0.00357803	3.42425	0.429221	-2.65319	-2.42539	-3.80544	0.000214125	0.0169114	0.354452	0.21298	-1.11934	-2.06631	-2.6547	0.00881398	0.101027	-2.62661
ENSG00000265681.7	RPL17	0.968684	9.14562	6.60671	4.77573e-10	4.18304e-08	12.5516	0.605403	1.07971	8.95457	4.83828	4.6938e-06	9.87738e-05	3.80907	0.407408	0.755003	8.86784	5.31977	2.64509e-07	4.45098e-06	6.26122	0.703369	0.320369	8.30827	2.87791	0.00553952	0.0182262	-3.27195	0.520172	0.42962	9.98644	3.02292	0.00363142	0.0899822	-2.79879	0.505472	0.357964	9.19059	2.39473	0.0180111	0.183422	-4.12738	0.685136	0.278014	8.97313	2.16777	0.0317886	0.171458	-4.55694
ENSG00000266993.3	RP4-657D16.3	-1.14616	-0.364805	-3.97686	0.000102889	0.00112006	1.07037	0.652407	-0.181751	-0.332449	-0.757659	0.450414	0.590158	-5.55657	0.215055	-1.31913	-0.0999977	-4.59131	7.56626e-06	7.84957e-05	3.46275	0.256819	-0.457296	0.559686	-2.66561	0.0098614	0.0289568	-3.05973	0.111788	-0.366385	-0.336837	-0.901025	0.371045	0.706183	-5.53464	0.269781	-0.27747	-0.248687	-0.929622	0.354233	0.688077	-5.63792	0.457035	-0.0960689	-0.310226	-0.392512	0.69525	0.816116	-5.89851
ENSG00000267023.5	LRRC37A16P	-0.891748	0.908103	-4.50037	1.2493e-05	0.000192734	2.99371	0.531812	-0.894433	0.752215	-3.24458	0.00159402	0.00798819	-1.23353	0.283694	-1.15353	1.05055	-7.37215	3.76721e-12	4.52777e-10	16.9936	0.168928	-0.264749	1.03622	-1.84763	0.0695902	0.135416	-4.79235	0.107318	-1.08959	-2.44738	-1.30475	0.196776	0.552082	-4.82597	0.185228	-0.807185	0.899215	-3.64326	0.000383306	0.0232071	-0.0728745	0.205382	-0.789376	0.759633	-4.46634	1.57796e-05	0.00696083	2.81872
ENSG00000267049.1	AC002398.13	0.101226	-0.0690642	0.430997	0.667013	0.794435	-5.80037	0.67758	1.49466	-0.0908284	4.66474	9.46636e-06	0.000164084	3.27402	0.443889	0.341933	-0.467317	1.66461	0.0974763	0.211374	-4.80086	0.576334	0.800872	-0.674271	4.69396	1.60122e-05	0.000181279	2.89307	0.120083	0.825215	0.142703	3.09957	0.00290807	0.0812522	-1.77096	0.223745	0.779509	0.483863	2.89942	0.00436779	0.0886898	-2.28302	0.187891	0.393109	0.279587	2.08123	0.03915	0.185645	-4.02881
ENSG00000267265.5	CTC-550B14.7	-0.483387	-1.3518	-1.24794	0.213759	0.390701	-4.99566	0.435713	-0.795109	-1.88596	-2.4227	0.0171808	0.0512693	-3.10854	0.582853	-1.3143	-1.53466	-3.6171	0.000372842	0.00223256	-0.00704039	0.431462	-0.851098	-0.887091	-3.73542	0.000419761	0.00233828	-0.0807143	0.132498	-1.6764	-0.450535	-2.7911	0.00696417	0.126238	-2.41933	0.335293	-1.07495	-0.787826	-2.7825	0.00617052	0.105397	-2.40051	0.187867	-0.129121	-0.144471	-0.377451	0.706384	0.823733	-5.92151
ENSG00000267632.1	RP11-400F19.18	-2.37275	0.200487	-5.81906	2.84874e-08	1.20634e-06	8.00686	0.325177	-1.1436	0.0321659	-3.6791	0.000376979	0.00259655	0.00271956	0.550249	-2.75965	0.475435	-6.15872	3.65842e-09	1.22146e-07	10.3075	0.148835	-1.5986	1.00638	-7.33848	6.63824e-10	1.34645e-07	12.3978	0.472885	-1.51095	0.569962	-2.81635	0.00649736	0.121996	-2.42982	0.180044	-1.31219	0.541436	-3.10978	0.00228608	0.0629397	-1.6162	0.74259	-1.01701	0.330177	-3.07745	0.00249182	0.0585071	-1.65549
ENSG00000267724.1	RP11-49K24.8	-0.749388	-2.08013	-1.44713	0.149691	0.306751	-4.69608	0.566248	-0.782211	-1.36056	-1.47321	0.143794	0.261659	-4.69061	0.569141	-3.02041	-1.47945	-6.2139	2.72103e-09	9.63277e-08	9.99085	0.593265	-1.66301	0.0910247	-6.63666	1.04196e-08	7.8034e-07	9.74422	0.117218	-0.925029	-1.55441	-1.7595	0.0834027	0.38995	-4.34792	0.175525	-1.22746	-1.58555	-2.23416	0.0271236	0.223713	-3.55807	0.738045	-1.26281	-1.52018	-3.05254	0.0026946	0.0607377	-1.66726
ENSG00000267904.1	CTC-429P9.5	-1.01274	-0.859297	-2.53494	0.0121429	0.0507573	-2.88438	0.631185	-1.23748	-0.181789	-3.33115	0.0012077	0.00642203	-0.985846	0.226811	-2.13385	-0.196268	-6.53699	4.64846e-10	2.24344e-08	12.1351	0.170285	-0.775389	-0.178963	-3.27739	0.0017455	0.00726776	-1.4247	0.111023	-1.91029	-0.168405	-4.02506	0.000156888	0.0215011	0.789557	1.09651	-0.902557	0.130684	-2.2484	0.0261778	0.220233	-3.68165	0.317601	-1.00328	0.150931	-3.41295	0.000830806	0.0380702	-0.698019
ENSG00000268521.1	VN1R83P	-1.62219	-1.31622	-4.23313	3.75248e-05	0.000480725	1.77523	0.22027	-0.716178	-1.306	-1.71939	0.0885973	0.181374	-4.36245	0.455108	-3.11548	-1.54973	-6.70541	1.81006e-10	1.07054e-08	12.2601	0.19804	-1.10444	-1.436	-2.93853	0.00467559	0.0159489	-2.18509	0.178137	-2.55456	-1.44681	-3.89098	0.00024551	0.0255037	0.236961	0.172711	-1.00816	-1.06062	-2.61192	0.0100267	0.135749	-2.79629	0.268383	-1.72799	-1.43277	-5.08183	1.12088e-06	0.00127812	4.91775
ENSG00000269001.2	CTD-2245F17.3	-0.58702	2.3207	-1.79708	0.0740861	0.189065	-4.60836	0.568098	-1.1307	2.57255	-4.26872	4.43556e-05	0.000518265	1.90487	0.193511	-0.705951	2.66038	-3.15765	0.00182354	0.00859053	-1.71665	0.606607	-0.771246	1.95787	-3.95872	0.000202379	0.00131277	0.345693	0.412776	-2.70737	2.39402	-3.90447	0.000234773	0.0250083	0.451748	0.222631	-0.0415585	2.98387	-0.169119	0.865957	0.955178	-6.51486	0.420857	-1.18523	2.76639	-4.5005	1.3707e-05	0.00682178	2.9351
ENSG00000269176.2	RP11-727F15.12	1.02908	-1.8724	3.20812	0.00159511	0.0104209	-1.23614	0.582605	0.651624	-0.804662	2.41246	0.0176436	0.0523567	-3.21333	0.181329	0.882133	-1.74227	3.38892	0.000837365	0.00444406	-0.728785	0.237269	0.629355	-0.0205165	3.36188	0.00135241	0.00593837	-1.21885	0.326442	0.571474	-1.78031	1.54704	0.12692	0.465336	-4.70915	0.149592	1.03916	-1.3658	3.72271	0.000288827	0.0198993	0.222721	0.204085	0.596711	-1.24165	2.28985	0.0234557	0.154336	-3.51428
ENSG00000269570.2	CMB9-55A18.1	-2.69991	-2.13158	-5.62255	7.52003e-08	2.68544e-06	6.31166	0.476961	-0.352905	-2.33434	-0.735587	0.463681	0.602009	-5.3156	0.759376	-2.74394	-2.24369	-5.05751	9.21613e-07	1.29191e-05	4.92897	0.154034	-2.00473	-2.87429	-5.24722	2.12861e-06	3.86302e-05	4.44853	0.545965	-1.41717	-1.22347	-2.83696	0.00613777	0.119127	-2.3022	0.19105	-2.12338	-1.97981	-3.68598	0.000329373	0.0213592	0.0605478	0.251207	-0.908859	-1.6998	-2.38619	0.0182993	0.140256	-3.23023
ENSG00000269737.2	RP11-345P4.6	-1.71359	0.588875	-3.80301	0.000198637	0.00193108	0.533894	0.585978	-1.53366	0.592347	-3.97054	0.000134235	0.00120272	0.899096	0.182154	-2.12723	0.439138	-5.42969	1.54699e-07	2.78711e-06	6.98178	0.384027	-1.60183	1.24402	-5.57316	6.27314e-07	1.54347e-05	5.89521	0.182222	-1.91832	1.45729	-4.11723	0.000114822	0.0181239	1.10156	0.164608	-1.80206	0.944086	-3.99518	0.000105947	0.0111679	1.10831	0.225646	-0.628913	1.05587	-1.94676	0.0534732	0.20867	-4.29028
ENSG00000269956.1	MKNK1-AS1	-1.8237	-0.872019	-4.94032	1.84491e-06	3.95746e-05	4.31293	0.291245	-0.452345	-0.81207	-1.49945	0.136868	0.252358	-4.73209	0.732856	-2.99965	-0.799207	-7.02827	2.85082e-11	2.44753e-09	14.1769	0.577509	-1.08413	-0.621295	-4.43107	4.0524e-05	0.000375927	2.04031	0.122859	-1.65228	-1.78572	-3.13731	0.0026037	0.0773631	-1.61249	0.327237	-2.03938	-0.799921	-5.24402	5.94676e-07	0.000701324	5.60391	0.714808	-0.796931	-0.736559	-2.79882	0.00581865	0.0840349	-2.3386
ENSG00000270157.1	RP5-894A10.6	-1.31367	0.672573	-5.38782	2.3316e-07	6.90293e-06	6.46699	0.595904	-0.763236	0.229468	-2.69416	0.00826123	0.02873	-2.6053	0.454827	-2.00862	0.67445	-7.04214	2.63013e-11	2.30511e-09	14.9811	0.148687	-1.45178	0.648372	-5.60986	5.46002e-07	1.39459e-05	6.03526	0.322252	-0.558714	2.11791	-1.32573	0.189771	0.545745	-5.37956	0.429591	-1.93305	0.765955	-4.46943	1.6497e-05	0.00406246	2.78294	0.470939	-0.884692	1.13095	-3.18012	0.00179633	0.0510116	-1.41133
ENSG00000270184.1	RP11-568J23.5	-2.5828	-0.843215	-5.71241	4.83697e-08	1.84753e-06	7.15742	0.190128	-0.289262	-1.88898	-0.786219	0.433574	0.575264	-5.34027	0.181515	-2.22262	-2.23023	-4.54309	9.32688e-06	9.35319e-05	3.04129	0.3175	-1.12015	-1.96804	-2.94858	0.00454512	0.0156009	-2.11753	0.242191	-1.71647	-1.50499	-3.22986	0.00197879	0.068512	-1.38616	0.194419	-1.40213	-1.51089	-3.14564	0.00204052	0.0594928	-1.4374	0.878325	-0.275917	-1.1961	-0.924954	0.356508	0.548668	-5.47354
ENSG00000270558.1	CTD-2124B8.2	0.345713	-0.984442	1.22493	0.222286	0.400084	-5.11132	0.513851	1.30617	-1.03887	4.50753	1.76461e-05	0.000257758	2.64694	0.467054	0.41934	-1.02117	1.75936	0.0799661	0.18244	-4.59467	0.50009	0.809305	1.04904	4.06569	0.000141645	0.000992998	0.771323	0.322948	1.19983	-2.66245	2.3484	0.0220426	0.210784	-3.32132	0.416555	0.648857	-0.452272	2.22892	0.0274787	0.224462	-3.76532	0.486749	0.224082	-0.887657	0.81687	0.415327	0.600531	-5.61979
ENSG00000270871.1	AC015849.19	-1.7619	-0.302506	-5.77872	3.48279e-08	1.40408e-06	7.82019	0.634883	-0.469676	-0.331927	-1.48162	0.141545	0.258576	-4.80114	0.180586	-4.06768	-0.654344	-7.41305	2.95053e-12	3.72372e-10	15.8022	0.42465	-0.862067	-0.446046	-3.44963	0.00103361	0.00479162	-0.92588	0.552835	-1.84127	0.665595	-4.05046	0.000144005	0.0207128	0.89735	0.218802	-1.29057	-0.152486	-3.28267	0.00131047	0.0471874	-1.09536	0.227777	-0.697804	-0.116713	-2.70043	0.00773931	0.0957057	-2.61085
ENSG00000270903.1	HNRNPA3P9	-2.4137	-1.88327	-3.28885	0.00122118	0.00838974	-1.11799	0.389903	-0.310808	-1.32465	-0.725507	0.469813	0.607129	-5.44631	0.215462	-2.49017	-2.43527	-3.58073	0.000425313	0.00249022	-0.178896	0.151428	-2.21343	-0.188182	-6.9876	2.63575e-09	3.34097e-07	10.9296	0.29179	-1.51392	-1.38103	-2.53169	0.0138877	0.173386	-2.9548	0.176724	-2.80953	-1.72981	-4.04046	8.92573e-05	0.0101792	1.12345	0.275887	-1.3628	-1.87594	-2.94963	0.00370392	0.0690139	-1.92499
ENSG00000271119.1	CTD-2012J19.3	-0.397745	-1.73389	-1.14822	0.25248	0.435623	-5.07001	0.600877	-0.964302	-1.71256	-2.16027	0.0331093	0.0853349	-3.60041	0.359186	-0.653859	-2.27219	-1.54827	0.123058	0.250978	-4.71419	0.242405	-0.466867	-1.33819	-1.82904	0.0723688	0.139751	-4.48386	0.306386	-0.758443	-0.465986	-1.72817	0.0889114	0.400827	-4.50964	0.327918	-0.900998	-1.8302	-2.24267	0.0265547	0.221147	-3.54514	0.357731	-0.547402	-1.61026	-1.78334	0.0765988	0.241231	-4.36163
ENSG00000271737.1	CTB-113I20.2	1.40363	-1.06337	4.11489	6.01046e-05	0.000716724	1.58641	0.674253	0.684859	-0.675715	2.208	0.0294987	0.078045	-3.63468	0.216719	1.43488	-0.688372	4.85822	2.30823e-06	2.83928e-05	4.56213	0.530212	0.395604	-1.6176	1.45665	0.150431	0.248473	-5.0276	0.175763	0.656537	-1.30065	1.74111	0.0866004	0.396315	-4.47432	0.172015	1.21718	-0.580013	3.73862	0.00027277	0.0190925	0.24462	0.347232	0.441716	-0.470355	1.44802	0.149745	0.332701	-5.00741
ENSG00000271843.1	RP11-245J9.5	-0.847655	-1.20458	-2.661	0.00853248	0.0387696	-2.59597	0.616238	-0.0841857	-1.30979	-0.303449	0.76217	0.843254	-5.66119	0.189812	-0.725401	-0.635623	-2.54748	0.0115631	0.0396715	-2.98795	0.152643	-0.583564	-0.785331	-3.64343	0.000563342	0.00295531	-0.368891	0.214548	-1.50226	-1.48259	-4.24438	7.42332e-05	0.0149345	1.3234	0.206005	-0.42267	-0.459528	-1.50691	0.13418	0.463681	-4.94869	0.491382	-0.914072	-0.834764	-3.30184	0.00120633	0.0436081	-1.00178
ENSG00000271869.1	RP11-51J9.5	0.544445	-0.420518	1.86633	0.0637068	0.169896	-4.27308	0.190855	1.51367	0.188277	4.5561	1.45765e-05	0.000224792	2.90421	0.775937	1.43192	-0.839694	5.69522	4.10419e-08	9.0396e-07	8.28598	0.593843	0.438761	0.0556112	1.85028	0.0692025	0.134824	-4.63749	0.117058	0.342122	-1.15932	0.950055	0.345756	0.687564	-5.43554	0.55169	1.31414	-0.709832	4.54668	1.20265e-05	0.00334945	3.07489	0.62595	0.0851328	-0.920896	0.292308	0.770464	0.866619	-5.87998
ENSG00000271933.1	RP11-338I21.1	-1.00668	-0.616975	-2.4757	0.0142703	0.0569892	-3.02047	0.770129	-1.31339	-0.466526	-3.31271	0.00128179	0.00673944	-1.04077	0.256054	-2.20468	-1.24057	-5.53228	9.31316e-08	1.83651e-06	7.17012	0.486287	-1.19002	-0.825715	-3.94662	0.000210653	0.00135769	0.546509	0.199278	-0.903337	0.110117	-2.38808	0.0199817	0.201773	-3.36606	0.390286	-0.338114	-0.868276	-0.705304	0.481841	0.776175	-5.73129	0.299763	-0.2215	-0.281887	-0.42481	0.671598	0.799436	-5.8871
ENSG00000272072.1	CTA-363E19.2	-2.95708	-0.479204	-4.32164	2.62086e-05	0.000356474	2.03281	0.202322	-0.44607	-0.638362	-1.39411	0.166335	0.291283	-4.88383	0.21196	-2.44796	0.0906521	-6.34011	1.37369e-09	5.50371e-08	11.1533	0.147266	-0.73999	-0.103994	-3.81101	0.000328691	0.00193173	0.0876408	0.207176	-1.75938	-1.09074	-2.30842	0.0243084	0.222055	-3.39344	0.923962	-1.44428	-0.101427	-3.86094	0.000174724	0.0147695	0.672707	0.677362	-1.75289	-0.312289	-5.55914	1.24423e-07	0.000437925	7.00943
ENSG00000272325.1	NUDT3	-0.345626	5.62098	-3.62678	0.000378427	0.00326464	-0.336656	0.203715	-0.674321	5.69494	-3.81604	0.000233531	0.00180902	0.137493	0.479482	-0.554894	5.86437	-6.16187	3.59741e-09	1.2107e-07	10.4194	0.6383	-0.45125	6.89913	-3.41356	0.00115491	0.00523496	-1.79532	0.126037	-0.248769	6.34617	-1.58247	0.118606	0.451679	-5.66144	0.399138	-0.542893	5.9334	-3.60268	0.000442181	0.0254186	-0.706087	0.36134	-0.563325	5.50636	-2.70383	0.00766444	0.0951832	-3.14377
ENSG00000272523.1	LINC01023	1.12792	0.145668	4.84097	2.87239e-06	5.71715e-05	4.33934	0.748644	0.527447	0.860038	2.49264	0.0143006	0.0443576	-3.15733	0.786789	0.895017	0.120178	4.47971	1.22477e-05	0.000118719	3.00976	0.590714	0.289821	-0.637462	1.56363	0.123167	0.212227	-5.03787	0.218773	0.259183	-0.100341	0.805632	0.42352	0.741837	-5.67044	0.19487	0.835401	0.0192444	3.28377	0.00130574	0.0471874	-1.17845	0.746494	0.187586	0.0858381	0.912732	0.362881	0.554266	-5.63493
ENSG00000272579.1	RP11-101E13.5	0.148255	2.23556	0.844781	0.399413	0.583879	-5.8644	0.630204	0.694958	2.35916	3.40085	0.000962426	0.00534624	-0.934721	0.183802	0.558945	2.48382	3.78542	0.000200029	0.00131107	0.229338	0.330079	0.770469	2.90634	4.82894	9.86005e-06	0.00012389	3.09438	0.123501	1.32162	1.76025	4.17743	9.34697e-05	0.0163458	1.22253	0.538604	0.562396	2.93199	3.00618	0.00315748	0.075059	-2.26178	0.619085	0.131472	2.44497	0.666738	0.505987	0.678044	-6.08676
ENSG00000272918.1	CTB-152G17.6	-1.62704	0.285525	-4.66591	6.17226e-06	0.000107495	3.50638	0.327301	-0.110442	0.0888232	-0.48402	0.629416	0.741147	-5.76922	0.186316	-1.2418	0.647958	-4.97519	1.35098e-06	1.78068e-05	5.051	0.239681	-0.205774	3.18344	-2.06019	0.0437289	0.0939044	-4.73863	0.1202	-0.965567	0.57227	-2.35771	0.0215428	0.208242	-3.45816	0.169177	-0.558536	1.23187	-2.52626	0.0126877	0.154972	-3.20431	0.343305	-1.07246	0.901068	-4.32218	2.83536e-05	0.00938971	2.29052
ENSG00000272990.1	RP11-305K5.1	0.33044	-0.963496	0.933808	0.351719	0.540874	-5.39939	0.184661	1.88081	-0.566445	5.97535	3.44463e-08	2.97919e-06	8.24772	0.36877	0.00899229	-0.48602	0.0353509	0.971833	0.984428	-6.08663	0.147244	0.961426	1.77023	5.09106	3.79171e-06	5.94956e-05	4.13994	0.205456	1.43098	-1.57338	2.61381	0.0112125	0.15673	-2.84091	0.196532	0.871644	0.0860037	2.21296	0.0285866	0.228063	-3.86208	0.192239	0.268339	-0.115806	0.896639	0.37138	0.561711	-5.63408
ENSG00000273340.1	MICE	-0.932314	-1.88268	-2.00057	0.0470202	0.137119	-3.87429	0.744466	-1.43218	-1.01509	-3.11034	0.00242726	0.011127	-1.57722	0.426479	-1.53123	-1.68955	-3.7359	0.00024079	0.00154494	0.360484	0.463475	-1.03028	-3.17521	-1.84077	0.0706053	0.137027	-4.23093	0.279897	-1.83199	-1.20181	-2.96167	0.0043263	0.0994927	-2.0158	0.659335	-0.522661	-1.53513	-1.28318	0.201635	0.548628	-5.11116	0.338839	-0.891442	-1.66069	-2.2556	0.0255747	0.158883	-3.49648
ENSG00000273437.1	RP11-434H6.7	0.434812	-0.610278	1.49956	0.135571	0.287296	-4.82234	0.272219	1.3233	-0.560093	3.94941	0.000144915	0.00127749	0.845806	0.611148	0.869638	-0.303678	3.07547	0.00238	0.0107485	-1.73406	0.664423	1.28277	2.51412	4.12	0.000117972	0.000860272	0.81346	0.120475	1.7008	-2.1497	3.97163	0.000187708	0.0229286	0.628754	0.636066	0.999474	0.342284	3.47258	0.000693755	0.031623	-0.640577	0.182123	0.160793	-0.220278	0.612406	0.541217	0.706042	-5.81853
ENSG00000274070.1	GATSL2	-0.503399	0.392718	-1.81189	0.0717569	0.185088	-4.38001	0.209471	-0.912699	0.891924	-2.56322	0.0118401	0.0382333	-2.93992	0.216791	-0.824747	-0.12812	-2.49359	0.0134146	0.0448356	-3.15569	0.386854	-0.691925	2.31801	-3.77385	0.0003708	0.00212387	-0.245948	0.108753	-1.87489	-2.19831	-3.10309	0.00287833	0.0806994	-1.72426	0.362437	-1.17884	0.307835	-2.8753	0.00469444	0.0923064	-2.23532	0.312291	-1.24785	-0.453359	-3.01736	0.00300686	0.0639418	-1.7807
ENSG00000274104.1	CTD-2553L13.10	0.724924	-0.391651	2.59702	0.0102222	0.0445937	-2.82683	0.241611	0.612567	-0.505897	2.1805	0.0315351	0.0822207	-3.6963	0.240519	0.592536	-0.76418	2.6364	0.00900237	0.0322998	-2.84491	0.669705	0.524784	0.730669	2.57037	0.0126609	0.0352719	-3.28799	0.201681	0.0943118	-0.506742	0.3377	0.736724	0.909465	-5.86612	0.387513	0.287016	0.0641546	1.03804	0.301116	0.643869	-5.62049	0.818159	0.227924	-0.0704251	0.98379	0.326838	0.52002	-5.5589
ENSG00000274487.1	CH17-431G21.1	-0.916566	0.194084	-3.85542	0.000163277	0.0016481	0.710326	0.480444	-1.78321	0.787565	-4.37788	2.92138e-05	0.000379191	2.22505	0.437598	-0.932981	0.461206	-3.70387	0.000271204	0.0017071	0.224205	0.306316	-0.989574	1.02089	-4.96713	5.97078e-06	8.41311e-05	3.76159	0.395516	-0.681266	1.18903	-1.94715	0.0560286	0.327942	-4.31532	0.199711	-0.943556	0.688253	-3.41925	0.000831575	0.0349542	-0.748212	0.184465	-0.716768	0.617546	-3.32877	0.00110298	0.0418129	-0.965929
ENSG00000274627.1	RP11-104N10.2	-0.171918	2.05823	-0.484381	0.628735	0.767858	-6.04713	0.490352	-0.402048	3.22102	-1.05656	0.293225	0.437332	-5.76142	0.183749	-1.71842	1.46991	-3.7079	0.000267184	0.00168684	0.214705	0.190801	-0.661492	1.87693	-2.65191	0.010226	0.0297811	-3.23405	0.42886	-1.47525	3.07338	-2.88449	0.00537754	0.110965	-2.46989	0.204227	-0.631309	1.93841	-1.30728	0.19335	0.539001	-5.48062	0.333775	-0.087409	2.88698	-0.188878	0.850449	0.91656	-6.33835
ENSG00000274756.1	CTB-75G16.1	-1.46618	-1.18759	-4.73315	4.61175e-06	8.4533e-05	3.54625	0.564199	-0.144717	-1.57512	-0.497303	0.620053	0.733893	-5.55247	0.469376	-2.25183	-1.45201	-5.87971	1.59178e-08	4.05841e-07	8.6617	0.647167	-1.87927	-2.26675	-5.95788	1.44788e-07	5.08698e-06	6.90264	0.353486	-0.863697	-1.01534	-2.31426	0.0239647	0.22049	-3.43139	0.517901	-1.45559	-1.37849	-3.64382	0.000382546	0.0232071	-0.0174374	0.188991	-0.659509	-1.19371	-2.05761	0.0413977	0.189604	-3.9149
ENSG00000275131.2	CH17-472G23.4	-1.42993	4.18704	-4.50436	1.22851e-05	0.000190073	2.99403	0.187876	-0.668605	1.99592	-2.14725	0.0341586	0.0874007	-3.92909	0.738176	-1.59916	6.00704	-5.77467	2.73634e-08	6.44892e-07	8.49126	0.154125	-1.22581	5.97882	-8.91784	1.36629e-12	2.998e-09	18.3559	0.209425	-0.964585	1.8532	-2.85904	0.00577304	0.114931	-2.43781	0.194881	-1.24665	4.36832	-4.13878	6.12377e-05	0.00839495	1.35416	0.227593	-0.977289	4.06883	-3.7825	0.000225462	0.0230541	0.257907
ENSG00000276547.1	PCDHGB5	-0.631642	1.42064	-2.83826	0.00508499	0.0259404	-2.29669	0.399743	-1.57583	1.48899	-3.58839	0.000514444	0.00329789	-0.259098	0.180777	-0.884192	2.27514	-3.62344	0.000364341	0.00218908	-0.188935	0.390241	-0.424875	1.12788	-2.30219	0.0248134	0.0598981	-3.93022	0.116342	-1.34276	-0.82025	-1.2634	0.211154	0.568869	-5.06173	0.206399	-0.995295	1.29174	-2.73279	0.00712458	0.112876	-2.68021	0.203177	-0.699996	0.757793	-2.06933	0.0402691	0.187393	-4.0342
ENSG00000276603.1	RP11-425M5.7	-0.0914446	-2.2479	-0.164948	0.86918	0.925377	-5.60783	0.482046	-0.732325	-2.47933	-1.55451	0.123181	0.233432	-4.49282	0.258781	-0.618185	-3.49586	-1.40419	0.161735	0.306852	-4.8014	0.734172	-1.09766	-2.06458	-3.62209	0.000602801	0.00311269	-0.357883	0.44003	-1.60425	-2.68868	-2.77099	0.00735778	0.128523	-2.45212	0.896166	-0.107382	-2.10164	-0.252588	0.800972	0.931276	-5.80641	0.229955	-0.864301	-2.0313	-2.07379	0.0398465	0.18666	-3.82181
ENSG00000277072.4	STAG3L2	-0.252557	2.26282	-1.2136	0.226573	0.405251	-5.4719	0.751398	-0.152853	2.19443	-0.778036	0.438361	0.579664	-5.86926	0.654351	-0.531983	2.99777	-2.77608	0.00599686	0.0231909	-2.84535	0.149037	-0.808065	2.95417	-4.54682	2.6998e-05	0.000273573	2.15066	0.368472	-0.58968	3.28467	-2.42982	0.0180015	0.193333	-3.62983	0.577798	-0.424704	2.50658	-1.74846	0.0826656	0.374002	-4.92715	0.485732	-0.411197	2.67255	-2.03991	0.0431525	0.192178	-4.29131
ENSG00000277687.1	RP11-427L15.2	-1.50687	0.0634878	-3.52918	0.000535486	0.00430864	-0.319401	0.184703	-0.400093	-0.269581	-0.799895	0.425643	0.568249	-5.52165	0.721106	-1.12759	0.447248	-3.31925	0.00106333	0.00543863	-0.980977	0.264028	-0.0535263	-2.01482	-0.139931	0.889184	0.925614	-5.93826	0.256892	-1.47109	-0.251355	-2.36611	0.0211002	0.206566	-3.34771	0.177585	-0.563595	0.10387	-0.910347	0.364268	0.696803	-5.66874	0.20162	-0.56088	-0.153997	-1.26685	0.207215	0.397453	-5.20583
ENSG00000277778.2	PGM5P2	-1.42916	-0.030556	-3.4936	0.000606646	0.0047698	-0.425577	0.184943	-0.535544	0.414877	-1.60636	0.111307	0.216122	-4.69809	0.796433	-1.20786	-0.507417	-3.76572	0.000215393	0.00139798	0.469377	0.260685	-0.686624	-0.375157	-4.00889	0.00017129	0.00114941	0.704322	0.107699	-0.292096	-0.288946	-0.844887	0.401407	0.729225	-5.59125	0.790834	-0.793558	0.617992	-2.50301	0.0135114	0.159378	-3.18529	0.736677	-1.24055	-0.00169017	-3.3789	0.000932281	0.039556	-0.790495
ENSG00000278133.1	RP11-196G11.5	0.187036	2.537	1.20113	0.231359	0.411158	-5.57022	0.195871	0.896918	3.07479	4.84956	4.48228e-06	9.56827e-05	3.96339	0.788491	0.232806	2.53794	1.69701	0.0911711	0.201141	-5.17483	0.160264	0.42812	2.74049	3.79427	0.000347062	0.00201323	-0.256637	0.195877	0.479587	2.2093	2.84636	0.00598008	0.117586	-2.58346	0.180443	0.497666	2.72973	3.04563	0.00279474	0.0697577	-2.11974	0.198513	0.311501	2.88209	1.9819	0.0493589	0.20239	-4.48964
ENSG00000278616.1	BEND3P3	-1.19435	-0.321327	-4.08239	6.82963e-05	0.000796394	1.41926	0.361976	-0.672704	-0.768203	-2.14474	0.034364	0.0878312	-3.69595	0.693245	-3.2464	-0.194454	-7.80014	2.81819e-13	5.43007e-11	18.4034	0.184992	-1.43197	0.755138	-6.84639	4.58588e-09	4.5461e-07	10.5502	0.409283	-1.47792	0.275825	-3.64359	0.000549417	0.0386586	-0.278853	0.177665	-2.13987	0.0165807	-4.98043	1.9123e-06	0.0011499	4.66207	0.646894	-1.05492	-0.341312	-2.9991	0.00318179	0.0655516	-1.83767
ENSG00000278879.1	AP000560.3	-1.79659	-2.47107	-3.01522	0.00295903	0.0170127	-1.79977	0.564942	-0.923272	-2.32991	-1.6393	0.104252	0.205306	-4.38461	0.615609	-3.22284	-2.38962	-5.13298	6.46466e-07	9.58159e-06	5.10003	0.647957	-1.08088	-3.2832	-1.89568	0.0628255	0.12489	-4.15095	0.108931	-1.02895	-2.61076	-1.167	0.24766	0.603884	-4.96392	0.614721	-0.273291	-2.2372	-0.438565	0.661681	0.870975	-5.71428	0.306361	-1.57037	-2.74195	-2.12312	0.0354217	0.179132	-3.67488
ENSG00000278949.1	RP11-46H11.11	-1.28679	-0.697088	-3.18084	0.0017438	0.0111858	-1.31347	0.750946	-0.693974	-0.370426	-2.25955	0.0259902	0.0708382	-3.50346	0.484145	-2.76144	-1.85485	-4.62447	6.54624e-06	6.88656e-05	3.33093	0.147698	-0.760818	-1.091	-2.26872	0.0268985	0.0638145	-3.70957	0.327783	-1.50576	0.0610018	-3.08421	0.00304123	0.0830703	-1.75413	0.509298	-1.33782	-0.81665	-2.77337	0.00633653	0.107057	-2.412	0.223047	-0.215011	-0.354763	-0.585486	0.55912	0.719709	-5.80035
ENSG00000279155.1	LL0XNC01-36H8.1	-2.29318	-1.37302	-4.73597	4.55541e-06	8.36714e-05	3.39017	0.204778	-1.67495	-1.88447	-3.06798	0.00276462	0.0123505	-1.72755	0.180385	-3.74082	-1.0839	-7.50307	1.71884e-12	2.34888e-10	16.1859	0.194201	-1.47812	-0.722796	-4.53824	2.78272e-05	0.000279977	2.38771	0.163682	-2.06425	-1.25684	-3.42664	0.00108741	0.0538345	-0.901306	0.353735	-1.78803	-1.04357	-3.21447	0.00163639	0.0532192	-1.25177	0.213204	-2.27329	-1.34054	-5.28586	4.44584e-07	0.000847504	5.64334
ENSG00000279162.1	CTD-3126B10.2	-2.27246	-1.90254	-4.68955	5.57293e-06	9.87844e-05	3.10595	0.39606	-0.996064	-1.86556	-2.25882	0.0260374	0.0709439	-3.41852	0.30654	-2.73964	-1.85304	-4.77051	3.42819e-06	3.97478e-05	3.87297	0.533838	-0.60579	-0.486325	-2.10765	0.0392514	0.0862381	-4.0762	0.158778	-1.54661	-2.00309	-2.40314	0.0192457	0.198522	-3.18661	0.83263	-0.392853	-1.54499	-0.92169	0.358341	0.691782	-5.48429	0.230926	-0.856718	-1.57533	-2.29389	0.0232162	0.153653	-3.42638
ENSG00000279192.1	PWAR5	-2.16954	0.375034	-4.99842	1.42007e-06	3.17685e-05	4.72732	0.521144	-0.43735	1.13816	-1.32259	0.188949	0.320341	-5.16647	0.52666	-3.16055	1.45317	-8.00609	7.87538e-14	1.94885e-11	20.2609	0.152887	-0.507202	1.62737	-1.96584	0.0539535	0.110672	-4.64315	0.122562	-1.93125	1.07977	-3.33809	0.00142717	0.0600558	-1.12736	0.880595	-1.86946	0.999904	-4.66496	7.36229e-06	0.00249733	3.51771	0.318909	-1.71461	0.101038	-2.99162	0.00325618	0.065984	-1.85525
ENSG00000279283.1	RP11-417L19.5	-2.45342	-1.98904	-3.19338	0.00167388	0.0108251	-1.36864	0.229626	-1.27387	-0.741024	-3.08676	0.00261004	0.0117896	-1.62927	0.180517	-2.04183	-0.934404	-3.26756	0.00126641	0.00630856	-1.05122	0.334338	-0.668574	0.558962	-2.4656	0.0165579	0.0435499	-3.49385	0.110181	-2.21291	-3.14695	-2.30417	0.0245607	0.222853	-3.34545	0.220282	-1.33954	-0.760482	-2.83121	0.00534983	0.0985695	-2.27498	0.280347	-1.35009	-1.39337	-2.59592	0.0103928	0.108602	-2.77232
ENSG00000279345.1	RP3-522J7.7	-0.843387	-1.86581	-1.94593	0.053301	0.149876	-3.97496	0.550208	-0.480298	-1.91927	-1.19679	0.234181	0.373362	-4.97154	0.189656	-2.0887	-2.82306	-3.51849	0.000531555	0.00302253	-0.36491	0.426593	-2.13696	0.0121152	-7.18684	1.20506e-09	2.04861e-07	11.6825	0.10555	-1.5733	-1.62448	-2.71513	0.00856113	0.140232	-2.56045	0.683037	-1.8223	-1.95242	-3.08211	0.00249395	0.065919	-1.59909	0.364035	-1.2128	-1.66816	-2.64954	0.00894335	0.101668	-2.64732
ENSG00000279382.1	RP11-449J21.3	-0.430832	1.15087	-1.55304	0.122261	0.268266	-4.86853	0.202149	-0.0404329	2.06879	-0.206225	0.837029	0.895338	-6.13099	0.180078	-1.44725	0.549583	-3.9946	8.95265e-05	0.000652161	1.23404	0.633134	-1.52264	2.49766	-6.90205	3.6869e-09	4.04503e-07	10.784	0.107312	-1.27943	1.26202	-3.40479	0.0011633	0.0556565	-0.971085	0.220393	-0.859318	1.60523	-2.17283	0.0315455	0.239807	-3.98976	0.389444	-0.408861	2.16985	-1.23739	0.21792	0.409366	-5.48604
ENSG00000279400.1	CTD-2353F22.2	-0.775696	1.14873	-0.873581	0.38357	0.570035	-5.64737	0.188856	-2.2011	0.199907	-2.93657	0.00410778	0.0167181	-1.99813	0.198763	-2.46694	-1.48559	-3.39902	0.000808617	0.00431143	-0.675778	0.200465	-0.814008	-1.07413	-1.21737	0.228232	0.342036	-5.44893	0.477937	-1.30008	-3.06643	-1.3531	0.180916	0.536469	-4.71627	0.235502	-1.97098	-1.75721	-2.08618	0.0388515	0.263373	-3.79378	0.373047	-0.488788	-2.18069	-0.63601	0.525761	0.693388	-5.56293
ENSG00000279407.1	AC007191.4	-1.53517	0.297727	-3.92793	0.000124089	0.00130956	0.931218	0.184582	-0.921781	-0.0857638	-3.21854	0.0017311	0.0085385	-1.2872	0.268349	-1.90162	-0.243482	-5.59544	6.79199e-08	1.39379e-06	7.66561	0.150437	-0.570553	-0.67399	-2.20615	0.0312166	0.071746	-3.89542	0.191609	-1.13904	1.90222	-3.22602	0.0020016	0.0686627	-1.49736	0.649836	-1.44163	0.547649	-3.50954	0.000611174	0.0292943	-0.448396	0.190062	-0.07213	0.968999	-0.242903	0.80842	0.890739	-6.08163
ENSG00000279500.1	RP11-21K12.2	-2.66675	-1.36868	-5.36046	2.6549e-07	7.70954e-06	5.58133	0.718036	-1.31741	-1.11729	-3.04852	0.00293382	0.0129222	-1.72993	0.303808	-4.63578	-2.01076	-6.35805	1.24561e-09	5.11227e-08	9.94037	0.599267	-2.12158	-0.179303	-6.9924	2.58658e-09	3.33642e-07	10.9667	0.236028	-0.771927	2.22273	-1.48136	0.143552	0.489749	-5.17972	0.260335	-1.70913	-1.27264	-3.69631	0.00031746	0.020946	0.139231	0.182079	-0.89365	-0.764596	-2.34648	0.0202888	0.145265	-3.36688
ENSG00000279519.1	RP11-288C18.1	-1.09563	0.780523	-3.27924	0.00126099	0.00860826	-1.05117	0.305253	-1.13706	1.44275	-2.79338	0.00623767	0.023075	-2.42865	0.340032	-1.54713	1.25331	-5.81541	2.21941e-08	5.41257e-07	8.86719	0.754805	-0.880284	2.98044	-6.847	4.57502e-09	4.5461e-07	10.5399	0.427438	-0.392718	0.58349	-1.47339	0.14568	0.49277	-5.005	0.195247	-0.184802	1.27979	-0.591028	0.555493	0.815622	-6.08797	0.377484	-0.416264	1.59404	-1.52605	0.12915	0.307731	-5.04165
ENSG00000279528.1	RP11-1148L6.8	0.279572	0.457947	1.35844	0.176112	0.342765	-5.10286	0.572438	1.39719	0.372469	3.87379	0.000190179	0.00155283	0.611333	0.327639	0.41669	0.477032	2.0868	0.0381086	0.103441	-4.17742	0.158772	0.611432	1.75118	3.67104	0.000515942	0.00275393	-0.508508	0.111962	0.894281	-0.0195084	4.01904	0.0001601	0.0215011	0.804895	0.370734	0.335989	0.558232	1.13902	0.256719	0.603776	-5.58372	0.831435	0.0642342	0.380832	0.331796	0.740517	0.84714	-5.9987
ENSG00000279530.2	RP11-398J13.1	-2.56159	-1.25582	-3.97293	0.000104456	0.00113259	0.85402	0.232449	-1.50325	-2.07712	-1.98893	0.0494053	0.115927	-3.86051	0.542604	-4.39106	-0.908447	-6.7889	1.12788e-10	7.39452e-09	12.4465	0.153339	-1.08917	-2.74412	-2.25011	0.0281244	0.0660478	-3.56983	0.442388	-3.2047	-0.480183	-2.68148	0.00937022	0.146262	-2.63153	0.523506	-3.00365	-1.59703	-3.19899	0.00172015	0.0543749	-1.30624	0.434221	-2.54503	-1.62813	-3.62444	0.000398546	0.0285158	-0.11195
ENSG00000279568.1	RP11-20I23.5	-1.48879	-2.3639	-2.48185	0.0140353	0.0563888	-2.9623	0.190535	-1.77882	-1.79029	-3.48774	0.00072201	0.00429486	-0.700949	0.634277	-3.19797	-2.48963	-4.89828	1.92343e-06	2.42142e-05	4.17214	0.45671	-1.88889	-0.967084	-5.30983	1.68613e-06	3.26114e-05	4.9238	0.480936	-3.04911	-1.55625	-3.45273	0.00100295	0.0522164	-0.917392	0.778779	-1.22574	-1.90075	-2.40833	0.0173812	0.180327	-3.18719	0.225795	-1.44863	-1.63001	-2.89443	0.00437862	0.0742624	-2.06352
ENSG00000279649.1	RP11-96D1.8	-0.6945	2.71474	-1.50102	0.135193	0.286711	-5.12683	0.186187	-0.399618	1.80266	-1.58818	0.115361	0.222346	-4.88743	0.496986	-2.40277	1.05589	-6.66967	2.21375e-10	1.23078e-08	13.0366	0.618713	-1.37991	1.39885	-7.07791	1.84888e-09	2.68833e-07	11.4456	0.141377	-1.58625	2.20126	-4.62246	1.95989e-05	0.00874363	2.70165	0.587779	-1.62665	1.49053	-4.32395	2.96242e-05	0.00566869	2.24868	0.194579	-0.957991	1.48227	-3.5791	0.000467777	0.0304946	-0.233865
ENSG00000279700.1	RP13-554M15.2	-2.29857	-0.111269	-4.13212	5.61506e-05	0.000678229	1.52311	0.605623	-0.965807	0.165482	-2.76574	0.00675022	0.0245576	-2.42885	0.273033	-2.39497	0.605799	-5.47079	1.2634e-07	2.36394e-06	7.16165	0.590545	-1.2773	1.26401	-5.50925	7.98432e-07	1.86561e-05	5.66574	0.169596	-2.7595	-1.24651	-3.18651	0.00225155	0.0726342	-1.51723	0.218199	-2.03041	0.670046	-4.62188	8.8114e-06	0.00284307	3.34721	0.288369	-1.00041	0.226428	-3.08238	0.00245346	0.0582027	-1.63805
ENSG00000279759.1	CTC-425O23.5	-1.06613	0.761347	-2.36544	0.019128	0.0709844	-3.33358	0.291117	-1.1831	1.99973	-2.9817	0.00359023	0.0150623	-1.98564	0.184172	-1.94134	0.482772	-4.73418	4.03237e-06	4.556e-05	4.03517	0.330261	-0.293458	2.36018	-1.46817	0.147285	0.244298	-5.58165	0.239146	-1.27103	1.5364	-2.63163	0.0106978	0.15451	-2.93543	0.176561	-0.966602	1.37096	-2.51023	0.0132508	0.157926	-3.22265	0.195786	-1.0616	1.52878	-3.48044	0.000659483	0.0344329	-0.53908
ENSG00000279794.1	CTD-2621I17.3	-1.25362	-2.30445	-2.49734	0.0134577	0.0547707	-2.9314	0.221743	-1.1378	-1.11618	-2.70038	0.00811856	0.0283513	-2.53864	0.692545	-2.54437	-2.30663	-5.2211	4.25271e-07	6.73417e-06	5.58147	0.150704	-1.74431	-1.10694	-6.43549	2.28318e-08	1.34007e-06	8.86123	0.168479	-1.35766	-0.920584	-2.32444	0.0233767	0.218807	-3.39936	1.07494	-1.12332	-1.10389	-2.66183	0.00871903	0.125343	-2.67464	0.25758	-1.04618	-1.03929	-2.74187	0.00686946	0.0907135	-2.45774
ENSG00000279989.1	RP11-158H5.2	-1.96888	-1.20528	-3.79815	0.000202264	0.00195996	0.383072	0.199373	-1.26891	-0.687222	-3.70353	0.000346404	0.00244758	0.034179	0.347786	-2.51257	-1.1322	-6.43031	8.38296e-10	3.65086e-08	11.2414	0.625369	-1.06421	0.0560182	-5.88669	1.90236e-07	6.23706e-06	7.01814	0.107562	-2.49369	-0.185196	-4.59985	2.12527e-05	0.00882982	2.44432	0.454123	-2.19868	-0.600204	-4.345	2.72401e-05	0.0053785	2.2754	0.31652	-1.31465	-0.94132	-3.72165	0.000281336	0.0254519	0.242351
ENSG00000280063.1	RP11-295D4.3	-0.559173	1.29314	-1.61757	0.107596	0.246151	-4.78619	0.599898	-0.590037	1.53724	-1.73137	0.0864306	0.177863	-4.62492	0.736454	-3.33369	0.440297	-8.20761	2.22556e-14	7.49006e-12	20.9311	0.364966	-1.36458	0.86381	-5.76274	3.05464e-07	8.98511e-06	6.58214	0.445715	-1.78531	2.71249	-4.13369	0.000108557	0.0178298	1.11527	0.528883	-1.70744	1.2775	-4.86015	3.21831e-06	0.00135864	4.27964	0.420129	-0.774178	1.48945	-2.85471	0.00493177	0.0783913	-2.31815
ENSG00000280213.1	UCKL1-AS1	-1.18364	0.311899	-3.0803	0.00240998	0.0144419	-1.58843	0.486926	-0.905515	0.657742	-2.40893	0.0178056	0.0527399	-3.25924	0.18286	-1.63141	-0.418841	-4.48385	1.20326e-05	0.000116994	3.02512	0.164334	-0.893644	1.89741	-3.41346	0.00115527	0.00523558	-1.25506	0.167274	-1.46317	0.113183	-2.36158	0.0213376	0.206973	-3.39924	0.318164	-1.34191	1.07789	-3.40861	0.000861954	0.0358015	-0.78484	0.231681	-0.68934	1.01496	-2.0704	0.0401668	0.187184	-4.05518
ENSG00000280347.1	AC000123.2	-0.802428	1.93188	-2.8426	0.00501926	0.0257082	-2.31761	0.266422	-0.849704	1.41607	-3.21013	0.00177772	0.00872837	-1.35564	0.273487	-1.71104	1.73598	-7.70746	4.97398e-13	8.483e-11	18.9367	0.173619	-0.784265	0.370293	-3.98271	0.000186892	0.00123232	0.566186	0.532159	-1.05518	2.50018	-3.15883	0.00244375	0.0753841	-1.73694	0.190118	-0.66879	1.76633	-2.1226	0.03562	0.252728	-4.12452	0.586625	-0.395192	1.91278	-1.82361	0.0702465	0.232918	-4.60523
ENSG00000280486.1	LLNLR-307A6.1	-0.769022	-1.15719	-2.32522	0.0212339	0.0769202	-3.31531	0.685485	-0.368022	-1.04338	-1.4098	0.161663	0.285509	-4.82985	0.807611	-2.5082	-0.989118	-6.41976	8.88387e-10	3.83312e-08	11.2441	0.213711	-0.881644	1.30368	-4.2288	8.15072e-05	0.000643552	1.28966	0.175337	-1.79827	-0.179933	-4.95957	5.74917e-06	0.00481899	3.66226	0.17804	-1.48556	-0.137882	-3.78746	0.000228602	0.0175824	0.436177	0.329613	-0.255305	-0.203397	-0.852478	0.395338	0.583518	-5.63049
ENSG00000280828.1	RP11-274B21.1	-1.36943	2.03181	-4.88401	2.37297e-06	4.87838e-05	4.52454	0.660077	-1.27836	1.77696	-3.24899	0.00157185	0.00789828	-1.25209	0.220822	-2.74134	2.46221	-8.51848	3.07579e-15	1.61742e-12	23.7079	0.273301	-1.51803	1.28352	-4.82839	9.87971e-06	0.000124072	3.28014	0.180315	-2.67289	2.1194	-4.02817	0.000155252	0.0215011	0.828458	0.199426	-2.09968	2.17845	-4.98133	1.90481e-06	0.0011499	4.76794	0.19275	-1.15495	2.08214	-3.65863	0.000352868	0.0269992	-0.00171337
ENSG00000281183.1	NPTN-IT1	-1.70836	1.49048	-4.39651	1.92657e-05	0.000275873	2.60641	0.670902	-1.30114	1.24023	-4.09853	8.39632e-05	0.000842914	1.33488	0.180076	-3.20481	2.59556	-9.37918	1.08483e-17	1.52123e-14	28.919	0.690125	-2.12133	2.96469	-6.92514	3.36775e-09	3.7633e-07	10.8559	0.107799	-2.10736	1.53578	-4.48758	3.16985e-05	0.0108042	2.26076	0.41771	-2.20561	3.40565	-3.80752	0.000212506	0.0168337	0.371154	0.207446	-1.86498	2.50559	-4.16556	5.27947e-05	0.0127508	1.71951
ENSG00000281195.1	ZNF638-IT1	-1.40916	0.00504652	-3.34631	0.00100671	0.00716587	-0.850276	0.739845	-1.05186	-0.972077	-2.36908	0.0197278	0.0570937	-3.23927	0.271984	-1.87461	-0.605998	-3.81989	0.000175608	0.00117231	0.6496	0.585243	-0.316265	-2.09924	-0.880858	0.381912	0.5037	-5.59105	0.495892	-2.05009	-0.836756	-3.16369	0.00240895	0.0750674	-1.53626	0.16737	-1.39577	-0.84243	-2.52467	0.0127425	0.155293	-2.98342	0.206295	-1.02129	-0.787836	-2.72219	0.00727095	0.0931575	-2.51546
ENSG00000281490.1	CICP14	-0.957047	3.53951	-3.19102	0.00168684	0.0108844	-1.49727	0.195256	-1.48384	3.91757	-4.30695	3.83473e-05	0.000465626	1.99208	0.751603	-1.90303	3.68639	-5.97823	9.51952e-09	2.64628e-07	9.68561	0.535707	-1.09758	3.94541	-5.72396	3.54083e-07	1.00311e-05	6.22768	0.185344	-1.25231	3.01216	-3.25139	0.00185517	0.0669199	-1.52332	0.725136	-1.09109	3.89369	-3.5311	0.000567352	0.0279288	-0.67744	0.546461	-0.903336	3.88022	-3.58193	0.000463152	0.0304801	-0.388948
ENSG00000281530.1	DGCR12	-1.20738	-2.97337	-1.91605	0.0570262	0.157437	-3.96446	0.187064	-0.781544	-2.75267	-1.24943	0.214386	0.35063	-4.82198	0.532238	-3.05273	-2.71292	-5.79414	2.47615e-08	5.95243e-07	7.72669	0.526272	-1.73801	-1.91638	-5.56971	6.35543e-07	1.56213e-05	5.70308	0.161618	-2.50728	-2.44952	-4.23037	7.79123e-05	0.0149347	0.949436	0.744758	-2.51719	-3.07315	-3.37406	0.000968041	0.0389839	-0.894037	0.355633	-1.16865	-2.31433	-2.23429	0.0269755	0.161962	-3.49878
ENSG00000281691.1	RBM5-AS1	-1.45038	-1.74082	-3.31599	0.00111505	0.00778396	-0.99413	0.794474	-0.100618	-2.1432	-0.215057	0.830155	0.890861	-5.57074	0.452336	-2.78941	-1.60296	-6.30933	1.62413e-09	6.30686e-08	10.4531	0.71508	-1.64126	-1.40483	-4.84287	9.376e-06	0.000118985	3.36515	0.472083	-1.95897	-0.989821	-3.34632	0.00139181	0.0600558	-1.08518	0.407601	-1.71044	-1.62152	-3.3511	0.00104515	0.0409061	-0.875707	0.338346	-1.53847	-1.74978	-4.02971	8.93503e-05	0.0158131	1.17251
ENSG00000281896.1	RP11-274B21.13	-1.4632	0.381488	-4.94768	1.785e-06	3.85531e-05	4.62128	0.184918	-1.33949	0.106614	-3.26135	0.00151115	0.00766005	-1.17265	0.260018	-2.42962	0.82175	-7.84657	2.1174e-13	4.41697e-11	19.3674	0.17534	-1.96982	-0.412621	-6.51377	1.68313e-08	1.08916e-06	9.21339	0.12564	-2.15919	0.37214	-3.33554	0.00143831	0.0600558	-1.10782	0.462245	-2.10543	0.536513	-5.10581	1.10219e-06	0.000833193	5.2062	0.456367	-1.05168	0.403545	-3.45489	0.00072003	0.0358995	-0.578645
ENSG00000281991.1	TMEM265	0.408465	2.3183	2.25569	0.0253567	0.0876855	-3.8211	0.240945	0.824959	2.40084	3.65216	0.000413672	0.00279498	-0.17884	0.190928	0.415055	2.62746	2.68441	0.00784329	0.0289235	-3.12092	0.573156	0.754318	4.09475	3.5954	0.00065586	0.00332224	-1.05932	0.492876	0.353454	2.18246	1.67643	0.0986652	0.420502	-4.95852	0.497457	0.325538	3.16963	1.49427	0.137447	0.467485	-5.50546	0.187151	0.538683	3.47715	2.16539	0.0319734	0.171646	-4.23357
ENSG00000282936.1	CTC-281F24.5	-1.09141	-1.67859	-2.61103	0.00982829	0.04324	-2.69674	0.569954	-1.66014	-0.78538	-3.09194	0.00256882	0.0116406	-1.62079	0.32931	-2.98972	-0.818466	-6.24944	2.24654e-09	8.24198e-08	10.3729	0.161599	-1.09363	-0.0925814	-4.2593	7.34236e-05	0.000593512	1.47468	0.601608	-2.95981	0.0413007	-3.92977	0.000215846	0.0242631	0.480676	0.17467	-1.73182	-0.747683	-3.17474	0.00185948	0.0562909	-1.3653	0.626778	-2.11597	-1.08901	-5.22945	5.7542e-07	0.000909795	5.48552
ENSG00000283297.1	RP4-816N1.8	-1.43832	-2.12056	-2.87249	0.00458809	0.0239347	-2.11334	0.188876	-2.00131	-1.06656	-4.31904	3.66173e-05	0.000450873	1.75491	0.529983	-3.00263	-2.95154	-4.2907	2.71333e-05	0.000235271	1.96068	0.153749	-0.577907	-2.36625	-1.58355	0.118556	0.206018	-4.73592	0.406219	-0.713299	-0.755502	-1.92612	0.0586557	0.334692	-4.16718	0.381002	-1.55476	-0.981794	-3.75173	0.000260176	0.0185546	0.318503	0.186603	-0.780015	-0.845587	-2.08038	0.0392288	0.185683	-3.89126
[truncated: 94 more columns]

## Sheet: ConsistentGenes_LOY
genes	symbol	Heart - Left Ventricle_logFC	Heart - Left Ventricle_AveExpr	Heart - Left Ventricle_t	Heart - Left Ventricle_P.Value	Heart - Left Ventricle_adj.P.Val	Heart - Left Ventricle_B	Heart - Left Ventricle_stdev	Liver_logFC	Liver_AveExpr	Liver_t	Liver_P.Value	Liver_adj.P.Val	Liver_B	Liver_stdev	Also in TCGA-LOY?
ENSG00000003056.7	M6PR	-0.835257	4.39945	-10.2177	3.45715e-21	2.20115e-20	37.1676	0.226914	-0.80418	3.99589	-3.237	0.00146403	0.0178263	-1.65496	0.172783	yes
ENSG00000004700.15	RECQL	-0.416422	3.14496	-5.12327	5.42837e-07	1.0919e-06	5.11697	0.180092	-1.2451	2.30976	-4.34168	2.47852e-05	0.00165843	2.30785	0.174568	yes
ENSG00000008869.11	HEATR5B	-0.396349	4.30699	-5.00952	9.4037e-07	1.85272e-06	4.49416	0.0694026	-0.311532	4.57444	-2.51856	0.01275	0.066394	-3.651	0.207471	yes
ENSG00000010810.17	FYN	0.906413	4.96781	15.7511	5.21447e-41	3.44844e-39	82.4771	0.0716635	0.412082	4.20079	2.20953	0.0285351	0.109176	-4.35034	0.197638	yes
ENSG00000017260.19	ATP2C1	-0.407555	5.26575	-6.6334	1.56045e-10	4.17349e-10	12.9572	0.0727696	-0.387777	4.66607	-2.66005	0.00859529	0.0524728	-3.30579	0.188136	yes
ENSG00000030066.13	NUP160	-0.132357	4.04521	-3.01785	0.00276737	0.0039908	-3.06378	0.102214	-0.24704	4.30068	-2.2245	0.0274917	0.106568	-4.31223	0.489001	yes
ENSG00000036257.12	CUL3	-1.03544	4.58694	-10.7463	5.87444e-23	4.34845e-22	41.2064	0.146468	-0.529487	4.46023	-3.28561	0.00124652	0.0159909	-1.54676	0.174806	yes
ENSG00000038210.12	PI4K2B	0.596219	1.879	7.65806	2.70618e-13	9.01813e-13	19.4207	0.0751231	0.411675	4.94844	2.31277	0.0219884	0.0929457	-4.13994	0.582386	yes
ENSG00000044115.20	CTNNA1	-0.733371	7.87601	-10.7681	4.95463e-23	3.70014e-22	41.4565	0.0732383	-0.708667	6.64022	-3.90978	0.000135383	0.00455363	0.533818	0.498899	yes
ENSG00000044446.11	PHKA2	-0.879887	4.98366	-11.0407	5.84718e-24	4.72583e-23	43.4859	0.0769146	-0.689437	6.76083	-3.54828	0.00050703	0.00950802	-0.695838	0.627595	yes
ENSG00000047315.15	POLR2B	-0.987904	5.35267	-10.8868	1.96028e-23	1.51394e-22	42.2908	0.0721406	-0.703696	4.9583	-4.84299	2.95864e-06	0.000449579	4.1201	0.193938	yes
ENSG00000047410.13	TPR	-0.236304	5.63529	-4.43869	1.27922e-05	2.29128e-05	1.98525	0.0719564	-0.61634	5.5218	-4.46636	1.4831e-05	0.00123433	2.58709	0.179011	yes
ENSG00000049239.12	H6PD	-0.124641	5.96343	-2.13448	0.0336259	0.0430456	-5.28556	0.0811219	-0.986492	8.26218	-3.57048	0.000468819	0.00908068	-0.548334	0.508135	yes
ENSG00000053501.12	USE1	-0.38505	3.70641	-7.5953	4.06387e-13	1.33808e-12	18.8378	0.0692126	-0.21666	3.75111	-2.38289	0.0183314	0.0831107	-3.91691	0.175931	yes
ENSG00000055147.18	FAM114A2	-0.55851	3.70701	-9.99553	1.86399e-20	1.10921e-19	35.5217	0.134527	-0.402128	3.4486	-2.73539	0.00692261	0.045942	-3.01802	0.194198	yes
ENSG00000060237.16	WNK1	-0.926263	7.30884	-8.98603	3.11001e-17	1.41627e-16	28.2283	0.177377	-0.361499	6.13599	-2.28944	0.0233403	0.0962418	-4.1662	0.265875	yes
ENSG00000063177.12	RPL18	0.408023	7.39395	6.02004	5.15823e-09	1.2238e-08	9.63331	0.111232	0.59745	7.90669	3.68185	0.000314712	0.00728135	-0.174914	0.19336	yes
ENSG00000064601.16	CTSA	-0.515301	5.63458	-9.61709	3.15386e-19	1.69285e-18	32.6942	0.0692985	-0.858495	5.54095	-3.70365	0.00029078	0.00697428	-0.209651	0.315785	yes
ENSG00000065548.17	ZC3H15	-0.397463	4.31592	-7.1958	5.13665e-12	1.53814e-11	16.3108	0.082333	-0.787543	4.87851	-4.6106	8.0851e-06	0.000855621	3.16713	0.490163	yes
ENSG00000066455.12	GOLGA5	-0.246994	4.06504	-4.31237	2.20351e-05	3.86165e-05	1.47419	0.0862628	-0.349265	5.13576	-2.1461	0.0333488	0.120928	-4.49522	0.575564	yes
ENSG00000068305.17	MEF2A	-0.645857	5.91359	-6.58031	2.13246e-10	5.64095e-10	12.6722	0.0775544	-0.456478	4.968	-4.23281	3.84831e-05	0.00214785	1.68276	0.177866	yes
ENSG00000070610.14	GBA2	-0.394721	6.3938	-7.90708	5.28081e-14	1.8693e-13	20.8444	0.079795	-0.260706	6.13934	-2.25184	0.0256711	0.102497	-4.24723	0.199098	yes
ENSG00000070614.14	NDST1	-0.264466	5.9632	-4.80667	2.44596e-06	4.64749e-06	3.58571	0.0683669	-0.533788	6.99389	-2.43037	0.0161711	0.0769917	-3.80478	0.197206	yes
ENSG00000071462.11	WBSCR22	-0.79985	5.10259	-15.0277	2.58664e-38	1.11469e-36	76.3145	0.128131	-0.596194	4.57617	-3.93666	0.000122262	0.00427459	0.608194	0.175943	yes
ENSG00000072110.13	ACTN1	-0.254602	6.41477	-2.43082	0.0156593	0.0208864	-4.59319	0.245949	-1.2574	6.36641	-4.27648	3.2287e-05	0.00193009	1.87005	0.523887	yes
ENSG00000074755.14	ZZEF1	-0.294297	5.55918	-7.00267	1.69459e-11	4.87979e-11	15.1366	0.172812	-0.337021	5.37283	-2.69196	0.00784674	0.0495303	-3.22788	0.192601	yes
ENSG00000075151.20	EIF4G3	-0.280537	5.11778	-4.84491	2.0475e-06	3.91908e-06	3.73165	0.0746743	-0.583894	5.06799	-3.65804	0.000342959	0.00764211	-0.367281	0.299377	yes
ENSG00000075420.12	FNDC3B	-0.156752	5.22048	-2.05245	0.0410058	0.0518864	-5.47669	0.108727	-0.810943	5.89134	-3.0749	0.00247062	0.0244088	-2.1765	0.205072	yes
ENSG00000075785.12	RAB7A	-0.564059	7.0182	-10.3643	1.12732e-21	7.45286e-21	38.3231	0.0842185	-0.341531	6.77396	-2.76796	0.00629566	0.0431803	-2.98332	0.173682	yes
ENSG00000075975.15	MKRN2	-0.695611	4.51666	-13.1033	3.05051e-31	5.27134e-30	60.1321	0.0892502	-0.172589	3.89962	-2.02684	0.0443122	0.144755	-4.68802	0.407472	yes
ENSG00000077380.15	DYNC1I2	-0.421046	5.16042	-5.80061	1.69753e-08	3.86856e-08	8.37847	0.111052	-0.628161	4.09768	-3.84671	0.000171609	0.00521536	0.316939	0.193546	yes
ENSG00000077585.13	GPR137B	-1.29568	3.76084	-13.0393	5.19883e-31	8.73254e-30	59.6384	0.0695229	-0.67077	2.53739	-2.49709	0.0135172	0.0690856	-3.46966	0.174393	yes
ENSG00000078674.17	PCM1	-0.70244	6.01787	-9.59929	3.59775e-19	1.9213e-18	32.5769	0.0687457	-0.524133	5.81097	-3.07289	0.00248636	0.0244793	-2.18388	0.173218	yes
ENSG00000079805.16	DNM2	-0.285956	6.66132	-5.6778	3.25917e-08	7.2637e-08	7.79697	0.115355	-0.347955	6.23775	-3.48539	0.000631832	0.0108198	-0.911734	0.451658	yes
ENSG00000081177.18	EXD2	-0.44251	3.52302	-7.2639	3.3546e-12	1.02198e-11	16.7761	0.218741	-0.250192	3.18035	-2.05994	0.0409979	0.13769	-4.53868	0.177107	yes
ENSG00000086827.8	ZW10	-0.419756	2.64976	-7.64395	2.96573e-13	9.85298e-13	19.2472	0.0743698	-0.479347	3.31826	-2.99728	0.00315162	0.0282347	-2.29688	0.248107	yes
ENSG00000087191.12	PSMC5	-0.462335	6.04139	-11.6894	3.32729e-26	3.35441e-25	48.623	0.08399	-0.272997	6.06598	-2.83125	0.00522259	0.0387571	-2.84621	0.233692	yes
ENSG00000087502.17	ERGIC2	-0.704882	3.999	-9.47849	8.76578e-19	4.52935e-18	31.6997	0.0710657	-0.537933	3.83998	-3.24487	0.00142656	0.0175181	-1.62249	0.1864	yes
ENSG00000088930.7	XRN2	-0.289895	4.85348	-4.51513	9.15003e-06	1.66013e-05	2.29281	0.17724	-0.495288	5.11078	-2.84744	0.00497621	0.0376138	-2.8212	0.227019	yes
ENSG00000089177.18	KIF16B	-0.532594	3.22517	-6.25959	1.3544e-09	3.36243e-09	10.9297	0.0886547	-0.563856	3.62753	-2.87501	0.00458119	0.0356496	-2.65872	0.309707	yes
ENSG00000090266.12	NDUFB2	-1.006	6.33875	-11.8554	8.71531e-27	9.32738e-26	49.9648	0.0729074	-0.382067	5.01258	-2.92961	0.00388202	0.0322061	-2.59823	0.541562	yes
ENSG00000091527.15	CDV3	-0.663573	6.19803	-8.8347	9.12095e-17	4.01032e-16	27.1118	0.137967	-0.375263	6.24137	-2.22768	0.0272744	0.106128	-4.29291	0.172305	yes
ENSG00000092148.12	HECTD1	-0.819868	6.19595	-10.3134	1.66402e-21	1.08543e-20	37.9054	0.0770584	-0.236814	6.53388	-2.06745	0.0402767	0.136401	-4.61348	0.180849	yes
ENSG00000092871.16	RFFL	-0.377481	2.62422	-6.0885	3.53357e-09	8.49267e-09	10.0647	0.200619	-0.680102	4.82747	-2.94857	0.00366311	0.0309284	-2.53712	0.250748	yes
ENSG00000095139.13	ARCN1	-0.306102	5.97594	-4.86767	1.84083e-06	3.53959e-06	3.86047	0.0718061	-0.55061	6.19555	-2.91238	0.00409131	0.0333089	-2.62311	0.611289	yes
ENSG00000099995.18	SF3A1	-0.173653	5.60961	-4.20368	3.48309e-05	5.99275e-05	1.028	0.0708593	-0.475545	5.43488	-3.67534	0.000322203	0.00736405	-0.308465	0.329735	yes
ENSG00000100109.16	TFIP11	-0.467837	3.44292	-6.38276	6.71113e-10	1.7068e-09	11.5938	0.20388	-0.961503	3.88476	-4.49761	1.30191e-05	0.00115959	2.76555	0.29316	yes
ENSG00000100129.17	EIF3L	-0.998433	5.70162	-12.1376	8.80034e-28	1.04265e-26	52.228	0.187423	-0.418447	5.07103	-2.06157	0.040841	0.137467	-4.66572	0.172275	yes
ENSG00000100242.15	SUN2	-0.434634	6.12308	-4.97186	1.12559e-06	2.20258e-06	4.3402	0.108867	-0.368187	6.69671	-2.44869	0.0153997	0.0746826	-3.77925	0.186858	yes
ENSG00000100462.15	PRMT5	-1.06654	3.76339	-12.3756	1.25557e-28	1.61694e-27	54.1849	0.117843	-1.0624	3.4782	-4.62194	7.70413e-06	0.000824797	3.30069	0.189694	yes
ENSG00000100575.13	TIMM9	-0.446689	2.765	-8.72869	1.92631e-16	8.27922e-16	26.4665	0.159804	-0.365759	2.80855	-2.5304	0.0123434	0.0651993	-3.45763	0.615029	yes
ENSG00000100600.14	LGMN	-0.584638	5.65297	-8.67186	2.86992e-16	1.21658e-15	25.9609	0.0684831	-0.568365	5.19473	-2.39502	0.0177564	0.0815398	-3.94722	0.545451	yes
ENSG00000100815.12	TRIP11	-0.314692	4.25232	-4.78312	2.7276e-06	5.1677e-06	3.46726	0.149938	-0.266291	4.49473	-2.36057	0.0194325	0.0863736	-4.01882	0.370578	yes
ENSG00000100883.11	SRP54	-0.633273	4.4161	-11.8247	1.11654e-26	1.18113e-25	49.6984	0.185227	-0.716619	5.52191	-3.7552	0.000240864	0.00630622	-0.0363877	0.270597	yes
ENSG00000101974.14	ATP11C	0.822281	2.51678	8.91742	5.07171e-17	2.27513e-16	27.7901	0.0685113	0.629333	5.06956	2.65195	0.00879541	0.0531039	-3.33237	0.17692	yes
ENSG00000102572.14	STK24	-0.697889	4.27505	-9.83878	6.05408e-20	3.45501e-19	34.3329	0.0742336	-0.704652	3.89836	-3.70675	0.000287527	0.00692446	-0.146927	0.295316	yes
ENSG00000102580.14	DNAJC3	-0.376389	4.59106	-5.9122	9.30047e-09	2.15926e-08	8.963	0.242861	-0.769019	6.17677	-2.78584	0.0059739	0.0419259	-2.96486	0.194149	yes
ENSG00000102699.5	PARP4	-0.21905	4.39661	-3.46806	0.000602137	0.000925316	-1.66668	0.078727	-0.45401	4.82882	-2.81655	0.00545574	0.0397617	-2.90144	0.173853	yes
ENSG00000103005.11	USB1	-0.467066	4.55015	-7.39897	1.42965e-12	4.49344e-12	17.5631	0.0688911	-0.508267	4.91819	-2.2395	0.0264796	0.104328	-4.29364	0.176979	yes
ENSG00000103035.10	PSMD7	-1.34059	4.64902	-13.8883	4.19027e-34	9.96849e-33	66.6909	0.0706935	-0.999573	3.89406	-3.89424	0.000143565	0.00473584	0.514125	0.334817	yes
ENSG00000103249.17	CLCN7	-0.238998	4.55331	-5.1246	5.39352e-07	1.08521e-06	5.01949	0.148705	-0.592617	5.03025	-3.91123	0.000134639	0.00454972	0.506116	0.227844	yes
ENSG00000103363.14	ELOB	-0.345205	6.14336	-5.18043	4.1041e-07	8.34632e-07	5.31128	0.0781256	-0.400026	5.78064	-3.10128	0.00227203	0.0232565	-2.10303	0.176817	yes
ENSG00000103423.13	DNAJA3	-1.14114	5.29226	-15.3996	1.06786e-39	5.53129e-38	79.4883	0.0717902	-0.280723	6.11202	-2.2844	0.0236415	0.0971125	-4.17659	0.514139	yes
ENSG00000103549.21	RNF40	-0.219835	4.04805	-4.17295	3.95784e-05	6.77685e-05	0.915133	0.105705	-0.899782	4.08883	-5.07984	1.02631e-06	0.000240398	5.1654	0.293766	yes
ENSG00000104133.14	SPG11	-0.604917	4.88027	-9.63838	2.69375e-19	1.4533e-18	32.8429	0.152277	-0.420469	4.95838	-4.16268	5.08759e-05	0.00253868	1.41866	0.427502	yes
ENSG00000104635.13	SLC39A14	-1.59801	6.61247	-11.9721	3.38355e-27	3.76886e-26	50.9157	0.0688415	-0.830816	9.71354	-2.92292	0.00396207	0.0326175	-2.40924	0.281343	yes
ENSG00000104763.18	ASAH1	-1.703	7.96647	-15.8322	2.59602e-41	1.78998e-39	83.2131	0.0692003	-0.546669	5.4235	-2.79671	0.00578557	0.0411311	-2.95476	0.179684	yes
ENSG00000104824.16	HNRNPL	-0.104284	6.32951	-2.77385	0.00589208	0.00822178	-3.72579	0.179275	-0.441198	6.61491	-3.71484	0.000279177	0.00685657	-0.140843	0.303063	yes
ENSG00000105063.18	PPP6R1	-0.142195	5.50587	-3.20736	0.00148655	0.00220342	-2.50417	0.0696097	-0.509549	5.52821	-3.32932	0.00107707	0.0146468	-1.42381	0.17302	yes
ENSG00000105323.16	HNRNPUL1	-0.111986	6.21467	-3.05548	0.00245195	0.00355471	-2.9344	0.24285	-0.282533	5.89959	-2.7872	0.00594996	0.0418077	-2.96731	0.326655	yes
ENSG00000105355.8	PLIN3	-0.932712	3.57636	-8.52265	8.11725e-16	3.33085e-15	24.987	0.0811633	-1.20453	3.63214	-3.39575	0.000860214	0.0128207	-1.10948	0.524512	yes
ENSG00000105518.13	TMEM205	-0.368999	4.1399	-7.25014	3.65686e-12	1.10988e-11	16.651	0.0778249	-0.272808	5.5576	-1.9927	0.0479678	0.152406	-4.79687	0.542411	yes
ENSG00000105669.13	COPE	-0.265061	5.65104	-5.72203	2.57989e-08	5.79709e-08	7.97619	0.150304	-0.650184	6.23673	-3.5563	0.000492906	0.00934344	-0.685045	0.172962	yes
ENSG00000105677.11	TMEM147	-0.602049	4.89269	-10.9051	1.69724e-23	1.31562e-22	42.424	0.102467	-0.854943	4.16895	-4.15624	5.21887e-05	0.00256589	1.43728	0.524358	yes
ENSG00000105856.13	HBP1	-0.823842	4.24025	-8.16118	9.64103e-15	3.63418e-14	22.5043	0.17474	-0.856658	3.94945	-3.32355	0.00109816	0.0147715	-1.38229	0.383845	yes
ENSG00000106682.14	EIF4H	-0.443268	6.69121	-10.3944	8.94383e-22	5.95972e-21	38.5366	0.0986355	-0.343639	6.99506	-2.85658	0.00484193	0.0369215	-2.73699	0.181798	yes
ENSG00000107185.9	RGP1	-0.581311	4.29555	-7.48758	8.12497e-13	2.60788e-12	18.1286	0.164307	-0.637277	3.8337	-3.48088	0.000641798	0.0108429	-0.890475	0.24108	yes
ENSG00000107581.12	EIF3A	-0.998549	6.5332	-10.5299	3.15012e-22	2.18277e-21	39.5671	0.0695618	-0.706551	6.37595	-3.38781	0.000883793	0.0129695	-1.21613	0.327869	yes
ENSG00000107625.12	DDX50	-0.236836	3.8259	-5.98739	6.17096e-09	1.4557e-08	9.39158	0.0685198	-0.605352	3.55475	-3.86555	0.000159922	0.00505426	0.424662	0.498303	yes
ENSG00000107862.4	GBF1	-0.590869	6.13128	-10.7826	4.42527e-23	3.31777e-22	41.4949	0.082847	-0.490358	5.92897	-4.02668	8.65924e-05	0.0034983	0.930088	0.182583	yes
ENSG00000108021.19	FAM208B	-0.22209	4.79449	-3.83953	0.000150816	0.000245048	-0.374135	0.225305	-0.511224	4.8241	-3.00112	0.0031142	0.028051	-2.39446	0.554914	yes
ENSG00000108094.14	CUL2	-0.786871	4.04385	-9.68227	1.94509e-19	1.06165e-18	33.1891	0.0709028	-0.286641	3.98012	-2.60446	0.0100545	0.0574791	-3.41116	0.299047	yes
ENSG00000108107.14	RPL28	0.517149	7.44762	6.84922	4.30632e-11	1.2038e-10	14.3124	0.0693892	0.552249	8.0531	3.54541	0.000512183	0.00954475	-0.616274	0.18293	yes
ENSG00000108669.16	CYTH1	0.676708	5.22132	9.16252	8.75649e-18	4.15217e-17	29.3865	0.188694	0.41625	5.55186	2.71859	0.00726771	0.0472602	-3.15153	0.286125	yes
ENSG00000108788.11	MLX	-1.15437	5.08223	-14.8755	9.50178e-38	3.74199e-36	75.0254	0.0688955	-0.44194	5.06558	-3.1737	0.00180025	0.0203071	-1.89933	0.175042	yes
ENSG00000109184.14	DCUN1D4	0.114131	4.28499	2.95283	0.00340134	0.00486037	-3.26998	0.0767448	0.371571	5.51418	2.39183	0.0179061	0.0819754	-3.95224	0.285881	yes
ENSG00000109436.7	TBC1D9	0.622411	3.95347	10.4177	7.48068e-22	5.00248e-21	38.6709	0.204088	0.427809	3.536	2.0406	0.0429079	0.1418	-4.64651	0.175927	yes
ENSG00000109762.15	SNX25	-0.228431	2.92535	-3.89274	0.000122551	0.000200736	-0.0457471	0.122204	-0.51817	3.07719	-2.95172	0.00362782	0.0308316	-2.39156	0.416343	yes
ENSG00000110031.12	LPXN	0.49212	1.66067	6.80251	5.70392e-11	1.57937e-10	14.2106	0.0745696	0.385423	3.04398	2.27193	0.0244012	0.0992269	-4.10777	0.236346	yes
ENSG00000110046.12	ATG2A	-0.193696	4.51354	-4.04591	6.65843e-05	0.000111646	0.403007	0.222251	-0.894691	5.86356	-3.50464	0.000590864	0.0103942	-0.861977	0.173495	yes
ENSG00000110048.11	OSBP	-0.471486	5.06276	-8.96449	3.62688e-17	1.64356e-16	27.9926	0.0701247	-0.40958	6.63207	-2.01755	0.045283	0.146969	-4.70992	0.261075	yes
ENSG00000110172.11	CHORDC1	-0.252449	3.97798	-2.88667	0.00418036	0.00592645	-3.43176	0.0733643	-0.531309	4.13535	-2.13738	0.0340617	0.122407	-4.46956	0.461293	yes
ENSG00000110218.8	PANX1	-0.82387	3.03716	-5.81725	1.55272e-08	3.55319e-08	8.58494	0.0718211	-0.75239	3.30103	-2.26541	0.0248077	0.100249	-4.1059	0.17265	yes
ENSG00000110321.16	EIF4G2	-0.531976	8.31752	-7.18431	5.51773e-12	1.6485e-11	16.3897	0.0707256	-0.448277	7.791	-2.92599	0.00392514	0.0324429	-2.50694	0.190325	yes
ENSG00000110344.9	UBE4A	-0.674675	3.90453	-7.34691	1.98851e-12	6.17337e-12	17.2709	0.217979	-0.962291	3.97605	-4.23852	3.76118e-05	0.00211425	1.75899	0.197478	yes
ENSG00000110422.11	HIPK3	-0.678854	6.45042	-8.21439	6.72462e-15	2.56752e-14	22.8766	0.239567	-0.522232	5.60343	-2.53873	0.0120645	0.0642741	-3.60674	0.175179	yes
ENSG00000110756.17	HPS5	-0.476351	3.03411	-6.62005	1.68827e-10	4.50162e-10	12.982	0.163775	-1.33208	5.41656	-3.28458	0.0012508	0.0160371	-1.54933	0.187587	yes
ENSG00000111639.7	MRPL51	-0.973859	5.54588	-15.6668	1.07625e-40	6.63357e-39	81.7693	0.0890529	-0.559023	5.00745	-4.17151	4.91283e-05	0.00249917	1.45342	0.416703	yes
ENSG00000111642.14	CHD4	-0.536262	6.67777	-9.9967	1.84758e-20	1.09976e-19	35.5385	0.164293	-0.546825	6.25486	-4.12604	5.87861e-05	0.00276365	1.30531	0.179785	yes
ENSG00000111647.12	UHRF1BP1L	-0.786084	3.02302	-9.24944	4.66836e-18	2.27522e-17	30.1197	0.145371	-0.426796	4.12657	-2.84113	0.00507092	0.038061	-2.80243	0.466842	yes
ENSG00000111684.10	LPCAT3	-1.50948	2.66902	-10.1305	6.71245e-21	4.16533e-20	36.6357	0.0832338	-1.50736	4.00848	-4.65715	6.62856e-06	0.000770053	3.42177	0.231611	yes
ENSG00000112335.14	SNX3	-0.857809	6.48141	-12.0854	1.34708e-27	1.56514e-26	51.8235	0.0680476	-0.346485	6.21794	-2.43313	0.0160529	0.0766924	-3.83786	0.477686	yes
ENSG00000112584.13	FAM120B	-0.164928	4.18711	-4.50191	9.69912e-06	1.75445e-05	2.24928	0.0697679	-0.232875	4.06904	-2.36391	0.0192643	0.0859016	-3.99007	0.605437	yes
ENSG00000112695.11	COX7A2	-1.02572	6.50031	-14.0158	1.42645e-34	3.61862e-33	67.7706	0.076865	-0.732055	5.69561	-4.20573	4.28803e-05	0.00227469	1.58529	0.17766	yes
ENSG00000113580.14	NR3C1	0.370542	4.82561	6.43889	4.85757e-10	1.24899e-09	11.8298	0.123725	0.36815	5.43006	2.68137	0.00808834	0.0505184	-3.25265	0.193774	yes
ENSG00000114316.12	USP4	-0.154273	5.02683	-5.11665	5.6063e-07	1.12629e-06	4.97801	0.069954	-0.37557	4.71004	-4.31432	2.77037e-05	0.00176949	1.99581	0.444574	yes
ENSG00000114439.18	BBX	-0.382606	4.53353	-5.37927	1.52272e-07	3.2158e-07	6.24725	0.219896	-0.374978	3.83761	-3.03683	0.0027856	0.0263363	-2.23804	0.50125	yes
ENSG00000114867.20	EIF4G1	-0.742205	7.62475	-10.5054	3.80644e-22	2.622e-21	39.4258	0.122785	-0.646763	8.29925	-4.10621	6.35441e-05	0.00290016	1.31751	0.176123	yes
ENSG00000114904.12	NEK4	-0.665239	2.48871	-7.54772	5.52293e-13	1.80017e-12	18.6627	0.121543	-0.462638	3.38693	-2.83815	0.00511632	0.0382725	-2.73513	0.50238	yes
ENSG00000115816.14	CEBPZ	-0.646092	3.30381	-7.73877	1.59927e-13	5.436e-13	19.7932	0.202646	-1.13553	3.33977	-4.51142	1.22885e-05	0.00111546	2.87254	0.260992	yes
ENSG00000116539.12	ASH1L	-0.501942	5.3254	-7.51685	6.73501e-13	2.1797e-12	18.3038	0.222238	-0.281671	4.82281	-2.69387	0.00780394	0.049381	-3.22504	0.226123	yes
ENSG00000116586.11	LAMTOR2	-0.316465	4.09603	-6.03661	4.70811e-09	1.12055e-08	9.64258	0.0748848	-0.385322	4.96241	-3.31525	0.00112914	0.0150285	-1.47143	0.172295	yes
ENSG00000116898.11	MRPS15	-0.693032	5.455	-11.4166	2.96497e-25	2.7384e-24	46.4426	0.139415	-0.374763	5.615	-3.1525	0.00192796	0.0211304	-1.9575	0.23992	yes
ENSG00000117280.12	RAB29	-0.632077	3.30069	-7.43752	1.11864e-12	3.5488e-12	17.8811	0.0795364	-0.562804	4.17984	-2.45896	0.0149819	0.0733767	-3.76444	0.201199	yes
ENSG00000117475.13	BLZF1	-0.480888	3.14814	-7.58166	4.43799e-13	1.45739e-12	18.7996	0.187096	-0.311667	3.04838	-2.11089	0.0363111	0.127762	-4.41846	0.37554	yes
ENSG00000117500.12	TMED5	-0.924815	4.81485	-8.71396	2.13641e-16	9.14488e-16	26.252	0.21632	-0.498134	6.35295	-2.51128	0.0130054	0.0673824	-3.64937	0.207634	yes
ENSG00000117859.18	OSBPL9	-0.435302	5.46609	-9.89846	3.87005e-20	2.24826e-19	34.7646	0.076267	-0.380771	6.22285	-2.6269	0.00944054	0.0554773	-3.37111	0.465259	yes
ENSG00000118007.12	STAG1	-0.332501	3.21621	-4.45417	1.19576e-05	2.14601e-05	2.13228	0.226372	-0.709331	3.04599	-4.4654	1.48908e-05	0.00123494	2.70357	0.508345	yes
ENSG00000118217.5	ATF6	-0.19401	4.37616	-3.32676	0.000989594	0.00148928	-2.12926	0.069987	-0.68716	5.12325	-3.68369	0.000312617	0.00727182	-0.279877	0.57952	yes
ENSG00000118482.11	PHF3	-0.187689	4.78141	-3.22006	0.00142441	0.00211623	-2.47367	0.0706097	-0.278444	5.31622	-2.21921	0.0278566	0.107476	-4.34123	0.591051	yes
[truncated: 3,645 more rows]
