# Supplementary material for: Reproducible autosomal gene expression changes with loss of typical X and Y complement across tumor types
Source: bioRxiv. 2025 Sep 25:2025.09.24.678401. Preprint. [Version 1] doi: 10.1101/2025.09.24.678401 (PMC12485701; doi:10.1101/2025.09.24.678401)
Supplement: Supplement 2 — Table 1. Inferred sex chromosome complement of all samples in GTEx, TCGA primary tumors, and CCLE Table 2. Consistent differentially expressed genes across tissue types in TCGA Table 3. Consistent differentially expressed genes across tissue types in GTEx Table 4. Samples with unexpected sex chromosome complements in GTEx, TCGA, and CCLE Table 5. Differential expression results between patient sex in liver cancer (TCGA-LIHC) with different sex chromosome alterations [file media-2.zip › Table5_LIHC_patient_sex_DEG.xlsx]

## Sheet: Fem_XaXi_Male_XY
genes	symbol	TCGA-LIHC_logFC	TCGA-LIHC_AveExpr	TCGA-LIHC_t	TCGA-LIHC_P.Value	TCGA-LIHC_adj.P.Val	TCGA-LIHC_B	TCGA-LIHC_stdev		Enrichment in genes higher in females (logFC < -1)										Enrichment in genes higher in males (logFC > 1)
ENSG00000129824.16	RPS4Y1	11.874	5.63307	18.9861	1.13292e-44	2.35102e-41	87.7537	0.172819		GroupID	Category	Term	Description	LogP	Log(q-value)	Genes	Symbols	InTerm_InList		GroupID	Category	Term	Description	LogP	Log(q-value)	Genes	Symbols	InTerm_InList
ENSG00000131002.12	TXLNGY	10.581	2.47616	27.5014	4.92413e-66	2.24806e-62	129.206	0.232789		1_Summary	GO Biological Processes	GO:0007156	homophilic cell adhesion via plasma membrane adhesion molecules	-24.7579	-20.4145	1012,5098,5101,5365,5979,6092,8641,26025,55714,56099,56100,56101,56102,56103,56104,56105,56106,56107,56108,56109,56110,56122,56123,56124,56125,56129,56139,221935,347902,5802,1501,4856,7148,9358,9369,9414,57554,83700,144165,283659	CDH13,PCDHGC3,PCDH9,PLXNB3,RET,ROBO2,PCDHGB4,PCDHGA12,TENM3,PCDHGB7,PCDHGB6,PCDHGB5,PCDHGB3,PCDHGB2,PCDHGB1,PCDHGA11,PCDHGA10,PCDHGA9,PCDHGA7,PCDHGA6,PCDHGA5,PCDHB14,PCDHB13,PCDHB12,PCDHB11,PCDHB7,PCDHA10,SDK1,AMIGO2,PTPRS,CTNND2,CCN3,TNXB,ITGBL1,NRXN3,TJP2,LRRC7,JAM3,PRICKLE1,PRTG	40/-		1_Summary	GO Biological Processes	GO:0019752	carboxylic acid metabolic process	-11.021	-6.67756	216,224,873,1066,1373,1593,1645,1646,2109,2954,3242,8644,8824,8942,10840,22949,51703,54988,79746,84706,205251,706,10809,11145,51365,79611,8836	ALDH1A1,ALDH3A2,CBR1,CES1,CPS1,CYP27A1,AKR1C1,AKR1C2,ETFB,GSTZ1,HPD,AKR1C3,CES2,KYNU,ALDH1L1,PTGR1,ACSL5,ACSM5,ECHDC3,GPT2,MTLN,TSPO,STARD10,PLAAT3,PLA1A,ACSS3,GGH	27/-
ENSG00000012817.16	KDM5D	10.4585	3.19202	24.3015	1.82045e-58	5.9365e-55	114.895	0.201677		1_Member	GO Biological Processes	GO:0007156	homophilic cell adhesion via plasma membrane adhesion molecules	-24.7579	-20.4145	1012,5098,5101,5365,5979,6092,8641,26025,55714,56099,56100,56101,56102,56103,56104,56105,56106,56107,56108,56109,56110,56122,56123,56124,56125,56129,56139,221935,347902	CDH13,PCDHGC3,PCDH9,PLXNB3,RET,ROBO2,PCDHGB4,PCDHGA12,TENM3,PCDHGB7,PCDHGB6,PCDHGB5,PCDHGB3,PCDHGB2,PCDHGB1,PCDHGA11,PCDHGA10,PCDHGA9,PCDHGA7,PCDHGA6,PCDHGA5,PCDHB14,PCDHB13,PCDHB12,PCDHB11,PCDHB7,PCDHA10,SDK1,AMIGO2	29/167		1_Member	GO Biological Processes	GO:0019752	carboxylic acid metabolic process	-11.021	-6.67756	216,224,873,1066,1373,1593,1645,1646,2109,2954,3242,8644,8824,8942,10840,22949,51703,54988,79746,84706,205251	ALDH1A1,ALDH3A2,CBR1,CES1,CPS1,CYP27A1,AKR1C1,AKR1C2,ETFB,GSTZ1,HPD,AKR1C3,CES2,KYNU,ALDH1L1,PTGR1,ACSL5,ACSM5,ECHDC3,GPT2,MTLN	21/786
ENSG00000198692.10	EIF1AY	10.4323	2.99298	24.4286	8.89388e-59	3.38367e-55	115.344	0.254298		1_Member	GO Biological Processes	GO:0098742	cell-cell adhesion via plasma-membrane adhesion molecules	-20.2643	-16.2219	1012,5098,5101,5365,5802,5979,6092,8641,26025,55714,56099,56100,56101,56102,56103,56104,56105,56106,56107,56108,56109,56110,56122,56123,56124,56125,56129,56139,221935,347902	CDH13,PCDHGC3,PCDH9,PLXNB3,PTPRS,RET,ROBO2,PCDHGB4,PCDHGA12,TENM3,PCDHGB7,PCDHGB6,PCDHGB5,PCDHGB3,PCDHGB2,PCDHGB1,PCDHGA11,PCDHGA10,PCDHGA9,PCDHGA7,PCDHGA6,PCDHGA5,PCDHB14,PCDHB13,PCDHB12,PCDHB11,PCDHB7,PCDHA10,SDK1,AMIGO2	30/260		1_Member	GO Biological Processes	GO:0032787	monocarboxylic acid metabolic process	-9.36229	-5.31991	216,224,873,1066,1593,1645,1646,2109,8644,8824,8942,22949,51703,54988,79746,205251	ALDH1A1,ALDH3A2,CBR1,CES1,CYP27A1,AKR1C1,AKR1C2,ETFB,AKR1C3,CES2,KYNU,PTGR1,ACSL5,ACSM5,ECHDC3,MTLN	16/518
ENSG00000067048.17	DDX3Y	10.3271	3.67534	36.7689	3.89962e-85	8.90167e-81	167.068	0.173501		1_Member	GO Biological Processes	GO:0098609	cell-cell adhesion	-19.4188	-15.5525	1012,1501,4856,5098,5101,5365,5802,5979,6092,7148,8641,9358,9369,9414,26025,55714,56099,56100,56101,56102,56103,56104,56105,56106,56107,56108,56109,56110,56122,56123,56124,56125,56129,56139,57554,83700,144165,221935,283659,347902	CDH13,CTNND2,CCN3,PCDHGC3,PCDH9,PLXNB3,PTPRS,RET,ROBO2,TNXB,PCDHGB4,ITGBL1,NRXN3,TJP2,PCDHGA12,TENM3,PCDHGB7,PCDHGB6,PCDHGB5,PCDHGB3,PCDHGB2,PCDHGB1,PCDHGA11,PCDHGA10,PCDHGA9,PCDHGA7,PCDHGA6,PCDHGA5,PCDHB14,PCDHB13,PCDHB12,PCDHB11,PCDHB7,PCDHA10,LRRC7,JAM3,PRICKLE1,SDK1,PRTG,AMIGO2	40/551		1_Member	GO Biological Processes	GO:0006631	fatty acid metabolic process	-8.86419	-4.99791	224,873,1066,1645,1646,2109,8644,8824,22949,51703,54988,79746,205251	ALDH3A2,CBR1,CES1,AKR1C1,AKR1C2,ETFB,AKR1C3,CES2,PTGR1,ACSL5,ACSM5,ECHDC3,MTLN	13/335
ENSG00000183878.15	UTY	9.36086	2.01596	33.7445	2.53697e-79	2.89557e-75	154.66	0.480567		2_Summary	GO Biological Processes	GO:0050808	synapse organization	-6.31886	-2.57751	288,627,1501,2043,2049,2743,3480,5098,5365,5802,6456,56122,56123,56125,91584,120892,144165,221935,1012,9414,83700,8641	ANK3,BDNF,CTNND2,EPHA4,EPHB3,GLRB,IGF1R,PCDHGC3,PLXNB3,PTPRS,SH3GL2,PCDHB14,PCDHB13,PCDHB11,PLXNA4,LRRK2,PRICKLE1,SDK1,CDH13,TJP2,JAM3,PCDHGB4	22/-		1_Member	Reactome Gene Sets	R-HSA-556833	Metabolism of lipids	-4.83375	-2.1338	224,706,873,1593,1645,1646,8644,10809,11145,22949,51365,51703,79611	ALDH3A2,TSPO,CBR1,CYP27A1,AKR1C1,AKR1C2,AKR1C3,STARD10,PLAAT3,PTGR1,PLA1A,ACSL5,ACSS3	13/757
ENSG00000067646.12	ZFY	8.60925	1.33193	29.1987	7.84236e-70	4.47544e-66	136.902	0.192948		2_Member	GO Biological Processes	GO:0050808	synapse organization	-6.31886	-2.57751	288,627,1501,2043,2049,2743,3480,5098,5365,5802,6456,56122,56123,56125,91584,120892,144165,221935	ANK3,BDNF,CTNND2,EPHA4,EPHB3,GLRB,IGF1R,PCDHGC3,PLXNB3,PTPRS,SH3GL2,PCDHB14,PCDHB13,PCDHB11,PLXNA4,LRRK2,PRICKLE1,SDK1	18/371		1_Member	KEGG Pathway	hsa00590	Arachidonic acid metabolism	-3.87589	-1.40754	873,8644,11145,22949	CBR1,AKR1C3,PLAAT3,PTGR1	4/63
ENSG00000114374.13	USP9Y	8.38058	1.21434	13.6693	1.47295e-29	2.10144e-26	54.6928	0.182834		2_Member	GO Biological Processes	GO:0034330	cell junction organization	-5.30916	-1.96575	288,627,1012,1501,2043,2049,2743,3480,5098,5365,5802,6456,9414,56122,56123,56125,83700,91584,120892,144165,221935	ANK3,BDNF,CDH13,CTNND2,EPHA4,EPHB3,GLRB,IGF1R,PCDHGC3,PLXNB3,PTPRS,SH3GL2,TJP2,PCDHB14,PCDHB13,PCDHB11,JAM3,PLXNA4,LRRK2,PRICKLE1,SDK1	21/573		1_Member	GO Biological Processes	GO:0046394	carboxylic acid biosynthetic process	-3.79028	-1.3445	216,873,1373,1593,8644,8942,54988	ALDH1A1,CBR1,CPS1,CYP27A1,AKR1C3,KYNU,ACSM5	7/280
ENSG00000099725.14	PRKY	7.41434	0.133901	22.4735	6.78374e-54	1.93565e-50	105.118	0.172441		2_Member	GO Biological Processes	GO:0016339	calcium-dependent cell-cell adhesion via plasma membrane cell adhesion molecules	-4.80762	-1.69466	1012,5098,8641,56122,56123,56125	CDH13,PCDHGC3,PCDHGB4,PCDHB14,PCDHB13,PCDHB11	6/46		1_Member	GO Biological Processes	GO:0016053	organic acid biosynthetic process	-3.76191	-1.32779	216,873,1373,1593,8644,8942,54988	ALDH1A1,CBR1,CPS1,CYP27A1,AKR1C3,KYNU,ACSM5	7/283
ENSG00000165246.14	NLGN4Y	7.40199	0.427283	13.8369	4.78737e-30	7.80581e-27	55.715	0.188802		2_Member	GO Biological Processes	GO:0007416	synapse assembly	-2.99899	-0.32562	627,5365,56122,56123,56125,91584,221935	BDNF,PLXNB3,PCDHB14,PCDHB13,PCDHB11,PLXNA4,SDK1	7/133		1_Member	GO Biological Processes	GO:0044283	small molecule biosynthetic process	-3.69474	-1.29085	216,873,1066,1373,1593,8644,8942,54988,79611	ALDH1A1,CBR1,CES1,CPS1,CYP27A1,AKR1C3,KYNU,ACSM5,ACSS3	9/492
ENSG00000176728.10	TTTY14	7.39053	-0.229345	13.281	1.99445e-28	2.67807e-25	52.0423	0.179848		2_Member	GO Biological Processes	GO:0034329	cell junction assembly	-2.01549	0	627,1012,5365,56122,56123,56125,83700,91584,221935	BDNF,CDH13,PLXNB3,PCDHB14,PCDHB13,PCDHB11,JAM3,PLXNA4,SDK1	9/302		1_Member	KEGG Pathway	hsa00790	Folate biosynthesis	-3.68915	-1.29023	873,8644,8836	CBR1,AKR1C3,GGH	3/28
ENSG00000154620.6	TMSB4Y	5.78799	-1.86717	19.215	2.68833e-45	6.13664e-42	86.8163	0.256292		3_Summary	GO Biological Processes	GO:0035239	tube morphogenesis	-5.95609	-2.31165	688,1012,1896,2043,2049,3339,4213,4856,5241,5613,5979,6262,7039,8434,9369,10653,23251,25960,26249,30832,51339,57167,83700,144165,221981,6092,10512,56139	KLF5,CDH13,EDA,EPHA4,EPHB3,HSPG2,MEIS3P1,CCN3,PGR,PRKX,RET,RYR2,TGFA,RECK,NRXN3,SPINT2,MINAR1,ADGRA2,KLHL3,ZNF354C,DACT1,SALL4,JAM3,PRICKLE1,THSD7A,ROBO2,SEMA3C,PCDHA10	28/-		1_Member	Reactome Gene Sets	R-HSA-8978868	Fatty acid metabolism	-3.10112	-0.825899	224,873,8644,22949,51703	ALDH3A2,CBR1,AKR1C3,PTGR1,ACSL5	5/175
ENSG00000215580.11	BCORP1	4.82592	-2.87316	15.0672	1.28472e-33	2.44385e-30	62.4459	0.204461		3_Member	GO Biological Processes	GO:0035239	tube morphogenesis	-5.95609	-2.31165	688,1012,1896,2043,2049,3339,4213,4856,5241,5613,5979,6262,7039,8434,9369,10653,23251,25960,26249,30832,51339,57167,83700,144165,221981	KLF5,CDH13,EDA,EPHA4,EPHB3,HSPG2,MEIS3P1,CCN3,PGR,PRKX,RET,RYR2,TGFA,RECK,NRXN3,SPINT2,MINAR1,ADGRA2,KLHL3,ZNF354C,DACT1,SALL4,JAM3,PRICKLE1,THSD7A	25/705		1_Member	GO Biological Processes	GO:0008610	lipid biosynthetic process	-3.0429	-0.778669	706,873,1066,1593,8644,11145,51703,54988,79611	TSPO,CBR1,CES1,CYP27A1,AKR1C3,PLAAT3,ACSL5,ACSM5,ACSS3	9/606
ENSG00000241859.7	ANOS2P	4.20134	-3.26842	11.9982	1.08156e-24	1.3716e-21	43.6447	0.263154		3_Member	GO Biological Processes	GO:0001525	angiogenesis	-4.69477	-1.60664	688,1012,2049,3339,4213,4856,5613,7039,8434,9369,23251,25960,30832,83700,221981	KLF5,CDH13,EPHB3,HSPG2,MEIS3P1,CCN3,PRKX,TGFA,RECK,NRXN3,MINAR1,ADGRA2,ZNF354C,JAM3,THSD7A	15/352		1_Member	WikiPathways	WP5424	Omega 6 fatty acids in senescence	-2.9925	-0.746004	216,873,8644	ALDH1A1,CBR1,AKR1C3	3/48
ENSG00000158296.14	SLC13A3	2.90421	3.516	2.87356	0.00455227	0.0360564	-2.80635	0.179369		3_Member	GO Biological Processes	GO:0001568	blood vessel development	-4.61423	-1.58623	688,1012,2049,3339,4213,4856,5613,6092,7039,8434,9369,10512,23251,25960,30832,56139,83700,144165,221981	KLF5,CDH13,EPHB3,HSPG2,MEIS3P1,CCN3,PRKX,ROBO2,TGFA,RECK,NRXN3,SEMA3C,MINAR1,ADGRA2,ZNF354C,PCDHA10,JAM3,PRICKLE1,THSD7A	19/540		1_Member	Reactome Gene Sets	R-HSA-2142753	Arachidonate metabolism	-2.73268	-0.544604	873,8644,22949	CBR1,AKR1C3,PTGR1	3/59
ENSG00000158104.11	HPD	2.4669	8.13295	3.09687	0.00227233	0.0232853	-2.36596	0.263235		3_Member	GO Biological Processes	GO:0001944	vasculature development	-4.34923	-1.3523	688,1012,2049,3339,4213,4856,5613,6092,7039,8434,9369,10512,23251,25960,30832,56139,83700,144165,221981	KLF5,CDH13,EPHB3,HSPG2,MEIS3P1,CCN3,PRKX,ROBO2,TGFA,RECK,NRXN3,SEMA3C,MINAR1,ADGRA2,ZNF354C,PCDHA10,JAM3,PRICKLE1,THSD7A	19/565		1_Member	GO Biological Processes	GO:0072330	monocarboxylic acid biosynthetic process	-2.18406	-0.119402	873,1593,8644,54988	CBR1,CYP27A1,AKR1C3,ACSM5	4/180
ENSG00000144908.14	ALDH1L1	2.35007	7.60778	4.19898	4.22808e-05	0.00226762	1.3484	0.286356		3_Member	GO Biological Processes	GO:0048514	blood vessel morphogenesis	-3.56297	-0.650921	688,1012,2049,3339,4213,4856,5613,7039,8434,9369,23251,25960,30832,83700,221981	KLF5,CDH13,EPHB3,HSPG2,MEIS3P1,CCN3,PRKX,TGFA,RECK,NRXN3,MINAR1,ADGRA2,ZNF354C,JAM3,THSD7A	15/445		2_Summary	GO Biological Processes	GO:0006692	prostanoid metabolic process	-7.91033	-4.16898	873,1645,1646,8644,8824,22949,1593,1345,4257,4715,6647,27089,216,224,7086,10901,706,4830,5919,6281,8942,2512,51703,1373,2954,55937,5243,55638,10840,1066,11145	CBR1,AKR1C1,AKR1C2,AKR1C3,CES2,PTGR1,CYP27A1,COX6C,MGST1,NDUFB9,SOD1,UQCRQ,ALDH1A1,ALDH3A2,TKT,DHRS4,TSPO,NME1,RARRES2,S100A10,KYNU,FTL,ACSL5,CPS1,GSTZ1,APOM,ABCB1,SYBU,ALDH1L1,CES1,PLAAT3	31/-
ENSG00000187134.14	AKR1C1	2.30492	8.10566	5.42678	1.85354e-07	9.67875e-05	6.56666	0.172288		4_Summary	GO Biological Processes	GO:0031175	neuron projection development	-5.65491	-2.08965	288,627,1268,1501,2043,2049,2824,3800,5979,6092,6456,7148,8440,9369,10512,23768,25894,55607,65059,91584,115557,120892,144165,222662,223117,55107,1012,5027,10653	ANK3,BDNF,CNR1,CTNND2,EPHA4,EPHB3,GPM6B,KIF5C,RET,ROBO2,SH3GL2,TNXB,NCK2,NRXN3,SEMA3C,FLRT2,PLEKHG4,PPP1R9A,RAPH1,PLXNA4,ARHGEF25,LRRK2,PRICKLE1,LHFPL5,SEMA3D,ANO1,CDH13,P2RX7,SPINT2	29/-		2_Member	GO Biological Processes	GO:0006692	prostanoid metabolic process	-7.91033	-4.16898	873,1645,1646,8644,8824,22949	CBR1,AKR1C1,AKR1C2,AKR1C3,CES2,PTGR1	6/39
ENSG00000165949.12	IFI27	2.19901	6.11212	3.34209	0.00101318	0.0140595	-1.64728	0.187295		4_Member	GO Biological Processes	GO:0031175	neuron projection development	-5.65491	-2.08965	288,627,1268,1501,2043,2049,2824,3800,5979,6092,6456,7148,8440,9369,10512,23768,25894,55607,65059,91584,115557,120892,144165,222662,223117	ANK3,BDNF,CNR1,CTNND2,EPHA4,EPHB3,GPM6B,KIF5C,RET,ROBO2,SH3GL2,TNXB,NCK2,NRXN3,SEMA3C,FLRT2,PLEKHG4,PPP1R9A,RAPH1,PLXNA4,ARHGEF25,LRRK2,PRICKLE1,LHFPL5,SEMA3D	25/733		2_Member	Reactome Gene Sets	R-HSA-193775	Synthesis of bile acids and bile salts via 24-hydroxycholesterol	-6.72777	-3.30695	1593,1645,1646,8644	CYP27A1,AKR1C1,AKR1C2,AKR1C3	4/13
ENSG00000151632.17	AKR1C2	2.11813	7.21103	4.2828	3.01218e-05	0.00192602	1.66343	0.187459		4_Member	GO Biological Processes	GO:0007411	axon guidance	-5.37555	-1.9661	627,2043,2049,3800,5979,6092,9369,10512,23768,25894,91584,115557,223117	BDNF,EPHA4,EPHB3,KIF5C,RET,ROBO2,NRXN3,SEMA3C,FLRT2,PLEKHG4,PLXNA4,ARHGEF25,SEMA3D	13/233		2_Member	Reactome Gene Sets	R-HSA-193807	Synthesis of bile acids and bile salts via 27-hydroxycholesterol	-6.58303	-3.30695	1593,1645,1646,8644	CYP27A1,AKR1C1,AKR1C2,AKR1C3	4/14
ENSG00000278212.2	AC134878.2	2.05429	0.0729918	7.02752	4.299e-11	3.92533e-08	14.8633	0.299582		4_Member	GO Biological Processes	GO:0048858	cell projection morphogenesis	-5.36724	-1.9661	288,627,1501,2043,2049,3800,5979,6092,6456,9369,10512,23768,25894,55107,65059,91584,115557,120892,144165,223117	ANK3,BDNF,CTNND2,EPHA4,EPHB3,KIF5C,RET,ROBO2,SH3GL2,NRXN3,SEMA3C,FLRT2,PLEKHG4,ANO1,RAPH1,PLXNA4,ARHGEF25,LRRK2,PRICKLE1,SEMA3D	20/522		2_Member	WikiPathways	WP5280	Glucocorticoid biosynthesis	-6.58303	-3.30695	873,1645,1646,8644	CBR1,AKR1C1,AKR1C2,AKR1C3	4/14
ENSG00000021826.17	CPS1	2.0281	9.01276	2.73569	0.00685464	0.0469742	-3.32916	0.172879		4_Member	GO Biological Processes	GO:0097485	neuron projection guidance	-5.35527	-1.9661	627,2043,2049,3800,5979,6092,9369,10512,23768,25894,91584,115557,223117	BDNF,EPHA4,EPHB3,KIF5C,RET,ROBO2,NRXN3,SEMA3C,FLRT2,PLEKHG4,PLXNA4,ARHGEF25,SEMA3D	13/234		2_Member	GO Biological Processes	GO:0009753	response to jasmonic acid	-6.57117	-3.30695	1645,1646,8644	AKR1C1,AKR1C2,AKR1C3	3/4
ENSG00000108448.21	TRIM16L	1.88481	3.14475	3.46559	0.000662867	0.010611	-1.04362	0.200362		4_Member	GO Biological Processes	GO:0061564	axon development	-5.25962	-1.95761	288,627,1268,2043,2049,2824,3800,5979,6092,9369,10512,23768,25894,65059,91584,115557,144165,223117	ANK3,BDNF,CNR1,EPHA4,EPHB3,GPM6B,KIF5C,RET,ROBO2,NRXN3,SEMA3C,FLRT2,PLEKHG4,RAPH1,PLXNA4,ARHGEF25,PRICKLE1,SEMA3D	18/441		2_Member	GO Biological Processes	GO:0071395	cellular response to jasmonic acid stimulus	-6.57117	-3.30695	1645,1646,8644	AKR1C1,AKR1C2,AKR1C3	3/4
ENSG00000176720.6	BOK	1.86303	5.96751	6.5237	6.86206e-10	5.80149e-07	11.9763	0.452837		4_Member	GO Biological Processes	GO:0000902	cell morphogenesis	-5.15296	-1.88873	288,627,1012,1501,2043,2049,3800,5027,5979,6092,6456,9369,10512,10653,23768,25894,55107,65059,91584,115557,120892,144165,222662,223117	ANK3,BDNF,CDH13,CTNND2,EPHA4,EPHB3,KIF5C,P2RX7,RET,ROBO2,SH3GL2,NRXN3,SEMA3C,SPINT2,FLRT2,PLEKHG4,ANO1,RAPH1,PLXNA4,ARHGEF25,LRRK2,PRICKLE1,LHFPL5,SEMA3D	24/733		2_Member	GO Biological Processes	GO:0006693	prostaglandin metabolic process	-6.3772	-3.21198	1645,1646,8644,8824,22949	AKR1C1,AKR1C2,AKR1C3,CES2,PTGR1	5/37
ENSG00000073150.14	PANX2	1.85698	3.25654	3.17609	0.0017594	0.0197744	-1.95057	0.296522		4_Member	GO Biological Processes	GO:0048812	neuron projection morphogenesis	-4.95652	-1.75015	288,627,1501,2043,2049,3800,5979,6092,6456,9369,10512,23768,25894,65059,91584,115557,120892,144165,223117	ANK3,BDNF,CTNND2,EPHA4,EPHB3,KIF5C,RET,ROBO2,SH3GL2,NRXN3,SEMA3C,FLRT2,PLEKHG4,RAPH1,PLXNA4,ARHGEF25,LRRK2,PRICKLE1,SEMA3D	19/510		2_Member	KEGG Pathway	hsa05208	Chemical carcinogenesis - reactive oxygen species	-6.36251	-3.21198	873,1345,1645,1646,4257,4715,6647,8644,27089	CBR1,COX6C,AKR1C1,AKR1C2,MGST1,NDUFB9,SOD1,AKR1C3,UQCRQ	9/227
ENSG00000140961.14	OSGIN1	1.74412	6.88842	4.57303	8.97031e-06	0.00102383	2.81273	0.197581		4_Member	GO Biological Processes	GO:0048667	cell morphogenesis involved in neuron differentiation	-4.94743	-1.75015	288,627,1501,2043,2049,3800,5979,6092,9369,10512,23768,25894,65059,91584,115557,144165,222662,223117	ANK3,BDNF,CTNND2,EPHA4,EPHB3,KIF5C,RET,ROBO2,NRXN3,SEMA3C,FLRT2,PLEKHG4,RAPH1,PLXNA4,ARHGEF25,PRICKLE1,LHFPL5,SEMA3D	18/465		2_Member	GO Biological Processes	GO:0006081	aldehyde metabolic process	-6.35127	-3.21198	216,224,1645,7086,8644,10901	ALDH1A1,ALDH3A2,AKR1C1,TKT,AKR1C3,DHRS4	6/70
ENSG00000183549.10	ACSM5	1.71752	5.04605	3.18906	0.0016864	0.0193348	-2.08016	0.379991		4_Member	GO Biological Processes	GO:0120039	plasma membrane bounded cell projection morphogenesis	-4.89751	-1.73019	288,627,1501,2043,2049,3800,5979,6092,6456,9369,10512,23768,25894,65059,91584,115557,120892,144165,223117	ANK3,BDNF,CTNND2,EPHA4,EPHB3,KIF5C,RET,ROBO2,SH3GL2,NRXN3,SEMA3C,FLRT2,PLEKHG4,RAPH1,PLXNA4,ARHGEF25,LRRK2,PRICKLE1,SEMA3D	19/515		2_Member	GO Biological Processes	GO:2000379	positive regulation of reactive oxygen species metabolic process	-6.31437	-3.20142	706,873,1645,6647,8644,10901	TSPO,CBR1,AKR1C1,SOD1,AKR1C3,DHRS4	6/71
ENSG00000157303.11	SUSD3	1.7129	2.39417	3.32075	0.00108897	0.0146828	-1.427	0.176075		4_Member	GO Biological Processes	GO:0007409	axonogenesis	-4.86279	-1.7235	288,627,2043,2049,3800,5979,6092,9369,10512,23768,25894,65059,91584,115557,144165,223117	ANK3,BDNF,EPHA4,EPHB3,KIF5C,RET,ROBO2,NRXN3,SEMA3C,FLRT2,PLEKHG4,RAPH1,PLXNA4,ARHGEF25,PRICKLE1,SEMA3D	16/383		2_Member	GO Biological Processes	GO:0006720	isoprenoid metabolic process	-6.12769	-3.03955	216,224,1645,4830,5919,8644,10901	ALDH1A1,ALDH3A2,AKR1C1,NME1,RARRES2,AKR1C3,DHRS4	7/122
ENSG00000085563.15	ABCB1	1.69006	5.20884	4.27524	3.10634e-05	0.0019588	1.64421	0.187275		5_Summary	Canonical Pathways	M3008	NABA ECM GLYCOPROTEINS	-4.66105	-1.59639	2200,4052,4856,7058,7148,10418,22795,23145,79875,80144,203522,3339,50939,50614,51809,79695,221981,10082	FBN1,LTBP1,CCN3,THBS2,TNXB,SPON1,NID2,SSPOP,THSD4,FRAS1,INTS6L,HSPG2,IMPG2,GALNT9,GALNT7,GALNT12,THSD7A,GPC6	18/-		2_Member	WikiPathways	WP98	Prostaglandin synthesis and regulation	-5.89243	-2.87124	873,1645,1646,6281,8644	CBR1,AKR1C1,AKR1C2,S100A10,AKR1C3	5/46
ENSG00000196196.3	HRCT1	1.64925	1.56432	2.97214	0.003366	0.0296904	-2.35161	0.184448		5_Member	Canonical Pathways	M3008	NABA ECM GLYCOPROTEINS	-4.66105	-1.59639	2200,4052,4856,7058,7148,10418,22795,23145,79875,80144,203522	FBN1,LTBP1,CCN3,THBS2,TNXB,SPON1,NID2,SSPOP,THSD4,FRAS1,INTS6L	11/196		2_Member	GO Biological Processes	GO:0016101	diterpenoid metabolic process	-5.70372	-2.72204	216,224,1645,5919,8644,10901	ALDH1A1,ALDH3A2,AKR1C1,RARRES2,AKR1C3,DHRS4	6/90
ENSG00000110628.16	SLC22A18	1.62239	5.84217	4.26814	3.19734e-05	0.00199542	1.59697	0.173627		5_Member	Canonical Pathways	M5884	NABA CORE MATRISOME	-4.60742	-1.58623	2200,3339,4052,4856,7058,7148,10418,22795,23145,50939,79875,80144,203522	FBN1,HSPG2,LTBP1,CCN3,THBS2,TNXB,SPON1,NID2,SSPOP,IMPG2,THSD4,FRAS1,INTS6L	13/275		2_Member	GO Biological Processes	GO:0042180	ketone metabolic process	-5.67555	-2.71235	873,1645,1646,8644,8942,10901	CBR1,AKR1C1,AKR1C2,AKR1C3,KYNU,DHRS4	6/91
ENSG00000214274.10	ANG	1.60194	6.75619	4.16183	4.90601e-05	0.00247433	1.19296	0.214094		5_Member	Reactome Gene Sets	R-HSA-5173105	O-linked glycosylation	-3.13719	-0.373563	7058,10418,50614,51809,79695,79875,221981	THBS2,SPON1,GALNT9,GALNT7,GALNT12,THSD4,THSD7A	7/126		2_Member	Reactome Gene Sets	R-HSA-193368	Synthesis of bile acids and bile salts via 7alpha-hydroxycholesterol	-5.64868	-2.70321	1593,1645,1646,8644	CYP27A1,AKR1C1,AKR1C2,AKR1C3	4/23
ENSG00000204653.10	ASPDH	1.59455	4.33779	2.93554	0.00376857	0.0319796	-2.78879	0.191776		5_Member	Reactome Gene Sets	R-HSA-5083635	Defective B3GALTL causes PpS	-3.04621	-0.32562	7058,10418,79875,221981	THBS2,SPON1,THSD4,THSD7A	4/37		2_Member	GO Biological Processes	GO:0034308	primary alcohol metabolic process	-5.53954	-2.62749	216,224,1645,1646,8644,10901	ALDH1A1,ALDH3A2,AKR1C1,AKR1C2,AKR1C3,DHRS4	6/96
ENSG00000272138.2	LINC01607	1.57706	-2.19187	3.85612	0.000160732	0.00463288	0.637741	0.172624		5_Member	Reactome Gene Sets	R-HSA-5173214	O-glycosylation of TSR domain-containing proteins	-3.0019	-0.32562	7058,10418,79875,221981	THBS2,SPON1,THSD4,THSD7A	4/38		2_Member	GO Biological Processes	GO:0006721	terpenoid metabolic process	-5.38611	-2.5051	216,224,1645,5919,8644,10901	ALDH1A1,ALDH3A2,AKR1C1,RARRES2,AKR1C3,DHRS4	6/102
ENSG00000115457.10	IGFBP2	1.56732	7.75192	3.10237	0.00223267	0.0230299	-2.35507	0.301528		5_Member	Reactome Gene Sets	R-HSA-3906995	Diseases associated with O-glycosylation of proteins	-2.88567	-0.237995	7058,10418,79695,79875,221981	THBS2,SPON1,GALNT12,THSD4,THSD7A	5/69		2_Member	GO Biological Processes	GO:0008207	C21-steroid hormone metabolic process	-5.35711	-2.49082	706,1645,1646,8644	TSPO,AKR1C1,AKR1C2,AKR1C3	4/27
ENSG00000175287.19	PHYHD1	1.54866	2.82078	2.76739	0.00624736	0.0441512	-3.08019	0.215121		5_Member	Reactome Gene Sets	R-HSA-3781865	Diseases of glycosylation	-2.78206	-0.237995	3339,7058,10082,10418,79695,79875,221981	HSPG2,THBS2,GPC6,SPON1,GALNT12,THSD4,THSD7A	7/145		2_Member	GO Biological Processes	GO:0044597	daunorubicin metabolic process	-5.25548	-2.41722	1645,1646,8644	AKR1C1,AKR1C2,AKR1C3	3/9
ENSG00000162433.15	AK4	1.53971	6.04597	4.35557	2.23517e-05	0.00164261	1.93471	0.173896		6_Summary	GO Biological Processes	GO:0019722	calcium-mediated signaling	-4.33398	-1.3523	552,2903,3710,5027,6262,10725,55283,55607,55784,120892,952,5332,5979,7039,8912,56413,2982,3480,8681,2550,10000,5613,26960,259232,5241,9545	AVPR1A,GRIN2A,ITPR3,P2RX7,RYR2,NFAT5,MCOLN3,PPP1R9A,MCTP2,LRRK2,CD38,PLCB4,RET,TGFA,CACNA1H,LTB4R2,GUCY1A1,IGF1R,JMJD7-PLA2G4B,GABBR1,AKT3,PRKX,NBEA,NALCN,PGR,RAB3D	26/-		2_Member	WikiPathways	WP696	Benzo a pyrene metabolism	-5.25548	-2.41722	1645,1646,8644	AKR1C1,AKR1C2,AKR1C3	3/9
ENSG00000254827.6	SLC22A18AS	1.52078	1.08589	3.62003	0.000383682	0.0075805	-0.340264	0.352729		6_Member	GO Biological Processes	GO:0019722	calcium-mediated signaling	-4.33398	-1.3523	552,2903,3710,5027,6262,10725,55283,55607,55784,120892	AVPR1A,GRIN2A,ITPR3,P2RX7,RYR2,NFAT5,MCOLN3,PPP1R9A,MCTP2,LRRK2	10/176		2_Member	GO Biological Processes	GO:0033559	unsaturated fatty acid metabolic process	-5.21905	-2.39416	873,1645,1646,8644,8824,22949	CBR1,AKR1C1,AKR1C2,AKR1C3,CES2,PTGR1	6/109
ENSG00000106853.20	PTGR1	1.49995	7.41585	4.20075	4.19806e-05	0.00226762	1.35356	0.175311		6_Member	KEGG Pathway	hsa04020	Calcium signaling pathway	-4.29454	-1.33134	552,952,2903,3710,5027,5332,5979,6262,7039,8912,55283,56413	AVPR1A,CD38,GRIN2A,ITPR3,P2RX7,PLCB4,RET,RYR2,TGFA,CACNA1H,MCOLN3,LTB4R2	12/254		2_Member	WikiPathways	WP4313	Ferroptosis	-5.10664	-2.32667	1645,1646,2512,8644,51703	AKR1C1,AKR1C2,FTL,AKR1C3,ACSL5	5/66
ENSG00000080031.10	PTPRH	1.48157	4.09591	2.85134	0.00486767	0.037794	-3.01787	0.340728		6_Member	KEGG Pathway	hsa04730	Long-term depression	-3.16188	-0.386671	2982,3480,3710,5332,8681	GUCY1A1,IGF1R,ITPR3,PLCB4,JMJD7-PLA2G4B	5/60		2_Member	GO Biological Processes	GO:0030647	aminoglycoside antibiotic metabolic process	-5.10188	-2.32667	1645,1646,8644	AKR1C1,AKR1C2,AKR1C3	3/10
ENSG00000159228.13	CBR1	1.48131	6.99755	5.16293	6.45103e-07	0.000223118	5.34234	0.45494		6_Member	GO Biological Processes	GO:0097553	calcium ion transmembrane import into cytosol	-3.02473	-0.32562	2903,3710,5027,5332,6262,8912	GRIN2A,ITPR3,P2RX7,PLCB4,RYR2,CACNA1H	6/96		2_Member	GO Biological Processes	GO:0044598	doxorubicin metabolic process	-5.10188	-2.32667	1645,1646,8644	AKR1C1,AKR1C2,AKR1C3	3/10
ENSG00000229891.2	LINC01315	1.46797	-1.24145	4.00853	8.97005e-05	0.00340112	1.13487	0.176884		6_Member	KEGG Pathway	hsa04929	GnRH secretion	-3.00289	-0.32562	2550,3710,5332,8912,10000	GABBR1,ITPR3,PLCB4,CACNA1H,AKT3	5/65		2_Member	GO Biological Processes	GO:0006690	icosanoid metabolic process	-5.06327	-2.31093	873,1645,1646,8644,8824,22949	CBR1,AKR1C1,AKR1C2,AKR1C3,CES2,PTGR1	6/116
ENSG00000214530.9	STARD10	1.46171	7.71044	5.39906	2.11713e-07	0.00010506	6.43323	0.178497		6_Member	KEGG Pathway	hsa04713	Circadian entrainment	-3.00123	-0.32562	2903,2982,3710,5332,6262,8912	GRIN2A,GUCY1A1,ITPR3,PLCB4,RYR2,CACNA1H	6/97		2_Member	Reactome Gene Sets	R-HSA-192105	Synthesis of bile acids and bile salts	-4.99771	-2.25636	1593,1645,1646,8644	CYP27A1,AKR1C1,AKR1C2,AKR1C3	4/33
ENSG00000087086.15	FTL	1.45096	12.609	5.10818	8.31251e-07	0.000263541	5.28855	0.184453		6_Member	Reactome Gene Sets	R-HSA-112043	PLC beta mediated events	-2.524	-0.0782234	3710,5332,5613,26960	ITPR3,PLCB4,PRKX,NBEA	4/51		2_Member	GO Biological Processes	GO:0030638	polyketide metabolic process	-4.96488	-2.24456	1645,1646,8644	AKR1C1,AKR1C2,AKR1C3	3/11
ENSG00000221926.13	TRIM16	1.43927	2.36476	2.90699	0.00411286	0.0337155	-2.64536	0.185334		6_Member	Reactome Gene Sets	R-HSA-112040	G-protein mediated events	-2.37659	0	3710,5332,5613,26960	ITPR3,PLCB4,PRKX,NBEA	4/56		2_Member	WikiPathways	WP5279	Mineralocorticoid biosynthesis	-4.62518	-1.98074	1645,1646,8644	AKR1C1,AKR1C2,AKR1C3	3/14
ENSG00000204444.11	APOM	1.43915	7.24604	3.38145	0.000886163	0.0128844	-1.51198	0.185175		6_Member	GO Biological Processes	GO:0051209	release of sequestered calcium ion into cytosol	-2.34895	0	3710,5027,5332,6262	ITPR3,P2RX7,PLCB4,RYR2	4/57		2_Member	GO Biological Processes	GO:0071398	cellular response to fatty acid	-4.57309	-1.93725	1373,1645,1646,8644	CPS1,AKR1C1,AKR1C2,AKR1C3	4/42
ENSG00000134463.15	ECHDC3	1.43768	5.42074	3.08169	0.00238519	0.0239763	-2.43217	0.227486		6_Member	GO Biological Processes	GO:0051283	negative regulation of sequestering of calcium ion	-2.32187	0	3710,5027,5332,6262	ITPR3,P2RX7,PLCB4,RYR2	4/58		2_Member	GO Biological Processes	GO:0001523	retinoid metabolic process	-4.54432	-1.91692	216,1645,5919,8644,10901	ALDH1A1,AKR1C1,RARRES2,AKR1C3,DHRS4	5/86
ENSG00000272024.1	AC064807.4	1.43759	-2.64209	4.11687	5.8659e-05	0.00269962	1.57826	0.172527		6_Member	GO Biological Processes	GO:0070588	calcium ion transmembrane transport	-2.31521	0	2903,3710,5027,5332,6262,8912,55283,259232	GRIN2A,ITPR3,P2RX7,PLCB4,RYR2,CACNA1H,MCOLN3,NALCN	8/222		2_Member	GO Biological Processes	GO:0042448	progesterone metabolic process	-4.52957	-1.91044	1645,1646,8644	AKR1C1,AKR1C2,AKR1C3	3/15
ENSG00000273604.2	EPOP	1.43695	1.7648	3.02334	0.00286885	0.0267404	-2.25151	0.172955		6_Member	KEGG Pathway	hsa04915	Estrogen signaling pathway	-2.21954	0	2550,3710,5241,5332,7039,10000	GABBR1,ITPR3,PGR,PLCB4,TGFA,AKT3	6/139		2_Member	Reactome Gene Sets	R-HSA-194068	Bile acid and bile salt metabolism	-4.49204	-1.889	1593,1645,1646,8644	CYP27A1,AKR1C1,AKR1C2,AKR1C3	4/44
ENSG00000008394.13	MGST1	1.43288	8.62195	4.75702	4.04245e-06	0.000683533	3.62402	0.172273		6_Member	KEGG Pathway	hsa04972	Pancreatic secretion	-2.08241	0	952,3710,5332,6262,9545	CD38,ITPR3,PLCB4,RYR2,RAB3D	5/106		2_Member	GO Biological Processes	GO:2000377	regulation of reactive oxygen species metabolic process	-4.42958	-1.8496	706,873,1645,6647,8644,10901	TSPO,CBR1,AKR1C1,SOD1,AKR1C3,DHRS4	6/150
ENSG00000166123.14	GPT2	1.42786	6.76462	3.66842	0.000322097	0.00687793	-0.581443	0.197979		7_Summary	GO Biological Processes	GO:0014049	positive regulation of glutamate secretion	-3.61113	-0.665666	552,2550,5027,22925	AVPR1A,GABBR1,P2RX7,PLA2R1	4/-		2_Member	GO Biological Processes	GO:1902644	tertiary alcohol metabolic process	-4.35768	-1.7996	1645,1646,8644	AKR1C1,AKR1C2,AKR1C3	3/17
ENSG00000198208.12	RPS6KL1	1.40467	1.72044	3.78942	0.000206376	0.00529162	0.168129	0.172576		7_Member	GO Biological Processes	GO:0014049	positive regulation of glutamate secretion	-3.61113	-0.665666	552,2550,5027	AVPR1A,GABBR1,P2RX7	3/11		2_Member	GO Biological Processes	GO:0016137	glycoside metabolic process	-4.20647	-1.68913	1645,1646,8644	AKR1C1,AKR1C2,AKR1C3	3/19
ENSG00000197747.9	S100A10	1.39549	6.37303	5.03816	1.14652e-06	0.000339892	4.78022	0.191395		7_Member	GO Biological Processes	GO:0014048	regulation of glutamate secretion	-2.87248	-0.237995	552,2550,5027	AVPR1A,GABBR1,P2RX7	3/19		2_Member	GO Biological Processes	GO:0042574	retinal metabolic process	-4.20647	-1.68913	1645,8644,10901	AKR1C1,AKR1C3,DHRS4	3/19
ENSG00000163931.16	TKT	1.38806	7.39961	4.68614	5.50982e-06	0.000757666	3.29128	0.328905		7_Member	GO Biological Processes	GO:0032892	positive regulation of organic acid transport	-2.83704	-0.237995	552,2550,5027,22925	AVPR1A,GABBR1,P2RX7,PLA2R1	4/42		2_Member	Reactome Gene Sets	R-HSA-5365859	RA biosynthesis pathway	-4.00917	-1.50461	216,8644,10901	ALDH1A1,AKR1C3,DHRS4	3/22
ENSG00000234719.9	NPIPB2	1.36184	-2.31684	2.82231	0.00530977	0.0398573	-2.50853	0.174028		7_Member	GO Biological Processes	GO:0051957	positive regulation of amino acid transport	-2.68257	-0.196489	552,2550,5027	AVPR1A,GABBR1,P2RX7	3/22		2_Member	WikiPathways	WP702	Metapathway biotransformation Phase I and II	-3.93814	-1.45805	1593,1645,1646,2954,4257,8644	CYP27A1,AKR1C1,AKR1C2,GSTZ1,MGST1,AKR1C3	6/184
ENSG00000139194.8	RBP5	1.36024	5.69612	3.3298	0.00105619	0.0144183	-1.69177	0.174785		8_Summary	Reactome Gene Sets	R-HSA-9843940	Regulation of endogenous retroelements by KRAB-ZFP proteins	-3.56552	-0.650921	7700,8294,79862,84911,147686,162963,162967	ZNF141,H4C9,ZNF669,ZNF382,ZNF418,ZNF610,ZNF320	7/-		2_Member	GO Biological Processes	GO:0070542	response to fatty acid	-3.87589	-1.40754	1373,1645,1646,8644	CPS1,AKR1C1,AKR1C2,AKR1C3	4/63
ENSG00000246763.7	RGMB-AS1	1.35841	-1.57491	3.13572	0.00200562	0.021494	-1.67265	0.175487		8_Member	Reactome Gene Sets	R-HSA-9843940	Regulation of endogenous retroelements by KRAB-ZFP proteins	-3.56552	-0.650921	7700,8294,79862,84911,147686,162963,162967	ZNF141,H4C9,ZNF669,ZNF382,ZNF418,ZNF610,ZNF320	7/107		2_Member	GO Biological Processes	GO:0042445	hormone metabolic process	-3.58277	-1.19361	216,706,1645,1646,8644,10901	ALDH1A1,TSPO,AKR1C1,AKR1C2,AKR1C3,DHRS4	6/214
ENSG00000171840.12	NINJ2	1.3462	1.94704	3.60525	0.000404617	0.00779426	-0.482871	0.241457		8_Member	Reactome Gene Sets	R-HSA-9842860	Regulation of endogenous retroelements	-2.83412	-0.237995	7700,8294,79862,84911,147686,162963,162967	ZNF141,H4C9,ZNF669,ZNF382,ZNF418,ZNF610,ZNF320	7/142		2_Member	GO Biological Processes	GO:0120254	olefinic compound metabolic process	-3.39159	-1.04382	216,1645,1646,8644,10901	ALDH1A1,AKR1C1,AKR1C2,AKR1C3,DHRS4	5/151
ENSG00000111058.8	ACSS3	1.31812	5.60239	3.09302	0.00230053	0.0234857	-2.40717	0.177994		9_Summary	GO Biological Processes	GO:0010975	regulation of neuron projection development	-3.53212	-0.63587	547,627,952,2043,2049,4921,5365,5802,5979,6092,23251,26115,55714,57554,120892,7058,23768,144165,347902,688,5027,2824	KIF1A,BDNF,CD38,EPHA4,EPHB3,DDR2,PLXNB3,PTPRS,RET,ROBO2,MINAR1,TANC2,TENM3,LRRC7,LRRK2,THBS2,FLRT2,PRICKLE1,AMIGO2,KLF5,P2RX7,GPM6B	22/-		2_Member	Reactome Gene Sets	R-HSA-8957322	Metabolism of steroids	-3.35253	-1.01345	706,1593,1645,1646,8644	TSPO,CYP27A1,AKR1C1,AKR1C2,AKR1C3	5/154
ENSG00000173825.7	TIGD3	1.3121	-1.01766	3.38392	0.00087871	0.0128004	-0.963724	0.228036		9_Member	GO Biological Processes	GO:0010975	regulation of neuron projection development	-3.53212	-0.63587	547,627,952,2043,2049,4921,5365,5802,5979,6092,23251,26115,55714,57554,120892	KIF1A,BDNF,CD38,EPHA4,EPHB3,DDR2,PLXNB3,PTPRS,RET,ROBO2,MINAR1,TANC2,TENM3,LRRC7,LRRK2	15/448		2_Member	Reactome Gene Sets	R-HSA-5362517	Signaling by Retinoic Acid	-3.19362	-0.886904	216,8644,10901	ALDH1A1,AKR1C3,DHRS4	3/41
ENSG00000154065.17	ANKRD29	1.2923	2.21563	3.12473	0.00207797	0.0220315	-2.0238	0.189864		9_Member	GO Biological Processes	GO:0050807	regulation of synapse organization	-3.33982	-0.504585	547,627,2043,2049,5802,6092,7058,23768,26115,120892,144165,347902	KIF1A,BDNF,EPHA4,EPHB3,PTPRS,ROBO2,THBS2,FLRT2,TANC2,LRRK2,PRICKLE1,AMIGO2	12/322		2_Member	Reactome Gene Sets	R-HSA-975634	Retinoid metabolism and transport	-3.10325	-0.825899	1645,8644,55937	AKR1C1,AKR1C3,APOM	3/44
ENSG00000105784.15	RUNDC3B	1.27196	2.27737	3.25704	0.00134783	0.0167851	-1.62544	0.200334		9_Member	GO Biological Processes	GO:0050803	regulation of synapse structure or activity	-3.25723	-0.457886	547,627,2043,2049,5802,6092,7058,23768,26115,120892,144165,347902	KIF1A,BDNF,EPHA4,EPHB3,PTPRS,ROBO2,THBS2,FLRT2,TANC2,LRRK2,PRICKLE1,AMIGO2	12/329		2_Member	Reactome Gene Sets	R-HSA-6806667	Metabolism of fat-soluble vitamins	-2.9925	-0.746004	1645,8644,55937	AKR1C1,AKR1C3,APOM	3/48
ENSG00000258561.2	AL359232.1	1.26482	-2.11947	3.79834	0.000199635	0.00517261	0.437529	0.198683		9_Member	GO Biological Processes	GO:0051963	regulation of synapse assembly	-2.85962	-0.237995	627,2049,5802,6092,7058,23768,144165,347902	BDNF,EPHB3,PTPRS,ROBO2,THBS2,FLRT2,PRICKLE1,AMIGO2	8/181		2_Member	GO Biological Processes	GO:0019748	secondary metabolic process	-2.91575	-0.686282	1645,1646,8644	AKR1C1,AKR1C2,AKR1C3	3/51
ENSG00000204052.4	LRRC73	1.25855	-1.92243	2.91441	0.00402066	0.0332292	-2.2852	0.179075		9_Member	GO Biological Processes	GO:0051965	positive regulation of synapse assembly	-2.80288	-0.237995	627,2049,7058,23768,347902	BDNF,EPHB3,THBS2,FLRT2,AMIGO2	5/72		2_Member	GO Biological Processes	GO:0042572	retinol metabolic process	-2.89123	-0.6684	216,8644,10901	ALDH1A1,AKR1C3,DHRS4	3/52
ENSG00000232368.1	FTLP2	1.25226	0.274859	3.56478	0.000467535	0.00845675	-0.466257	0.23464		9_Member	GO Biological Processes	GO:0050770	regulation of axonogenesis	-2.78206	-0.237995	627,2043,2049,5365,5802,5979,6092	BDNF,EPHA4,EPHB3,PLXNB3,PTPRS,RET,ROBO2	7/145		2_Member	KEGG Pathway	hsa00140	Steroid hormone biosynthesis	-2.65094	-0.486506	1645,1646,8644	AKR1C1,AKR1C2,AKR1C3	3/63
ENSG00000182704.8	TSKU	1.24076	7.20183	3.25885	0.00133975	0.016717	-1.89831	0.190553		9_Member	GO Biological Processes	GO:0120035	regulation of plasma membrane bounded cell projection organization	-2.70606	-0.201497	547,627,688,952,2043,2049,4921,5027,5365,5802,5979,6092,23251,26115,55714,57554,120892	KIF1A,BDNF,KLF5,CD38,EPHA4,EPHB3,DDR2,P2RX7,PLXNB3,PTPRS,RET,ROBO2,MINAR1,TANC2,TENM3,LRRC7,LRRK2	17/653		2_Member	GO Biological Processes	GO:0010817	regulation of hormone levels	-2.62495	-0.463386	216,706,1645,1646,5243,8644,10901,55638	ALDH1A1,TSPO,AKR1C1,AKR1C2,ABCB1,AKR1C3,DHRS4,SYBU	8/566
ENSG00000131188.12	PRR7	1.23476	0.316053	3.50288	0.000581854	0.0097694	-0.673176	0.178024		9_Member	GO Biological Processes	GO:0031344	regulation of cell projection organization	-2.57801	-0.121089	547,627,688,952,2043,2049,4921,5027,5365,5802,5979,6092,23251,26115,55714,57554,120892	KIF1A,BDNF,KLF5,CD38,EPHA4,EPHB3,DDR2,P2RX7,PLXNB3,PTPRS,RET,ROBO2,MINAR1,TANC2,TENM3,LRRC7,LRRK2	17/672		2_Member	GO Biological Processes	GO:1901657	glycosyl compound metabolic process	-2.48593	-0.35736	1645,1646,8644	AKR1C1,AKR1C2,AKR1C3	3/72
ENSG00000130208.9	APOC1	1.23385	9.85454	3.76789	0.000223566	0.00553704	-0.130551	0.209652		9_Member	GO Biological Processes	GO:1901888	regulation of cell junction assembly	-2.17115	0	627,2049,2824,5802,6092,7058,23768,144165,347902	BDNF,EPHB3,GPM6B,PTPRS,ROBO2,THBS2,FLRT2,PRICKLE1,AMIGO2	9/285		2_Member	WikiPathways	WP5420	ADHD and autism ASD pathways	-2.35559	-0.260157	873,1645,6647,8644,8942,10840	CBR1,AKR1C1,SOD1,AKR1C3,KYNU,ALDH1L1	6/372
ENSG00000140022.13	STON2	1.21536	1.6611	4.28523	2.98251e-05	0.00192165	1.97924	0.415996		10_Summary	GO Biological Processes	GO:0031589	cell-substrate adhesion	-3.45222	-0.571211	1896,2049,5613,7148,8910,9358,22795,55698,83700	EDA,EPHB3,PRKX,TNXB,SGCE,ITGBL1,NID2,RADIL,JAM3	9/-		2_Member	GO Biological Processes	GO:0030855	epithelial cell differentiation	-2.22558	-0.146986	873,1066,1373,1645,1646,6647,8644,11145	CBR1,CES1,CPS1,AKR1C1,AKR1C2,SOD1,AKR1C3,PLAAT3	8/660
ENSG00000165092.13	ALDH1A1	1.21474	9.71503	4.57413	8.92802e-06	0.00102383	2.9112	0.189912		10_Member	GO Biological Processes	GO:0031589	cell-substrate adhesion	-3.45222	-0.571211	1896,2049,5613,7148,8910,9358,22795,55698,83700	EDA,EPHB3,PRKX,TNXB,SGCE,ITGBL1,NID2,RADIL,JAM3	9/185		2_Member	Reactome Gene Sets	R-HSA-2187338	Visual phototransduction	-2.06526	-0.0314862	1645,8644,55937	AKR1C1,AKR1C3,APOM	3/102
ENSG00000008517.18	IL32	1.21069	7.73002	3.27387	0.00127437	0.0161976	-1.83488	0.179333		10_Member	GO Biological Processes	GO:0007160	cell-matrix adhesion	-2.24963	0	1896,7148,8910,9358,22795,83700	EDA,TNXB,SGCE,ITGBL1,NID2,JAM3	6/137		2_Member	Reactome Gene Sets	R-HSA-196854	Metabolism of vitamins and cofactors	-2.04148	-0.0202955	1645,8644,10840,55937	AKR1C1,AKR1C3,ALDH1L1,APOM	4/198
ENSG00000187608.10	ISG15	1.20504	5.0342	3.03358	0.00277792	0.0262573	-2.57385	0.39511		11_Summary	WikiPathways	WP3679	Cell type dependent selectivity of CCK2R signaling	-3.37981	-0.513524	952,1268,6262,2903,9369	CD38,CNR1,RYR2,GRIN2A,NRXN3	5/-		3_Summary	GO Biological Processes	GO:0008202	steroid metabolic process	-6.90702	-3.30695	341,706,873,1066,1593,1645,1646,8644,10901,25987,1244,5243,10809,55937,64849,83758,216,224,205251,4830,5919,51703	APOC1,TSPO,CBR1,CES1,CYP27A1,AKR1C1,AKR1C2,AKR1C3,DHRS4,TSKU,ABCC2,ABCB1,STARD10,APOM,SLC13A3,RBP5,ALDH1A1,ALDH3A2,MTLN,NME1,RARRES2,ACSL5	22/-
ENSG00000247516.8	MIR4458HG	1.20415	1.75247	2.76511	0.00628941	0.0443655	-2.96516	0.172606		11_Member	WikiPathways	WP3679	Cell type dependent selectivity of CCK2R signaling	-3.37981	-0.513524	952,1268,6262	CD38,CNR1,RYR2	3/13		3_Member	GO Biological Processes	GO:0008202	steroid metabolic process	-6.90702	-3.30695	341,706,873,1066,1593,1645,1646,8644,10901,25987	APOC1,TSPO,CBR1,CES1,CYP27A1,AKR1C1,AKR1C2,AKR1C3,DHRS4,TSKU	10/259
ENSG00000205611.5	LINC01597	1.19037	-3.59356	3.22788	0.00148445	0.0178533	-1.31187	0.193125		11_Member	WikiPathways	WP4875	Disruption of postsynaptic signaling by CNV	-2.17441	0	2903,6262,9369	GRIN2A,RYR2,NRXN3	3/33		3_Member	GO Biological Processes	GO:0006869	lipid transport	-6.59802	-3.30695	341,706,1066,1244,1645,5243,10809,25987,55937,64849,83758	APOC1,TSPO,CES1,ABCC2,AKR1C1,ABCB1,STARD10,TSKU,APOM,SLC13A3,RBP5	11/354
ENSG00000106538.10	RARRES2	1.18766	9.12837	4.15727	4.99618e-05	0.00250292	1.25278	0.225621		12_Summary	KEGG Pathway	hsa04820	Cytoskeleton in muscle cells	-3.35592	-0.504585	288,825,2200,3339,7058,7273,8910,22795,22989,84033,4052,4921,5802,7148,83700,222663	ANK3,CAPN3,FBN1,HSPG2,THBS2,TTN,SGCE,NID2,MYH15,OBSCN,LTBP1,DDR2,PTPRS,TNXB,JAM3,SCUBE3	16/-		3_Member	GO Biological Processes	GO:0010876	lipid localization	-6.58584	-3.30695	341,706,1066,1244,1645,5243,10809,25987,55937,64849,83758	APOC1,TSPO,CES1,ABCC2,AKR1C1,ABCB1,STARD10,TSKU,APOM,SLC13A3,RBP5	11/355
ENSG00000198848.13	CES1	1.18083	10.1571	2.81278	0.00546266	0.0405912	-3.06957	0.197638		12_Member	KEGG Pathway	hsa04820	Cytoskeleton in muscle cells	-3.35592	-0.504585	288,825,2200,3339,7058,7273,8910,22795,22989,84033	ANK3,CAPN3,FBN1,HSPG2,THBS2,TTN,SGCE,NID2,MYH15,OBSCN	10/232		3_Member	GO Biological Processes	GO:0006066	alcohol metabolic process	-6.07707	-3.01242	216,224,341,1066,1593,1645,1646,8644,10901,25987	ALDH1A1,ALDH3A2,APOC1,CES1,CYP27A1,AKR1C1,AKR1C2,AKR1C3,DHRS4,TSKU	10/319
ENSG00000100577.19	GSTZ1	1.18037	4.5218	3.37748	0.000898268	0.0129941	-1.51198	0.194568		12_Member	Reactome Gene Sets	R-HSA-1474244	Extracellular matrix organization	-2.84694	-0.237995	825,2200,3339,4052,4921,5802,7148,8910,22795,83700,222663	CAPN3,FBN1,HSPG2,LTBP1,DDR2,PTPRS,TNXB,SGCE,NID2,JAM3,SCUBE3	11/318		3_Member	GO Biological Processes	GO:0015850	organic hydroxy compound transport	-5.08537	-2.32174	341,706,1066,1244,1645,25987,55937	APOC1,TSPO,CES1,ABCC2,AKR1C1,TSKU,APOM	7/175
ENSG00000182165.18	TP53TG1	1.17347	2.04549	4.31781	2.61063e-05	0.0017927	2.06213	0.174521		13_Summary	GO Biological Processes	GO:0090263	positive regulation of canonical Wnt signaling pathway	-3.32948	-0.504585	1896,8434,9736,25960,51339,65268,120892,1501,9096,144165,4188	EDA,RECK,USP34,ADGRA2,DACT1,WNK2,LRRK2,CTNND2,TBX18,PRICKLE1,MDFI	11/-		3_Member	GO Biological Processes	GO:0055088	lipid homeostasis	-4.79465	-2.114	341,706,1066,1645,25987,55937,205251	APOC1,TSPO,CES1,AKR1C1,TSKU,APOM,MTLN	7/194
ENSG00000105379.10	ETFB	1.16369	5.94109	4.14864	5.17096e-05	0.00256535	1.13468	0.226506		13_Member	GO Biological Processes	GO:0090263	positive regulation of canonical Wnt signaling pathway	-3.32948	-0.504585	1896,8434,9736,25960,51339,65268,120892	EDA,RECK,USP34,ADGRA2,DACT1,WNK2,LRRK2	7/117		3_Member	GO Biological Processes	GO:0015918	sterol transport	-4.67053	-2.01602	341,706,1066,25987,55937	APOC1,TSPO,CES1,TSKU,APOM	5/81
ENSG00000204388.7	HSPA1B	1.16215	4.93457	3.3309	0.00105226	0.0143886	-1.67691	0.219282		13_Member	GO Biological Processes	GO:0060828	regulation of canonical Wnt signaling pathway	-2.75989	-0.229399	1501,1896,8434,9096,9736,25960,51339,65268,120892,144165	CTNND2,EDA,RECK,TBX18,USP34,ADGRA2,DACT1,WNK2,LRRK2,PRICKLE1	10/278		3_Member	GO Biological Processes	GO:0042632	cholesterol homeostasis	-3.99549	-1.49718	706,1066,1645,25987,55937	TSPO,CES1,AKR1C1,TSKU,APOM	5/112
ENSG00000137563.13	GGH	1.15253	7.05043	3.64563	0.000349837	0.00720651	-0.651001	0.362095		13_Member	GO Biological Processes	GO:0030177	positive regulation of Wnt signaling pathway	-2.60235	-0.139751	1896,8434,9736,25960,51339,65268,120892	EDA,RECK,USP34,ADGRA2,DACT1,WNK2,LRRK2	7/156		3_Member	GO Biological Processes	GO:0055092	sterol homeostasis	-3.97725	-1.4851	706,1066,1645,25987,55937	TSPO,CES1,AKR1C1,TSKU,APOM	5/113
ENSG00000023839.12	ABCC2	1.12347	6.6993	3.06148	0.00254347	0.0249516	-2.49634	0.300791		13_Member	GO Biological Processes	GO:0030111	regulation of Wnt signaling pathway	-2.45922	-0.0400952	1501,1896,4188,8434,9096,9736,25960,51339,65268,120892,144165	CTNND2,EDA,MDFI,RECK,TBX18,USP34,ADGRA2,DACT1,WNK2,LRRK2,PRICKLE1	11/357		3_Member	GO Biological Processes	GO:0030301	cholesterol transport	-3.72236	-1.30837	341,1066,25987,55937	APOC1,CES1,TSKU,APOM	4/69
ENSG00000178896.9	EXOSC4	1.12186	4.04967	3.84986	0.000164571	0.00466866	0.107319	0.173629		14_Summary	GO Biological Processes	GO:0085029	extracellular matrix assembly	-3.29025	-0.478324	2824,7148,79875,144165,10653,22795,23768,4921,8434,50939	GPM6B,TNXB,THSD4,PRICKLE1,SPINT2,NID2,FLRT2,DDR2,RECK,IMPG2	10/-		3_Member	GO Biological Processes	GO:0033344	cholesterol efflux	-3.55567	-1.17605	341,25987,55937	APOC1,TSKU,APOM	3/31
ENSG00000171227.7	TMEM37	1.12161	5.68604	4.14135	5.32315e-05	0.00256535	1.10814	0.179708		14_Member	GO Biological Processes	GO:0085029	extracellular matrix assembly	-3.29025	-0.478324	2824,7148,79875,144165	GPM6B,TNXB,THSD4,PRICKLE1	4/32		3_Member	GO Biological Processes	GO:0010565	regulation of ketone metabolic process	-3.41811	-1.05697	341,1066,4830,8644,205251	APOC1,CES1,NME1,AKR1C3,MTLN	5/149
ENSG00000272864.1	AC135803.1	1.1175	-0.611567	3.36655	0.00093239	0.013344	-1.04792	0.180402		14_Member	GO Biological Processes	GO:0071711	basement membrane organization	-3.09191	-0.339561	10653,22795,23768,144165	SPINT2,NID2,FLRT2,PRICKLE1	4/36		3_Member	GO Biological Processes	GO:0019216	regulation of lipid metabolic process	-3.14981	-0.855954	341,706,1066,4830,5919,8644,205251	APOC1,TSPO,CES1,NME1,RARRES2,AKR1C3,MTLN	7/358
ENSG00000196139.14	AKR1C3	1.11602	7.72843	4.31028	2.69233e-05	0.00181179	1.7901	0.313251		14_Member	GO Biological Processes	GO:0030198	extracellular matrix organization	-2.82971	-0.237995	2824,4921,7148,8434,10653,22795,23768,50939,79875,144165	GPM6B,DDR2,TNXB,RECK,SPINT2,NID2,FLRT2,IMPG2,THSD4,PRICKLE1	10/272		3_Member	GO Biological Processes	GO:0006694	steroid biosynthetic process	-3.14105	-0.854544	706,1066,1593,8644	TSPO,CES1,CYP27A1,AKR1C3	4/98
ENSG00000103264.18	FBXO31	1.11601	5.36545	3.85174	0.000163413	0.00466866	0.0537428	0.19965		14_Member	GO Biological Processes	GO:0043062	extracellular structure organization	-2.81792	-0.237995	2824,4921,7148,8434,10653,22795,23768,50939,79875,144165	GPM6B,DDR2,TNXB,RECK,SPINT2,NID2,FLRT2,IMPG2,THSD4,PRICKLE1	10/273		3_Member	KEGG Pathway	hsa04979	Cholesterol metabolism	-2.91575	-0.686282	341,706,1593	APOC1,TSPO,CYP27A1	3/51
ENSG00000162755.14	KLHDC9	1.10574	1.99507	3.00631	0.00302617	0.0276534	-2.33905	0.179445		14_Member	GO Biological Processes	GO:0045229	external encapsulating structure organization	-2.79454	-0.237995	2824,4921,7148,8434,10653,22795,23768,50939,79875,144165	GPM6B,DDR2,TNXB,RECK,SPINT2,NID2,FLRT2,IMPG2,THSD4,PRICKLE1	10/275		3_Member	GO Biological Processes	GO:0008203	cholesterol metabolic process	-2.81428	-0.604408	341,1066,1593,25987	APOC1,CES1,CYP27A1,TSKU	4/120
ENSG00000135929.9	CYP27A1	1.10317	8.50122	3.17729	0.0017525	0.0197358	-2.09835	0.172415		15_Summary	GO Biological Processes	GO:0046777	protein autophosphorylation	-3.24185	-0.454743	2049,3480,4921,5613,65268,84206,120892	EPHB3,IGF1R,DDR2,PRKX,WNK2,MEX3B,LRRK2	7/-		3_Member	GO Biological Processes	GO:0046890	regulation of lipid biosynthetic process	-2.79608	-0.592553	341,706,1066,4830,8644	APOC1,TSPO,CES1,NME1,AKR1C3	5/205
ENSG00000072210.19	ALDH3A2	1.1015	7.80426	4.54286	1.02011e-05	0.00108498	2.71801	0.181393		15_Member	GO Biological Processes	GO:0046777	protein autophosphorylation	-3.24185	-0.454743	2049,3480,4921,5613,65268,84206,120892	EPHB3,IGF1R,DDR2,PRKX,WNK2,MEX3B,LRRK2	7/121		3_Member	GO Biological Processes	GO:0016125	sterol metabolic process	-2.66304	-0.495726	341,1066,1593,25987	APOC1,CES1,CYP27A1,TSKU	4/132
ENSG00000136933.17	RABEPK	1.09839	4.95246	4.53175	1.0694e-05	0.00110458	2.64955	0.223735		16_Summary	Reactome Gene Sets	R-HSA-9856532	Mechanical load activates signaling by PIEZO1 and integrins in osteocytes	-3.01876	-0.32562	3339,5027,8912,3480,10082,135152	HSPG2,P2RX7,CACNA1H,IGF1R,GPC6,B3GAT2	6/-		3_Member	GO Biological Processes	GO:1902652	secondary alcohol metabolic process	-2.66304	-0.495726	341,1066,1593,25987	APOC1,CES1,CYP27A1,TSKU	4/132
ENSG00000061656.10	SPAG4	1.09424	1.57735	3.32799	0.00106269	0.0144556	-1.33551	0.172764		16_Member	Reactome Gene Sets	R-HSA-9856532	Mechanical load activates signaling by PIEZO1 and integrins in osteocytes	-3.01876	-0.32562	3339,5027,8912	HSPG2,P2RX7,CACNA1H	3/17		3_Member	GO Biological Processes	GO:1905953	negative regulation of lipid localization	-2.52058	-0.378567	341,706,1066	APOC1,TSPO,CES1	3/70
ENSG00000197142.10	ACSL5	1.09129	6.00333	3.0117	0.00297555	0.0273222	-2.6488	0.282152		16_Member	Reactome Gene Sets	R-HSA-9820960	Respiratory syncytial virus (RSV) attachment and entry	-2.62562	-0.152412	3339,3480,10082	HSPG2,IGF1R,GPC6	3/23		3_Member	WikiPathways	WP5304	Cholesterol metabolism	-2.48593	-0.35736	341,706,1593	APOC1,TSPO,CYP27A1	3/72
ENSG00000164405.11	UQCRQ	1.09078	6.86512	4.69787	5.23579e-06	0.000753975	3.32907	0.224845		16_Member	Reactome Gene Sets	R-HSA-1971475	Glycosaminoglycan-protein linkage region biosynthesis	-2.33357	0	3339,10082,135152	HSPG2,GPC6,B3GAT2	3/29		3_Member	GO Biological Processes	GO:0062012	regulation of small molecule metabolic process	-2.41863	-0.300533	341,706,1066,4830,8644,205251	APOC1,TSPO,CES1,NME1,AKR1C3,MTLN	6/361
ENSG00000164919.11	COX6C	1.08926	6.77465	4.24094	3.57013e-05	0.00207897	1.49634	0.404179		17_Summary	GO Biological Processes	GO:0007169	cell surface receptor protein tyrosine kinase signaling pathway	-2.99693	-0.32562	627,2043,2049,3480,4921,5979,7039,8440,10000,10278,10628,23768,144165,220164,656,3977,4052	BDNF,EPHA4,EPHB3,IGF1R,DDR2,RET,TGFA,NCK2,AKT3,EFS,TXNIP,FLRT2,PRICKLE1,DOK6,BMP8B,LIFR,LTBP1	17/-		3_Member	GO Biological Processes	GO:0032368	regulation of lipid transport	-2.4123	-0.296781	341,706,1066,51703	APOC1,TSPO,CES1,ACSL5	4/155
ENSG00000213700.3	RPL17P50	1.08865	-0.60125	2.75271	0.0065223	0.0454035	-2.78718	0.407945		17_Member	GO Biological Processes	GO:0007169	cell surface receptor protein tyrosine kinase signaling pathway	-2.99693	-0.32562	627,2043,2049,3480,4921,5979,7039,8440,10000,10278,10628,23768,144165,220164	BDNF,EPHA4,EPHB3,IGF1R,DDR2,RET,TGFA,NCK2,AKT3,EFS,TXNIP,FLRT2,PRICKLE1,DOK6	14/453		3_Member	GO Biological Processes	GO:0032371	regulation of sterol transport	-2.37242	-0.272051	341,706,1066	APOC1,TSPO,CES1	3/79
ENSG00000247596.10	TWF2	1.08527	4.25228	4.81832	3.08454e-06	0.00057346	3.87114	0.173842		17_Member	GO Biological Processes	GO:0007167	enzyme-linked receptor protein signaling pathway	-2.55182	-0.100508	627,656,2043,2049,3480,3977,4052,4921,5979,7039,8440,10000,10278,10628,23768,144165,220164	BDNF,BMP8B,EPHA4,EPHB3,IGF1R,LIFR,LTBP1,DDR2,RET,TGFA,NCK2,AKT3,EFS,TXNIP,FLRT2,PRICKLE1,DOK6	17/676		3_Member	GO Biological Processes	GO:0032374	regulation of cholesterol transport	-2.37242	-0.272051	341,706,1066	APOC1,TSPO,CES1	3/79
ENSG00000100300.18	TSPO	1.0824	4.70573	3.85366	0.00016223	0.0046523	0.0763036	0.172461		18_Summary	GO Biological Processes	GO:0045185	maintenance of protein location	-2.94325	-0.281082	288,2200,4052,4188,5241	ANK3,FBN1,LTBP1,MDFI,PGR	5/-		3_Member	GO Biological Processes	GO:0050810	regulation of steroid biosynthetic process	-2.21467	-0.138432	706,1066,8644	TSPO,CES1,AKR1C3	3/90
ENSG00000205544.4	TMEM256	1.08216	2.32395	3.63152	0.000368133	0.00741693	-0.447918	0.230575		18_Member	GO Biological Processes	GO:0045185	maintenance of protein location	-2.94325	-0.281082	288,2200,4052,4188,5241	ANK3,FBN1,LTBP1,MDFI,PGR	5/67		3_Member	GO Biological Processes	GO:1905952	regulation of lipid localization	-2.15916	-0.10131	341,706,1066,51703	APOC1,TSPO,CES1,ACSL5	4/183
ENSG00000165171.11	METTL27	1.08164	1.11123	2.85635	0.00479491	0.0373949	-2.65959	0.180118		18_Member	GO Biological Processes	GO:0051235	maintenance of location	-2.42154	-0.00754553	288,2200,4052,4188,5241	ANK3,FBN1,LTBP1,MDFI,PGR	5/88		4_Summary	Reactome Gene Sets	R-HSA-9748784	Drug ADME	-6.46039	-3.23092	1066,1244,1645,4830,5243,8824,54988,216,1593,2954,4257,8836	CES1,ABCC2,AKR1C1,NME1,ABCB1,CES2,ACSM5,ALDH1A1,CYP27A1,GSTZ1,MGST1,GGH	12/-
ENSG00000142168.15	SOD1	1.07788	8.7488	4.60915	7.68435e-06	0.000948165	3.02126	0.177536		19_Summary	GO Biological Processes	GO:0001667	ameboidal-type cell migration	-2.85178	-0.237995	394,4856,5979,10512,55698,56413,223117,2043,2049,5365,6092,8440,91584,23768	ARHGAP5,CCN3,RET,SEMA3C,RADIL,LTB4R2,SEMA3D,EPHA4,EPHB3,PLXNB3,ROBO2,NCK2,PLXNA4,FLRT2	14/-		4_Member	Reactome Gene Sets	R-HSA-9748784	Drug ADME	-6.46039	-3.23092	1066,1244,1645,4830,5243,8824,54988	CES1,ABCC2,AKR1C1,NME1,ABCB1,CES2,ACSM5	7/109
ENSG00000147642.17	SYBU	1.07259	5.04137	2.93425	0.00378353	0.0320273	-2.85701	0.435931		19_Member	GO Biological Processes	GO:0001667	ameboidal-type cell migration	-2.85178	-0.237995	394,4856,5979,10512,55698,56413,223117	ARHGAP5,CCN3,RET,SEMA3C,RADIL,LTB4R2,SEMA3D	7/141		4_Member	WikiPathways	WP229	Irinotecan pathway	-4.84125	-2.1338	1066,1244,8824	CES1,ABCC2,CES2	3/12
ENSG00000147592.9	LACTB2	1.06725	4.20936	4.44576	1.53657e-05	0.00133879	2.34318	0.173919		19_Member	KEGG Pathway	hsa04360	Axon guidance	-2.81442	-0.237995	2043,2049,5365,6092,8440,10512,91584,223117	EPHA4,EPHB3,PLXNB3,ROBO2,NCK2,SEMA3C,PLXNA4,SEMA3D	8/184		4_Member	Reactome Gene Sets	R-HSA-9749641	Aspirin ADME	-4.49204	-1.889	1066,1244,8824,54988	CES1,ABCC2,CES2,ACSM5	4/44
ENSG00000175701.10	MTLN	1.06635	3.34159	4.10697	6.10032e-05	0.00275021	1.11481	0.222123		19_Member	GO Biological Processes	GO:0050919	negative chemotaxis	-2.76121	-0.229399	10512,23768,91584,223117	SEMA3C,FLRT2,PLXNA4,SEMA3D	4/44		4_Member	Reactome Gene Sets	R-HSA-211859	Biological oxidations	-4.48264	-1.88742	216,1066,1593,2954,4257,8824,54988	ALDH1A1,CES1,CYP27A1,GSTZ1,MGST1,CES2,ACSM5	7/217
ENSG00000160972.9	PPP1R16A	1.06267	5.93597	4.08717	6.59583e-05	0.00288596	0.903758	0.405092		19_Member	GO Biological Processes	GO:0071526	semaphorin-plexin signaling pathway	-2.68923	-0.197076	5365,10512,91584,223117	PLXNB3,SEMA3C,PLXNA4,SEMA3D	4/46		4_Member	KEGG Pathway	hsa00983	Drug metabolism - other enzymes	-3.45448	-1.0842	1066,4257,4830,8824	CES1,MGST1,NME1,CES2	4/81
ENSG00000226608.3	FTLP3	1.06214	2.01071	3.16949	0.00179759	0.0199872	-1.87055	0.176233		19_Member	GO Biological Processes	GO:0001755	neural crest cell migration	-2.34895	0	5979,10512,55698,223117	RET,SEMA3C,RADIL,SEMA3D	4/57		4_Member	WikiPathways	WP1601	Fluoropyrimidine activity	-3.4353	-1.06962	1066,8824,8836	CES1,CES2,GGH	3/34
ENSG00000090013.11	BLVRB	1.06191	6.82849	4.45125	1.50161e-05	0.00133152	2.32088	0.249997		19_Member	GO Biological Processes	GO:0090497	mesenchymal cell migration	-2.29534	0	5979,10512,55698,223117	RET,SEMA3C,RADIL,SEMA3D	4/59		4_Member	Reactome Gene Sets	R-HSA-211945	Phase I - Functionalization of compounds	-3.0136	-0.760101	216,1066,1593,8824	ALDH1A1,CES1,CYP27A1,CES2	4/106
ENSG00000116791.14	CRYZ	1.05926	6.71982	4.18613	4.4517e-05	0.00235229	1.28566	0.182766		20_Summary	GO Biological Processes	GO:0061001	regulation of dendritic spine morphogenesis	-2.79862	-0.237995	547,2043,26115,120892,5802,221935,144165	KIF1A,EPHA4,TANC2,LRRK2,PTPRS,SDK1,PRICKLE1	7/-		5_Summary	GO Biological Processes	GO:0009636	response to toxic substance	-5.98431	-2.94193	216,1066,1373,2954,4257,5002,5243,6647,55937,54988	ALDH1A1,CES1,CPS1,GSTZ1,MGST1,SLC67A1,ABCB1,SOD1,APOM,ACSM5	10/-
ENSG00000144837.9	PLA1A	1.05583	4.10039	2.90667	0.00411684	0.0337155	-2.87602	0.397913		20_Member	GO Biological Processes	GO:0061001	regulation of dendritic spine morphogenesis	-2.79862	-0.237995	547,2043,26115,120892	KIF1A,EPHA4,TANC2,LRRK2	4/43		5_Member	GO Biological Processes	GO:0009636	response to toxic substance	-5.98431	-2.94193	216,1066,1373,2954,4257,5002,5243,6647,55937	ALDH1A1,CES1,CPS1,GSTZ1,MGST1,SLC67A1,ABCB1,SOD1,APOM	9/252
ENSG00000239672.8	NME1	1.05158	3.61051	4.09129	6.48946e-05	0.00284875	1.01903	0.292722		20_Member	GO Biological Processes	GO:0060998	regulation of dendritic spine development	-2.34895	0	547,5802,26115,221935	KIF1A,PTPRS,TANC2,SDK1	4/57		5_Member	GO Biological Processes	GO:0098754	detoxification	-5.56497	-2.63653	216,2954,4257,5002,5243,6647,55937	ALDH1A1,GSTZ1,MGST1,SLC67A1,ABCB1,SOD1,APOM	7/148
ENSG00000231908.1	IDH1-AS1	1.05053	-1.32488	3.30145	0.001162	0.0153235	-1.21021	0.241569		20_Member	GO Biological Processes	GO:0099175	regulation of postsynapse organization	-2.11849	0	547,2043,5802,26115,120892,144165	KIF1A,EPHA4,PTPRS,TANC2,LRRK2,PRICKLE1	6/146		5_Member	GO Biological Processes	GO:0097237	cellular response to toxic substance	-4.81871	-2.12851	216,2954,4257,5243,6647,55937	ALDH1A1,GSTZ1,MGST1,ABCB1,SOD1,APOM	6/128
ENSG00000127952.17	STYXL1	1.05025	4.16887	4.99472	1.39752e-06	0.000359439	4.63559	0.172876												5_Member	GO Biological Processes	GO:1990748	cellular detoxification	-3.95919	-1.47311	216,2954,4257,6647,55937	ALDH1A1,GSTZ1,MGST1,SOD1,APOM	5/114
ENSG00000213563.7	C8orf82	1.04329	5.1881	4.52468	1.10193e-05	0.00112293	2.61251	0.184612												5_Member	GO Biological Processes	GO:0098869	cellular oxidant detoxification	-3.39423	-1.04382	2954,4257,6647,55937	GSTZ1,MGST1,SOD1,APOM	4/84
ENSG00000272269.1	AL138724.1	1.04216	-1.40582	3.7772	0.000215977	0.00545366	0.329684	0.2951												5_Member	Reactome Gene Sets	R-HSA-156580	Phase II - Conjugation of compounds	-2.03097	-0.0138986	2954,4257,54988	GSTZ1,MGST1,ACSM5	3/105
ENSG00000172831.14	CES2	1.03942	8.0172	3.14504	0.00194608	0.021164	-2.21576	0.172292												6_Summary	WikiPathways	WP2884	NRF2 pathway	-5.70515	-2.72204	645,873,1066,1244,2512,8824,22949,4257,5243,706,1373,1429,1645,3485,6647,5002,1593,64849,83758	BLVRB,CBR1,CES1,ABCC2,FTL,CES2,PTGR1,MGST1,ABCB1,TSPO,CPS1,CRYZ,AKR1C1,IGFBP2,SOD1,SLC67A1,CYP27A1,SLC13A3,RBP5	19/-
ENSG00000197568.14	HHLA3	1.0349	2.54599	3.91987	0.000126194	0.00406869	0.521928	0.197738												6_Member	WikiPathways	WP2884	NRF2 pathway	-5.70515	-2.72204	645,873,1066,1244,2512,8824,22949	BLVRB,CBR1,CES1,ABCC2,FTL,CES2,PTGR1	7/141
ENSG00000115919.15	KYNU	1.0349	4.26756	2.718	0.00721639	0.0485066	-3.40348	0.174633												6_Member	WikiPathways	WP2882	Nuclear receptors meta pathway	-5.2042	-2.39227	645,873,1066,1244,2512,4257,5243,8824,22949	BLVRB,CBR1,CES1,ABCC2,FTL,MGST1,ABCB1,CES2,PTGR1	9/314
ENSG00000227525.4	RPL7P6	1.02761	-2.86549	2.72377	0.0070965	0.0479976	-2.72962	0.392541												6_Member	GO Biological Processes	GO:0009410	response to xenobiotic stimulus	-4.96472	-2.24456	706,873,1244,1373,1429,1645,3485,5243,6647,8824	TSPO,CBR1,ABCC2,CPS1,CRYZ,AKR1C1,IGFBP2,ABCB1,SOD1,CES2	10/426
ENSG00000261236.8	BOP1	1.02635	5.56873	3.59019	0.00042703	0.00803792	-0.853692	0.197191												6_Member	GO Biological Processes	GO:0006805	xenobiotic metabolic process	-4.66923	-2.01602	873,1244,1429,1645,5243,8824	CBR1,ABCC2,CRYZ,AKR1C1,ABCB1,CES2	6/136
ENSG00000236060.2	HSPB1P1	1.02625	-0.206836	2.78663	0.0059029	0.0426275	-2.72806	0.184455												6_Member	GO Biological Processes	GO:0046618	xenobiotic export from cell	-4.44069	-1.85316	1244,5002,5243	ABCC2,SLC67A1,ABCB1	3/16
ENSG00000167700.9	MFSD3	1.02538	5.05275	3.69855	0.000288587	0.0064584	-0.478729	0.205339												6_Member	GO Biological Processes	GO:0071466	cellular response to xenobiotic stimulus	-3.74106	-1.32193	873,1244,1429,1645,5243,8824	CBR1,ABCC2,CRYZ,AKR1C1,ABCB1,CES2	6/200
ENSG00000182612.10	TSPAN10	1.01697	0.486287	2.88464	0.00440208	0.0352689	-2.53236	0.215279												6_Member	WikiPathways	WP5176	Disorders of bile acid synthesis and biliary transport	-3.64303	-1.24901	1244,1593,5243	ABCC2,CYP27A1,ABCB1	3/29
ENSG00000255224.1	AC109322.1	1.01587	-0.244796	3.36556	0.000935538	0.0133723	-1.06859	0.22324												6_Member	GO Biological Processes	GO:0042908	xenobiotic transport	-2.94078	-0.704583	1244,5002,5243	ABCC2,SLC67A1,ABCB1	3/50
ENSG00000157326.19	DHRS4	1.01297	3.68236	4.4366	1.59657e-05	0.00136498	2.34101	0.178662												6_Member	WikiPathways	WP4917	Proximal tubule transport	-2.77582	-0.57854	1244,5243,64849	ABCC2,ABCB1,SLC13A3	3/57
ENSG00000160345.13	C9orf116	1.01199	-0.400726	3.54916	0.000494202	0.00873155	-0.480247	0.18539												6_Member	GO Biological Processes	GO:0010232	vascular transport	-2.25549	-0.169761	1244,5243,64849	ABCC2,ABCB1,SLC13A3	3/87
ENSG00000196976.7	LAGE3	1.00848	3.84364	4.29455	2.8712e-05	0.00188879	1.77152	0.320581												6_Member	GO Biological Processes	GO:0150104	transport across blood-brain barrier	-2.25549	-0.169761	1244,5243,64849	ABCC2,ABCB1,SLC13A3	3/87
ENSG00000161016.18	RPL8	1.00832	9.67172	3.81395	0.000188323	0.00505153	0.0293745	0.195467												6_Member	GO Biological Processes	GO:0003018	vascular process in circulatory system	-2.1993	-0.127737	1244,1373,5243,6647,64849	ABCC2,CPS1,ABCB1,SOD1,SLC13A3	5/283
ENSG00000147684.10	NDUFB9	1.00816	6.8127	4.14241	5.30072e-05	0.00256535	1.12263	0.172451												6_Member	GO Biological Processes	GO:0015711	organic anion transport	-2.13005	-0.0804507	1244,1645,4257,5243,64849,83758	ABCC2,AKR1C1,MGST1,ABCB1,SLC13A3,RBP5	6/415
ENSG00000223797.6	ENTPD3-AS1	1.00386	1.94819	4.95289	1.68909e-06	0.000385569	4.67013	0.172678												6_Member	GO Biological Processes	GO:0046942	carboxylic acid transport	-2.06631	-0.0314862	1244,1645,5243,64849,83758	ABCC2,AKR1C1,ABCB1,SLC13A3,RBP5	5/305
ENSG00000141295.14	SCRN2	1.00255	5.27011	4.78508	3.57279e-06	0.000622566	3.68708	0.271193												6_Member	GO Biological Processes	GO:0015849	organic acid transport	-2.06055	-0.0288947	1244,1645,5243,64849,83758	ABCC2,AKR1C1,ABCB1,SLC13A3,RBP5	5/306
ENSG00000176485.12	PLAAT3	1.00019	4.89123	3.08453	0.00236366	0.0238639	-2.42074	0.174011												7_Summary	KEGG Pathway	hsa01240	Biosynthesis of cofactors	-5.45049	-2.55424	205,224,3242,4830,8836,8942,554235,1373,3304,4715,7086,10840,51703,54988,11145,84706	AK4,ALDH3A2,HPD,NME1,GGH,KYNU,ASPDH,CPS1,HSPA1B,NDUFB9,TKT,ALDH1L1,ACSL5,ACSM5,PLAAT3,GPT2	16/-
ENSG00000187720.14	THSD4	-1.00186	2.83597	-3.24304	0.00141188	0.017281	-1.82725	0.176124												7_Member	KEGG Pathway	hsa01240	Biosynthesis of cofactors	-5.45049	-2.55424	205,224,3242,4830,8836,8942,554235	AK4,ALDH3A2,HPD,NME1,GGH,KYNU,ASPDH	7/154
ENSG00000236015.1	AC011290.2	-1.00274	-3.08514	-3.52272	0.000542628	0.00928596	-0.462609	0.173769												7_Member	GO Biological Processes	GO:0055086	nucleobase-containing small molecule metabolic process	-4.28217	-1.74494	205,1373,3304,4715,4830,7086,8942,10840,51703,54988,554235	AK4,CPS1,HSPA1B,NDUFB9,NME1,TKT,KYNU,ALDH1L1,ACSL5,ACSM5,ASPDH	11/621
ENSG00000168852.13	TPTE2P5	-1.00318	-2.63803	-3.668	0.000322582	0.00688185	-0.0158584	0.172341												7_Member	GO Biological Processes	GO:0072521	purine-containing compound metabolic process	-4.25128	-1.72079	205,3304,4715,4830,7086,8942,10840,51703,54988,554235	AK4,HSPA1B,NDUFB9,NME1,TKT,KYNU,ALDH1L1,ACSL5,ACSM5,ASPDH	10/517
ENSG00000113594.10	LIFR	-1.00466	2.43173	-2.85336	0.00483814	0.0376159	-2.91768	0.18274												7_Member	GO Biological Processes	GO:0006753	nucleoside phosphate metabolic process	-3.75212	-1.32779	205,3304,4715,4830,7086,8942,10840,51703,54988,554235	AK4,HSPA1B,NDUFB9,NME1,TKT,KYNU,ALDH1L1,ACSL5,ACSM5,ASPDH	10/595
ENSG00000260007.3	AC107871.1	-1.00489	-2.28067	-3.31688	0.00110326	0.0148316	-1.14388	0.176524												7_Member	GO Biological Processes	GO:0006163	purine nucleotide metabolic process	-3.71567	-1.30676	205,3304,4715,4830,7086,8942,10840,554235	AK4,HSPA1B,NDUFB9,NME1,TKT,KYNU,ALDH1L1,ASPDH	8/384
ENSG00000048052.22	HDAC9	-1.01011	-0.240688	-3.49684	0.000594306	0.00990541	-0.696221	0.176754												7_Member	GO Biological Processes	GO:0009117	nucleotide metabolic process	-3.30168	-0.968539	205,3304,4715,4830,7086,8942,10840,554235	AK4,HSPA1B,NDUFB9,NME1,TKT,KYNU,ALDH1L1,ASPDH	8/443
ENSG00000239653.1	PSMD6-AS2	-1.01084	-3.10092	-3.02447	0.00285874	0.0266789	-1.9499	0.172962												7_Member	GO Biological Processes	GO:0072522	purine-containing compound biosynthetic process	-3.29911	-0.968539	205,4715,4830,8942,51703,554235	AK4,NDUFB9,NME1,KYNU,ACSL5,ASPDH	6/242
ENSG00000181450.18	ZNF678	-1.01368	1.65863	-4.60613	7.78466e-06	0.000955378	3.1741	0.175152												7_Member	GO Biological Processes	GO:0090407	organophosphate biosynthetic process	-3.22525	-0.911224	205,1373,4715,4830,7086,8942,11145,51703,554235	AK4,CPS1,NDUFB9,NME1,TKT,KYNU,PLAAT3,ACSL5,ASPDH	9/571
ENSG00000174125.8	TLR1	-1.01537	1.08997	-3.52927	0.000530235	0.00912108	-0.713968	0.182529												7_Member	GO Biological Processes	GO:0006164	purine nucleotide biosynthetic process	-3.01422	-0.760101	205,4715,4830,8942,554235	AK4,NDUFB9,NME1,KYNU,ASPDH	5/183
ENSG00000173926.6	MARCHF3	-1.01542	0.304491	-3.42475	0.000763688	0.0116607	-0.992499	0.181818												7_Member	GO Biological Processes	GO:1901293	nucleoside phosphate biosynthetic process	-2.81002	-0.603329	205,4715,4830,8942,51703,554235	AK4,NDUFB9,NME1,KYNU,ACSL5,ASPDH	6/301
ENSG00000152454.4	ZNF256	-1.01553	0.150394	-3.27198	0.00128242	0.0162903	-1.44603	0.174264												7_Member	GO Biological Processes	GO:0019362	pyridine nucleotide metabolic process	-2.69936	-0.517322	7086,8942,10840,554235	TKT,KYNU,ALDH1L1,ASPDH	4/129
ENSG00000204519.11	ZNF551	-1.01614	0.51727	-3.98991	9.64135e-05	0.00356121	0.917838	0.197093												7_Member	GO Biological Processes	GO:0046496	nicotinamide nucleotide metabolic process	-2.69936	-0.517322	7086,8942,10840,554235	TKT,KYNU,ALDH1L1,ASPDH	4/129
ENSG00000280128.1	AL662795.2	-1.01722	1.0855	-5.00767	1.3176e-06	0.000359439	4.92099	0.184353												7_Member	GO Biological Processes	GO:0009165	nucleotide biosynthetic process	-2.67955	-0.506408	205,4715,4830,8942,554235	AK4,NDUFB9,NME1,KYNU,ASPDH	5/218
ENSG00000234420.7	ZNF37BP	-1.01988	1.73742	-5.27396	3.8363e-07	0.000168406	6.04077	0.174087												7_Member	GO Biological Processes	GO:0072524	pyridine-containing compound metabolic process	-2.60453	-0.448641	7086,8942,10840,554235	TKT,KYNU,ALDH1L1,ASPDH	4/137
ENSG00000276550.4	HERC2P2	-1.0213	3.02691	-4.61966	7.34499e-06	0.000926321	3.08829	0.172324												7_Member	GO Biological Processes	GO:0043648	dicarboxylic acid metabolic process	-2.08876	-0.0463817	8942,10840,84706	KYNU,ALDH1L1,GPT2	3/100
ENSG00000213694.6	S1PR3	-1.0228	2.5422	-2.92238	0.00392383	0.0328159	-2.73136	0.440373												7_Member	GO Biological Processes	GO:0009205	purine ribonucleoside triphosphate metabolic process	-2.02659	-0.0134721	205,3304,4715,4830	AK4,HSPA1B,NDUFB9,NME1	4/200
ENSG00000136999.5	CCN3	-1.02404	0.28299	-3.02317	0.00287037	0.0267436	-2.18614	0.174906												8_Summary	GO Biological Processes	GO:0044282	small molecule catabolic process	-4.77956	-2.10825	1593,2109,2954,3242,8644,8942,10840,84706,205251,216,1373,6132,6192	CYP27A1,ETFB,GSTZ1,HPD,AKR1C3,KYNU,ALDH1L1,GPT2,MTLN,ALDH1A1,CPS1,RPL8,RPS4Y1	13/-
ENSG00000271933.1	AL603756.1	-1.02454	-3.47369	-3.2146	0.00155086	0.0184218	-1.3868	0.265337												8_Member	GO Biological Processes	GO:0044282	small molecule catabolic process	-4.77956	-2.10825	1593,2109,2954,3242,8644,8942,10840,84706,205251	CYP27A1,ETFB,GSTZ1,HPD,AKR1C3,KYNU,ALDH1L1,GPT2,MTLN	9/355
ENSG00000135913.11	USP37	-1.02528	1.02352	-4.07672	6.87247e-05	0.00291463	1.18054	0.215244												8_Member	GO Biological Processes	GO:1902222	erythrose 4-phosphate/phosphoenolpyruvate family amino acid catabolic process	-4.35768	-1.7996	2954,3242,8942	GSTZ1,HPD,KYNU	3/17
ENSG00000284946.1	AC068831.6	-1.02534	-2.31849	-2.73395	0.00688951	0.0471219	-2.78274	0.173024												8_Member	GO Biological Processes	GO:0016054	organic acid catabolic process	-4.28685	-1.74494	2109,2954,3242,8942,10840,84706,205251	ETFB,GSTZ1,HPD,KYNU,ALDH1L1,GPT2,MTLN	7/233
ENSG00000100852.13	ARHGAP5	-1.02603	2.89669	-3.5785	0.00044524	0.00824149	-0.773771	0.17244												8_Member	GO Biological Processes	GO:0046395	carboxylic acid catabolic process	-4.28685	-1.74494	2109,2954,3242,8942,10840,84706,205251	ETFB,GSTZ1,HPD,KYNU,ALDH1L1,GPT2,MTLN	7/233
ENSG00000131127.14	ZNF141	-1.02686	1.84452	-3.69206	0.000295518	0.00654297	-0.295694	0.410699												8_Member	GO Biological Processes	GO:0009063	amino acid catabolic process	-4.0325	-1.52161	2109,2954,3242,8942,84706	ETFB,GSTZ1,HPD,KYNU,GPT2	5/110
ENSG00000272977.1	AL008721.2	-1.02902	-2.12525	-2.90817	0.00409798	0.033646	-2.33564	0.210155												8_Member	GO Biological Processes	GO:0009074	aromatic amino acid family catabolic process	-3.83887	-1.37627	2954,3242,8942	GSTZ1,HPD,KYNU	3/25
ENSG00000198416.9	ZNF658B	-1.02954	-2.44701	-3.193	0.00166483	0.0192031	-1.50539	0.456082												8_Member	GO Biological Processes	GO:0006520	amino acid metabolic process	-3.80939	-1.35247	216,1373,2109,2954,3242,8942,84706	ALDH1A1,CPS1,ETFB,GSTZ1,HPD,KYNU,GPT2	7/278
ENSG00000109586.12	GALNT7	-1.0307	0.0673335	-3.30744	0.00113886	0.0151056	-1.32718	0.176259												8_Member	GO Biological Processes	GO:1902221	erythrose 4-phosphate/phosphoenolpyruvate family amino acid metabolic process	-3.55567	-1.17605	2954,3242,8942	GSTZ1,HPD,KYNU	3/31
ENSG00000188295.15	ZNF669	-1.03127	0.532343	-3.86471	0.000155607	0.0045829	0.460552	0.172483												8_Member	GO Biological Processes	GO:0170040	proteinogenic amino acid catabolic process	-3.39423	-1.04382	2954,3242,8942,84706	GSTZ1,HPD,KYNU,GPT2	4/84
ENSG00000239665.8	AL157392.3	-1.03309	0.899021	-5.42543	1.86562e-07	9.67875e-05	6.80437	0.179545												8_Member	GO Biological Processes	GO:0170035	L-amino acid catabolic process	-3.35535	-1.01345	2954,3242,8942,84706	GSTZ1,HPD,KYNU,GPT2	4/86
ENSG00000239857.7	GET4	-1.03395	-2.16335	-3.96876	0.000104615	0.00375481	0.999978	0.301673												8_Member	Reactome Gene Sets	R-HSA-71291	Metabolism of amino acids and derivatives	-3.19289	-0.886904	1373,2954,3242,6132,6192,8942,84706	CPS1,GSTZ1,HPD,RPL8,RPS4Y1,KYNU,GPT2	7/352
ENSG00000116017.11	ARID3A	-1.03409	2.34577	-2.98037	0.00328109	0.0292112	-2.56895	0.402665												8_Member	GO Biological Processes	GO:1901606	alpha-amino acid catabolic process	-3.15778	-0.859676	2954,3242,8942,84706	GSTZ1,HPD,KYNU,GPT2	4/97
ENSG00000144821.10	MYH15	-1.03577	-4.85644	-2.74671	0.00663774	0.0459847	-2.59199	0.176764												8_Member	GO Biological Processes	GO:0170039	proteinogenic amino acid metabolic process	-3.15776	-0.859676	1373,2954,3242,8942,84706	CPS1,GSTZ1,HPD,KYNU,GPT2	5/170
ENSG00000115464.15	USP34	-1.03595	3.74666	-4.06174	7.28884e-05	0.00302513	0.8489	0.176515												8_Member	GO Biological Processes	GO:0170033	L-amino acid metabolic process	-3.14628	-0.855954	1373,2954,3242,8942,84706	CPS1,GSTZ1,HPD,KYNU,GPT2	5/171
ENSG00000277159.1	AL139384.2	-1.03674	-3.29123	-3.03946	0.00272697	0.0260019	-1.91011	0.214028												8_Member	GO Biological Processes	GO:0009072	aromatic amino acid metabolic process	-3.13262	-0.849908	2954,3242,8942	GSTZ1,HPD,KYNU	3/43
ENSG00000253854.1	AC010834.3	-1.03767	-2.25882	-4.3552	2.23855e-05	0.00164261	2.42889	0.187831												8_Member	GO Biological Processes	GO:1901605	alpha-amino acid metabolic process	-2.8528	-0.63324	1373,2954,3242,8942,84706	CPS1,GSTZ1,HPD,KYNU,GPT2	5/199
ENSG00000269737.2	AL691432.1	-1.0383	-2.16629	-2.97804	0.00330496	0.029355	-2.13893	0.175684												9_Summary	GO Biological Processes	GO:0016042	lipid catabolic process	-4.40774	-1.83518	1066,1373,1593,2109,8644,11145,51365,205251,341	CES1,CPS1,CYP27A1,ETFB,AKR1C3,PLAAT3,PLA1A,MTLN,APOC1	9/-
ENSG00000265972.6	TXNIP	-1.03895	7.10972	-3.26727	0.00130272	0.0164567	-1.84827	0.207305												9_Member	GO Biological Processes	GO:0016042	lipid catabolic process	-4.40774	-1.83518	1066,1373,1593,2109,8644,11145,51365,205251	CES1,CPS1,CYP27A1,ETFB,AKR1C3,PLAAT3,PLA1A,MTLN	8/305
ENSG00000154258.17	ABCA9	-1.0405	1.76929	-2.9641	0.00345096	0.0302052	-2.51041	0.184269												9_Member	GO Biological Processes	GO:0006641	triglyceride metabolic process	-2.41966	-0.300533	341,1373,11145	APOC1,CPS1,PLAAT3	3/76
ENSG00000042062.13	RIPOR3	-1.04083	-0.284136	-2.95873	0.00350867	0.0305114	-2.31223	0.422615												9_Member	GO Biological Processes	GO:0006639	acylglycerol metabolic process	-2.05371	-0.026271	341,1373,11145	APOC1,CPS1,PLAAT3	3/103
ENSG00000258366.9	RTEL1	-1.04187	-2.57219	-3.92776	0.000122445	0.00399292	0.870625	0.200815												9_Member	GO Biological Processes	GO:0006638	neutral lipid metabolic process	-2.04228	-0.0202955	341,1373,11145	APOC1,CPS1,PLAAT3	3/104
ENSG00000167555.14	ZNF528	-1.04201	0.895969	-3.08542	0.00235699	0.0238639	-2.06928	0.186255												10_Summary	GO Biological Processes	GO:0097305	response to alcohol	-3.79981	-1.3485	706,1066,1373,1646,5243,6647,8644,1645,3304,4257,11344,3485,8942,645,5919,79791	TSPO,CES1,CPS1,AKR1C2,ABCB1,SOD1,AKR1C3,AKR1C1,HSPA1B,MGST1,TWF2,IGFBP2,KYNU,BLVRB,RARRES2,FBXO31	16/-
ENSG00000112309.11	B3GAT2	-1.04431	-3.27106	-2.90138	0.00418379	0.0340718	-2.28698	0.18094												10_Member	GO Biological Processes	GO:0097305	response to alcohol	-3.79981	-1.3485	706,1066,1373,1646,5243,6647,8644	TSPO,CES1,CPS1,AKR1C2,ABCB1,SOD1,AKR1C3	7/279
ENSG00000196268.12	ZNF493	-1.04564	1.06323	-4.50527	1.19632e-05	0.0011925	2.82231	0.172412												10_Member	GO Biological Processes	GO:0071396	cellular response to lipid	-3.77569	-1.33537	706,1066,1373,1645,1646,3304,4257,5243,8644,11344	TSPO,CES1,CPS1,AKR1C1,AKR1C2,HSPA1B,MGST1,ABCB1,AKR1C3,TWF2	10/591
ENSG00000230224.1	PHBP9	-1.04613	-3.46195	-3.63109	0.000368697	0.00742173	-0.10096	0.207107												10_Member	GO Biological Processes	GO:0007584	response to nutrient	-3.28931	-0.96293	706,3485,5243,8644,8942	TSPO,IGFBP2,ABCB1,AKR1C3,KYNU	5/159
ENSG00000111752.11	PHC1	-1.04619	-0.0749139	-3.64525	0.000350324	0.00720651	-0.239161	0.331384												10_Member	GO Biological Processes	GO:0032870	cellular response to hormone stimulus	-3.27447	-0.952252	645,1373,1645,1646,3304,3485,5243,5919,8644	BLVRB,CPS1,AKR1C1,AKR1C2,HSPA1B,IGFBP2,ABCB1,RARRES2,AKR1C3	9/562
ENSG00000166147.14	FBN1	-1.04673	3.77158	-3.24537	0.00140103	0.0171943	-1.91939	0.239255												10_Member	GO Biological Processes	GO:0048545	response to steroid hormone	-2.96204	-0.722432	706,1373,3304,3485,5243,8644	TSPO,CPS1,HSPA1B,IGFBP2,ABCB1,AKR1C3	6/281
ENSG00000173166.18	RAPH1	-1.04759	1.3956	-3.58684	0.000432176	0.00807306	-0.574708	0.181467												10_Member	GO Biological Processes	GO:0062197	cellular response to chemical stress	-2.83204	-0.615733	706,3304,4257,5243,6647,79791	TSPO,HSPA1B,MGST1,ABCB1,SOD1,FBXO31	6/298
ENSG00000230295.1	GTF2IP23	-1.04899	-3.03653	-2.93702	0.00375149	0.031964	-2.19539	0.177632												10_Member	GO Biological Processes	GO:0031667	response to nutrient levels	-2.76634	-0.57215	706,1373,3485,5243,5919,6647,8644,8942	TSPO,CPS1,IGFBP2,ABCB1,RARRES2,SOD1,AKR1C3,KYNU	8/537
ENSG00000248643.5	RBM14-RBM4	-1.04936	-3.38894	-3.72232	0.000264515	0.00611392	0.200391	0.489506												10_Member	GO Biological Processes	GO:1901654	response to ketone	-2.57089	-0.417811	706,1373,1646,5243,8644	TSPO,CPS1,AKR1C2,ABCB1,AKR1C3	5/231
ENSG00000220323.4	H2BC19P	-1.05018	-1.43125	-3.5004	0.000586929	0.0098441	-0.616361	0.172811												10_Member	GO Biological Processes	GO:0031960	response to corticosteroid	-2.4223	-0.300533	1373,3485,5243,8644	CPS1,IGFBP2,ABCB1,AKR1C3	4/154
ENSG00000113810.16	SMC4	-1.05128	3.17193	-3.51002	0.000567428	0.0095733	-1.03492	0.206509												10_Member	GO Biological Processes	GO:0033273	response to vitamin	-2.2979	-0.207343	706,5243,8942	TSPO,ABCB1,KYNU	3/84
ENSG00000116106.12	EPHA4	-1.05318	0.133546	-3.15098	0.00190898	0.0208399	-1.80782	0.179456												11_Summary	GO Biological Processes	GO:0006091	generation of precursor metabolites and energy	-3.75426	-1.32779	1345,2109,4715,7086,10840,27089,79611,205251,2954,3304,6647	COX6C,ETFB,NDUFB9,TKT,ALDH1L1,UQCRQ,ACSS3,MTLN,GSTZ1,HSPA1B,SOD1	11/-
ENSG00000074657.14	ZNF532	-1.05484	2.48113	-4.38609	1.97012e-05	0.00154543	2.19532	0.469747												11_Member	GO Biological Processes	GO:0006091	generation of precursor metabolites and energy	-3.75426	-1.32779	1345,2109,4715,7086,10840,27089,79611,205251	COX6C,ETFB,NDUFB9,TKT,ALDH1L1,UQCRQ,ACSS3,MTLN	8/379
ENSG00000197608.11	ZNF841	-1.05614	1.57467	-4.68928	5.43511e-06	0.000757666	3.52759	0.185296												11_Member	GO Biological Processes	GO:0022904	respiratory electron transport chain	-2.96853	-0.725488	1345,2109,4715,27089	COX6C,ETFB,NDUFB9,UQCRQ	4/109
ENSG00000245648.2	KLRK1-AS1	-1.0576	-4.09468	-2.96202	0.00347326	0.030319	-2.06868	0.173175												11_Member	GO Biological Processes	GO:0022900	electron transport chain	-2.82764	-0.614562	1345,2109,4715,27089	COX6C,ETFB,NDUFB9,UQCRQ	4/119
ENSG00000213801.4	ZNF321P	-1.05953	-2.8943	-2.79869	0.00569598	0.0416737	-2.58104	0.204763												11_Member	GO Biological Processes	GO:0045333	cellular respiration	-2.51532	-0.376032	1345,2109,4715,27089,205251	COX6C,ETFB,NDUFB9,UQCRQ,MTLN	5/238
ENSG00000179909.15	ZNF154	-1.05986	-0.47875	-4.49062	1.27263e-05	0.00123618	2.88414	0.183401												11_Member	Reactome Gene Sets	R-HSA-611105	Respiratory electron transport	-2.39253	-0.282116	1345,2109,4715,27089	COX6C,ETFB,NDUFB9,UQCRQ	4/157
ENSG00000224078.15	SNHG14	-1.06311	3.23745	-2.82424	0.00527923	0.0397581	-3.09281	0.173788												11_Member	Reactome Gene Sets	R-HSA-1428517	Aerobic respiration and respiratory electron transport	-2.36669	-0.268795	1345,2109,2954,4715,27089	COX6C,ETFB,GSTZ1,NDUFB9,UQCRQ	5/258
ENSG00000174099.12	MSRB3	-1.06425	2.02711	-3.70106	0.000285953	0.00641966	-0.26708	0.422794												11_Member	KEGG Pathway	hsa05020	Prion disease	-2.23131	-0.14797	1345,3304,4715,6647,27089	COX6C,HSPA1B,NDUFB9,SOD1,UQCRQ	5/278
ENSG00000226445.2	BX322234.1	-1.06596	-3.14101	-2.93164	0.00381407	0.032222	-2.20782	0.175488												11_Member	GO Biological Processes	GO:0019646	aerobic electron transport chain	-2.22811	-0.147149	1345,4715,27089	COX6C,NDUFB9,UQCRQ	3/89
ENSG00000196081.10	ZNF724	-1.06623	-3.16382	-3.00979	0.00299345	0.0274229	-2.00163	0.180104												11_Member	GO Biological Processes	GO:0042775	mitochondrial ATP synthesis coupled electron transport	-2.18828	-0.121335	1345,4715,27089	COX6C,NDUFB9,UQCRQ	3/92
ENSG00000178947.9	SMIM10L2A	-1.06628	-2.29405	-3.42516	0.000762615	0.0116521	-0.813543	0.173052												11_Member	GO Biological Processes	GO:0042773	ATP synthesis coupled electron transport	-2.17533	-0.11295	1345,4715,27089	COX6C,NDUFB9,UQCRQ	3/93
ENSG00000181322.15	NME9	-1.06767	-3.60999	-3.72275	0.000264097	0.00611392	0.212724	0.173601												11_Member	WikiPathways	WP111	Electron transport chain OXPHOS system in mitochondria	-2.03097	-0.0138986	1345,4715,27089	COX6C,NDUFB9,UQCRQ	3/105
ENSG00000139211.7	AMIGO2	-1.06791	1.05095	-2.97006	0.00338777	0.0297717	-2.43287	0.172973												11_Member	GO Biological Processes	GO:0015980	energy derivation by oxidation of organic compounds	-2.0042	0	1345,2109,4715,27089,205251	COX6C,ETFB,NDUFB9,UQCRQ,MTLN	5/316
ENSG00000112782.19	CLIC5	-1.069	0.405795	-2.84511	0.00495953	0.0381954	-2.68741	0.172474												12_Summary	GO Biological Processes	GO:0051881	regulation of mitochondrial membrane potential	-3.51721	-1.14228	666,706,6647,205251,283,7544,51657,8644	BOK,TSPO,SOD1,MTLN,ANG,ZFY,STYXL1,AKR1C3	8/-
ENSG00000267244.5	AC012615.6	-1.06933	-1.68054	-2.83993	0.00503728	0.0386248	-2.5382	0.179194												12_Member	GO Biological Processes	GO:0051881	regulation of mitochondrial membrane potential	-3.51721	-1.14228	666,706,6647,205251	BOK,TSPO,SOD1,MTLN	4/78
ENSG00000129595.14	EPB41L4A	-1.06939	-0.806687	-3.15057	0.00191152	0.0208577	-1.7281	0.18161												12_Member	GO Biological Processes	GO:0001541	ovarian follicle development	-2.77582	-0.57854	283,6647,7544	ANG,SOD1,ZFY	3/57
ENSG00000142794.19	NBPF3	-1.07004	0.0120523	-3.11336	0.00215533	0.0225584	-1.88988	0.196717												12_Member	GO Biological Processes	GO:2001244	positive regulation of intrinsic apoptotic signaling pathway	-2.55633	-0.406043	666,6647,51657	BOK,SOD1,STYXL1	3/68
ENSG00000223704.2	LINC01422	-1.07066	-3.29539	-2.97774	0.00330808	0.0293713	-2.07407	0.189661												12_Member	GO Biological Processes	GO:0008406	gonad development	-2.54683	-0.399324	283,666,6647,7544,8644	ANG,BOK,SOD1,ZFY,AKR1C3	5/234
ENSG00000251414.1	AC138956.2	-1.07146	-3.18749	-2.70562	0.00747959	0.0496905	-2.79159	0.355649												12_Member	GO Biological Processes	GO:0045137	development of primary sexual characteristics	-2.50754	-0.370957	283,666,6647,7544,8644	ANG,BOK,SOD1,ZFY,AKR1C3	5/239
ENSG00000140945.17	CDH13	-1.07231	0.956268	-2.85718	0.00478284	0.037346	-2.71082	0.180257												12_Member	GO Biological Processes	GO:0007548	sex differentiation	-2.1618	-0.101695	283,666,6647,7544,8644	ANG,BOK,SOD1,ZFY,AKR1C3	5/289
ENSG00000269984.1	AC078795.1	-1.07262	-3.66681	-3.27042	0.00128912	0.0163427	-1.21612	0.174484												12_Member	GO Biological Processes	GO:0008585	female gonad development	-2.12501	-0.0804507	283,6647,7544	ANG,SOD1,ZFY	3/97
ENSG00000176697.20	BDNF	-1.07762	-3.79787	-2.97908	0.00329432	0.0292833	-2.04466	0.172862												12_Member	GO Biological Processes	GO:0046545	development of primary female sexual characteristics	-2.07695	-0.0367349	283,6647,7544	ANG,SOD1,ZFY	3/101
ENSG00000071794.16	HLTF	-1.07854	2.74326	-3.02394	0.00286351	0.0267015	-2.47283	0.177986												12_Member	GO Biological Processes	GO:0048608	reproductive structure development	-2.05481	-0.026271	283,666,6647,7544,8644	ANG,BOK,SOD1,ZFY,AKR1C3	5/307
ENSG00000258559.2	AC005519.1	-1.07856	-3.00741	-3.53308	0.000523134	0.00905351	-0.434884	0.175481												12_Member	GO Biological Processes	GO:0061458	reproductive system development	-2.02647	-0.0134721	283,666,6647,7544,8644	ANG,BOK,SOD1,ZFY,AKR1C3	5/312
ENSG00000232931.6	LINC00342	-1.08045	1.27106	-4.46209	1.43491e-05	0.00129248	2.63445	0.195787												13_Summary	GO Biological Processes	GO:1901568	fatty acid derivative metabolic process	-3.26231	-0.944208	224,22949,51703,79611	ALDH3A2,PTGR1,ACSL5,ACSS3	4/-
ENSG00000198482.14	ZNF808	-1.08074	-0.0128998	-3.30432	0.00115087	0.0152295	-1.33196	0.172287												13_Member	GO Biological Processes	GO:1901568	fatty acid derivative metabolic process	-3.26231	-0.944208	224,22949,51703,79611	ALDH3A2,PTGR1,ACSL5,ACSS3	4/91
ENSG00000258768.2	AL356019.2	-1.0808	-2.72303	-3.49104	0.000606518	0.0100253	-0.586724	0.187174												14_Summary	GO Biological Processes	GO:0006790	sulfur compound metabolic process	-3.07633	-0.806717	1373,2954,4830,6647,51703,54988,11145,10901	CPS1,GSTZ1,NME1,SOD1,ACSL5,ACSM5,PLAAT3,DHRS4	8/-
ENSG00000186446.12	ZNF501	-1.08179	-0.673798	-3.08047	0.00239449	0.0239763	-1.94078	0.300496												14_Member	GO Biological Processes	GO:0006790	sulfur compound metabolic process	-3.07633	-0.806717	1373,2954,4830,6647,51703,54988	CPS1,GSTZ1,NME1,SOD1,ACSL5,ACSM5	6/267
ENSG00000269235.2	ZNF350-AS1	-1.0839	-3.55399	-3.57772	0.000446473	0.00824565	-0.270076	0.173245												14_Member	GO Biological Processes	GO:0043603	amide metabolic process	-2.68746	-0.51137	1373,2954,4830,6647,11145,51703,54988	CPS1,GSTZ1,NME1,SOD1,PLAAT3,ACSL5,ACSM5	7/431
ENSG00000087303.18	NID2	-1.08538	1.38526	-3.02677	0.00283812	0.0265733	-2.30398	0.426419												14_Member	KEGG Pathway	hsa04146	Peroxisome	-2.31241	-0.219417	6647,10901,51703	SOD1,DHRS4,ACSL5	3/83
ENSG00000197837.3	H4-16	-1.08732	-2.20162	-4.80299	3.30104e-06	0.00059333	4.20982	0.173942												14_Member	GO Biological Processes	GO:0006637	acyl-CoA metabolic process	-2.12501	-0.0804507	4830,51703,54988	NME1,ACSL5,ACSM5	3/97
ENSG00000267152.1	AC093227.1	-1.08826	-3.22388	-3.98399	9.86435e-05	0.0036377	1.09646	0.184679												14_Member	GO Biological Processes	GO:0035383	thioester metabolic process	-2.12501	-0.0804507	4830,51703,54988	NME1,ACSL5,ACSM5	3/97
ENSG00000242198.1	AC008897.1	-1.08898	-4.28682	-3.81325	0.00018882	0.00505303	0.543058	0.38639												15_Summary	GO Biological Processes	GO:0042168	heme metabolic process	-3.07458	-0.806717	645,706,1244	BLVRB,TSPO,ABCC2	3/-
ENSG00000163406.11	SLC15A2	-1.08912	-1.41327	-4.86391	2.51846e-06	0.000513293	4.44493	0.18039												15_Member	GO Biological Processes	GO:0042168	heme metabolic process	-3.07458	-0.806717	645,706,1244	BLVRB,TSPO,ABCC2	3/45
ENSG00000264112.1	AC015813.1	-1.08998	0.769569	-3.84566	0.000167193	0.00468859	0.385025	0.184083												15_Member	GO Biological Processes	GO:0006778	porphyrin-containing compound metabolic process	-2.89123	-0.6684	645,706,1244	BLVRB,TSPO,ABCC2	3/52
ENSG00000282936.2	AC004706.3	-1.09272	-3.59432	-3.58967	0.00042783	0.00803792	-0.229406	0.46317												15_Member	GO Biological Processes	GO:0033013	tetrapyrrole metabolic process	-2.69108	-0.512027	645,706,1244	BLVRB,TSPO,ABCC2	3/61
ENSG00000146197.9	SCUBE3	-1.09278	-2.05746	-4.07121	7.02282e-05	0.00295464	1.35984	0.182894												15_Member	GO Biological Processes	GO:0042440	pigment metabolic process	-2.53831	-0.39356	645,706,1244	BLVRB,TSPO,ABCC2	3/69
ENSG00000153246.13	PLA2R1	-1.09286	-0.626323	-3.0599	0.00255622	0.0250111	-2.01729	0.18138												16_Summary	GO Biological Processes	GO:0006575	modified amino acid metabolic process	-3.01422	-0.760101	2954,6647,8836,10840,51365	GSTZ1,SOD1,GGH,ALDH1L1,PLA1A	5/-
ENSG00000117020.18	AKT3	-1.09295	2.04267	-4.04441	7.80019e-05	0.00313144	0.952411	0.297082												16_Member	GO Biological Processes	GO:0006575	modified amino acid metabolic process	-3.01422	-0.760101	2954,6647,8836,10840,51365	GSTZ1,SOD1,GGH,ALDH1L1,PLA1A	5/183
ENSG00000081148.12	IMPG2	-1.09513	-2.91068	-3.75413	0.000235252	0.00571896	0.292311	0.176633												17_Summary	GO Biological Processes	GO:0170041	non-proteinogenic amino acid metabolic process	-2.73268	-0.544604	216,1373,8942,7086,84706	ALDH1A1,CPS1,KYNU,TKT,GPT2	5/-
ENSG00000054983.17	GALC	-1.09663	2.625	-3.84402	0.00016823	0.00470035	0.14894	0.202417												17_Member	GO Biological Processes	GO:0170041	non-proteinogenic amino acid metabolic process	-2.73268	-0.544604	216,1373,8942	ALDH1A1,CPS1,KYNU	3/59
ENSG00000183496.6	MEX3B	-1.09751	-0.498173	-3.43989	0.000724742	0.0112085	-0.879464	0.183847												17_Member	KEGG Pathway	hsa01230	Biosynthesis of amino acids	-2.43587	-0.309941	1373,7086,84706	CPS1,TKT,GPT2	3/75
ENSG00000150281.7	CTF1	-1.09865	-1.7315	-2.76775	0.00624072	0.0441512	-2.73067	0.262749												17_Member	WikiPathways	WP3925	Amino acid metabolism	-2.18828	-0.121335	216,1373,84706	ALDH1A1,CPS1,GPT2	3/92
ENSG00000247903.1	AC024896.1	-1.09943	-2.30533	-3.01016	0.00298997	0.0274215	-2.04123	0.19234												18_Summary	GO Biological Processes	GO:0050994	regulation of lipid catabolic process	-2.61215	-0.453431	341,5919,205251	APOC1,RARRES2,MTLN	3/-
ENSG00000280138.1	AC027290.2	-1.10073	-1.60509	-3.96654	0.000105516	0.00377525	0.967451	0.310455												18_Member	GO Biological Processes	GO:0050994	regulation of lipid catabolic process	-2.61215	-0.453431	341,5919,205251	APOC1,RARRES2,MTLN	3/65
ENSG00000168477.19	TNXB	-1.10155	1.72224	-2.8657	0.00466162	0.036706	-2.80493	0.181068												19_Summary	KEGG Pathway	hsa05204	Chemical carcinogenesis - DNA adducts	-2.50312	-0.369225	873,1646,4257,1645	CBR1,AKR1C2,MGST1,AKR1C1	4/-
ENSG00000161298.18	ZNF382	-1.10222	-0.419805	-3.07706	0.00242067	0.0241401	-1.98162	0.206568												19_Member	KEGG Pathway	hsa05204	Chemical carcinogenesis - DNA adducts	-2.50312	-0.369225	873,1646,4257	CBR1,AKR1C2,MGST1	3/71
ENSG00000197329.12	PELI1	-1.10503	3.25799	-5.25642	4.16652e-07	0.000175716	5.81554	0.191466												19_Member	KEGG Pathway	hsa00980	Metabolism of xenobiotics by cytochrome P450	-2.37242	-0.272051	873,1645,4257	CBR1,AKR1C1,MGST1	3/79
ENSG00000246575.2	AC093162.1	-1.10567	-1.69733	-2.87525	0.004529	0.0359345	-2.44546	0.395001												20_Summary	Reactome Gene Sets	R-HSA-168255	Influenza Infection	-2.40238	-0.289419	3304,6132,6192,9636,706	HSPA1B,RPL8,RPS4Y1,ISG15,TSPO	5/-
ENSG00000196381.11	ZNF781	-1.10622	-2.07538	-2.87434	0.00454158	0.0359968	-2.42623	0.234736												20_Member	Reactome Gene Sets	R-HSA-168255	Influenza Infection	-2.40238	-0.289419	3304,6132,6192,9636	HSPA1B,RPL8,RPS4Y1,ISG15	4/156
ENSG00000088836.14	SLC4A11	-1.11013	-1.62173	-2.81773	0.00538272	0.0401803	-2.611	0.241035												20_Member	GO Biological Processes	GO:0031397	negative regulation of protein ubiquitination	-2.38795	-0.280067	706,3304,9636	TSPO,HSPA1B,ISG15	3/78
ENSG00000279342.2	AP000866.6	-1.11069	-2.87771	-4.10398	6.17269e-05	0.00276628	1.51157	0.174692												20_Member	GO Biological Processes	GO:1903321	negative regulation of protein modification by small protein conjugation or removal	-2.20139	-0.127737	706,3304,9636	TSPO,HSPA1B,ISG15	3/91
ENSG00000252690.3	AC105339.2	-1.11091	-4.22493	-3.29572	0.00118455	0.015469	-1.11399	0.180257												20_Member	GO Biological Processes	GO:1901874	negative regulation of post-translational protein modification	-2.14987	-0.0964974	706,3304,9636	TSPO,HSPA1B,ISG15	3/95
ENSG00000145687.16	SSBP2	-1.11267	1.09203	-3.76642	0.000224791	0.00554797	0.06699	0.230024
ENSG00000172264.17	MACROD2	-1.11359	1.02646	-3.62722	0.000373882	0.00749432	-0.396552	0.175002
ENSG00000178163.8	ZNF518B	-1.11366	0.785245	-3.72266	0.000264179	0.00611392	-0.0643718	0.235339
ENSG00000251369.9	ZNF550	-1.11655	1.45677	-4.67695	5.73406e-06	0.00077034	3.48216	0.455815
ENSG00000287543.1	AC013486.1	-1.11841	-3.79156	-3.53874	0.000512778	0.00897475	-0.380647	0.180186
ENSG00000177054.14	ZDHHC13	-1.11896	1.0264	-3.93446	0.000119348	0.00395981	0.644247	0.336673
ENSG00000183098.11	GPC6	-1.11957	4.30607	-3.11564	0.00213961	0.0224556	-2.3315	0.308555
ENSG00000198146.4	ZNF770	-1.11964	2.96265	-3.06573	0.00250944	0.0247656	-2.37446	0.17829
ENSG00000249437.8	NAIP	-1.11968	-2.39884	-4.14175	5.31456e-05	0.00256535	1.63249	0.243045
ENSG00000267731.1	AC005332.2	-1.12071	-4.22982	-3.40801	0.000809032	0.0121339	-0.768551	0.226703
ENSG00000112559.15	MDFI	-1.12157	-0.354362	-2.80369	0.00561219	0.0412193	-2.745	0.179127
ENSG00000198932.13	GPRASP1	-1.12195	0.338951	-4.97533	1.52606e-06	0.000370367	4.83098	0.175042
ENSG00000272849.1	AC084018.1	-1.12308	-1.6407	-3.30815	0.00113615	0.0150973	-1.20363	0.176343
ENSG00000004468.13	CD38	-1.1232	0.535889	-3.07725	0.0024192	0.0241401	-2.04605	0.175121
ENSG00000172915.18	NBEA	-1.12354	-0.511036	-2.80773	0.00554527	0.0409253	-2.71906	0.172662
ENSG00000185946.16	RNPC3	-1.12392	1.80403	-5.54617	1.04016e-07	6.24836e-05	7.29723	0.175043
ENSG00000118495.20	PLAGL1	-1.12392	0.410302	-3.11825	0.00212175	0.0223504	-1.93511	0.172325
ENSG00000266865.6	AC138207.8	-1.12482	-1.76741	-3.64022	0.000356751	0.00725593	-0.152147	0.1881
ENSG00000215795.2	AL390728.2	-1.12528	-4.3801	-3.32267	0.00108192	0.0146288	-1.02393	0.177275
ENSG00000213906.10	LTB4R2	-1.1269	-1.85588	-3.79173	0.000204612	0.0052708	0.369569	0.220159
ENSG00000090376.11	IRAK3	-1.1269	0.49555	-4.41255	1.76503e-05	0.00147045	2.51071	0.276169
ENSG00000280067.1	AC023818.1	-1.12709	-2.09625	-3.68424	0.000304075	0.0066233	0.0177099	0.173865
ENSG00000279456.1	AL353763.1	-1.12787	-4.75134	-2.96096	0.0034846	0.0303831	-2.03771	0.253592
ENSG00000176593.8	AC008969.1	-1.12849	-0.323552	-3.91618	0.000127983	0.00409894	0.716142	0.411784
ENSG00000033122.21	LRRC7	-1.12873	-1.54046	-4.03272	8.16452e-05	0.00323562	1.19879	0.172466
ENSG00000119147.10	ECRG4	-1.12877	-3.13504	-2.9191	0.00396344	0.0329233	-2.25439	0.172318
ENSG00000257176.3	AC009318.1	-1.13121	-1.37499	-3.68826	0.000299649	0.0065965	-0.0104257	0.427571
ENSG00000245685.7	FRG1-DT	-1.13207	-3.96725	-3.60332	0.000407413	0.00783255	-0.162469	0.184116
ENSG00000229816.1	DDX50P1	-1.13243	-4.08599	-3.73211	0.000255155	0.00600976	0.258734	0.173075
ENSG00000215374.6	FAM66B	-1.13397	-3.91355	-2.90064	0.00419317	0.0341239	-2.25641	0.306912
ENSG00000196705.8	ZNF431	-1.13488	0.896825	-4.20616	4.1078e-05	0.00226495	1.66605	0.240904
ENSG00000279407.1	AC007191.1	-1.13504	-1.32264	-3.48135	0.000627412	0.010274	-0.693733	0.17689
ENSG00000218226.1	TATDN2P2	-1.13522	-3.20281	-3.45052	0.000698534	0.0109741	-0.694478	0.180381
ENSG00000101333.17	PLCB4	-1.13577	-0.958656	-3.20085	0.00162253	0.0189225	-1.57785	0.194199
ENSG00000279145.2	AC011912.1	-1.13592	-3.51639	-3.31419	0.00111328	0.0149049	-1.08736	0.334333
ENSG00000260306.1	AC092375.2	-1.13641	-3.60262	-3.2813	0.00124313	0.0159543	-1.18608	0.253176
ENSG00000121406.9	ZNF549	-1.13666	0.108068	-3.46579	0.00066241	0.010611	-0.844156	0.198515
ENSG00000267481.1	AC011477.1	-1.14115	-1.88842	-3.94811	0.000113262	0.00388205	0.907011	0.188417
ENSG00000275437.1	AL121832.3	-1.14153	-2.759	-3.29423	0.00119049	0.0154898	-1.1907	0.173605
ENSG00000182195.9	LDOC1	-1.14361	0.518188	-3.01515	0.00294358	0.0271585	-2.25366	0.173263
ENSG00000146414.16	SHPRH	-1.14731	0.849833	-3.93586	0.000118709	0.0039501	0.677967	0.187308
ENSG00000245156.1	AP001107.1	-1.14937	-3.64084	-4.11823	5.83438e-05	0.00269944	1.58806	0.180257
ENSG00000280202.1	AC005831.1	-1.15153	-2.20725	-3.05715	0.00257862	0.0251978	-1.91859	0.217563
ENSG00000280213.1	UCKL1-AS1	-1.15276	-2.84923	-3.49612	0.000595819	0.00991029	-0.562822	0.174253
ENSG00000196724.13	ZNF418	-1.15342	-0.310321	-3.06412	0.00252225	0.0248384	-2.02077	0.172708
ENSG00000189136.9	UBE2Q2P1	-1.15362	-1.36878	-4.29744	2.83756e-05	0.00187205	2.17154	0.175762
ENSG00000230373.8	GOLGA6L5P	-1.15511	-2.95055	-3.64241	0.000353931	0.00722968	-0.0866682	0.180884
ENSG00000001561.7	ENPP4	-1.1568	3.28706	-3.79237	0.000204124	0.00526502	-0.0838602	0.176799
ENSG00000230565.1	ZNF32-AS2	-1.15705	-3.43962	-3.73417	0.000253235	0.00599158	0.241937	0.277281
ENSG00000120328.6	PCDHB12	-1.15898	-1.75727	-3.29288	0.0011959	0.0155107	-1.24635	0.245071
ENSG00000135338.14	LCA5	-1.15951	-0.876465	-4.29038	2.92048e-05	0.0019102	2.12174	0.172427
ENSG00000134899.23	ERCC5	-1.16239	-0.618984	-3.95125	0.000111906	0.00386352	0.859952	0.356568
ENSG00000198155.5	ZNF876P	-1.16299	-2.25673	-4.1174	5.8537e-05	0.00269944	1.53588	0.181085
ENSG00000157927.17	RADIL	-1.16336	-2.61972	-3.64452	0.000351247	0.00721073	-0.0982884	0.21871
ENSG00000158163.15	DZIP1L	-1.16405	-0.939398	-3.43147	0.000746184	0.011447	-0.875046	0.173779
ENSG00000206538.9	VGLL3	-1.16505	-0.365824	-3.17713	0.00175339	0.019736	-1.68277	0.270725
ENSG00000020181.18	ADGRA2	-1.16726	2.3128	-3.24153	0.00141897	0.0173305	-1.79785	0.197532
ENSG00000183943.6	PRKX	-1.16823	1.56543	-4.21626	3.94426e-05	0.0022057	1.62774	0.174847
ENSG00000152926.15	ZNF117	-1.16909	1.229	-4.33524	2.43031e-05	0.00172466	2.13824	0.176909
ENSG00000165617.15	DACT1	-1.16936	-0.0894412	-2.95005	0.00360398	0.0309511	-2.3681	0.172979
ENSG00000196418.12	ZNF124	-1.16998	0.278731	-5.23514	4.60466e-07	0.000183588	5.97478	0.300378
ENSG00000286067.1	AC004263.2	-1.17292	-1.59007	-4.24577	3.5011e-05	0.00207045	1.98866	0.25715
ENSG00000253667.2	AC100821.1	-1.17294	-3.67033	-3.57207	0.000455555	0.00833985	-0.281644	0.172681
ENSG00000137727.12	ARHGAP20	-1.17364	-1.11932	-2.94808	0.00362592	0.0310461	-2.28218	0.184682
ENSG00000130684.14	ZNF337	-1.17487	-0.76811	-4.51031	1.17108e-05	0.00118078	2.97601	0.176325
ENSG00000026036.22	RTEL1-TNFRSF6B	-1.17577	-1.34963	-3.606	0.000403528	0.00777984	-0.277306	0.172731
ENSG00000205740.2	AL359878.1	-1.17578	-3.5894	-3.59671	0.000417183	0.00792926	-0.207586	0.182194
ENSG00000102908.22	NFAT5	-1.17856	2.5981	-4.17949	4.57171e-05	0.00235579	1.38973	0.173325
ENSG00000174501.14	ANKRD36C	-1.17924	-1.54436	-4.02766	8.32714e-05	0.0032735	1.17913	0.177299
ENSG00000258682.1	AL132989.1	-1.17931	-2.15154	-4.53466	1.05626e-05	0.00109596	3.12166	0.383093
ENSG00000286431.1	BX842570.1	-1.17951	-1.8259	-3.46862	0.000655918	0.010559	-0.699173	0.207363
ENSG00000229097.1	CALM2P2	-1.18266	-3.27077	-3.81795	0.000185526	0.00500592	0.514491	0.178092
ENSG00000260404.3	AC110079.1	-1.18418	0.872049	-3.5434	0.000504386	0.00885663	-0.652325	0.181851
ENSG00000197937.13	ZNF347	-1.1847	0.276168	-3.59597	0.000418286	0.00793701	-0.438122	0.180565
ENSG00000246451.2	AL049840.2	-1.1856	-1.54007	-4.14537	5.23859e-05	0.00256535	1.61193	0.179705
ENSG00000239883.8	PARGP1	-1.18638	-1.32685	-3.8665	0.000154557	0.0045829	0.601031	0.17908
ENSG00000071051.14	NCK2	-1.1867	2.97748	-4.07687	6.86851e-05	0.00291463	0.954759	0.1841
ENSG00000260884.1	AC009120.3	-1.18701	-4.07841	-3.7593	0.000230791	0.00564658	0.35494	0.185934
ENSG00000259134.7	LINC00924	-1.18718	-0.672188	-3.77591	0.000217007	0.00546888	0.245827	0.189069
ENSG00000254909.1	AP003392.2	-1.18811	-3.45385	-3.80279	0.000196343	0.0051339	0.475063	0.256194
ENSG00000120327.6	PCDHB14	-1.18824	0.260143	-3.38779	0.000867155	0.0127051	-1.08975	0.461975
ENSG00000278864.1	AC055811.4	-1.18848	-1.99262	-3.58992	0.000427439	0.00803792	-0.303764	0.182442
ENSG00000204681.11	GABBR1	-1.18906	0.767598	-4.08077	6.76402e-05	0.00291325	1.21436	0.406321
ENSG00000250251.6	PKD1P6	-1.18951	-0.479056	-3.3931	0.000851521	0.0126027	-1.01808	0.185978
ENSG00000100842.13	EFS	-1.18973	-1.61762	-3.00089	0.00307791	0.0279861	-2.12128	0.175936
ENSG00000155657.28	TTN	-1.19247	0.346002	-3.97912	0.000100519	0.00367273	0.891332	0.185941
ENSG00000151612.18	ZNF827	-1.19327	-0.50766	-3.84029	0.000170605	0.00474348	0.458327	0.173605
ENSG00000055813.6	CCDC85A	-1.19357	-3.77051	-3.39222	0.000854074	0.0126027	-0.842191	0.313375
ENSG00000166770.11	ZNF667-AS1	-1.19558	0.0230154	-2.80452	0.00559843	0.0411489	-2.77139	0.256203
ENSG00000151693.11	ASAP2	-1.19653	1.26242	-3.37445	0.000907609	0.0130856	-1.23582	0.177146
ENSG00000232656.8	IDI2-AS1	-1.19726	-2.36481	-2.97	0.00338839	0.0297717	-2.15356	0.174754
ENSG00000225889.9	AC012368.1	-1.19857	-0.896546	-3.90766	0.000132211	0.00416022	0.722696	0.335265
ENSG00000171649.12	ZIK1	-1.20108	-0.878456	-3.23565	0.00144685	0.0175196	-1.4776	0.222174
ENSG00000049323.16	LTBP1	-1.20194	3.33005	-3.90595	0.000133072	0.00417832	0.306027	0.24319
ENSG00000133401.16	PDZD2	-1.20375	0.567499	-4.43527	1.60544e-05	0.00136744	2.59191	0.204026
ENSG00000259562.2	AC090607.2	-1.20434	-3.17907	-3.72692	0.000260077	0.00607032	0.209803	0.182418
ENSG00000272588.1	AC139887.4	-1.20446	-3.88054	-3.63844	0.00035905	0.00728006	-0.0583143	0.233506
ENSG00000188185.13	LINC00265	-1.20544	-1.4803	-3.48157	0.000626928	0.0102734	-0.679308	0.17581
ENSG00000180626.10	ZNF594	-1.20732	-0.47814	-4.18343	4.50022e-05	0.00235579	1.69434	0.257194
ENSG00000281490.1	CICP14	-1.20779	-0.0568155	-4.00812	8.98443e-05	0.00340112	1.0261	0.297673
ENSG00000260853.2	AC109460.2	-1.20824	-1.23155	-4.17544	4.64643e-05	0.00238346	1.70774	0.195821
ENSG00000140403.12	DNAJA4	-1.20965	0.573953	-3.57254	0.000454798	0.00833869	-0.56556	0.383773
ENSG00000263264.2	AC119396.1	-1.21189	-4.04796	-3.62627	0.000375161	0.00749432	-0.0907534	0.270571
ENSG00000240591.2	AL096701.3	-1.21297	-4.04263	-4.65127	6.40894e-06	0.000850564	3.62859	0.199383
ENSG00000046653.15	GPM6B	-1.21379	-1.63886	-4.1073	6.09222e-05	0.00275021	1.47429	0.172373
ENSG00000243406.6	MRPS31P5	-1.21445	-3.80262	-3.60927	0.000398818	0.0077396	-0.1532	0.179392
ENSG00000198453.13	ZNF568	-1.2162	1.10385	-3.44137	0.00072103	0.011189	-1.02732	0.237792
ENSG00000070669.17	ASNS	-1.21623	-3.97407	-2.98727	0.00321147	0.0287822	-2.01594	0.345565
ENSG00000166004.15	CEP295	-1.21756	1.05625	-3.60767	0.000401112	0.00776474	-0.471136	0.178416
ENSG00000169783.13	LINGO1	-1.21802	0.900095	-3.39184	0.000855198	0.0126027	-1.17288	0.222165
ENSG00000249863.2	AC021106.1	-1.21968	-2.22202	-2.93534	0.00377088	0.0319873	-2.25281	0.176156
ENSG00000122707.12	RECK	-1.22131	1.69814	-4.51902	1.12867e-05	0.00114508	2.80194	0.173847
ENSG00000270890.1	AL049844.2	-1.2229	-4.05196	-3.85151	0.000163552	0.00466866	0.65982	0.361327
ENSG00000139174.12	PRICKLE1	-1.22373	-1.50383	-3.03096	0.00280099	0.0263554	-2.03485	0.176275
ENSG00000197558.13	SSPOP	-1.22822	0.289684	-3.56888	0.000460757	0.0083703	-0.514406	0.219354
ENSG00000239264.9	TXNDC5	-1.2342	-2.58709	-3.72731	0.00025971	0.00607032	0.179621	0.273904
ENSG00000182263.14	FIGN	-1.23513	1.04339	-3.60652	0.000402768	0.00777175	-0.491224	0.24472
ENSG00000179899.8	PHC1P1	-1.24174	-4.28617	-3.31557	0.00110813	0.014867	-1.05125	0.195659
ENSG00000151150.22	ANK3	-1.24253	1.21314	-3.04981	0.00263922	0.025549	-2.23534	0.437465
ENSG00000092529.25	CAPN3	-1.24389	0.38088	-3.16407	0.0018296	0.0202388	-1.78159	0.384764
ENSG00000197753.11	LHFPL5	-1.24646	-2.13923	-3.56552	0.000466316	0.00844809	-0.373892	0.191631
ENSG00000283236.1	AC074141.1	-1.24723	-2.19437	-4.02363	8.45873e-05	0.00330064	1.19472	0.204288
ENSG00000236901.6	MIR600HG	-1.24757	-0.0399902	-4.33351	2.44765e-05	0.0017298	2.2334	0.194025
ENSG00000171044.11	XKR6	-1.24851	-3.43268	-4.04392	7.81522e-05	0.00313144	1.30971	0.188076
ENSG00000258441.1	LINC00641	-1.25022	0.453118	-5.5622	9.61926e-08	5.93456e-05	7.46124	0.185858
ENSG00000181227.3	DLSTP1	-1.25619	-2.55112	-4.58807	8.41147e-06	0.00100005	3.34765	0.305625
ENSG00000163975.12	MELTF	-1.25633	1.1088	-2.89462	0.00427066	0.0346064	-2.65775	0.182407
ENSG00000166086.13	JAM3	-1.25677	0.308992	-3.59016	0.000427073	0.00803792	-0.456084	0.175972
ENSG00000279833.1	AL031846.2	-1.25872	-2.22848	-3.68458	0.000303697	0.0066233	0.0255841	0.232026
ENSG00000185869.15	ZNF829	-1.26239	-0.0890103	-3.3267	0.00106731	0.0144848	-1.26835	0.219003
ENSG00000168280.18	KIF5C	-1.26249	-1.09051	-3.04982	0.0026392	0.025549	-2.00475	0.211769
ENSG00000240771.8	ARHGEF25	-1.26558	-2.04099	-3.61531	0.000390247	0.00762034	-0.221725	0.17228
ENSG00000005108.16	THSD7A	-1.26613	1.3148	-4.3129	2.66368e-05	0.00180427	2.03639	0.192586
ENSG00000159905.15	ZNF221	-1.26804	-1.68104	-4.46254	1.43221e-05	0.00129248	2.82274	0.184044
ENSG00000102053.12	ZC3H12B	-1.2688	-0.834753	-3.01492	0.00294573	0.0271585	-2.11622	0.172582
ENSG00000163293.12	NIPAL1	-1.27139	1.48697	-3.00935	0.00299751	0.0274466	-2.36806	0.172845
ENSG00000089041.17	P2RX7	-1.27232	0.914656	-3.73132	0.0002559	0.00601589	-0.0356631	0.208828
ENSG00000253194.2	AL137009.1	-1.27548	-3.13532	-3.70041	0.000286633	0.00642729	0.115668	0.187219
ENSG00000229152.2	ANKRD10-IT1	-1.27605	-0.138767	-4.41015	1.78279e-05	0.00147985	2.53828	0.292079
ENSG00000113212.7	PCDHB7	-1.27611	-1.9956	-3.26821	0.00129866	0.0164236	-1.30552	0.412034
ENSG00000215493.3	AC007731.1	-1.27701	-3.14531	-3.65549	0.000337566	0.00704578	-0.0377299	0.175085
ENSG00000270871.1	AC015849.3	-1.27853	-2.7121	-4.10663	6.10837e-05	0.00275021	1.51277	0.173976
ENSG00000164116.17	GUCY1A1	-1.28344	1.71993	-3.93845	0.000117538	0.00392785	0.589301	0.178421
ENSG00000118620.13	ZNF430	-1.28363	0.00167555	-4.41261	1.76462e-05	0.00147045	2.53111	0.174042
ENSG00000138738.11	PRDM5	-1.28429	-1.9579	-3.54141	0.000507961	0.00891254	-0.46083	0.178884
ENSG00000162714.12	ZNF496	-1.2865	2.96243	-4.62279	7.24682e-06	0.000919017	3.09079	0.33019
ENSG00000279700.1	AC131212.2	-1.28881	-3.34885	-3.59307	0.000422663	0.00800011	-0.22647	0.193873
ENSG00000105514.8	RAB3D	-1.28931	0.265535	-3.89571	0.000138361	0.00427964	0.553484	0.36015
ENSG00000223459.6	TCAF1P1	-1.2895	-2.20453	-2.84004	0.00503555	0.0386245	-2.50839	0.207775
ENSG00000215388.3	ACTG1P3	-1.28975	-3.43932	-4.19831	4.23947e-05	0.00226762	1.87549	0.326859
ENSG00000175164.15	ABO	-1.29277	-1.83723	-2.82856	0.00521152	0.0394834	-2.56236	0.176598
ENSG00000196074.13	SYCP2	-1.29281	-1.75392	-3.83412	0.000174611	0.00481963	0.505862	0.173708
ENSG00000253846.2	PCDHGA10	-1.2933	-0.275577	-3.05248	0.00261702	0.0254424	-2.06639	0.174944
ENSG00000188227.13	ZNF793	-1.29497	-0.633829	-3.46212	0.000670934	0.0106653	-0.802039	0.305654
ENSG00000169432.18	SCN9A	-1.29897	1.24178	-2.81572	0.00541501	0.0403554	-2.83559	0.309365
ENSG00000287725.1	AP003071.5	-1.30009	-2.91557	-3.1176	0.00212621	0.0223561	-1.70704	0.292468
ENSG00000188171.16	ZNF626	-1.30206	0.0325412	-3.79483	0.000202264	0.00522885	0.255171	0.175411
ENSG00000162733.19	DDR2	-1.30207	2.18711	-5.00432	1.33781e-06	0.000359439	4.78911	0.191023
ENSG00000277290.1	AC136475.10	-1.30391	-3.34178	-3.667	0.000323763	0.0069006	0.0126143	0.173158
ENSG00000217165.1	ANKRD18EP	-1.30635	-0.0953073	-3.62995	0.000370213	0.00744568	-0.287627	0.175051
ENSG00000147050.16	KDM6A	-1.30918	3.49218	-8.58523	4.38815e-15	5.00842e-12	23.7153	0.235103
ENSG00000197928.10	ZNF677	-1.30943	-0.441938	-4.54498	1.01094e-05	0.00108498	3.08792	0.338163
ENSG00000213793.5	ZNF888	-1.3096	0.0463421	-3.02916	0.00281683	0.0264608	-2.16535	0.172498
ENSG00000280355.1	AL132656.4	-1.31349	-4.07845	-3.6964	0.000290873	0.00649792	0.140912	0.371596
ENSG00000275004.4	ZNF280B	-1.31746	-3.74657	-3.23484	0.00145071	0.0175493	-1.32726	0.44275
ENSG00000170921.15	TANC2	-1.31887	1.11488	-4.30478	2.75364e-05	0.00183257	2.01213	0.241538
ENSG00000269821.1	KCNQ1OT1	-1.31998	0.169218	-4.68025	5.65262e-06	0.00076805	3.60642	0.174482
ENSG00000265018.6	AGAP12P	-1.32026	-3.36113	-3.01581	0.00293745	0.0271361	-1.97643	0.333839
ENSG00000135976.20	ANKRD36	-1.32132	-1.15342	-4.84799	2.70369e-06	0.000536671	4.36308	0.176143
ENSG00000213976.4	AC010615.1	-1.32372	-4.20767	-3.47414	0.000643405	0.0104385	-0.575474	0.208872
ENSG00000198182.13	ZNF607	-1.32375	0.170317	-4.08191	6.73386e-05	0.00291325	1.25562	0.183804
ENSG00000205746.9	PKD1P4	-1.3266	-2.55236	-3.39569	0.000843995	0.0125266	-0.89339	0.175549
ENSG00000102554.14	KLF5	-1.32733	1.51216	-2.73854	0.00679792	0.0467539	-3.12962	0.307916
ENSG00000173200.13	PARP15	-1.32745	-0.348682	-3.66609	0.000324831	0.00691324	-0.136705	0.17272
ENSG00000184226.15	PCDH9	-1.32949	-1.41682	-2.93469	0.00377843	0.0320107	-2.31458	0.192954
ENSG00000237440.9	ZNF737	-1.33278	0.0888315	-3.68432	0.000303979	0.0066233	-0.133671	0.183771
ENSG00000279759.1	AC118344.2	-1.33309	-1.17351	-4.52892	1.08232e-05	0.0011079	3.06325	0.324897
ENSG00000196329.11	GIMAP5	-1.33538	-1.56909	-4.24759	3.47536e-05	0.00206057	1.9932	0.174749
ENSG00000240970.1	RPL23AP64	-1.33708	-3.34926	-4.54072	1.02941e-05	0.00108498	3.17862	0.296616
ENSG00000198075.10	SULT1C4	-1.33785	0.494593	-4.00997	8.91994e-05	0.00339925	0.972514	0.253157
ENSG00000239407.5	Z68871.1	-1.33953	-3.04085	-4.40597	1.81404e-05	0.0014897	2.64543	0.172541
ENSG00000080200.10	CRYBG3	-1.34232	0.751071	-3.35794	0.000960097	0.0135828	-1.22964	0.181823
ENSG00000279278.1	AC245060.6	-1.34321	-1.58917	-4.25545	3.36635e-05	0.0020329	2.02294	0.172821
ENSG00000267470.6	ZNF571-AS1	-1.3451	-3.30196	-4.45207	1.4965e-05	0.00133152	2.82543	0.19122
ENSG00000196867.8	ZFP28	-1.34555	-0.461775	-4.07637	6.88214e-05	0.00291463	1.29056	0.18602
ENSG00000146021.15	KLHL3	-1.34575	0.567549	-3.36155	0.000948373	0.0134714	-1.22763	0.173526
ENSG00000285799.1	AL645929.2	-1.35255	-2.22051	-3.77498	0.000217759	0.00548046	0.327296	0.177938
ENSG00000237522.1	NONOP2	-1.35311	-2.09224	-4.98894	1.43467e-06	0.000359881	4.98617	0.458938
ENSG00000259363.6	AC090825.1	-1.35453	-2.76715	-3.47918	0.000632182	0.0103447	-0.635116	0.370195
ENSG00000179277.9	MEIS3P1	-1.36035	-3.1958	-3.6569	0.000335845	0.00703589	-0.0290565	0.196766
ENSG00000178175.12	ZNF366	-1.36245	-1.15039	-3.61943	0.000384521	0.0075805	-0.250523	0.172477
ENSG00000178662.16	CSRNP3	-1.36301	-1.82035	-2.90457	0.00414329	0.0338519	-2.36681	0.175419
ENSG00000182986.14	ZNF320	-1.36674	1.39841	-3.20186	0.00161715	0.0189006	-1.81367	0.172326
ENSG00000228906.1	AL353804.1	-1.3671	-3.56612	-4.25732	3.34087e-05	0.0020329	2.10025	0.187809
ENSG00000228925.1	AC016722.2	-1.37052	-3.63416	-4.71225	4.91765e-06	0.000745027	3.86779	0.187939
ENSG00000168970.22	JMJD7-PLA2G4B	-1.37536	-0.692542	-4.03892	7.96919e-05	0.00316921	1.17764	0.410708
ENSG00000228492.2	RAB11FIP1P1	-1.37571	-2.86231	-3.45582	0.00068578	0.0108485	-0.690411	0.469635
ENSG00000253485.2	PCDHGA5	-1.38067	-2.12838	-3.62514	0.000376699	0.00751152	-0.180228	0.177357
ENSG00000096433.11	ITPR3	-1.384	1.36544	-3.23909	0.00143047	0.017443	-1.6914	0.247743
ENSG00000167562.13	ZNF701	-1.38675	0.0903308	-4.7166	4.82526e-06	0.000745027	3.74765	0.196914
ENSG00000139910.20	NOVA1	-1.38839	-1.09172	-2.9169	0.00399024	0.0330858	-2.38618	0.228673
ENSG00000204604.12	ZNF468	-1.39109	1.70512	-3.29994	0.00116791	0.0153678	-1.53327	0.214709
ENSG00000197479.7	PCDHB11	-1.39163	-1.56854	-3.23969	0.00142764	0.0174178	-1.41702	0.26784
ENSG00000267632.1	AC067852.3	-1.39176	-3.15909	-4.08081	6.76307e-05	0.00291325	1.4344	0.173215
ENSG00000279989.1	AC011815.3	-1.39322	-4.19522	-4.56912	9.12121e-06	0.00102567	3.30389	0.186127
ENSG00000240429.1	LRRFIP1P1	-1.39367	-2.59937	-3.78841	0.000207157	0.00529735	0.381121	0.180088
ENSG00000167642.13	SPINT2	-1.39619	0.00809245	-2.82504	0.00526657	0.0397159	-2.75264	0.187675
ENSG00000262655.4	SPON1	-1.41061	-0.0176295	-3.27386	0.0012744	0.0161976	-1.45672	0.222045
ENSG00000146858.8	ZC3HAV1L	-1.41121	-2.26873	-3.64178	0.00035474	0.0072365	-0.127429	0.193744
ENSG00000153993.13	SEMA3D	-1.4139	-1.42785	-3.17832	0.00174665	0.0196796	-1.609	0.173557
ENSG00000174740.8	PABPC5	-1.41528	-3.42935	-3.58103	0.00044123	0.00818859	-0.267399	0.172434
ENSG00000287202.1	AC008119.1	-1.41589	-4.01805	-4.18541	4.46458e-05	0.00235365	1.84463	0.181651
ENSG00000254428.1	AP003392.1	-1.41884	-3.09557	-4.69456	5.31165e-06	0.000757666	3.78568	0.41372
ENSG00000255423.1	EBLN2	-1.42052	-2.43873	-4.03996	7.93707e-05	0.00316552	1.26132	0.172469
ENSG00000154760.14	SLFN13	-1.42119	0.588987	-3.16108	0.00184745	0.020363	-1.83366	0.197003
ENSG00000143797.12	MBOAT2	-1.42316	-0.47684	-4.27568	3.1008e-05	0.0019588	2.03181	0.183107
ENSG00000182580.3	EPHB3	-1.42583	-0.855911	-3.00142	0.00307278	0.0279675	-2.17852	0.172965
ENSG00000180139.11	ACTA2-AS1	-1.42682	-2.86431	-4.48648	1.29502e-05	0.00124732	2.95073	0.184885
ENSG00000286545.1	AC092645.2	-1.42764	-2.71003	-5.71673	4.49286e-08	3.01643e-05	8.24734	0.177483
ENSG00000167554.15	ZNF610	-1.43064	-1.9552	-3.60115	0.000410598	0.00786213	-0.279814	0.466388
ENSG00000176293.20	ZNF135	-1.43237	-0.957563	-3.42935	0.000751663	0.0115233	-0.897118	0.306726
ENSG00000165359.16	INTS6L	-1.43241	-0.16952	-4.99557	1.39213e-06	0.000359439	4.94728	0.175039
ENSG00000276547.1	PCDHGB5	-1.43567	-0.881946	-3.0387	0.00273352	0.026036	-2.06638	0.2772
ENSG00000197815.4	AC122129.1	-1.43722	-4.01452	-4.3514	2.2739e-05	0.00164261	2.45979	0.208584
ENSG00000123243.15	ITIH5	-1.4384	0.739825	-2.80836	0.00553485	0.0408881	-2.85066	0.176663
ENSG00000253731.3	PCDHGA6	-1.43974	-1.0435	-4.63977	6.73535e-06	0.000873714	3.50137	0.371184
ENSG00000285979.1	AC009090.6	-1.44407	-2.01314	-3.86153	0.000157485	0.00458772	0.613079	0.282708
ENSG00000154358.22	OBSCN	-1.44593	0.608505	-3.49287	0.000602635	0.00998285	-0.810128	0.187761
ENSG00000250305.9	TRMT9B	-1.44647	-0.588591	-2.90594	0.00412601	0.033756	-2.47254	0.184051
ENSG00000150627.16	WDR17	-1.44692	-4.33288	-3.93854	0.000117495	0.00392785	0.971378	0.352128
ENSG00000184305.15	CCSER1	-1.44722	-3.91073	-3.96877	0.000104612	0.00375481	1.06126	0.2988
ENSG00000140443.15	IGF1R	-1.4475	1.0938	-4.50417	1.20189e-05	0.00119285	2.79973	0.192786
ENSG00000181007.9	ZFP82	-1.44875	-0.193907	-4.21225	4.00832e-05	0.00222229	1.76597	0.342646
ENSG00000179978.11	NAIPP2	-1.44935	-3.25948	-4.57469	8.90697e-06	0.00102383	3.30894	0.207377
ENSG00000142611.17	PRDM16	-1.44965	-1.16761	-2.92327	0.00391317	0.0327681	-2.37931	0.175682
ENSG00000198346.11	ZNF813	-1.45028	0.108305	-3.33203	0.00104825	0.0143541	-1.2905	0.178778
ENSG00000213020.10	ZNF611	-1.45336	0.443281	-4.52964	1.07901e-05	0.0011079	2.96538	0.234541
ENSG00000170153.11	RNF150	-1.45398	-1.33659	-3.19064	0.00167771	0.0192871	-1.59497	0.172302
ENSG00000225194.3	LINC00092	-1.45469	-3.17871	-3.91812	0.00012704	0.00407869	0.852502	0.187698
ENSG00000142798.20	HSPG2	-1.4551	5.31909	-3.78771	0.000207698	0.00529735	-0.17188	0.173682
ENSG00000183458.14	PKD1P3	-1.45721	-1.138	-3.57749	0.000446843	0.00824583	-0.390666	0.232707
ENSG00000283930.1	AL117339.4	-1.46319	-3.5673	-3.29042	0.00120577	0.0155944	-1.15935	0.178592
ENSG00000188906.16	LRRK2	-1.4643	1.82577	-5.17524	6.09197e-07	0.000220732	5.59867	0.173719
ENSG00000171970.13	ZNF57	-1.46669	-3.70136	-4.81574	3.11991e-06	0.000573922	4.28877	0.177397
ENSG00000197497.11	ZNF665	-1.47015	-2.07331	-3.85489	0.000161481	0.00463665	0.58658	0.179119
ENSG00000232043.1	AL133230.1	-1.47342	-3.79896	-4.21577	3.95203e-05	0.0022057	1.94854	0.217538
ENSG00000259205.2	PRKXP1	-1.47507	-3.73171	-4.14011	5.3494e-05	0.00256535	1.6698	0.199805
ENSG00000253305.2	PCDHGB6	-1.47855	-0.830536	-4.00059	9.25065e-05	0.0034655	1.04097	0.190065
ENSG00000287299.1	AC012459.1	-1.48005	-1.47435	-3.89482	0.00013883	0.00428831	0.698978	0.172471
ENSG00000188211.9	NCR3LG1	-1.48113	-2.11646	-3.19373	0.00166086	0.0191827	-1.52297	0.182605
ENSG00000112837.17	TBX18	-1.48314	-2.93414	-2.89744	0.00423422	0.0343854	-2.3288	0.173845
ENSG00000238018.2	AC093110.1	-1.4861	-1.87978	-3.28427	0.00123088	0.0158294	-1.27094	0.191414
ENSG00000158813.18	EDA	-1.49146	-0.951592	-3.2305	0.00147167	0.0177492	-1.49024	0.175628
ENSG00000240184.7	PCDHGC3	-1.49407	0.281179	-3.95554	0.000110077	0.00385289	0.793135	0.239556
ENSG00000259116.2	AL049869.2	-1.49417	-4.59085	-4.54375	1.01623e-05	0.00108498	3.20879	0.181274
ENSG00000119737.6	GPR75	-1.49696	-1.09106	-3.80991	0.000191189	0.00509844	0.384003	0.356314
ENSG00000180787.6	ZFP3	-1.49883	-0.639782	-4.43334	1.61847e-05	0.00137341	2.65436	0.173782
ENSG00000268970.1	AC022150.2	-1.50145	-2.74592	-4.17948	4.57185e-05	0.00235579	1.77658	0.314501
ENSG00000225470.8	JPX	-1.50582	-1.38026	-6.71353	2.44894e-10	2.15008e-07	13.1972	0.344422
ENSG00000280063.1	AC012676.5	-1.51004	-1.58676	-4.14722	5.20012e-05	0.00256535	1.61543	0.172266
ENSG00000215105.4	TTC3P1	-1.5121	-0.369498	-3.62086	0.000382539	0.00758005	-0.297275	0.17453
ENSG00000165929.13	TC2N	-1.51704	1.4272	-3.0549	0.00259705	0.0253003	-2.28433	0.419978
ENSG00000180229.12	HERC2P3	-1.52846	-1.13984	-2.84338	0.00498539	0.0383428	-2.56641	0.275092
ENSG00000279500.1	AC108704.2	-1.53126	-3.8634	-4.09398	6.42107e-05	0.00282961	1.50462	0.187957
ENSG00000129167.9	TPH1	-1.53199	-3.25377	-3.99672	9.39057e-05	0.00348847	1.13154	0.402898
ENSG00000196155.13	PLEKHG4	-1.53322	-0.563658	-3.68997	0.000297778	0.00656752	-0.0668958	0.174237
ENSG00000198753.12	PLXNB3	-1.54018	-1.14259	-3.08932	0.00232782	0.0236797	-1.91594	0.45831
ENSG00000234630.1	AC245060.2	-1.54047	-4.57906	-4.4015	1.84807e-05	0.00150495	2.66037	0.214028
ENSG00000149328.15	GLB1L2	-1.54182	-2.52508	-2.87447	0.00453978	0.035995	-2.41419	0.174156
ENSG00000158528.12	PPP1R9A	-1.54204	0.412796	-3.82155	0.000183043	0.00496947	0.276627	0.172308
ENSG00000182870.13	GALNT9	-1.54366	-4.79376	-3.03722	0.00274623	0.0260983	-1.83274	0.208124
ENSG00000147180.17	ZNF711	-1.54857	-1.2999	-3.11683	0.00213145	0.0223977	-1.80634	0.25055
ENSG00000160352.16	ZNF714	-1.55194	-0.922446	-3.84727	0.000166187	0.00468338	0.490409	0.215404
ENSG00000111981.5	ULBP1	-1.55798	-3.67559	-3.40398	0.0008203	0.0122618	-0.818182	0.204092
ENSG00000242779.7	ZNF702P	-1.55937	-1.53511	-3.70106	0.00028596	0.00641966	0.0341892	0.17371
ENSG00000166450.13	PRTG	-1.56152	-2.77666	-3.96073	0.000107903	0.00382468	0.984305	0.282245
ENSG00000082175.15	PGR	-1.56184	-2.46053	-2.99344	0.00315031	0.0284473	-2.081	0.312587
ENSG00000279382.1	AC018665.1	-1.56205	-1.64348	-4.32943	2.48905e-05	0.00174823	2.30283	0.177372
ENSG00000278616.1	BEND3P3	-1.56275	-4.65713	-4.39534	1.89597e-05	0.00151857	2.63895	0.179901
ENSG00000233110.1	AC093797.1	-1.57026	-2.23369	-3.6445	0.000351265	0.00721073	-0.110825	0.31859
ENSG00000070601.10	FRMPD1	-1.57486	-0.559991	-2.88176	0.00444066	0.0354199	-2.53622	0.173
ENSG00000053438.11	NNAT	-1.57692	-3.2335	-4.00452	9.11072e-05	0.00343186	1.16654	0.172461
ENSG00000169330.9	MINAR1	-1.57928	-3.33836	-3.80523	0.000194564	0.00512855	0.463882	0.172353
ENSG00000131620.17	ANO1	-1.58316	4.45542	-3.02507	0.00285333	0.0266393	-2.59658	0.341953
ENSG00000187372.11	PCDHB13	-1.58539	-0.702529	-3.70914	0.000277617	0.00633083	0.0242338	0.174124
ENSG00000218336.9	TENM3	-1.58918	-4.20365	-3.00126	0.00307434	0.0279704	-1.97318	0.186066
ENSG00000246596.7	AC139795.1	-1.60584	-3.43572	-3.83589	0.00017345	0.00480503	0.575233	0.172453
ENSG00000127990.19	SGCE	-1.61395	2.81149	-3.54388	0.000503527	0.00885517	-0.899331	0.189828
ENSG00000227671.4	AL390728.4	-1.61499	1.81506	-6.17073	4.45254e-09	3.50476e-06	10.3157	0.360752
ENSG00000259668.6	AC066613.1	-1.62133	-3.00783	-4.36791	2.1241e-05	0.00160022	2.4982	0.19224
ENSG00000287878.1	AC022382.2	-1.62315	-3.81775	-4.72124	4.72832e-06	0.000745027	3.90587	0.231195
ENSG00000164114.19	MAP9	-1.62333	-1.82703	-4.22317	3.83585e-05	0.00217273	1.9008	0.503809
ENSG00000228217.1	PNRC2P1	-1.64011	-3.74376	-3.29646	0.00118164	0.0154574	-1.14139	0.248884
ENSG00000288065.1	AC007881.4	-1.64016	-2.98171	-4.46632	1.40964e-05	0.00129248	2.87718	0.242521
ENSG00000269514.3	AC024257.3	-1.6527	-4.72988	-4.25663	3.35024e-05	0.0020329	2.12104	0.174217
ENSG00000154874.15	CCDC144B	-1.65309	-3.70777	-3.3996	0.000832748	0.0123838	-0.833728	0.17242
ENSG00000253910.2	PCDHGB2	-1.65448	-1.22584	-3.35881	0.000957265	0.0135665	-1.08162	0.195524
ENSG00000273018.7	FAM106A	-1.65502	-3.94397	-3.37847	0.000895234	0.0129749	-0.886871	0.17628
ENSG00000273151.1	AC073957.3	-1.65983	-0.184689	-4.47755	1.34465e-05	0.00126971	2.80336	0.304004
ENSG00000232677.9	LINC00665	-1.66154	1.07504	-3.66319	0.000328265	0.00694635	-0.330512	0.172674
ENSG00000116985.12	BMP8B	-1.67092	-0.547144	-3.23643	0.00144312	0.0175131	-1.53155	0.389248
ENSG00000198046.12	ZNF667	-1.67176	-1.25223	-3.83536	0.000173799	0.00480887	0.470955	0.174408
ENSG00000119514.7	GALNT12	-1.67183	-2.56365	-3.6355	0.00036288	0.00732449	-0.142295	0.177787
ENSG00000118432.12	CNR1	-1.67329	-2.9078	-2.84626	0.00494256	0.0381162	-2.43471	0.17266
ENSG00000261115.6	TMEM178B	-1.67605	-1.41024	-2.99085	0.00317585	0.0285864	-2.18092	0.229482
ENSG00000206052.11	DOK6	-1.68165	-1.7164	-3.63308	0.000366061	0.00738168	-0.196587	0.172377
ENSG00000221866.9	PLXNA4	-1.68295	-2.52089	-2.7268	0.00703428	0.0477607	-2.79789	0.294587
ENSG00000215045.8	GRID2IP	-1.68541	-4.42584	-4.56531	9.2706e-06	0.00103735	3.28897	0.214068
ENSG00000140563.15	MCTP2	-1.68908	-0.277973	-3.25509	0.00135658	0.01682	-1.47546	0.193795
ENSG00000067798.16	NAV3	-1.69148	0.58481	-3.21656	0.00154093	0.0183585	-1.67219	0.234983
ENSG00000224189.8	HAGLR	-1.69743	-0.233095	-3.02001	0.00289906	0.0269035	-2.16577	0.172529
ENSG00000239830.1	RPS4XP22	-1.69885	-3.78501	-2.98412	0.00324313	0.0289523	-2.00883	0.178176
ENSG00000142149.9	HUNK	-1.70585	-0.379241	-3.19036	0.00167925	0.0192871	-1.69656	0.218432
ENSG00000163235.16	TGFA	-1.70662	0.427032	-4.14287	5.29095e-05	0.00256535	1.45502	0.238189
ENSG00000165731.20	RET	-1.70908	-2.1064	-3.19968	0.00162875	0.0189498	-1.51431	0.185408
ENSG00000119139.21	TJP2	-1.71518	-1.57952	-4.47213	1.37563e-05	0.00127306	2.85009	0.222762
ENSG00000160229.13	ZNF66	-1.72421	-2.78158	-4.02031	8.56887e-05	0.00331528	1.19345	0.172597
ENSG00000253537.3	PCDHGA7	-1.73205	-2.20462	-4.40091	1.85259e-05	0.00150495	2.59522	0.250383
ENSG00000185070.11	FLRT2	-1.73742	0.0684383	-3.59147	0.000425077	0.00801921	-0.45564	0.172424
ENSG00000075223.14	SEMA3C	-1.74441	-1.30648	-3.33399	0.00104135	0.0143219	-1.16862	0.205985
ENSG00000242588.6	AC108010.1	-1.74651	-2.45269	-4.60997	7.65742e-06	0.000948165	3.42645	0.313852
ENSG00000107295.10	SH3GL2	-1.75038	-4.90578	-3.68143	0.000307195	0.00666572	0.118903	0.179714
ENSG00000255310.2	AF131215.5	-1.75277	-3.36138	-4.4984	1.23153e-05	0.00121697	3.00712	0.252524
ENSG00000153132.13	CLGN	-1.75436	1.45971	-2.85941	0.00475083	0.0371776	-2.84442	0.302118
ENSG00000279631.1	AL158211.5	-1.75824	-4.13038	-4.81809	3.08759e-06	0.00057346	4.30217	0.399246
ENSG00000205041.1	AC118344.1	-1.76189	-4.32376	-4.82739	2.96286e-06	0.000573163	4.34088	0.180349
ENSG00000167766.18	ZNF83	-1.76272	2.19855	-4.56235	9.38846e-06	0.00104542	2.90575	0.17226
ENSG00000246859.3	STARD4-AS1	-1.7658	-0.676882	-4.58826	8.40443e-06	0.00100005	3.26943	0.177747
ENSG00000021645.20	NRXN3	-1.76798	-0.695149	-3.15924	0.00185852	0.0204455	-1.75322	0.185276
ENSG00000230084.6	AC006059.1	-1.78693	-3.17883	-4.8909	2.23231e-06	0.000468325	4.59189	0.197719
ENSG00000260618.1	AC025917.1	-1.80387	-3.45092	-4.70698	5.0319e-06	0.000745027	3.84078	0.187116
ENSG00000186340.16	THBS2	-1.83589	1.62399	-3.23404	0.00145455	0.017577	-1.75673	0.174606
ENSG00000198542.14	ITGBL1	-1.84344	-0.377325	-2.8778	0.00449421	0.0357579	-2.55045	0.172263
ENSG00000176971.4	FIBIN	-1.84879	-0.55275	-3.49906	0.000589703	0.00986448	-0.697525	0.192405
ENSG00000196557.13	CACNA1H	-1.85091	2.22793	-3.21584	0.00154453	0.018377	-1.86733	0.346871
ENSG00000105426.17	PTPRS	-1.85481	0.350744	-3.86928	0.000152942	0.00456366	0.464891	0.376236
ENSG00000287315.1	AL670729.3	-1.85489	-3.87827	-3.59224	0.000423907	0.00801037	-0.222224	0.172249
ENSG00000254122.3	PCDHGB7	-1.86161	-1.62928	-4.41497	1.74735e-05	0.00146642	2.62427	0.173318
ENSG00000269001.2	AC092070.2	-1.8636	-0.645599	-4.28631	2.96935e-05	0.00192165	2.0774	0.312431
ENSG00000253873.6	PCDHGA11	-1.8849	-2.78267	-5.17832	6.00522e-07	0.000220732	5.81052	0.291823
ENSG00000101115.13	SALL4	-1.88939	-1.09109	-3.13633	0.00200169	0.0214879	-1.81501	0.288844
ENSG00000278811.4	LINC00624	-1.89679	-2.31076	-4.79109	3.47926e-06	0.000612684	4.15595	0.189932
ENSG00000196263.8	ZNF471	-1.90612	-0.317491	-4.57555	8.87406e-06	0.00102383	3.1874	0.219821
ENSG00000203326.12	ZNF525	-1.91221	-0.1629	-4.57478	8.90341e-06	0.00102383	3.16437	0.194263
ENSG00000234338.1	AC073349.2	-1.92409	-4.04275	-5.30067	3.38163e-07	0.000151358	6.35251	0.173676
ENSG00000152527.14	PLEKHH2	-1.94032	-0.700343	-4.68617	5.50899e-06	0.000757666	3.65324	0.205479
ENSG00000109738.11	GLRB	-1.95791	-1.71126	-2.76109	0.00636409	0.0447683	-2.79985	0.471321
ENSG00000261934.2	PCDHGA9	-1.97681	-2.67483	-5.22464	4.83698e-07	0.000187142	6.01316	0.172812
ENSG00000281183.1	NPTN-IT1	-1.98486	-3.47914	-4.91194	2.03129e-06	0.000437436	4.68329	0.175492
ENSG00000055732.13	MCOLN3	-1.99232	-2.7406	-2.81557	0.00541741	0.0403601	-2.56666	0.276529
ENSG00000183454.18	GRIN2A	-1.99369	-3.24998	-3.25889	0.00133954	0.016717	-1.29887	0.178428
ENSG00000204789.4	ZNF204P	-1.99526	-1.47725	-3.91556	0.000128286	0.00409894	0.747274	0.188668
ENSG00000250120.8	PCDHA10	-2.00179	-3.83181	-4.08139	6.74759e-05	0.00291325	1.46079	0.303418
ENSG00000127249.15	ATP13A4	-2.01349	-4.12775	-4.18276	4.51229e-05	0.00235579	1.82772	0.292626
ENSG00000112319.19	EYA4	-2.02816	-4.65774	-3.04348	0.00269254	0.0257831	-1.81565	0.198433
ENSG00000253159.3	PCDHGA12	-2.06348	-2.03703	-4.81409	3.14278e-06	0.000573922	4.24263	0.270228
ENSG00000138759.19	FRAS1	-2.07252	-0.474473	-3.46462	0.000665121	0.0106254	-0.854167	0.180582
ENSG00000130294.17	KIF1A	-2.08397	-1.86395	-3.18727	0.0016963	0.0193898	-1.6089	0.225503
ENSG00000123870.10	ZNF137P	-2.10195	-2.28359	-5.17584	6.07494e-07	0.000220732	5.79081	0.172833
ENSG00000268521.1	VN1R83P	-2.10667	-4.19144	-6.11448	5.96388e-09	4.53792e-06	10.1198	0.178668
ENSG00000146555.19	SDK1	-2.11563	-0.336965	-3.84446	0.000167953	0.00469837	0.434078	0.172437
ENSG00000262209.3	PCDHGB3	-2.1342	-3.38493	-5.0033	1.34407e-06	0.000359439	5.06674	0.187117
ENSG00000254221.2	PCDHGB1	-2.13967	-3.03098	-4.25923	3.31516e-05	0.0020234	2.08557	0.172377
ENSG00000112812.16	PRSS16	-2.14586	-3.86789	-3.17492	0.0017661	0.0198317	-1.51481	0.177278
ENSG00000177932.7	ZNF354C	-2.1507	-1.16795	-5.58752	8.499e-08	5.38907e-05	7.62438	0.206193
ENSG00000124613.8	ZNF391	-2.15559	-1.9015	-4.68727	5.48279e-06	0.000757666	3.70927	0.236004
ENSG00000204186.10	ZDBF2	-2.17822	-0.467678	-5.25302	4.23375e-07	0.000175716	6.06934	0.172752
ENSG00000016402.13	IL20RA	-2.19446	-4.25607	-3.29402	0.00119134	0.0154898	-1.14276	0.175816
ENSG00000185008.17	ROBO2	-2.19942	-2.32966	-3.56212	0.000471984	0.00849281	-0.397937	0.182708
ENSG00000186479.5	RGS7BP	-2.20062	-2.5295	-4.05296	7.54381e-05	0.00309158	1.29915	0.172702
ENSG00000269825.1	AC022150.4	-2.21368	-3.03206	-4.72196	4.7135e-06	0.000745027	3.88754	0.174838
ENSG00000165238.16	WNK2	-2.21653	-0.606254	-3.09137	0.00231263	0.0235771	-2.01081	0.278605
ENSG00000198626.17	RYR2	-2.24368	-2.21815	-3.95827	0.000108928	0.00384906	0.951253	0.210665
ENSG00000166148.4	AVPR1A	-2.34047	1.52098	-3.41567	0.000787977	0.0118963	-1.12438	0.178659
ENSG00000253953.3	PCDHGB4	-2.52499	-1.92896	-4.61007	7.65413e-06	0.000948165	3.39906	0.320118
ENSG00000102452.18	NALCN	-2.63608	-2.39135	-4.39904	1.86709e-05	0.00150601	2.57991	0.173315
ENSG00000169862.19	CTNND2	-3.34309	-2.04118	-3.77843	0.000214991	0.00543477	0.261998	0.335724
ENSG00000198300.14	PEG3	-3.46417	-2.03884	-5.40078	2.09974e-07	0.00010506	6.76543	0.202718
ENSG00000229807.12	XIST	-11.9048	-4.30422	-31.7577	2.72303e-75	2.07195e-71	147.936	0.177221

## Sheet: Fem_X0_Male_X0
genes	symbol	TCGA-LIHC_logFC	TCGA-LIHC_AveExpr	TCGA-LIHC_t	TCGA-LIHC_P.Value	TCGA-LIHC_adj.P.Val	TCGA-LIHC_B	TCGA-LIHC_stdev	In Fem_XaXi_Male_XY?
ENSG00000124920.14	MYRF	-1.13305	5.11864	-4.3508	5.69981e-05	0.045843	1.55098	0.498917	no
ENSG00000231125.2	AF129075.1	-1.34554	-2.92005	-4.63474	2.13292e-05	0.0267548	2.50214	0.247718	no
ENSG00000181634.8	TNFSF15	-1.81019	-0.236712	-4.41606	4.55715e-05	0.045731	1.93977	0.275172	no
ENSG00000035115.22	SH3YL1	-1.88325	2.2403	-5.1991	2.83305e-06	0.00473828	4.45987	0.225921	no
ENSG00000160191.18	PDE9A	-2.3647	2.0529	-4.50061	3.40376e-05	0.0399908	2.11551	0.441981	no
ENSG00000129824.16	RPS4Y1	7.69479	1.72738	13.8436	7.36845e-20	2.46475e-16	31.8031	0.263046	yes
ENSG00000067048.17	DDX3Y	7.33476	-0.46292	17.8262	6.02126e-25	1.20847e-20	38.4558	0.223972	yes
ENSG00000012817.16	KDM5D	7.12915	-0.526578	17.1461	3.90925e-24	3.92293e-20	37.134	0.231601	yes
ENSG00000131002.12	TXLNGY	6.39463	-1.47972	14.714	4.84034e-21	3.23819e-17	31.2018	0.324132	yes
ENSG00000198692.10	EIF1AY	6.04256	-1.47663	12.7915	2.25182e-18	5.64925e-15	26.8976	0.228693	yes
ENSG00000114374.13	USP9Y	5.93311	-1.71456	13.7307	1.05652e-19	3.02918e-16	28.9693	0.239385	yes
ENSG00000163235.16	TGFA	-2.11975	0.856494	-4.35988	5.52561e-05	0.045843	1.72076	0.226051	yes

## Sheet: Fem_XaXi_Male_X0
genes	symbol	TCGA-LIHC_logFC	TCGA-LIHC_AveExpr	TCGA-LIHC_t	TCGA-LIHC_P.Value	TCGA-LIHC_adj.P.Val	TCGA-LIHC_B	TCGA-LIHC_stdev	In Fem_XaXi_Male_XY?		Enrichment in genes newly differentially expressed compared to patient sex with typical sex chromosome complement (Fem_XaXi_Male_XY)
ENSG00000128564.7	VGF	2.80878	-2.95372	3.8776	0.00026832	0.00428534	0.352521	0.266267	no		GroupID	Category	Term	Description	LogP	Log(q-value)	Genes	Symbols	InTerm_InList
ENSG00000188368.10	PRR19	2.48969	-0.385358	4.00443	0.00017669	0.00323806	0.710057	0.210516	no		1_Summary	Reactome Gene Sets	R-HSA-422475	Axon guidance	-21.3398	-16.9964	775,1282,1286,1460,1944,2042,3680,3688,3921,4651,5295,5683,5691,5694,5962,6137,6141,6142,6152,6154,6155,6158,6161,6167,6168,6169,6170,6181,6187,6202,6210,6223,6224,6227,6231,6330,6586,6655,6923,7979,8515,9037,9045,9252,9353,10093,10552,11224,23053,23114,25873,54209,55851,57522,59277,64221,80031,200916,57761,1973,1978,6182,6183,10573,23480,51258,51264,54998,57176,64928,64960,64975,65993,90480,1227…	CACNA1C,COL4A1,COL4A4,CSNK2B,EFNA3,EPHA3,ITGA9,ITGB1,RPSA,MYO10,PIK3R1,PSMA2,PSMB3,PSMB6,RDX,RPL13,RPL18,RPL18A,RPL24,RPL26,RPL27,RPL28,RPL32,RPL37,RPL37A,RPL38,RPL39,RPLP2,RPS2,RPS8,RPS15A,RPS19,RPS20,RPS21,RPS26,SCN4B,SLIT3,SOS2,ELOB,SEM1,ITGA10,SEMA5A,RPL14,RPS6KA5,SLIT2,ARPC4,ARPC1A,RPL35,ZSWIM8,NFASC,RPL36,TREM2,PSENEN,SRGAP1,NTN4,ROBO3,SEMA6D,RPL22L1,TRIB3,EIF4A1,EIF4EBP1,MRPL12,MRPS12,MRPL…	135/-
ENSG00000175832.13	ETV4	2.20729	2.29227	3.26256	0.00183999	0.0148929	-1.65119	0.211002	no		1_Member	Reactome Gene Sets	R-HSA-422475	Axon guidance	-21.3398	-16.9964	775,1282,1286,1460,1944,2042,3680,3688,3921,4651,5295,5683,5691,5694,5962,6137,6141,6142,6152,6154,6155,6158,6161,6167,6168,6169,6170,6181,6187,6202,6210,6223,6224,6227,6231,6330,6586,6655,6923,7979,8515,9037,9045,9252,9353,10093,10552,11224,23053,23114,25873,54209,55851,57522,59277,64221,80031,200916	CACNA1C,COL4A1,COL4A4,CSNK2B,EFNA3,EPHA3,ITGA9,ITGB1,RPSA,MYO10,PIK3R1,PSMA2,PSMB3,PSMB6,RDX,RPL13,RPL18,RPL18A,RPL24,RPL26,RPL27,RPL28,RPL32,RPL37,RPL37A,RPL38,RPL39,RPLP2,RPS2,RPS8,RPS15A,RPS19,RPS20,RPS21,RPS26,SCN4B,SLIT3,SOS2,ELOB,SEM1,ITGA10,SEMA5A,RPL14,RPS6KA5,SLIT2,ARPC4,ARPC1A,RPL35,ZSWIM8,NFASC,RPL36,TREM2,PSENEN,SRGAP1,NTN4,ROBO3,SEMA6D,RPL22L1	58/534
ENSG00000263934.5	SNORD3A	2.18215	0.701278	3.69885	0.000477994	0.00616538	-0.240867	0.463785	no		1_Member	Reactome Gene Sets	R-HSA-9010553	Regulation of expression of SLITs and ROBOs	-21.0048	-16.9624	3921,5683,5691,5694,6137,6141,6142,6152,6154,6155,6158,6161,6167,6168,6169,6170,6181,6187,6202,6210,6223,6224,6227,6231,6923,7979,9045,9353,11224,23053,25873,64221,200916	RPSA,PSMA2,PSMB3,PSMB6,RPL13,RPL18,RPL18A,RPL24,RPL26,RPL27,RPL28,RPL32,RPL37,RPL37A,RPL38,RPL39,RPLP2,RPS2,RPS8,RPS15A,RPS19,RPS20,RPS21,RPS26,ELOB,SEM1,RPL14,SLIT2,RPL35,ZSWIM8,RPL36,ROBO3,RPL22L1	33/159
ENSG00000164647.9	STEAP1	2.09552	2.45811	2.95283	0.00451792	0.0277824	-2.39104	0.373971	no		1_Member	Reactome Gene Sets	R-HSA-9675108	Nervous system development	-20.3611	-16.5356	775,1282,1286,1460,1944,2042,3680,3688,3921,4651,5295,5683,5691,5694,5962,6137,6141,6142,6152,6154,6155,6158,6161,6167,6168,6169,6170,6181,6187,6202,6210,6223,6224,6227,6231,6330,6586,6655,6923,7979,8515,9037,9045,9252,9353,10093,10552,11224,23053,23114,25873,54209,55851,57522,59277,64221,80031,200916	CACNA1C,COL4A1,COL4A4,CSNK2B,EFNA3,EPHA3,ITGA9,ITGB1,RPSA,MYO10,PIK3R1,PSMA2,PSMB3,PSMB6,RDX,RPL13,RPL18,RPL18A,RPL24,RPL26,RPL27,RPL28,RPL32,RPL37,RPL37A,RPL38,RPL39,RPLP2,RPS2,RPS8,RPS15A,RPS19,RPS20,RPS21,RPS26,SCN4B,SLIT3,SOS2,ELOB,SEM1,ITGA10,SEMA5A,RPL14,RPS6KA5,SLIT2,ARPC4,ARPC1A,RPL35,ZSWIM8,NFASC,RPL36,TREM2,PSENEN,SRGAP1,NTN4,ROBO3,SEMA6D,RPL22L1	58/559
ENSG00000130821.17	SLC6A8	2.04971	3.16384	3.17082	0.00241372	0.0179457	-1.97537	0.224269	no		1_Member	Reactome Gene Sets	R-HSA-376176	Signaling by ROBO receptors	-20.2769	-16.5356	3921,5683,5691,5694,6137,6141,6142,6152,6154,6155,6158,6161,6167,6168,6169,6170,6181,6187,6202,6210,6223,6224,6227,6231,6586,6655,6923,7979,9045,9353,11224,23053,25873,57522,64221,200916	RPSA,PSMA2,PSMB3,PSMB6,RPL13,RPL18,RPL18A,RPL24,RPL26,RPL27,RPL28,RPL32,RPL37,RPL37A,RPL38,RPL39,RPLP2,RPS2,RPS8,RPS15A,RPS19,RPS20,RPS21,RPS26,SLIT3,SOS2,ELOB,SEM1,RPL14,SLIT2,RPL35,ZSWIM8,RPL36,SRGAP1,ROBO3,RPL22L1	36/205
ENSG00000119782.14	FKBP1B	2.04569	0.0411636	2.89496	0.00531238	0.0309405	-2.37682	0.209902	no		1_Member	CORUM	CORUM:306	Ribosome, cytoplasmic	-19.4971	-15.8707	3921,6137,6141,6142,6152,6154,6155,6158,6161,6167,6168,6169,6170,6181,6187,6202,6210,6223,6224,6227,6231,9045,11224,25873	RPSA,RPL13,RPL18,RPL18A,RPL24,RPL26,RPL27,RPL28,RPL32,RPL37,RPL37A,RPL38,RPL39,RPLP2,RPS2,RPS8,RPS15A,RPS19,RPS20,RPS21,RPS26,RPL14,RPL35,RPL36	24/80
ENSG00000142583.18	SLC2A5	2.0349	0.552678	2.74266	0.00806171	0.0411444	-2.74798	0.209682	no		1_Member	Reactome Gene Sets	R-HSA-156902	Peptide chain elongation	-19.369	-15.8707	3921,6137,6141,6142,6152,6154,6155,6158,6161,6167,6168,6169,6170,6181,6187,6202,6210,6223,6224,6227,6231,9045,11224,25873,200916	RPSA,RPL13,RPL18,RPL18A,RPL24,RPL26,RPL27,RPL28,RPL32,RPL37,RPL37A,RPL38,RPL39,RPLP2,RPS2,RPS8,RPS15A,RPS19,RPS20,RPS21,RPS26,RPL14,RPL35,RPL36,RPL22L1	25/90
ENSG00000166165.13	CKB	2.00623	4.30291	3.21047	0.00214775	0.0166422	-1.93494	0.211191	no		1_Member	Reactome Gene Sets	R-HSA-192823	Viral mRNA Translation	-19.369	-15.8707	3921,6137,6141,6142,6152,6154,6155,6158,6161,6167,6168,6169,6170,6181,6187,6202,6210,6223,6224,6227,6231,9045,11224,25873,200916	RPSA,RPL13,RPL18,RPL18A,RPL24,RPL26,RPL27,RPL28,RPL32,RPL37,RPL37A,RPL38,RPL39,RPLP2,RPS2,RPS8,RPS15A,RPS19,RPS20,RPS21,RPS26,RPL14,RPL35,RPL36,RPL22L1	25/90
ENSG00000126562.17	WNK4	1.88987	0.0748344	2.99934	0.00396094	0.025409	-2.16177	0.240333	no		1_Member	Reactome Gene Sets	R-HSA-9633012	Response of EIF2AK4 (GCN2) to amino acid deficiency	-19.0786	-15.6383	3921,6137,6141,6142,6152,6154,6155,6158,6161,6167,6168,6169,6170,6181,6187,6202,6210,6223,6224,6227,6231,9045,11224,25873,57761,200916	RPSA,RPL13,RPL18,RPL18A,RPL24,RPL26,RPL27,RPL28,RPL32,RPL37,RPL37A,RPL38,RPL39,RPLP2,RPS2,RPS8,RPS15A,RPS19,RPS20,RPS21,RPS26,RPL14,RPL35,RPL36,TRIB3,RPL22L1	26/102
ENSG00000160284.15	SPATC1L	1.87163	1.3891	3.58506	0.000685292	0.00789923	-0.648563	0.215742	no		1_Member	Reactome Gene Sets	R-HSA-156842	Eukaryotic Translation Elongation	-18.8602	-15.5582	3921,6137,6141,6142,6152,6154,6155,6158,6161,6167,6168,6169,6170,6181,6187,6202,6210,6223,6224,6227,6231,9045,11224,25873,200916	RPSA,RPL13,RPL18,RPL18A,RPL24,RPL26,RPL27,RPL28,RPL32,RPL37,RPL37A,RPL38,RPL39,RPLP2,RPS2,RPS8,RPS15A,RPS19,RPS20,RPS21,RPS26,RPL14,RPL35,RPL36,RPL22L1	25/94
ENSG00000183734.4	ASCL2	1.79738	-1.52414	3.93502	0.000222259	0.00377765	0.50023	0.210718	no		1_Member	Reactome Gene Sets	R-HSA-2408557	Selenocysteine synthesis	-18.8602	-15.5582	3921,6137,6141,6142,6152,6154,6155,6158,6161,6167,6168,6169,6170,6181,6187,6202,6210,6223,6224,6227,6231,9045,11224,25873,200916	RPSA,RPL13,RPL18,RPL18A,RPL24,RPL26,RPL27,RPL28,RPL32,RPL37,RPL37A,RPL38,RPL39,RPLP2,RPS2,RPS8,RPS15A,RPS19,RPS20,RPS21,RPS26,RPL14,RPL35,RPL36,RPL22L1	25/94
ENSG00000053108.17	FSTL4	1.76039	-0.94835	2.88248	0.00549986	0.0317063	-2.33835	0.297462	no		1_Member	Reactome Gene Sets	R-HSA-72764	Eukaryotic Translation Termination	-18.8602	-15.5582	3921,6137,6141,6142,6152,6154,6155,6158,6161,6167,6168,6169,6170,6181,6187,6202,6210,6223,6224,6227,6231,9045,11224,25873,200916	RPSA,RPL13,RPL18,RPL18A,RPL24,RPL26,RPL27,RPL28,RPL32,RPL37,RPL37A,RPL38,RPL39,RPLP2,RPS2,RPS8,RPS15A,RPS19,RPS20,RPS21,RPS26,RPL14,RPL35,RPL36,RPL22L1	25/94
ENSG00000132563.16	REEP2	1.71018	-1.41454	2.96813	0.00432716	0.0269747	-2.11868	0.374502	no		1_Member	Reactome Gene Sets	R-HSA-975956	Nonsense Mediated Decay (NMD) independent of the Exon Junction Complex (EJC)	-18.6159	-15.3517	3921,6137,6141,6142,6152,6154,6155,6158,6161,6167,6168,6169,6170,6181,6187,6202,6210,6223,6224,6227,6231,9045,11224,25873,200916	RPSA,RPL13,RPL18,RPL18A,RPL24,RPL26,RPL27,RPL28,RPL32,RPL37,RPL37A,RPL38,RPL39,RPLP2,RPS2,RPS8,RPS15A,RPS19,RPS20,RPS21,RPS26,RPL14,RPL35,RPL36,RPL22L1	25/96
ENSG00000241431.1	RPL37P6	1.69296	-1.85542	3.98627	0.000187658	0.00337833	0.670762	0.511313	no		1_Member	WikiPathways	WP477	Cytoplasmic ribosomal proteins	-18.4124	-15.183	3921,6137,6141,6142,6152,6154,6155,6158,6161,6167,6168,6169,6170,6181,6187,6202,6210,6223,6224,6227,6231,9045,11224,25873	RPSA,RPL13,RPL18,RPL18A,RPL24,RPL26,RPL27,RPL28,RPL32,RPL37,RPL37A,RPL38,RPL39,RPLP2,RPS2,RPS8,RPS15A,RPS19,RPS20,RPS21,RPS26,RPL14,RPL35,RPL36	24/88
ENSG00000107833.10	NPM3	1.68229	3.1744	5.41923	1.16717e-06	0.00017112	5.24558	0.329678	no		1_Member	Reactome Gene Sets	R-HSA-72613	Eukaryotic Translation Initiation	-18.2605	-15.0986	1973,1978,3921,6137,6141,6142,6152,6154,6155,6158,6161,6167,6168,6169,6170,6181,6187,6202,6210,6223,6224,6227,6231,9045,11224,25873,200916	EIF4A1,EIF4EBP1,RPSA,RPL13,RPL18,RPL18A,RPL24,RPL26,RPL27,RPL28,RPL32,RPL37,RPL37A,RPL38,RPL39,RPLP2,RPS2,RPS8,RPS15A,RPS19,RPS20,RPS21,RPS26,RPL14,RPL35,RPL36,RPL22L1	27/120
ENSG00000262712.1	AC012676.1	1.67755	-1.57725	4.41201	4.4272e-05	0.00128521	1.96666	0.21642	no		1_Member	Reactome Gene Sets	R-HSA-72737	Cap-dependent Translation Initiation	-18.2605	-15.0986	1973,1978,3921,6137,6141,6142,6152,6154,6155,6158,6161,6167,6168,6169,6170,6181,6187,6202,6210,6223,6224,6227,6231,9045,11224,25873,200916	EIF4A1,EIF4EBP1,RPSA,RPL13,RPL18,RPL18A,RPL24,RPL26,RPL27,RPL28,RPL32,RPL37,RPL37A,RPL38,RPL39,RPLP2,RPS2,RPS8,RPS15A,RPS19,RPS20,RPS21,RPS26,RPL14,RPL35,RPL36,RPL22L1	27/120
ENSG00000101057.16	MYBL2	1.66312	3.53315	3.03165	0.00361246	0.0238208	-2.37796	0.496567	no		1_Member	Reactome Gene Sets	R-HSA-72766	Translation	-18.2379	-15.0986	1973,1978,3921,6137,6141,6142,6152,6154,6155,6158,6161,6167,6168,6169,6170,6181,6182,6183,6187,6202,6210,6223,6224,6227,6231,9045,10573,11224,23480,25873,51258,51264,54998,57176,64928,64960,64975,65993,90480,122704,200916	EIF4A1,EIF4EBP1,RPSA,RPL13,RPL18,RPL18A,RPL24,RPL26,RPL27,RPL28,RPL32,RPL37,RPL37A,RPL38,RPL39,RPLP2,MRPL12,MRPS12,RPS2,RPS8,RPS15A,RPS19,RPS20,RPS21,RPS26,RPL14,MRPL28,RPL35,SEC61G,RPL36,MRPL51,MRPL27,AURKAIP1,VARS2,MRPL14,MRPS15,MRPL41,MRPS34,GADD45GIP1,MRPL52,RPL22L1	41/311
ENSG00000276529.1	AP001505.1	1.65584	0.129099	4.4587	3.764e-05	0.00115002	2.10645	0.212531	no		1_Member	Reactome Gene Sets	R-HSA-156827	L13a-mediated translational silencing of Ceruloplasmin expression	-17.9717	-14.8587	1973,3921,6137,6141,6142,6152,6154,6155,6158,6161,6167,6168,6169,6170,6181,6187,6202,6210,6223,6224,6227,6231,9045,11224,25873,200916	EIF4A1,RPSA,RPL13,RPL18,RPL18A,RPL24,RPL26,RPL27,RPL28,RPL32,RPL37,RPL37A,RPL38,RPL39,RPLP2,RPS2,RPS8,RPS15A,RPS19,RPS20,RPS21,RPS26,RPL14,RPL35,RPL36,RPL22L1	26/112
ENSG00000229119.3	AC026403.1	1.62127	0.776773	3.76754	0.000383498	0.00534477	-0.0371977	0.272674	no		1_Member	Reactome Gene Sets	R-HSA-72689	Formation of a pool of free 40S subunits	-17.9196	-14.8315	3921,6137,6141,6142,6152,6154,6155,6158,6161,6167,6168,6169,6170,6181,6187,6202,6210,6223,6224,6227,6231,9045,11224,25873,200916	RPSA,RPL13,RPL18,RPL18A,RPL24,RPL26,RPL27,RPL28,RPL32,RPL37,RPL37A,RPL38,RPL39,RPLP2,RPS2,RPS8,RPS15A,RPS19,RPS20,RPS21,RPS26,RPL14,RPL35,RPL36,RPL22L1	25/102
ENSG00000277075.2	H2AC8	1.60103	0.236021	3.34451	0.00143857	0.0126638	-1.20973	0.255665	no		1_Member	Reactome Gene Sets	R-HSA-1799339	SRP-dependent cotranslational protein targeting to membrane	-17.8678	-14.8254	3921,6137,6141,6142,6152,6154,6155,6158,6161,6167,6168,6169,6170,6181,6187,6202,6210,6223,6224,6227,6231,9045,11224,23480,25873,200916	RPSA,RPL13,RPL18,RPL18A,RPL24,RPL26,RPL27,RPL28,RPL32,RPL37,RPL37A,RPL38,RPL39,RPLP2,RPS2,RPS8,RPS15A,RPS19,RPS20,RPS21,RPS26,RPL14,RPL35,SEC61G,RPL36,RPL22L1	26/113
ENSG00000160211.19	G6PD	1.59566	4.43779	3.66055	0.000539973	0.00669475	-0.665983	0.21636	no		1_Member	Reactome Gene Sets	R-HSA-72706	GTP hydrolysis and joining of the 60S ribosomal subunit	-17.8678	-14.8254	1973,3921,6137,6141,6142,6152,6154,6155,6158,6161,6167,6168,6169,6170,6181,6187,6202,6210,6223,6224,6227,6231,9045,11224,25873,200916	EIF4A1,RPSA,RPL13,RPL18,RPL18A,RPL24,RPL26,RPL27,RPL28,RPL32,RPL37,RPL37A,RPL38,RPL39,RPLP2,RPS2,RPS8,RPS15A,RPS19,RPS20,RPS21,RPS26,RPL14,RPL35,RPL36,RPL22L1	26/113
ENSG00000273066.5	AL355987.4	1.59033	-1.38108	3.21394	0.00212583	0.0165226	-1.49137	0.210645	no		1_Member	Reactome Gene Sets	R-HSA-168273	Influenza Viral RNA Transcription and Replication	-17.8149	-14.7937	3921,5435,5438,5439,6137,6141,6142,6152,6154,6155,6158,6161,6167,6168,6169,6170,6181,6187,6202,6210,6223,6224,6227,6231,9045,11224,25873,200916	RPSA,POLR2F,POLR2I,POLR2J,RPL13,RPL18,RPL18A,RPL24,RPL26,RPL27,RPL28,RPL32,RPL37,RPL37A,RPL38,RPL39,RPLP2,RPS2,RPS8,RPS15A,RPS19,RPS20,RPS21,RPS26,RPL14,RPL35,RPL36,RPL22L1	28/136
ENSG00000143429.10	LSP1P4	1.56715	-1.53074	2.73668	0.00819238	0.0414995	-2.67111	0.21199	no		1_Member	Reactome Gene Sets	R-HSA-927802	Nonsense-Mediated Decay (NMD)	-17.5629	-14.5812	3921,6137,6141,6142,6152,6154,6155,6158,6161,6167,6168,6169,6170,6181,6187,6202,6210,6223,6224,6227,6231,9045,11224,23293,25873,200916	RPSA,RPL13,RPL18,RPL18A,RPL24,RPL26,RPL27,RPL28,RPL32,RPL37,RPL37A,RPL38,RPL39,RPLP2,RPS2,RPS8,RPS15A,RPS19,RPS20,RPS21,RPS26,RPL14,RPL35,SMG6,RPL36,RPL22L1	26/116
ENSG00000143590.14	EFNA3	1.55611	0.363094	3.43603	0.0010885	0.0105934	-0.972762	0.21024	no		1_Member	Reactome Gene Sets	R-HSA-975957	Nonsense Mediated Decay (NMD) enhanced by the Exon Junction Complex (EJC)	-17.5629	-14.5812	3921,6137,6141,6142,6152,6154,6155,6158,6161,6167,6168,6169,6170,6181,6187,6202,6210,6223,6224,6227,6231,9045,11224,23293,25873,200916	RPSA,RPL13,RPL18,RPL18A,RPL24,RPL26,RPL27,RPL28,RPL32,RPL37,RPL37A,RPL38,RPL39,RPLP2,RPS2,RPS8,RPS15A,RPS19,RPS20,RPS21,RPS26,RPL14,RPL35,SMG6,RPL36,RPL22L1	26/116
ENSG00000273802.2	H2BC8	1.55235	-0.370489	3.3855	0.00127032	0.0117631	-1.08027	0.219342	no		1_Member	Reactome Gene Sets	R-HSA-168255	Influenza Infection	-17.1498	-14.1866	3303,3921,5435,5438,5439,6137,6141,6142,6152,6154,6155,6158,6161,6167,6168,6169,6170,6181,6187,6202,6210,6223,6224,6227,6231,9045,11224,25873,200916	HSPA1A,RPSA,POLR2F,POLR2I,POLR2J,RPL13,RPL18,RPL18A,RPL24,RPL26,RPL27,RPL28,RPL32,RPL37,RPL37A,RPL38,RPL39,RPLP2,RPS2,RPS8,RPS15A,RPS19,RPS20,RPS21,RPS26,RPL14,RPL35,RPL36,RPL22L1	29/156
ENSG00000274213.1	AC015912.3	1.55062	-1.93289	3.3292	0.00150664	0.0130156	-1.17681	0.21164	no		1_Member	Reactome Gene Sets	R-HSA-9711097	Cellular response to starvation	-17.0707	-14.1253	3921,6137,6141,6142,6152,6154,6155,6158,6161,6167,6168,6169,6170,6181,6187,6202,6210,6223,6224,6227,6231,9045,9296,11224,25873,57600,57761,200916,389541	RPSA,RPL13,RPL18,RPL18A,RPL24,RPL26,RPL27,RPL28,RPL32,RPL37,RPL37A,RPL38,RPL39,RPLP2,RPS2,RPS8,RPS15A,RPS19,RPS20,RPS21,RPS26,RPL14,ATP6V1F,RPL35,RPL36,FNIP2,TRIB3,RPL22L1,LAMTOR4	29/157
ENSG00000265688.2	MAFG-DT	1.54137	0.673424	3.1763	0.00237524	0.017775	-1.73429	0.272232	no		1_Member	Reactome Gene Sets	R-HSA-2408522	Selenoamino acid metabolism	-16.1951	-13.2667	3921,6137,6141,6142,6152,6154,6155,6158,6161,6167,6168,6169,6170,6181,6187,6202,6210,6223,6224,6227,6231,9045,11224,25873,200916	RPSA,RPL13,RPL18,RPL18A,RPL24,RPL26,RPL27,RPL28,RPL32,RPL37,RPL37A,RPL38,RPL39,RPLP2,RPS2,RPS8,RPS15A,RPS19,RPS20,RPS21,RPS26,RPL14,RPL35,RPL36,RPL22L1	25/119
ENSG00000110492.15	MDK	1.53915	6.22236	2.74137	0.0080897	0.0412253	-3.1758	0.252369	no		1_Member	Reactome Gene Sets	R-HSA-2262752	Cellular responses to stress	-15.135	-12.2229	475,898,1327,1337,1340,1347,1351,1460,1783,2113,2539,3012,3159,3303,3336,3921,4217,4306,5683,5691,5694,6095,6137,6141,6142,6152,6154,6155,6158,6161,6167,6168,6169,6170,6181,6187,6202,6210,6223,6224,6227,6231,6923,7295,7979,8204,8339,8970,9045,9296,10061,11224,25873,27338,51529,55766,57600,57761,112398,200916,389541	ATOX1,CCNE1,COX4I1,COX6A1,COX6B1,COX7A2,COX8A,CSNK2B,DYNC1LI2,ETS1,G6PD,H2AC8,HMGA1,HSPA1A,HSPE1,RPSA,MAP3K5,NR3C2,PSMA2,PSMB3,PSMB6,RORA,RPL13,RPL18,RPL18A,RPL24,RPL26,RPL27,RPL28,RPL32,RPL37,RPL37A,RPL38,RPL39,RPLP2,RPS2,RPS8,RPS15A,RPS19,RPS20,RPS21,RPS26,ELOB,TXN,SEM1,NRIP1,H2BC8,H2BC11,RPL14,ATP6V1F,ABCF2,RPL35,RPL36,UBE2S,ANAPC11,H2AJ,FNIP2,TRIB3,EGLN2,RPL22L1,LAMTOR4	61/790
ENSG00000218582.2	GAPDHP63	1.53674	-3.17899	3.35346	0.00140013	0.0124709	-1.07893	0.234756	no		1_Member	Reactome Gene Sets	R-HSA-6791226	Major pathway of rRNA processing in the nucleolus and cytosol	-14.2459	-11.3939	2091,3921,6137,6141,6142,6152,6154,6155,6158,6161,6167,6168,6169,6170,6181,6187,6202,6210,6223,6224,6227,6231,9045,10436,11224,25873,114049,200916	FBL,RPSA,RPL13,RPL18,RPL18A,RPL24,RPL26,RPL27,RPL28,RPL32,RPL37,RPL37A,RPL38,RPL39,RPLP2,RPS2,RPS8,RPS15A,RPS19,RPS20,RPS21,RPS26,RPL14,EMG1,RPL35,RPL36,BUD23,RPL22L1	28/184
ENSG00000095970.17	TREM2	1.53445	1.45264	3.74592	0.00041112	0.00559389	-0.149295	0.257165	no		1_Member	CORUM	CORUM:308	60S ribosomal subunit, cytoplasmic	-14.192	-11.3537	6137,6141,6142,6152,6154,6155,6158,6161,6167,6168,6169,6170,6181,9045,11224,25873	RPL13,RPL18,RPL18A,RPL24,RPL26,RPL27,RPL28,RPL32,RPL37,RPL37A,RPL38,RPL39,RPLP2,RPL14,RPL35,RPL36	16/47
ENSG00000241468.8	ATP5MF	1.52121	4.9249	5.6126	5.65664e-07	0.000110891	5.87893	0.227164	no		1_Member	GO Biological Processes	GO:0006412	translation	-14.134	-11.3091	1973,1984,3921,6137,6141,6142,6152,6154,6155,6158,6161,6167,6168,6169,6170,6181,6182,6183,6187,6202,6210,6223,6224,6227,6231,9045,9147,10573,11224,25873,26024,51258,51264,54998,55210,57176,64928,64960,64975,65993,90480,122704,200916	EIF4A1,EIF5A,RPSA,RPL13,RPL18,RPL18A,RPL24,RPL26,RPL27,RPL28,RPL32,RPL37,RPL37A,RPL38,RPL39,RPLP2,MRPL12,MRPS12,RPS2,RPS8,RPS15A,RPS19,RPS20,RPS21,RPS26,RPL14,NEMF,MRPL28,RPL35,RPL36,PTCD1,MRPL51,MRPL27,AURKAIP1,ATAD3A,VARS2,MRPL14,MRPS15,MRPL41,MRPS34,GADD45GIP1,MRPL52,RPL22L1	43/444
ENSG00000250982.2	GAPDHP35	1.50866	-0.446482	3.35645	0.00138751	0.0123965	-1.13543	0.210017	no		1_Member	GO Biological Processes	GO:0002181	cytoplasmic translation	-14.038	-11.226	1973,3921,6137,6141,6142,6152,6154,6155,6158,6161,6167,6168,6169,6170,6181,6187,6202,6210,6223,6224,6227,6231,9045,9147,11224,25873,200916	EIF4A1,RPSA,RPL13,RPL18,RPL18A,RPL24,RPL26,RPL27,RPL28,RPL32,RPL37,RPL37A,RPL38,RPL39,RPLP2,RPS2,RPS8,RPS15A,RPS19,RPS20,RPS21,RPS26,RPL14,NEMF,RPL35,RPL36,RPL22L1	27/173
ENSG00000181649.8	PHLDA2	1.50672	1.6341	3.24464	0.00194086	0.0155171	-1.61512	0.215476	no		1_Member	Reactome Gene Sets	R-HSA-8868773	rRNA processing in the nucleus and cytosol	-13.6481	-10.861	2091,3921,6137,6141,6142,6152,6154,6155,6158,6161,6167,6168,6169,6170,6181,6187,6202,6210,6223,6224,6227,6231,9045,10436,11224,25873,114049,200916	FBL,RPSA,RPL13,RPL18,RPL18A,RPL24,RPL26,RPL27,RPL28,RPL32,RPL37,RPL37A,RPL38,RPL39,RPLP2,RPS2,RPS8,RPS15A,RPS19,RPS20,RPS21,RPS26,RPL14,EMG1,RPL35,RPL36,BUD23,RPL22L1	28/194
ENSG00000160867.15	FGFR4	1.49693	6.9579	2.75855	0.00772322	0.0398423	-3.11908	0.448124	no		1_Member	Reactome Gene Sets	R-HSA-72312	rRNA processing	-12.716	-9.98535	2091,3921,6137,6141,6142,6152,6154,6155,6158,6161,6167,6168,6169,6170,6181,6187,6202,6210,6223,6224,6227,6231,9045,10436,11224,25873,114049,200916	FBL,RPSA,RPL13,RPL18,RPL18A,RPL24,RPL26,RPL27,RPL28,RPL32,RPL37,RPL37A,RPL38,RPL39,RPLP2,RPS2,RPS8,RPS15A,RPS19,RPS20,RPS21,RPS26,RPL14,EMG1,RPL35,RPL36,BUD23,RPL22L1	28/211
ENSG00000228232.1	GAPDHP1	1.48992	1.73399	2.66758	0.00985197	0.0472919	-3.00468	0.57225	no		1_Member	KEGG Pathway	hsa05171	Coronavirus disease - COVID-19	-12.189	-9.50838	721,730,3921,5295,6137,6141,6142,6152,6154,6155,6158,6161,6167,6168,6169,6170,6181,6187,6202,6210,6223,6224,6227,6231,7098,9045,11224,25873,200916	C4B,C7,RPSA,PIK3R1,RPL13,RPL18,RPL18A,RPL24,RPL26,RPL27,RPL28,RPL32,RPL37,RPL37A,RPL38,RPL39,RPLP2,RPS2,RPS8,RPS15A,RPS19,RPS20,RPS21,RPS26,TLR3,RPL14,RPL35,RPL36,RPL22L1	29/238
ENSG00000137825.11	ITPKA	1.47514	1.89244	2.65799	0.0101054	0.0480488	-3.10183	0.2112	no		1_Member	Reactome Gene Sets	R-HSA-71291	Metabolism of amino acids and derivatives	-10.6022	-7.99918	1152,3921,5683,5691,5694,6137,6141,6142,6152,6154,6155,6158,6161,6167,6168,6169,6170,6181,6187,6202,6210,6223,6224,6227,6231,6535,6723,7979,9045,11224,25873,196743,200916	CKB,RPSA,PSMA2,PSMB3,PSMB6,RPL13,RPL18,RPL18A,RPL24,RPL26,RPL27,RPL28,RPL32,RPL37,RPL37A,RPL38,RPL39,RPLP2,RPS2,RPS8,RPS15A,RPS19,RPS20,RPS21,RPS26,SLC6A8,SRM,SEM1,RPL14,RPL35,RPL36,PAOX,RPL22L1	33/352
ENSG00000197696.10	NMB	1.47309	1.60981	4.03879	0.000157606	0.0030272	0.694747	0.411544	no		1_Member	CORUM	CORUM:3055	Nop56p-associated pre-rRNA complex	-10.346	-7.75077	2091,6137,6141,6142,6152,6154,6155,6158,6161,6168,6170,6181,6187,6202,6210,9045,11224,25873	FBL,RPL13,RPL18,RPL18A,RPL24,RPL26,RPL27,RPL28,RPL32,RPL37A,RPL39,RPLP2,RPS2,RPS8,RPS15A,RPL14,RPL35,RPL36	18/104
ENSG00000260136.6	AC008915.2	1.45472	-0.618163	4.94088	6.77874e-06	0.000428542	3.68033	0.210414	no		1_Member	CORUM	CORUM:5380	TRBP containing complex (DICER, RPL7A, EIF6, MOV10 and subunits of the 60S ribosomal particle)	-8.48424	-6.04693	6137,6142,6155,6158,6161,6168,6181,9045,25873	RPL13,RPL18A,RPL27,RPL28,RPL32,RPL37A,RPLP2,RPL14,RPL36	9/25
ENSG00000108309.14	RUNDC3A	1.4526	-2.19804	2.69315	0.0092051	0.0451048	-2.7323	0.211914	no		1_Member	Reactome Gene Sets	R-HSA-8953854	Metabolism of RNA	-8.48185	-6.04693	1973,2091,3303,3315,3921,5435,5438,5439,5683,5691,5694,6137,6141,6142,6152,6154,6155,6158,6161,6167,6168,6169,6170,6181,6187,6202,6210,6223,6224,6227,6231,6628,6633,7979,9045,9130,10248,10436,11224,23019,23293,25873,81892,83443,114049,200916	EIF4A1,FBL,HSPA1A,HSPB1,RPSA,POLR2F,POLR2I,POLR2J,PSMA2,PSMB3,PSMB6,RPL13,RPL18,RPL18A,RPL24,RPL26,RPL27,RPL28,RPL32,RPL37,RPL37A,RPL38,RPL39,RPLP2,RPS2,RPS8,RPS15A,RPS19,RPS20,RPS21,RPS26,SNRPB,SNRPD2,SEM1,RPL14,FAM50A,POP7,EMG1,RPL35,CNOT1,SMG6,RPL36,SLIRP,SF3B5,BUD23,RPL22L1	46/737
ENSG00000160606.11	TLCD1	1.45211	3.02004	4.49493	3.31716e-05	0.00106635	2.06227	0.209911	no		1_Member	Reactome Gene Sets	R-HSA-9754678	SARS-CoV-2 modulates host translation machinery	-6.55208	-4.18639	3921,6187,6202,6210,6223,6224,6227,6231,6628,6633	RPSA,RPS2,RPS8,RPS15A,RPS19,RPS20,RPS21,RPS26,SNRPB,SNRPD2	10/51
ENSG00000286729.1	AC137695.3	1.44846	-2.26078	4.05126	0.000151182	0.00295675	0.862186	0.220011	no		1_Member	CORUM	CORUM:338	40S ribosomal subunit, cytoplasmic	-6.32976	-3.98198	3921,6187,6202,6210,6223,6224,6227,6231	RPSA,RPS2,RPS8,RPS15A,RPS19,RPS20,RPS21,RPS26	8/31
ENSG00000100162.15	CENPM	1.4482	1.96479	3.57633	0.000704332	0.00800088	-0.706108	0.323787	no		1_Member	CORUM	CORUM:305	40S ribosomal subunit, cytoplasmic	-6.10244	-3.77606	3921,6187,6202,6210,6223,6224,6227,6231	RPSA,RPS2,RPS8,RPS15A,RPS19,RPS20,RPS21,RPS26	8/33
ENSG00000244187.8	TMEM141	1.43535	4.26277	3.98877	0.000186106	0.00336825	0.347161	0.227632	no		1_Member	Reactome Gene Sets	R-HSA-72662	Activation of the mRNA upon binding of the cap-binding complex and eIFs, and subsequent binding to 43S	-5.86457	-3.58364	1973,1978,3921,6187,6202,6210,6223,6224,6227,6231	EIF4A1,EIF4EBP1,RPSA,RPS2,RPS8,RPS15A,RPS19,RPS20,RPS21,RPS26	10/60
ENSG00000085831.15	TTC39A	1.43508	2.02697	2.72853	0.00837389	0.0421466	-2.99922	0.210991	no		1_Member	Reactome Gene Sets	R-HSA-9735869	SARS-CoV-1 modulates host translation machinery	-5.69463	-3.44464	3921,6187,6202,6210,6223,6224,6227,6231	RPSA,RPS2,RPS8,RPS15A,RPS19,RPS20,RPS21,RPS26	8/37
ENSG00000243449.6	C4orf48	1.40181	-0.473453	2.92487	0.00488679	0.0293423	-2.28709	0.267583	no		1_Member	Reactome Gene Sets	R-HSA-72649	Translation initiation complex formation	-5.00783	-2.82877	1973,3921,6187,6202,6210,6223,6224,6227,6231	EIF4A1,RPSA,RPS2,RPS8,RPS15A,RPS19,RPS20,RPS21,RPS26	9/59
ENSG00000124140.14	SLC12A5	1.39364	-1.85115	3.13203	0.00270367	0.019435	-1.68806	0.211568	no		1_Member	Reactome Gene Sets	R-HSA-72702	Ribosomal scanning and start codon recognition	-5.00783	-2.82877	1973,3921,6187,6202,6210,6223,6224,6227,6231	EIF4A1,RPSA,RPS2,RPS8,RPS15A,RPS19,RPS20,RPS21,RPS26	9/59
ENSG00000167900.12	TK1	1.39057	4.59219	4.49567	3.30857e-05	0.00106635	1.97027	0.213654	no		1_Member	Reactome Gene Sets	R-HSA-72695	Formation of the ternary complex, and subsequently, the 43S complex	-4.54076	-2.4379	3921,6187,6202,6210,6223,6224,6227,6231	RPSA,RPS2,RPS8,RPS15A,RPS19,RPS20,RPS21,RPS26	8/52
ENSG00000164611.13	PTTG1	1.38577	3.48568	3.58147	0.000693066	0.00794822	-0.839534	0.483404	no		1_Member	Reactome Gene Sets	R-HSA-9692914	SARS-CoV-1-host interactions	-3.33151	-1.42585	3921,6187,6202,6210,6223,6224,6227,6231,29108	RPSA,RPS2,RPS8,RPS15A,RPS19,RPS20,RPS21,RPS26,PYCARD	9/96
ENSG00000106333.13	PCOLCE	1.38012	4.57907	2.70292	0.00896837	0.0442897	-3.26905	0.211563	no		1_Member	GO Biological Processes	GO:0042254	ribosome biogenesis	-2.87443	-1.08853	2091,3921,6152,6154,6155,6169,6202,6210,6223,6227,9045,10248,10360,10436,11224,51491,114049	FBL,RPSA,RPL24,RPL26,RPL27,RPL38,RPS8,RPS15A,RPS19,RPS21,RPL14,POP7,NPM3,EMG1,RPL35,NOP16,BUD23	17/311
ENSG00000175279.22	CENPS	1.37471	-0.511583	4.62269	2.11719e-05	0.000812685	2.63977	0.494788	no		1_Member	Reactome Gene Sets	R-HSA-9705683	SARS-CoV-2-host interactions	-2.45719	-0.801311	3921,6187,6202,6210,6223,6224,6227,6231,6628,6633,9632,9871	RPSA,RPS2,RPS8,RPS15A,RPS19,RPS20,RPS21,RPS26,SNRPB,SNRPD2,SEC24C,SEC24D	12/203
ENSG00000117399.14	CDC20	1.37204	3.42131	3.08519	0.0030972	0.0214176	-2.22477	0.416459	no		1_Member	GO Biological Processes	GO:0006364	rRNA processing	-2.2132	-0.639165	2091,6154,6155,6202,6223,6227,9045,10248,10360,10436,11224,114049	FBL,RPL26,RPL27,RPS8,RPS19,RPS21,RPL14,POP7,NPM3,EMG1,RPL35,BUD23	12/218
ENSG00000114646.10	CSPG5	1.36347	-0.562466	2.77537	0.00737924	0.0387503	-2.61602	0.485325	no		1_Member	Reactome Gene Sets	R-HSA-9678108	SARS-CoV-1 Infection	-2.16044	-0.600221	3921,6187,6202,6210,6223,6224,6227,6231,29108	RPSA,RPS2,RPS8,RPS15A,RPS19,RPS20,RPS21,RPS26,PYCARD	9/142
ENSG00000275632.1	AL035461.2	1.36114	-1.75989	3.40321	0.00120356	0.0113447	-0.980606	0.214344	no		2_Summary	KEGG Pathway	hsa00190	Oxidative phosphorylation	-14.5972	-11.701	514,516,521,539,1327,1337,1340,1347,1351,1537,4694,4696,4704,4708,4713,4714,4716,4725,4726,7381,7388,9296,9551,29796,54539,113,4217,5592,6655,28958,284184,353500,2023,2647,5210,7167,7349,113115,84300,192286,440957,100303755,84833,317,5435,5438,5439,5683,5691,5694,7979,9706,25981,55102,730,775,1460,3303,5295,5894,7482,8325,27123,55851,5255,9365,79660,221395,2539,7425,1545,7295,9782,10452,400916,81…	ATP5F1E,ATP5MC1,ATP5ME,ATP5PO,COX4I1,COX6A1,COX6B1,COX7A2,COX8A,CYC1,NDUFA1,NDUFA3,NDUFA9,NDUFB2,NDUFB7,NDUFB8,NDUFB10,NDUFS5,NDUFS6,UQCRB,UQCRH,ATP6V1F,ATP5MF,UQCR10,NDUFB11,ADCY7,MAP3K5,PRKG1,SOS2,COA3,NDUFAF8,BMP8A,ENO1,BLOC1S1,PFKFB4,TPI1,UCN,MTFR2,UQCC2,HIGD2A,UQCC5,PET117,ATP5MK,APAF1,POLR2F,POLR2I,POLR2J,PSMA2,PSMB3,PSMB6,SEM1,ULK2,DNAH1,ATG2B,C7,CACNA1C,CSNK2B,HSPA1A,PIK3R1,RAF1,WNT2B,FZD…	121/-
ENSG00000231747.1	AC079922.1	1.3571	-0.180551	4.33729	5.73114e-05	0.00151879	1.72781	0.2168	no		2_Member	KEGG Pathway	hsa00190	Oxidative phosphorylation	-14.5972	-11.701	514,516,521,539,1327,1337,1340,1347,1351,1537,4694,4696,4704,4708,4713,4714,4716,4725,4726,7381,7388,9296,9551,29796,54539	ATP5F1E,ATP5MC1,ATP5ME,ATP5PO,COX4I1,COX6A1,COX6B1,COX7A2,COX8A,CYC1,NDUFA1,NDUFA3,NDUFA9,NDUFB2,NDUFB7,NDUFB8,NDUFB10,NDUFS5,NDUFS6,UQCRB,UQCRH,ATP6V1F,ATP5MF,UQCR10,NDUFB11	25/138
ENSG00000186891.14	TNFRSF18	1.35654	-0.128419	3.02404	0.00369183	0.0241682	-2.05236	0.467902	no		2_Member	WikiPathways	WP111	Electron transport chain OXPHOS system in mitochondria	-14.3031	-11.4221	514,516,521,539,1327,1337,1340,1347,1351,4694,4696,4704,4708,4713,4714,4716,4725,4726,7381,7388,9551,29796	ATP5F1E,ATP5MC1,ATP5ME,ATP5PO,COX4I1,COX6A1,COX6B1,COX7A2,COX8A,NDUFA1,NDUFA3,NDUFA9,NDUFB2,NDUFB7,NDUFB8,NDUFB10,NDUFS5,NDUFS6,UQCRB,UQCRH,ATP5MF,UQCR10	22/105
ENSG00000166578.10	IQCD	1.3541	-0.46374	2.99317	0.00403095	0.0257191	-2.10524	0.214781	no		2_Member	GO Biological Processes	GO:0006119	oxidative phosphorylation	-14.2853	-11.419	514,521,539,1327,1337,1340,1347,1351,1537,4694,4696,4704,4708,4713,4714,4716,4725,4726,7381,7388,9551,29796,54539	ATP5F1E,ATP5ME,ATP5PO,COX4I1,COX6A1,COX6B1,COX7A2,COX8A,CYC1,NDUFA1,NDUFA3,NDUFA9,NDUFB2,NDUFB7,NDUFB8,NDUFB10,NDUFS5,NDUFS6,UQCRB,UQCRH,ATP5MF,UQCR10,NDUFB11	23/117
ENSG00000103253.19	HAGHL	1.35167	-0.0528902	3.40201	0.00120797	0.0113652	-1.06791	0.221914	no		2_Member	KEGG Pathway	hsa04714	Thermogenesis	-13.9387	-11.1393	113,514,516,521,539,1327,1337,1340,1347,1351,1537,4217,4694,4696,4704,4708,4713,4714,4716,4725,4726,5592,6655,7381,7388,9551,28958,29796,54539,284184,353500	ADCY7,ATP5F1E,ATP5MC1,ATP5ME,ATP5PO,COX4I1,COX6A1,COX6B1,COX7A2,COX8A,CYC1,MAP3K5,NDUFA1,NDUFA3,NDUFA9,NDUFB2,NDUFB7,NDUFB8,NDUFB10,NDUFS5,NDUFS6,PRKG1,SOS2,UQCRB,UQCRH,ATP5MF,COA3,UQCR10,NDUFB11,NDUFAF8,BMP8A	31/235
ENSG00000283196.2	LSP1P5	1.3432	-0.374774	3.19872	0.00222356	0.0170674	-1.57429	0.434369	no		2_Member	GO Biological Processes	GO:0009060	aerobic respiration	-13.6026	-10.8274	514,521,539,1327,1337,1340,1347,1351,1537,2023,2647,4694,4696,4704,4708,4713,4714,4716,4725,4726,5210,7167,7349,7381,7388,9551,29796,54539,113115	ATP5F1E,ATP5ME,ATP5PO,COX4I1,COX6A1,COX6B1,COX7A2,COX8A,CYC1,ENO1,BLOC1S1,NDUFA1,NDUFA3,NDUFA9,NDUFB2,NDUFB7,NDUFB8,NDUFB10,NDUFS5,NDUFS6,PFKFB4,TPI1,UCN,UQCRB,UQCRH,ATP5MF,UQCR10,NDUFB11,MTFR2	29/210
ENSG00000184207.9	PGP	1.33253	3.98093	5.94649	1.59671e-07	6.67027e-05	7.12351	0.32954	no		2_Member	Reactome Gene Sets	R-HSA-611105	Respiratory electron transport	-13.2515	-10.4879	1327,1337,1340,1347,1351,1537,4694,4696,4704,4708,4713,4714,4716,4725,4726,7381,7388,28958,29796,54539,84300,192286,284184,440957,100303755	COX4I1,COX6A1,COX6B1,COX7A2,COX8A,CYC1,NDUFA1,NDUFA3,NDUFA9,NDUFB2,NDUFB7,NDUFB8,NDUFB10,NDUFS5,NDUFS6,UQCRB,UQCRH,COA3,UQCR10,NDUFB11,UQCC2,HIGD2A,NDUFAF8,UQCC5,PET117	25/157
ENSG00000170469.11	SPATA24	1.32904	0.990695	5.37738	1.364e-06	0.00018168	5.17962	0.210456	no		2_Member	Reactome Gene Sets	R-HSA-1428517	Aerobic respiration and respiratory electron transport	-12.8205	-10.0681	514,516,521,539,1327,1337,1340,1347,1351,1537,4694,4696,4704,4708,4713,4714,4716,4725,4726,7381,7388,9551,28958,29796,54539,84300,84833,192286,284184,440957,100303755	ATP5F1E,ATP5MC1,ATP5ME,ATP5PO,COX4I1,COX6A1,COX6B1,COX7A2,COX8A,CYC1,NDUFA1,NDUFA3,NDUFA9,NDUFB2,NDUFB7,NDUFB8,NDUFB10,NDUFS5,NDUFS6,UQCRB,UQCRH,ATP5MF,COA3,UQCR10,NDUFB11,UQCC2,ATP5MK,HIGD2A,NDUFAF8,UQCC5,PET117	31/258
ENSG00000205155.8	PSENEN	1.32798	3.4128	4.5743	2.51113e-05	0.000898291	2.29423	0.28097	no		2_Member	KEGG Pathway	hsa05016	Huntington disease	-12.7941	-10.0527	317,514,516,539,1327,1337,1340,1347,1351,1537,4217,4694,4696,4704,4708,4713,4714,4716,4725,4726,5435,5438,5439,5683,5691,5694,7381,7388,7979,9706,25981,29796,54539,55102	APAF1,ATP5F1E,ATP5MC1,ATP5PO,COX4I1,COX6A1,COX6B1,COX7A2,COX8A,CYC1,MAP3K5,NDUFA1,NDUFA3,NDUFA9,NDUFB2,NDUFB7,NDUFB8,NDUFB10,NDUFS5,NDUFS6,POLR2F,POLR2I,POLR2J,PSMA2,PSMB3,PSMB6,UQCRB,UQCRH,SEM1,ULK2,DNAH1,UQCR10,NDUFB11,ATG2B	34/311
ENSG00000241837.7	ATP5PO	1.3247	4.41227	4.62899	2.07052e-05	0.000806004	2.42343	0.311622	no		2_Member	KEGG Pathway	hsa05020	Prion disease	-12.6937	-9.97358	317,514,516,539,730,775,1327,1337,1340,1347,1351,1460,1537,3303,4694,4696,4704,4708,4713,4714,4716,4725,4726,5295,5683,5691,5694,7381,7388,7979,29796,54539	APAF1,ATP5F1E,ATP5MC1,ATP5PO,C7,CACNA1C,COX4I1,COX6A1,COX6B1,COX7A2,COX8A,CSNK2B,CYC1,HSPA1A,NDUFA1,NDUFA3,NDUFA9,NDUFB2,NDUFB7,NDUFB8,NDUFB10,NDUFS5,NDUFS6,PIK3R1,PSMA2,PSMB3,PSMB6,UQCRB,UQCRH,SEM1,UQCR10,NDUFB11	32/278
ENSG00000239559.2	RPL37P2	1.3234	-2.42928	3.25956	0.00185654	0.0150017	-1.33239	0.217203	no		2_Member	KEGG Pathway	hsa05010	Alzheimer disease	-12.6025	-9.89363	317,514,516,539,775,1327,1337,1340,1347,1351,1460,1537,4217,4694,4696,4704,4708,4713,4714,4716,4725,4726,5295,5683,5691,5694,5894,7381,7388,7482,7979,8325,9706,27123,29796,54539,55102,55851	APAF1,ATP5F1E,ATP5MC1,ATP5PO,CACNA1C,COX4I1,COX6A1,COX6B1,COX7A2,COX8A,CSNK2B,CYC1,MAP3K5,NDUFA1,NDUFA3,NDUFA9,NDUFB2,NDUFB7,NDUFB8,NDUFB10,NDUFS5,NDUFS6,PIK3R1,PSMA2,PSMB3,PSMB6,RAF1,UQCRB,UQCRH,WNT2B,SEM1,FZD8,ULK2,DKK2,UQCR10,NDUFB11,ATG2B,PSENEN	38/391
ENSG00000125971.17	DYNLRB1	1.31853	2.62192	4.01109	0.000172824	0.00321056	0.53284	0.561984	no		2_Member	GO Biological Processes	GO:0015980	energy derivation by oxidation of organic compounds	-12.5936	-9.89363	514,521,539,1327,1337,1340,1347,1351,1537,2023,2647,4694,4696,4704,4708,4713,4714,4716,4725,4726,5210,5255,7167,7349,7381,7388,9365,9551,29796,54539,55102,79660,113115,221395	ATP5F1E,ATP5ME,ATP5PO,COX4I1,COX6A1,COX6B1,COX7A2,COX8A,CYC1,ENO1,BLOC1S1,NDUFA1,NDUFA3,NDUFA9,NDUFB2,NDUFB7,NDUFB8,NDUFB10,NDUFS5,NDUFS6,PFKFB4,PHKA1,TPI1,UCN,UQCRB,UQCRH,KL,ATP5MF,UQCR10,NDUFB11,ATG2B,PPP1R3B,MTFR2,ADGRF5	34/316
ENSG00000179271.3	GADD45GIP1	1.3153	5.30201	4.60981	2.21575e-05	0.00083775	2.33883	0.249028	no		2_Member	GO Biological Processes	GO:0045333	cellular respiration	-12.189	-9.50838	514,521,539,1327,1337,1340,1347,1351,1537,2023,2647,4694,4696,4704,4708,4713,4714,4716,4725,4726,5210,7167,7349,7381,7388,9551,29796,54539,113115	ATP5F1E,ATP5ME,ATP5PO,COX4I1,COX6A1,COX6B1,COX7A2,COX8A,CYC1,ENO1,BLOC1S1,NDUFA1,NDUFA3,NDUFA9,NDUFB2,NDUFB7,NDUFB8,NDUFB10,NDUFS5,NDUFS6,PFKFB4,TPI1,UCN,UQCRB,UQCRH,ATP5MF,UQCR10,NDUFB11,MTFR2	29/238
ENSG00000126264.10	HCST	1.31452	-1.23392	3.05541	0.00337462	0.0227043	-1.90983	0.338624	no		2_Member	GO Biological Processes	GO:0006091	generation of precursor metabolites and energy	-11.6773	-9.00601	514,521,539,1327,1337,1340,1347,1351,1537,2023,2539,2647,4694,4696,4704,4708,4713,4714,4716,4725,4726,5210,5255,7167,7349,7381,7388,7425,9365,9551,29796,54539,55102,79660,113115,221395	ATP5F1E,ATP5ME,ATP5PO,COX4I1,COX6A1,COX6B1,COX7A2,COX8A,CYC1,ENO1,G6PD,BLOC1S1,NDUFA1,NDUFA3,NDUFA9,NDUFB2,NDUFB7,NDUFB8,NDUFB10,NDUFS5,NDUFS6,PFKFB4,PHKA1,TPI1,UCN,UQCRB,UQCRH,VGF,KL,ATP5MF,UQCR10,NDUFB11,ATG2B,PPP1R3B,MTFR2,ADGRF5	36/379
ENSG00000220749.4	RPL21P28	1.31414	-0.579502	3.44717	0.00105189	0.0103458	-0.895948	0.241786	no		2_Member	GO Biological Processes	GO:0019646	aerobic electron transport chain	-11.5425	-8.88037	1327,1337,1340,1347,1351,1537,4694,4696,4704,4708,4713,4714,4716,4725,4726,7381,7388,29796	COX4I1,COX6A1,COX6B1,COX7A2,COX8A,CYC1,NDUFA1,NDUFA3,NDUFA9,NDUFB2,NDUFB7,NDUFB8,NDUFB10,NDUFS5,NDUFS6,UQCRB,UQCRH,UQCR10	18/89
ENSG00000105613.10	MAST1	1.31223	0.250125	2.96173	0.00440594	0.0272914	-2.21322	0.284299	no		2_Member	GO Biological Processes	GO:0042775	mitochondrial ATP synthesis coupled electron transport	-11.2841	-8.63093	1327,1337,1340,1347,1351,1537,4694,4696,4704,4708,4713,4714,4716,4725,4726,7381,7388,29796	COX4I1,COX6A1,COX6B1,COX7A2,COX8A,CYC1,NDUFA1,NDUFA3,NDUFA9,NDUFB2,NDUFB7,NDUFB8,NDUFB10,NDUFS5,NDUFS6,UQCRB,UQCRH,UQCR10	18/92
ENSG00000106268.15	NUDT1	1.31024	2.99958	5.04586	4.62822e-06	0.000360441	3.93558	0.232181	no		2_Member	GO Biological Processes	GO:0042773	ATP synthesis coupled electron transport	-11.2003	-8.55588	1327,1337,1340,1347,1351,1537,4694,4696,4704,4708,4713,4714,4716,4725,4726,7381,7388,29796	COX4I1,COX6A1,COX6B1,COX7A2,COX8A,CYC1,NDUFA1,NDUFA3,NDUFA9,NDUFB2,NDUFB7,NDUFB8,NDUFB10,NDUFS5,NDUFS6,UQCRB,UQCRH,UQCR10	18/93
ENSG00000162062.15	TEDC2	1.30967	1.744	4.09415	0.00013097	0.00267439	0.872189	0.242369	no		2_Member	KEGG Pathway	hsa05208	Chemical carcinogenesis - reactive oxygen species	-11.144	-8.5082	514,516,539,1327,1337,1340,1347,1351,1537,1545,4217,4694,4696,4704,4708,4713,4714,4716,4725,4726,5295,5894,6655,7381,7388,29796,54539	ATP5F1E,ATP5MC1,ATP5PO,COX4I1,COX6A1,COX6B1,COX7A2,COX8A,CYC1,CYP1B1,MAP3K5,NDUFA1,NDUFA3,NDUFA9,NDUFB2,NDUFB7,NDUFB8,NDUFB10,NDUFS5,NDUFS6,PIK3R1,RAF1,SOS2,UQCRB,UQCRH,UQCR10,NDUFB11	27/227
ENSG00000188186.10	LAMTOR4	1.30955	5.58622	5.72918	3.64406e-07	8.94726e-05	6.29672	0.398641	no		2_Member	GO Biological Processes	GO:0015986	proton motive force-driven ATP synthesis	-10.8957	-8.2683	514,516,521,539,4694,4696,4704,4708,4713,4714,4716,4725,4726,9551,54539,84833	ATP5F1E,ATP5MC1,ATP5ME,ATP5PO,NDUFA1,NDUFA3,NDUFA9,NDUFB2,NDUFB7,NDUFB8,NDUFB10,NDUFS5,NDUFS6,ATP5MF,NDUFB11,ATP5MK	16/73
ENSG00000147155.11	EBP	1.30693	5.95242	3.67196	0.000520755	0.006559	-0.65999	0.211505	no		2_Member	KEGG Pathway	hsa05012	Parkinson disease	-10.7752	-8.15611	317,514,516,539,1327,1337,1340,1347,1351,1537,4217,4694,4696,4704,4708,4713,4714,4716,4725,4726,5683,5691,5694,7295,7381,7388,7979,29796,54539	APAF1,ATP5F1E,ATP5MC1,ATP5PO,COX4I1,COX6A1,COX6B1,COX7A2,COX8A,CYC1,MAP3K5,NDUFA1,NDUFA3,NDUFA9,NDUFB2,NDUFB7,NDUFB8,NDUFB10,NDUFS5,NDUFS6,PSMA2,PSMB3,PSMB6,TXN,UQCRB,UQCRH,SEM1,UQCR10,NDUFB11	29/271
ENSG00000137970.7	RPL7P9	1.30643	2.21966	4.02028	0.000167622	0.00314836	0.598135	0.221377	no		2_Member	KEGG Pathway	hsa05014	Amyotrophic lateral sclerosis	-10.634	-8.02295	317,514,516,539,1327,1337,1340,1347,1351,1537,4217,4694,4696,4704,4708,4713,4714,4716,4725,4726,5683,5691,5694,7381,7388,7979,9706,9782,10452,25981,29796,54539,55102,400916	APAF1,ATP5F1E,ATP5MC1,ATP5PO,COX4I1,COX6A1,COX6B1,COX7A2,COX8A,CYC1,MAP3K5,NDUFA1,NDUFA3,NDUFA9,NDUFB2,NDUFB7,NDUFB8,NDUFB10,NDUFS5,NDUFS6,PSMA2,PSMB3,PSMB6,UQCRB,UQCRH,SEM1,ULK2,MATR3,TOMM40,DNAH1,UQCR10,NDUFB11,ATG2B,CHCHD10	34/371
ENSG00000089685.15	BIRC5	1.30297	3.90841	3.03709	0.00355664	0.0235251	-2.39042	0.211846	no		2_Member	GO Biological Processes	GO:0022904	respiratory electron transport chain	-9.99389	-7.40636	1327,1337,1340,1347,1351,1537,4694,4696,4704,4708,4713,4714,4716,4725,4726,7381,7388,29796	COX4I1,COX6A1,COX6B1,COX7A2,COX8A,CYC1,NDUFA1,NDUFA3,NDUFA9,NDUFB2,NDUFB7,NDUFB8,NDUFB10,NDUFS5,NDUFS6,UQCRB,UQCRH,UQCR10	18/109
ENSG00000286408.1	AC113410.4	1.30289	-0.720023	4.19389	9.35545e-05	0.00211839	1.28967	0.218366	no		2_Member	WikiPathways	WP4396	Nonalcoholic fatty liver disease	-9.92442	-7.34444	1327,1337,1340,1347,1351,1537,4217,4694,4696,4704,4708,4713,4714,4716,4725,4726,5295,7381,7388,29796,54539	COX4I1,COX6A1,COX6B1,COX7A2,COX8A,CYC1,MAP3K5,NDUFA1,NDUFA3,NDUFA9,NDUFB2,NDUFB7,NDUFB8,NDUFB10,NDUFS5,NDUFS6,PIK3R1,UQCRB,UQCRH,UQCR10,NDUFB11	21/154
ENSG00000124635.9	H2BC11	1.29587	-0.615777	2.69472	0.00916654	0.0449699	-2.86158	0.249429	no		2_Member	KEGG Pathway	hsa05022	Pathways of neurodegeneration - multiple diseases	-9.84706	-7.27569	317,514,516,539,775,1327,1337,1340,1347,1351,1460,1537,4217,4694,4696,4704,4708,4713,4714,4716,4725,4726,5683,5691,5694,5894,7381,7388,7482,7979,8325,9706,10452,25981,27123,29796,54539,55102	APAF1,ATP5F1E,ATP5MC1,ATP5PO,CACNA1C,COX4I1,COX6A1,COX6B1,COX7A2,COX8A,CSNK2B,CYC1,MAP3K5,NDUFA1,NDUFA3,NDUFA9,NDUFB2,NDUFB7,NDUFB8,NDUFB10,NDUFS5,NDUFS6,PSMA2,PSMB3,PSMB6,RAF1,UQCRB,UQCRH,WNT2B,SEM1,FZD8,ULK2,TOMM40,DNAH1,DKK2,UQCR10,NDUFB11,ATG2B	38/483
ENSG00000048162.21	NOP16	1.29409	3.56045	5.75058	3.36065e-07	8.66921e-05	6.42733	0.25186	no		2_Member	GO Biological Processes	GO:1902600	proton transmembrane transport	-9.83656	-7.27569	514,516,521,539,1327,1340,1347,1351,1537,4694,4696,4704,4708,4713,4714,4716,4725,4726,7388,9296,9551,29796,81031	ATP5F1E,ATP5MC1,ATP5ME,ATP5PO,COX4I1,COX6B1,COX7A2,COX8A,CYC1,NDUFA1,NDUFA3,NDUFA9,NDUFB2,NDUFB7,NDUFB8,NDUFB10,NDUFS5,NDUFS6,UQCRH,ATP6V1F,ATP5MF,UQCR10,SLC2A10	23/188
ENSG00000108106.14	UBE2S	1.28968	3.54413	4.32139	6.0534e-05	0.00156949	1.45833	0.22005	no		2_Member	KEGG Pathway	hsa05415	Diabetic cardiomyopathy	-9.83377	-7.27569	514,516,539,1327,1337,1340,1347,1351,1537,2539,4694,4696,4704,4708,4713,4714,4716,4725,4726,5295,7381,7388,29796,54539	ATP5F1E,ATP5MC1,ATP5PO,COX4I1,COX6A1,COX6B1,COX7A2,COX8A,CYC1,G6PD,NDUFA1,NDUFA3,NDUFA9,NDUFB2,NDUFB7,NDUFB8,NDUFB10,NDUFS5,NDUFS6,PIK3R1,UQCRB,UQCRH,UQCR10,NDUFB11	24/205
ENSG00000148291.10	SURF2	1.28938	3.21496	4.97987	5.88468e-06	0.000401083	3.69417	0.290572	no		2_Member	GO Biological Processes	GO:0009141	nucleoside triphosphate metabolic process	-9.80916	-7.25814	514,516,521,539,1841,2023,3303,3704,4694,4696,4704,4708,4713,4714,4716,4725,4726,5210,7167,9551,51715,54539,79077,84833,168537	ATP5F1E,ATP5MC1,ATP5ME,ATP5PO,DTYMK,ENO1,HSPA1A,ITPA,NDUFA1,NDUFA3,NDUFA9,NDUFB2,NDUFB7,NDUFB8,NDUFB10,NDUFS5,NDUFS6,PFKFB4,TPI1,ATP5MF,RAB23,NDUFB11,DCTPP1,ATP5MK,GIMAP7	25/223
ENSG00000106211.10	HSPB1	1.27994	8.46705	4.65097	1.9156e-05	0.000773031	2.54809	0.213828	no		2_Member	KEGG Pathway	hsa04932	Non-alcoholic fatty liver disease	-9.76492	-7.22085	1327,1337,1340,1347,1351,1537,4217,4694,4696,4704,4708,4713,4714,4716,4725,4726,5295,7381,7388,29796,54539	COX4I1,COX6A1,COX6B1,COX7A2,COX8A,CYC1,MAP3K5,NDUFA1,NDUFA3,NDUFA9,NDUFB2,NDUFB7,NDUFB8,NDUFB10,NDUFS5,NDUFS6,PIK3R1,UQCRB,UQCRH,UQCR10,NDUFB11	21/157
ENSG00000178999.13	AURKB	1.27629	2.3271	3.16718	0.00243967	0.0180793	-1.89628	0.470024	no		2_Member	GO Biological Processes	GO:0006754	ATP biosynthetic process	-9.75659	-7.21936	514,516,521,539,4694,4696,4704,4708,4713,4714,4716,4725,4726,9551,54539,84833	ATP5F1E,ATP5MC1,ATP5ME,ATP5PO,NDUFA1,NDUFA3,NDUFA9,NDUFB2,NDUFB7,NDUFB8,NDUFB10,NDUFS5,NDUFS6,ATP5MF,NDUFB11,ATP5MK	16/86
ENSG00000134419.15	RPS15A	1.27584	5.27114	4.85178	9.35086e-06	0.000520348	3.16706	0.228072	no		2_Member	GO Biological Processes	GO:0042776	proton motive force-driven mitochondrial ATP synthesis	-9.60045	-7.06995	514,521,539,4694,4696,4704,4708,4713,4714,4716,4725,4726,9551,54539	ATP5F1E,ATP5ME,ATP5PO,NDUFA1,NDUFA3,NDUFA9,NDUFB2,NDUFB7,NDUFB8,NDUFB10,NDUFS5,NDUFS6,ATP5MF,NDUFB11	14/64
ENSG00000183978.8	COA3	1.27531	6.0024	4.8996	7.87011e-06	0.000466236	3.33603	0.377188	no		2_Member	GO Biological Processes	GO:0019693	ribose phosphate metabolic process	-9.40381	-6.87995	113,353,514,516,521,539,957,2023,2539,2977,3303,3704,4694,4696,4704,4708,4713,4714,4716,4725,4726,5210,6095,7167,9551,22978,51715,54539,84833,168537	ADCY7,APRT,ATP5F1E,ATP5MC1,ATP5ME,ATP5PO,ENTPD5,ENO1,G6PD,GUCY1A2,HSPA1A,ITPA,NDUFA1,NDUFA3,NDUFA9,NDUFB2,NDUFB7,NDUFB8,NDUFB10,NDUFS5,NDUFS6,PFKFB4,RORA,TPI1,ATP5MF,NT5C2,RAB23,NDUFB11,ATP5MK,GIMAP7	30/329
ENSG00000108786.11	HSD17B1	1.27464	-1.07589	3.4507	0.00104052	0.0102587	-0.870615	0.210148	no		2_Member	GO Biological Processes	GO:0022900	electron transport chain	-9.34643	-6.82909	1327,1337,1340,1347,1351,1537,4694,4696,4704,4708,4713,4714,4716,4725,4726,7381,7388,29796	COX4I1,COX6A1,COX6B1,COX7A2,COX8A,CYC1,NDUFA1,NDUFA3,NDUFA9,NDUFB2,NDUFB7,NDUFB8,NDUFB10,NDUFS5,NDUFS6,UQCRB,UQCRH,UQCR10	18/119
ENSG00000169020.10	ATP5ME	1.2739	3.24488	3.58058	0.000695001	0.0079577	-0.819991	0.330085	no		2_Member	GO Biological Processes	GO:0009205	purine ribonucleoside triphosphate metabolic process	-9.29617	-6.78527	514,516,521,539,2023,3303,3704,4694,4696,4704,4708,4713,4714,4716,4725,4726,5210,7167,9551,51715,54539,84833,168537	ATP5F1E,ATP5MC1,ATP5ME,ATP5PO,ENO1,HSPA1A,ITPA,NDUFA1,NDUFA3,NDUFA9,NDUFB2,NDUFB7,NDUFB8,NDUFB10,NDUFS5,NDUFS6,PFKFB4,TPI1,ATP5MF,RAB23,NDUFB11,ATP5MK,GIMAP7	23/200
ENSG00000124466.9	LYPD3	1.27267	-0.377835	3.23449	0.00200024	0.0158487	-1.48411	0.209984	no		2_Member	GO Biological Processes	GO:0009150	purine ribonucleotide metabolic process	-9.01486	-6.5103	113,353,514,516,521,539,2023,2977,3303,3704,4694,4696,4704,4708,4713,4714,4716,4725,4726,5210,6095,7167,9551,22978,51715,54539,84833,168537	ADCY7,APRT,ATP5F1E,ATP5MC1,ATP5ME,ATP5PO,ENO1,GUCY1A2,HSPA1A,ITPA,NDUFA1,NDUFA3,NDUFA9,NDUFB2,NDUFB7,NDUFB8,NDUFB10,NDUFS5,NDUFS6,PFKFB4,RORA,TPI1,ATP5MF,NT5C2,RAB23,NDUFB11,ATP5MK,GIMAP7	28/301
ENSG00000187840.5	EIF4EBP1	1.27105	4.82674	4.69373	1.6459e-05	0.000709414	2.62983	0.217342	no		2_Member	GO Biological Processes	GO:0009144	purine nucleoside triphosphate metabolic process	-8.99995	-6.5078	514,516,521,539,2023,3303,3704,4694,4696,4704,4708,4713,4714,4716,4725,4726,5210,7167,9551,51715,54539,84833,168537	ATP5F1E,ATP5MC1,ATP5ME,ATP5PO,ENO1,HSPA1A,ITPA,NDUFA1,NDUFA3,NDUFA9,NDUFB2,NDUFB7,NDUFB8,NDUFB10,NDUFS5,NDUFS6,PFKFB4,TPI1,ATP5MF,RAB23,NDUFB11,ATP5MK,GIMAP7	23/207
ENSG00000079462.8	PAFAH1B3	1.27013	2.96757	2.92879	0.00483344	0.029125	-2.59041	0.477372	no		2_Member	GO Biological Processes	GO:0009199	ribonucleoside triphosphate metabolic process	-8.99995	-6.5078	514,516,521,539,2023,3303,3704,4694,4696,4704,4708,4713,4714,4716,4725,4726,5210,7167,9551,51715,54539,84833,168537	ATP5F1E,ATP5MC1,ATP5ME,ATP5PO,ENO1,HSPA1A,ITPA,NDUFA1,NDUFA3,NDUFA9,NDUFB2,NDUFB7,NDUFB8,NDUFB10,NDUFS5,NDUFS6,PFKFB4,TPI1,ATP5MF,RAB23,NDUFB11,ATP5MK,GIMAP7	23/207
ENSG00000127922.9	SEM1	1.26402	6.64486	5.5458	7.27029e-07	0.000128836	5.63741	0.21672	no		2_Member	GO Biological Processes	GO:0009259	ribonucleotide metabolic process	-8.98651	-6.50043	113,353,514,516,521,539,957,2023,2977,3303,3704,4694,4696,4704,4708,4713,4714,4716,4725,4726,5210,6095,7167,9551,22978,51715,54539,84833,168537	ADCY7,APRT,ATP5F1E,ATP5MC1,ATP5ME,ATP5PO,ENTPD5,ENO1,GUCY1A2,HSPA1A,ITPA,NDUFA1,NDUFA3,NDUFA9,NDUFB2,NDUFB7,NDUFB8,NDUFB10,NDUFS5,NDUFS6,PFKFB4,RORA,TPI1,ATP5MF,NT5C2,RAB23,NDUFB11,ATP5MK,GIMAP7	29/322
ENSG00000277791.5	PSMB3	1.26248	6.89901	5.62009	5.49943e-07	0.000110891	5.91486	0.214483	no		2_Member	GO Biological Processes	GO:0009142	nucleoside triphosphate biosynthetic process	-8.94898	-6.47339	514,516,521,539,1841,4694,4696,4704,4708,4713,4714,4716,4725,4726,9551,54539,84833	ATP5F1E,ATP5MC1,ATP5ME,ATP5PO,DTYMK,NDUFA1,NDUFA3,NDUFA9,NDUFB2,NDUFB7,NDUFB8,NDUFB10,NDUFS5,NDUFS6,ATP5MF,NDUFB11,ATP5MK	17/111
ENSG00000284753.2	EEF1AKMT4	1.25894	2.39941	4.94203	6.75047e-06	0.000428542	3.62559	0.221305	no		2_Member	GO Biological Processes	GO:0009206	purine ribonucleoside triphosphate biosynthetic process	-8.94757	-6.47339	514,516,521,539,4694,4696,4704,4708,4713,4714,4716,4725,4726,9551,54539,84833	ATP5F1E,ATP5MC1,ATP5ME,ATP5PO,NDUFA1,NDUFA3,NDUFA9,NDUFB2,NDUFB7,NDUFB8,NDUFB10,NDUFS5,NDUFS6,ATP5MF,NDUFB11,ATP5MK	16/97
ENSG00000204435.15	CSNK2B	1.25542	3.7072	4.59082	2.36923e-05	0.00086373	2.33679	0.222152	no		2_Member	WikiPathways	WP623	Oxidative phosphorylation	-8.90403	-6.43568	514,516,521,539,4696,4704,4708,4713,4714,4716,4725,4726,9551	ATP5F1E,ATP5MC1,ATP5ME,ATP5PO,NDUFA3,NDUFA9,NDUFB2,NDUFB7,NDUFB8,NDUFB10,NDUFS5,NDUFS6,ATP5MF	13/60
ENSG00000227077.3	AC107983.1	1.25146	-1.34589	3.54701	0.000771995	0.0084465	-0.597225	0.220266	no		2_Member	GO Biological Processes	GO:0009145	purine nucleoside triphosphate biosynthetic process	-8.8797	-6.41711	514,516,521,539,4694,4696,4704,4708,4713,4714,4716,4725,4726,9551,54539,84833	ATP5F1E,ATP5MC1,ATP5ME,ATP5PO,NDUFA1,NDUFA3,NDUFA9,NDUFB2,NDUFB7,NDUFB8,NDUFB10,NDUFS5,NDUFS6,ATP5MF,NDUFB11,ATP5MK	16/98
ENSG00000234327.8	ZNF232-AS1	1.25055	-0.08703	3.36221	0.00136348	0.012284	-1.14842	0.313348	no		2_Member	GO Biological Processes	GO:0009152	purine ribonucleotide biosynthetic process	-8.69309	-6.23617	113,353,514,516,521,539,2977,4694,4696,4704,4708,4713,4714,4716,4725,4726,9551,54539,84833	ADCY7,APRT,ATP5F1E,ATP5MC1,ATP5ME,ATP5PO,GUCY1A2,NDUFA1,NDUFA3,NDUFA9,NDUFB2,NDUFB7,NDUFB8,NDUFB10,NDUFS5,NDUFS6,ATP5MF,NDUFB11,ATP5MK	19/146
ENSG00000225200.2	AC246787.1	1.24994	0.326308	4.16589	0.000102858	0.00225878	1.17755	0.224118	no		2_Member	GO Biological Processes	GO:0009117	nucleotide metabolic process	-8.59862	-6.14731	113,353,514,516,521,539,957,1841,2023,2327,2539,2977,3303,3704,4694,4696,4704,4708,4713,4714,4716,4725,4726,5210,6095,7167,9551,22978,23098,51715,54539,79077,84833,168537	ADCY7,APRT,ATP5F1E,ATP5MC1,ATP5ME,ATP5PO,ENTPD5,DTYMK,ENO1,FMO2,G6PD,GUCY1A2,HSPA1A,ITPA,NDUFA1,NDUFA3,NDUFA9,NDUFB2,NDUFB7,NDUFB8,NDUFB10,NDUFS5,NDUFS6,PFKFB4,RORA,TPI1,ATP5MF,NT5C2,SARM1,RAB23,NDUFB11,DCTPP1,ATP5MK,GIMAP7	34/443
ENSG00000241685.10	ARPC1A	1.24899	4.05272	5.85208	2.28701e-07	7.73163e-05	6.7755	0.428424	no		2_Member	GO Biological Processes	GO:0009201	ribonucleoside triphosphate biosynthetic process	-8.55281	-6.10703	514,516,521,539,4694,4696,4704,4708,4713,4714,4716,4725,4726,9551,54539,84833	ATP5F1E,ATP5MC1,ATP5ME,ATP5PO,NDUFA1,NDUFA3,NDUFA9,NDUFB2,NDUFB7,NDUFB8,NDUFB10,NDUFS5,NDUFS6,ATP5MF,NDUFB11,ATP5MK	16/103
ENSG00000203760.9	CENPW	1.24363	2.12478	3.84169	0.000301657	0.00458424	0.0658577	0.474982	no		2_Member	GO Biological Processes	GO:0046390	ribose phosphate biosynthetic process	-8.43044	-6.00084	113,353,514,516,521,539,2539,2977,4694,4696,4704,4708,4713,4714,4716,4725,4726,9551,54539,84833	ADCY7,APRT,ATP5F1E,ATP5MC1,ATP5ME,ATP5PO,G6PD,GUCY1A2,NDUFA1,NDUFA3,NDUFA9,NDUFB2,NDUFB7,NDUFB8,NDUFB10,NDUFS5,NDUFS6,ATP5MF,NDUFB11,ATP5MK	20/168
ENSG00000142945.13	KIF2C	1.24268	2.49835	2.81898	0.00655211	0.0358455	-2.80509	0.260433	no		2_Member	GO Biological Processes	GO:0006163	purine nucleotide metabolic process	-8.41022	-5.98588	113,353,514,516,521,539,2023,2327,2539,2977,3303,3704,4694,4696,4704,4708,4713,4714,4716,4725,4726,5210,6095,7167,9551,22978,23098,51715,54539,84833,168537	ADCY7,APRT,ATP5F1E,ATP5MC1,ATP5ME,ATP5PO,ENO1,FMO2,G6PD,GUCY1A2,HSPA1A,ITPA,NDUFA1,NDUFA3,NDUFA9,NDUFB2,NDUFB7,NDUFB8,NDUFB10,NDUFS5,NDUFS6,PFKFB4,RORA,TPI1,ATP5MF,NT5C2,SARM1,RAB23,NDUFB11,ATP5MK,GIMAP7	31/384
ENSG00000169627.9	BOLA2B	1.24179	-1.65109	2.95519	0.00448794	0.0276437	-2.13769	0.21112	no		2_Member	GO Biological Processes	GO:0046034	ATP metabolic process	-8.03657	-5.61744	514,516,521,539,2023,3303,4694,4696,4704,4708,4713,4714,4716,4725,4726,5210,7167,9551,54539,84833	ATP5F1E,ATP5MC1,ATP5ME,ATP5PO,ENO1,HSPA1A,NDUFA1,NDUFA3,NDUFA9,NDUFB2,NDUFB7,NDUFB8,NDUFB10,NDUFS5,NDUFS6,PFKFB4,TPI1,ATP5MF,NDUFB11,ATP5MK	20/177
ENSG00000105258.9	POLR2I	1.24164	1.69953	4.16279	0.000103941	0.00227277	1.10071	0.417809	no		2_Member	GO Biological Processes	GO:0009260	ribonucleotide biosynthetic process	-7.9338	-5.52489	113,353,514,516,521,539,2977,4694,4696,4704,4708,4713,4714,4716,4725,4726,9551,54539,84833	ADCY7,APRT,ATP5F1E,ATP5MC1,ATP5ME,ATP5PO,GUCY1A2,NDUFA1,NDUFA3,NDUFA9,NDUFB2,NDUFB7,NDUFB8,NDUFB10,NDUFS5,NDUFS6,ATP5MF,NDUFB11,ATP5MK	19/162
ENSG00000171858.18	RPS21	1.23934	7.67978	4.67945	1.73152e-05	0.000726062	2.61755	0.382101	no		2_Member	GO Biological Processes	GO:0090407	organophosphate biosynthetic process	-7.34628	-4.95226	113,353,514,516,521,539,660,1152,1841,2171,2539,2977,3706,4694,4696,4704,4708,4713,4714,4716,4725,4726,5295,7083,7167,8821,9551,10162,26751,54539,54764,57605,83394,84833,132671,200576,221395	ADCY7,APRT,ATP5F1E,ATP5MC1,ATP5ME,ATP5PO,BMX,CKB,DTYMK,FABP5,G6PD,GUCY1A2,ITPKA,NDUFA1,NDUFA3,NDUFA9,NDUFB2,NDUFB7,NDUFB8,NDUFB10,NDUFS5,NDUFS6,PIK3R1,TK1,TPI1,INPP4B,ATP5MF,LPCAT3,SH3YL1,NDUFB11,ZRANB1,PITPNM2,PITPNM3,ATP5MK,SPATA18,PIKFYVE,ADGRF5	37/571
ENSG00000235065.1	RPL24P2	1.23849	-0.93069	4.29267	6.68029e-05	0.00167451	1.59523	0.225552	no		2_Member	CORUM	CORUM:178	Respiratory chain complex I (holoenzyme), mitochondrial	-7.19892	-4.8193	4694,4696,4704,4708,4713,4714,4716,4725,4726,54539	NDUFA1,NDUFA3,NDUFA9,NDUFB2,NDUFB7,NDUFB8,NDUFB10,NDUFS5,NDUFS6,NDUFB11	10/44
ENSG00000124116.19	WFDC3	1.23835	-2.70019	2.78439	0.00720072	0.0382144	-2.49197	0.210427	no		2_Member	GO Biological Processes	GO:0006164	purine nucleotide biosynthetic process	-7.07256	-4.69763	113,353,514,516,521,539,2977,4694,4696,4704,4708,4713,4714,4716,4725,4726,9551,54539,84833	ADCY7,APRT,ATP5F1E,ATP5MC1,ATP5ME,ATP5PO,GUCY1A2,NDUFA1,NDUFA3,NDUFA9,NDUFB2,NDUFB7,NDUFB8,NDUFB10,NDUFS5,NDUFS6,ATP5MF,NDUFB11,ATP5MK	19/183
ENSG00000276085.1	CCL3L3	1.23769	-0.347068	2.86529	0.00576813	0.0327874	-2.44333	0.22621	no		2_Member	GO Biological Processes	GO:0009165	nucleotide biosynthetic process	-6.52629	-4.16516	113,353,514,516,521,539,1841,2977,4694,4696,4704,4708,4713,4714,4716,4725,4726,9551,54539,84833	ADCY7,APRT,ATP5F1E,ATP5MC1,ATP5ME,ATP5PO,DTYMK,GUCY1A2,NDUFA1,NDUFA3,NDUFA9,NDUFB2,NDUFB7,NDUFB8,NDUFB10,NDUFS5,NDUFS6,ATP5MF,NDUFB11,ATP5MK	20/218
ENSG00000111775.3	COX6A1	1.23625	5.08201	4.6329	2.04212e-05	0.00080288	2.41857	0.214899	no		2_Member	Reactome Gene Sets	R-HSA-6799198	Complex I biogenesis	-6.32358	-3.98017	4694,4696,4704,4708,4713,4714,4716,4725,4726,54539,284184	NDUFA1,NDUFA3,NDUFA9,NDUFB2,NDUFB7,NDUFB8,NDUFB10,NDUFS5,NDUFS6,NDUFB11,NDUFAF8	11/67
ENSG00000145494.12	NDUFS6	1.23587	6.11703	5.07034	4.23255e-06	0.000346406	3.93098	0.262914	no		2_Member	GO Biological Processes	GO:0072521	purine-containing compound metabolic process	-6.0028	-3.69425	113,353,514,516,521,539,2023,2327,2539,2977,3303,3704,4521,4694,4696,4704,4708,4713,4714,4716,4725,4726,5210,6095,7167,9551,22978,23098,51715,54539,84833,168537	ADCY7,APRT,ATP5F1E,ATP5MC1,ATP5ME,ATP5PO,ENO1,FMO2,G6PD,GUCY1A2,HSPA1A,ITPA,NUDT1,NDUFA1,NDUFA3,NDUFA9,NDUFB2,NDUFB7,NDUFB8,NDUFB10,NDUFS5,NDUFS6,PFKFB4,RORA,TPI1,ATP5MF,NT5C2,SARM1,RAB23,NDUFB11,ATP5MK,GIMAP7	32/517
ENSG00000146410.12	MTFR2	1.2334	0.17704	3.39716	0.00122596	0.0114816	-1.08681	0.291737	no		2_Member	GO Biological Processes	GO:0055086	nucleobase-containing small molecule metabolic process	-6.00236	-3.69425	113,353,514,516,521,539,957,1841,2023,2327,2539,2977,3303,3704,4521,4694,4696,4704,4708,4713,4714,4716,4725,4726,5210,6095,7083,7167,9551,22978,23098,51715,54539,79077,84833,168537	ADCY7,APRT,ATP5F1E,ATP5MC1,ATP5ME,ATP5PO,ENTPD5,DTYMK,ENO1,FMO2,G6PD,GUCY1A2,HSPA1A,ITPA,NUDT1,NDUFA1,NDUFA3,NDUFA9,NDUFB2,NDUFB7,NDUFB8,NDUFB10,NDUFS5,NDUFS6,PFKFB4,RORA,TK1,TPI1,ATP5MF,NT5C2,SARM1,RAB23,NDUFB11,DCTPP1,ATP5MK,GIMAP7	36/621
ENSG00000167775.11	CD320	1.23112	4.33681	6.3864	2.95247e-08	2.14887e-05	8.74789	0.223232	no		2_Member	GO Biological Processes	GO:0006753	nucleoside phosphate metabolic process	-5.99627	-3.69425	113,353,514,516,521,539,957,1841,2023,2327,2539,2977,3303,3704,4694,4696,4704,4708,4713,4714,4716,4725,4726,5210,6095,7083,7167,9551,22978,23098,51715,54539,79077,84833,168537	ADCY7,APRT,ATP5F1E,ATP5MC1,ATP5ME,ATP5PO,ENTPD5,DTYMK,ENO1,FMO2,G6PD,GUCY1A2,HSPA1A,ITPA,NDUFA1,NDUFA3,NDUFA9,NDUFB2,NDUFB7,NDUFB8,NDUFB10,NDUFS5,NDUFS6,PFKFB4,RORA,TK1,TPI1,ATP5MF,NT5C2,SARM1,RAB23,NDUFB11,DCTPP1,ATP5MK,GIMAP7	35/595
ENSG00000213609.3	RPL7AP50	1.23013	-0.914254	3.59784	0.000658313	0.00767054	-0.473011	0.218481	no		2_Member	GO Biological Processes	GO:0006120	mitochondrial electron transport, NADH to ubiquinone	-5.8626	-3.58364	4694,4696,4704,4708,4713,4714,4716,4725,4726	NDUFA1,NDUFA3,NDUFA9,NDUFB2,NDUFB7,NDUFB8,NDUFB10,NDUFS5,NDUFS6	9/47
ENSG00000115541.11	HSPE1	1.22688	4.98722	4.11757	0.000121062	0.00253819	0.722781	0.214593	no		2_Member	GO Biological Processes	GO:0098655	monoatomic cation transmembrane transport	-5.82997	-3.55719	475,514,516,521,539,775,1327,1340,1347,1351,1537,2149,2281,4694,4696,4704,4708,4713,4714,4716,4725,4726,5310,6330,6535,7388,9296,9551,10089,10343,23228,29796,54822,57468,65266,81031,84102,140823,343450	ATOX1,ATP5F1E,ATP5MC1,ATP5ME,ATP5PO,CACNA1C,COX4I1,COX6B1,COX7A2,COX8A,CYC1,F2R,FKBP1B,NDUFA1,NDUFA3,NDUFA9,NDUFB2,NDUFB7,NDUFB8,NDUFB10,NDUFS5,NDUFS6,PKD1,SCN4B,SLC6A8,UQCRH,ATP6V1F,ATP5MF,KCNK7,PKDREJ,PLCL2,UQCR10,TRPM7,SLC12A5,WNK4,SLC2A10,SLC41A2,ROMO1,KCNT2	39/713
ENSG00000125995.16	ROMO1	1.22633	5.75286	4.44858	3.89907e-05	0.00117284	1.79725	0.46618	no		2_Member	GO Biological Processes	GO:0098662	inorganic cation transmembrane transport	-5.64755	-3.40451	475,514,516,521,539,775,1327,1340,1347,1351,1537,2149,2281,4694,4696,4704,4708,4713,4714,4716,4725,4726,5310,6330,6535,7388,9296,9551,10089,10343,23228,29796,54822,57468,65266,81031,84102,343450	ATOX1,ATP5F1E,ATP5MC1,ATP5ME,ATP5PO,CACNA1C,COX4I1,COX6B1,COX7A2,COX8A,CYC1,F2R,FKBP1B,NDUFA1,NDUFA3,NDUFA9,NDUFB2,NDUFB7,NDUFB8,NDUFB10,NDUFS5,NDUFS6,PKD1,SCN4B,SLC6A8,UQCRH,ATP6V1F,ATP5MF,KCNK7,PKDREJ,PLCL2,UQCR10,TRPM7,SLC12A5,WNK4,SLC2A10,SLC41A2,KCNT2	38/698
ENSG00000262814.8	MRPL12	1.22559	3.17774	4.01188	0.000172373	0.00320509	0.506038	0.239436	no		2_Member	GO Biological Processes	GO:0072522	purine-containing compound biosynthetic process	-5.22568	-3.01899	113,353,514,516,521,539,2977,4694,4696,4704,4708,4713,4714,4716,4725,4726,9551,54539,84833	ADCY7,APRT,ATP5F1E,ATP5MC1,ATP5ME,ATP5PO,GUCY1A2,NDUFA1,NDUFA3,NDUFA9,NDUFB2,NDUFB7,NDUFB8,NDUFB10,NDUFS5,NDUFS6,ATP5MF,NDUFB11,ATP5MK	19/242
ENSG00000119632.4	IFI27L2	1.22514	2.13281	3.20678	0.00217129	0.0168054	-1.78196	0.209781	no		2_Member	WikiPathways	WP4324	Mitochondrial complex I assembly model OXPHOS system	-5.20009	-2.99657	4694,4696,4708,4713,4714,4716,4725,4726,54539	NDUFA1,NDUFA3,NDUFB2,NDUFB7,NDUFB8,NDUFB10,NDUFS5,NDUFS6,NDUFB11	9/56
ENSG00000169258.7	GPRIN1	1.22378	0.969745	2.96007	0.0044266	0.027386	-2.3084	0.239988	no		2_Member	GO Biological Processes	GO:1901293	nucleoside phosphate biosynthetic process	-4.91359	-2.75732	113,353,514,516,521,539,1841,2977,4694,4696,4704,4708,4713,4714,4716,4725,4726,7083,9551,54539,84833	ADCY7,APRT,ATP5F1E,ATP5MC1,ATP5ME,ATP5PO,DTYMK,GUCY1A2,NDUFA1,NDUFA3,NDUFA9,NDUFB2,NDUFB7,NDUFB8,NDUFB10,NDUFS5,NDUFS6,TK1,ATP5MF,NDUFB11,ATP5MK	21/301
ENSG00000139180.11	NDUFA9	1.22193	3.35542	5.32988	1.62732e-06	0.000203455	4.91673	0.226522	no		2_Member	CORUM	CORUM:2914	Respiratory chain complex I (beta subunit) mitochondrial	-4.58524	-2.47736	4708,4713,4714,4716,54539	NDUFB2,NDUFB7,NDUFB8,NDUFB10,NDUFB11	5/16
ENSG00000177732.8	SOX12	1.22057	4.4135	3.6394	0.00057741	0.0069917	-0.735522	0.21528	no		2_Member	GO Biological Processes	GO:0098660	inorganic ion transmembrane transport	-4.44153	-2.34854	475,514,516,521,539,775,1327,1340,1347,1351,1537,2149,2281,4694,4696,4704,4708,4713,4714,4716,4725,4726,5310,6330,6535,7388,9296,9551,10089,10343,23228,29796,54822,57468,65266,81031,84102,343450	ATOX1,ATP5F1E,ATP5MC1,ATP5ME,ATP5PO,CACNA1C,COX4I1,COX6B1,COX7A2,COX8A,CYC1,F2R,FKBP1B,NDUFA1,NDUFA3,NDUFA9,NDUFB2,NDUFB7,NDUFB8,NDUFB10,NDUFS5,NDUFS6,PKD1,SCN4B,SLC6A8,UQCRH,ATP6V1F,ATP5MF,KCNK7,PKDREJ,PLCL2,UQCR10,TRPM7,SLC12A5,WNK4,SLC2A10,SLC41A2,KCNT2	38/790
ENSG00000167513.9	CDT1	1.2194	2.96752	3.76041	0.000392408	0.00543267	-0.264125	0.213854	no		2_Member	GO Biological Processes	GO:1901137	carbohydrate derivative biosynthetic process	-3.77502	-1.77991	113,353,514,516,521,539,957,1841,2539,2977,4122,4694,4696,4704,4708,4713,4714,4716,4725,4726,7083,7167,9551,51301,54539,57452,79369,84833	ADCY7,APRT,ATP5F1E,ATP5MC1,ATP5ME,ATP5PO,ENTPD5,DTYMK,G6PD,GUCY1A2,MAN2A2,NDUFA1,NDUFA3,NDUFA9,NDUFB2,NDUFB7,NDUFB8,NDUFB10,NDUFS5,NDUFS6,TK1,TPI1,ATP5MF,GCNT4,NDUFB11,GALNT16,B3GNT4,ATP5MK	28/554
ENSG00000114268.12	PFKFB4	1.21921	1.42651	2.97653	0.00422562	0.0265456	-2.26648	0.211763	no		2_Member	KEGG Pathway	hsa04723	Retrograde endocannabinoid signaling	-3.62366	-1.64947	113,775,4694,4696,4704,4708,4713,4714,4716,4725,4726,54539	ADCY7,CACNA1C,NDUFA1,NDUFA3,NDUFA9,NDUFB2,NDUFB7,NDUFB8,NDUFB10,NDUFS5,NDUFS6,NDUFB11	12/149
ENSG00000123009.4	NME2P1	1.21881	-2.10084	3.77176	0.000378324	0.00530252	0.049651	0.221467	no		3_Summary	GO Biological Processes	GO:0001944	vasculature development	-7.95628	-5.54229	182,187,1003,1282,1306,1545,2028,2191,2702,2822,3688,3791,4638,4804,4854,5159,5310,5629,5787,6095,6443,7010,7837,8325,9037,9353,9693,10203,11126,22918,23414,57178,79987,81031,84168,118856,154810,221395,317,1460,3611,5727,8642,9645,9839,65266	JAG1,APLNR,CDH5,COL4A1,COL15A1,CYP1B1,ENPEP,FAP,GJA5,GPLD1,ITGB1,KDR,MYLK,NGFR,NOTCH3,PDGFRB,PKD1,PROX1,PTPRB,RORA,SGCB,TEK,PXDN,FZD8,SEMA5A,SLIT2,RAPGEF2,CALCRL,CD160,CD93,ZFPM2,ZMIZ1,SVEP1,SLC2A10,ANTXR1,MMP21,AMOTL1,ADGRF5,APAF1,CSNK2B,ILK,PTCH1,DCHS1,MICAL2,ZEB2,WNK4	46/-
ENSG00000103269.14	RHBDL1	1.21639	0.670469	3.58439	0.000686746	0.00790417	-0.572972	0.236526	no		3_Member	GO Biological Processes	GO:0001944	vasculature development	-7.95628	-5.54229	182,187,1003,1282,1306,1545,2028,2191,2702,2822,3688,3791,4638,4804,4854,5159,5310,5629,5787,6095,6443,7010,7837,8325,9037,9353,9693,10203,11126,22918,23414,57178,79987,81031,84168,118856,154810,221395	JAG1,APLNR,CDH5,COL4A1,COL15A1,CYP1B1,ENPEP,FAP,GJA5,GPLD1,ITGB1,KDR,MYLK,NGFR,NOTCH3,PDGFRB,PKD1,PROX1,PTPRB,RORA,SGCB,TEK,PXDN,FZD8,SEMA5A,SLIT2,RAPGEF2,CALCRL,CD160,CD93,ZFPM2,ZMIZ1,SVEP1,SLC2A10,ANTXR1,MMP21,AMOTL1,ADGRF5	38/565
ENSG00000176383.9	B3GNT4	1.21634	-2.83134	2.76379	0.00761456	0.0396736	-2.54064	0.212644	no		3_Member	GO Biological Processes	GO:0001568	blood vessel development	-7.4726	-5.07367	182,187,1003,1282,1306,1545,2028,2191,2702,2822,3688,3791,4638,4804,4854,5159,5310,5629,5787,6095,7010,7837,8325,9037,9353,9693,10203,11126,22918,23414,57178,81031,84168,118856,154810,221395	JAG1,APLNR,CDH5,COL4A1,COL15A1,CYP1B1,ENPEP,FAP,GJA5,GPLD1,ITGB1,KDR,MYLK,NGFR,NOTCH3,PDGFRB,PKD1,PROX1,PTPRB,RORA,TEK,PXDN,FZD8,SEMA5A,SLIT2,RAPGEF2,CALCRL,CD160,CD93,ZFPM2,ZMIZ1,SLC2A10,ANTXR1,MMP21,AMOTL1,ADGRF5	36/540
ENSG00000255135.4	AP002360.1	1.21548	1.03068	4.43949	4.02422e-05	0.00119722	2.02585	0.29531	no		3_Member	GO Biological Processes	GO:0048514	blood vessel morphogenesis	-6.43238	-4.08019	182,187,1003,1282,1306,1545,2028,2191,2702,2822,3688,3791,4638,4854,5159,5629,5787,6095,7010,7837,8325,9037,9353,10203,11126,22918,23414,57178,154810,221395	JAG1,APLNR,CDH5,COL4A1,COL15A1,CYP1B1,ENPEP,FAP,GJA5,GPLD1,ITGB1,KDR,MYLK,NOTCH3,PDGFRB,PROX1,PTPRB,RORA,TEK,PXDN,FZD8,SEMA5A,SLIT2,CALCRL,CD160,CD93,ZFPM2,ZMIZ1,AMOTL1,ADGRF5	30/445
ENSG00000126267.11	COX6B1	1.21322	7.46827	4.10729	0.000125321	0.0025928	0.727861	0.216763	no		3_Member	GO Biological Processes	GO:0035239	tube morphogenesis	-5.94897	-3.65088	182,187,317,1003,1282,1306,1460,1545,2028,2191,2702,2822,3611,3688,3791,4638,4854,5159,5310,5629,5727,5787,6095,7010,7837,8325,8642,9037,9353,9645,9839,10203,11126,22918,23414,57178,65266,154810,221395	JAG1,APLNR,APAF1,CDH5,COL4A1,COL15A1,CSNK2B,CYP1B1,ENPEP,FAP,GJA5,GPLD1,ILK,ITGB1,KDR,MYLK,NOTCH3,PDGFRB,PKD1,PROX1,PTCH1,PTPRB,RORA,TEK,PXDN,FZD8,DCHS1,SEMA5A,SLIT2,MICAL2,ZEB2,CALCRL,CD160,CD93,ZFPM2,ZMIZ1,WNK4,AMOTL1,ADGRF5	39/705
ENSG00000126749.16	EMG1	1.21195	4.41734	6.29623	4.17952e-08	2.6617e-05	8.40886	0.405074	no		3_Member	GO Biological Processes	GO:0001525	angiogenesis	-5.86937	-3.58364	182,187,1003,1282,1306,1545,2028,2191,2702,2822,3688,3791,4854,5159,5787,6095,7010,7837,8325,9037,9353,10203,11126,22918,154810	JAG1,APLNR,CDH5,COL4A1,COL15A1,CYP1B1,ENPEP,FAP,GJA5,GPLD1,ITGB1,KDR,NOTCH3,PDGFRB,PTPRB,RORA,TEK,PXDN,FZD8,SEMA5A,SLIT2,CALCRL,CD160,CD93,AMOTL1	25/352
ENSG00000239246.3	AC008026.1	1.20585	-2.16294	3.0359	0.00356879	0.0235901	-1.91188	0.215312	no		4_Summary	Reactome Gene Sets	R-HSA-1640170	Cell Cycle	-7.59299	-5.1891	332,898,991,993,1460,1783,3012,4605,4660,5435,5438,5439,5683,5691,5694,5888,5934,6790,7083,7979,8318,8339,8970,9212,9232,10274,10726,11004,23224,25777,27338,29086,51529,54921,55766,57405,79019,80097,81620,220134,378708,387103,678,2273,4330,5310,5629,5962,9319,9510,10459,57520,92002,255374,1164,1978,2619,5159,5727,5774,55512,64094,3611,3688,6152,4638,10093,10552,113115,4726,8812,57553,83461,83872,…	BIRC5,CCNE1,CDC20,CDC25A,CSNK2B,DYNC1LI2,H2AC8,MYBL2,PPP1R12B,POLR2F,POLR2I,POLR2J,PSMA2,PSMB3,PSMB6,RAD51,RBL2,AURKA,TK1,SEM1,CDC45,H2BC8,H2BC11,AURKB,PTTG1,STAG1,NUDC,KIF2C,SYNE2,SUN2,UBE2S,BABAM1,ANAPC11,CHTF8,H2AJ,SPC25,CENPM,MZT2B,CDT1,SKA1,CENPS,CENPW,ZFP36L2,FHL1,MN1,PKD1,PROX1,RDX,TRIP13,ADAMTS1,MAD2L2,HECW2,CCNQ,MBLAC1,CKS2,EIF4EBP1,GAS1,PDGFRB,PTCH1,PTPN3,SMPD3,SMOC2,ILK,ITGB1,RPL24,MYL…	84/-
ENSG00000071539.14	TRIP13	1.2033	1.82313	2.97116	0.00429024	0.0268357	-2.35133	0.369445	no		4_Member	Reactome Gene Sets	R-HSA-1640170	Cell Cycle	-7.59299	-5.1891	332,898,991,993,1460,1783,3012,4605,4660,5435,5438,5439,5683,5691,5694,5888,5934,6790,7083,7979,8318,8339,8970,9212,9232,10274,10726,11004,23224,25777,27338,29086,51529,54921,55766,57405,79019,80097,81620,220134,378708,387103	BIRC5,CCNE1,CDC20,CDC25A,CSNK2B,DYNC1LI2,H2AC8,MYBL2,PPP1R12B,POLR2F,POLR2I,POLR2J,PSMA2,PSMB3,PSMB6,RAD51,RBL2,AURKA,TK1,SEM1,CDC45,H2BC8,H2BC11,AURKB,PTTG1,STAG1,NUDC,KIF2C,SYNE2,SUN2,UBE2S,BABAM1,ANAPC11,CHTF8,H2AJ,SPC25,CENPM,MZT2B,CDT1,SKA1,CENPS,CENPW	42/684
ENSG00000090971.5	NAT14	1.20247	2.24588	3.66426	0.000533643	0.00665145	-0.475734	0.270513	no		4_Member	Reactome Gene Sets	R-HSA-2467813	Separation of Sister Chromatids	-6.48892	-4.13229	332,991,1783,5683,5691,5694,7979,9212,9232,10274,10726,11004,27338,51529,57405,79019,220134,378708	BIRC5,CDC20,DYNC1LI2,PSMA2,PSMB3,PSMB6,SEM1,AURKB,PTTG1,STAG1,NUDC,KIF2C,UBE2S,ANAPC11,SPC25,CENPM,SKA1,CENPS	18/180
ENSG00000103490.14	PYCARD	1.20203	2.38278	2.73305	0.00827288	0.0417997	-3.00672	0.473897	no		4_Member	Reactome Gene Sets	R-HSA-69620	Cell Cycle Checkpoints	-5.82872	-3.55719	332,898,991,993,1783,5683,5691,5694,7979,8318,8339,8970,9212,10726,11004,27338,29086,51529,57405,79019,220134,378708	BIRC5,CCNE1,CDC20,CDC25A,DYNC1LI2,PSMA2,PSMB3,PSMB6,SEM1,CDC45,H2BC8,H2BC11,AURKB,NUDC,KIF2C,UBE2S,BABAM1,ANAPC11,SPC25,CENPM,SKA1,CENPS	22/285
ENSG00000111665.12	CDCA3	1.20092	2.21544	3.20965	0.00215293	0.016676	-1.75291	0.298718	no		4_Member	Reactome Gene Sets	R-HSA-69278	Cell Cycle, Mitotic	-5.80616	-3.5383	332,898,991,993,1460,1783,3012,4605,4660,5683,5691,5694,5934,6790,7083,7979,8318,8339,8970,9212,9232,10274,10726,11004,27338,51529,55766,57405,79019,80097,81620,220134,378708	BIRC5,CCNE1,CDC20,CDC25A,CSNK2B,DYNC1LI2,H2AC8,MYBL2,PPP1R12B,PSMA2,PSMB3,PSMB6,RBL2,AURKA,TK1,SEM1,CDC45,H2BC8,H2BC11,AURKB,PTTG1,STAG1,NUDC,KIF2C,UBE2S,ANAPC11,H2AJ,SPC25,CENPM,MZT2B,CDT1,SKA1,CENPS	33/554
ENSG00000172809.13	RPL38	1.20084	8.0366	4.52511	2.98464e-05	0.00100204	2.11001	0.483581	no		4_Member	Reactome Gene Sets	R-HSA-68882	Mitotic Anaphase	-5.09543	-2.90431	332,991,1783,5683,5691,5694,7979,9212,9232,10274,10726,11004,27338,51529,57405,79019,220134,378708	BIRC5,CDC20,DYNC1LI2,PSMA2,PSMB3,PSMB6,SEM1,AURKB,PTTG1,STAG1,NUDC,KIF2C,UBE2S,ANAPC11,SPC25,CENPM,SKA1,CENPS	18/225
ENSG00000246705.4	H2AJ	1.2006	5.47528	3.82033	0.000323331	0.00478865	-0.213045	0.287227	no		4_Member	Reactome Gene Sets	R-HSA-2555396	Mitotic Metaphase and Anaphase	-5.06891	-2.88084	332,991,1783,5683,5691,5694,7979,9212,9232,10274,10726,11004,27338,51529,57405,79019,220134,378708	BIRC5,CDC20,DYNC1LI2,PSMA2,PSMB3,PSMB6,SEM1,AURKB,PTTG1,STAG1,NUDC,KIF2C,UBE2S,ANAPC11,SPC25,CENPM,SKA1,CENPS	18/226
ENSG00000228649.9	SNHG26	1.20021	0.326385	3.01787	0.0037574	0.0244831	-2.07233	0.225636	no		4_Member	Reactome Gene Sets	R-HSA-69618	Mitotic Spindle Checkpoint	-4.79499	-2.65571	332,991,1783,9212,10726,11004,27338,51529,57405,79019,220134,378708	BIRC5,CDC20,DYNC1LI2,AURKB,NUDC,KIF2C,UBE2S,ANAPC11,SPC25,CENPM,SKA1,CENPS	12/113
ENSG00000271869.1	AC026979.2	1.19694	-0.798775	3.3276	0.00151391	0.0130674	-1.21452	0.310699	no		4_Member	Reactome Gene Sets	R-HSA-68886	M Phase	-4.33857	-2.25523	332,991,1460,1783,3012,5683,5691,5694,7979,8339,8970,9212,9232,10274,10726,11004,27338,51529,55766,57405,79019,80097,220134,378708	BIRC5,CDC20,CSNK2B,DYNC1LI2,H2AC8,PSMA2,PSMB3,PSMB6,SEM1,H2BC8,H2BC11,AURKB,PTTG1,STAG1,NUDC,KIF2C,UBE2S,ANAPC11,H2AJ,SPC25,CENPM,MZT2B,SKA1,CENPS	24/406
ENSG00000156467.10	UQCRB	1.19623	7.16689	4.46837	3.63933e-05	0.0011246	1.89546	0.21059	no		4_Member	GO Biological Processes	GO:1901987	regulation of cell cycle phase transition	-4.19863	-2.13169	332,678,898,991,993,2273,4330,5310,5629,5888,5934,5962,6790,8318,9212,9319,9510,10459,29086,51529,57405,57520,81620,92002,220134,255374	BIRC5,ZFP36L2,CCNE1,CDC20,CDC25A,FHL1,MN1,PKD1,PROX1,RAD51,RBL2,RDX,AURKA,CDC45,AURKB,TRIP13,ADAMTS1,MAD2L2,BABAM1,ANAPC11,SPC25,HECW2,CDT1,CCNQ,SKA1,MBLAC1	26/468
ENSG00000099795.7	NDUFB7	1.19559	6.27378	3.73592	0.000424539	0.00571068	-0.459834	0.296768	no		4_Member	GO Biological Processes	GO:0007346	regulation of mitotic cell cycle	-4.13866	-2.07401	332,678,898,991,993,1164,1978,2273,2619,5159,5310,5727,5774,5934,5962,6790,9212,9319,9510,10459,29086,51529,55512,57405,57520,64094,220134,255374	BIRC5,ZFP36L2,CCNE1,CDC20,CDC25A,CKS2,EIF4EBP1,FHL1,GAS1,PDGFRB,PKD1,PTCH1,PTPN3,RBL2,RDX,AURKA,AURKB,TRIP13,ADAMTS1,MAD2L2,BABAM1,ANAPC11,SMPD3,SPC25,HECW2,SMOC2,SKA1,MBLAC1	28/527
ENSG00000034510.6	TMSB10	1.1951	8.10441	3.06251	0.00330643	0.0223934	-2.28996	0.211364	no		4_Member	GO Biological Processes	GO:0010965	regulation of mitotic sister chromatid separation	-4.02954	-1.97616	332,991,9212,9319,10459,51529,57405,220134	BIRC5,CDC20,AURKB,TRIP13,MAD2L2,ANAPC11,SPC25,SKA1	8/61
ENSG00000102030.16	NAA10	1.19504	3.96452	4.46771	3.64767e-05	0.0011246	1.90282	0.287252	no		4_Member	Reactome Gene Sets	R-HSA-141424	Amplification of signal from the kinetochores	-4.02168	-1.97274	332,991,1783,9212,10726,11004,57405,79019,220134,378708	BIRC5,CDC20,DYNC1LI2,AURKB,NUDC,KIF2C,SPC25,CENPM,SKA1,CENPS	10/96
ENSG00000131469.15	RPL27	1.19408	8.45467	5.69962	4.07462e-07	9.65542e-05	6.24203	0.229773	no		4_Member	Reactome Gene Sets	R-HSA-141444	Amplification of signal from unattached kinetochores via a MAD2 inhibitory signal	-4.02168	-1.97274	332,991,1783,9212,10726,11004,57405,79019,220134,378708	BIRC5,CDC20,DYNC1LI2,AURKB,NUDC,KIF2C,SPC25,CENPM,SKA1,CENPS	10/96
ENSG00000273391.1	AC083880.1	1.19249	-1.98218	3.63121	0.000592558	0.00712013	-0.346887	0.281133	no		4_Member	GO Biological Processes	GO:0045931	positive regulation of mitotic cell cycle	-3.93734	-1.912	332,898,991,993,1978,5962,6790,9510,51529,64094,220134,255374	BIRC5,CCNE1,CDC20,CDC25A,EIF4EBP1,RDX,AURKA,ADAMTS1,ANAPC11,SMOC2,SKA1,MBLAC1	12/138
ENSG00000115590.14	IL1R2	1.19242	2.70915	3.32257	0.00153705	0.0131876	-1.47725	0.558447	no		4_Member	GO Biological Processes	GO:0007088	regulation of mitotic nuclear division	-3.89252	-1.87326	332,991,5159,6790,9212,9319,10459,51529,55512,57405,220134	BIRC5,CDC20,PDGFRB,AURKA,AURKB,TRIP13,MAD2L2,ANAPC11,SMPD3,SPC25,SKA1	11/119
ENSG00000168028.14	RPSA	1.19006	8.2024	5.52778	7.77864e-07	0.000133167	5.61365	0.218293	no		4_Member	GO Biological Processes	GO:1903047	mitotic cell cycle process	-3.87647	-1.86347	332,898,991,993,1164,1978,3611,3688,4605,5888,6152,6790,7083,8318,9212,9319,10274,10459,10726,11004,25777,27338,29086,55512,57405,81620,220134	BIRC5,CCNE1,CDC20,CDC25A,CKS2,EIF4EBP1,ILK,ITGB1,MYBL2,RAD51,RPL24,AURKA,TK1,CDC45,AURKB,TRIP13,STAG1,MAD2L2,NUDC,KIF2C,SUN2,UBE2S,BABAM1,SMPD3,SPC25,CDT1,SKA1	27/518
ENSG00000244313.3	AC024293.1	1.18453	1.82072	3.74837	0.000407895	0.00556764	-0.167943	0.419331	no		4_Member	GO Biological Processes	GO:1901970	positive regulation of mitotic sister chromatid separation	-3.85626	-1.8473	332,991,9212,51529,220134	BIRC5,CDC20,AURKB,ANAPC11,SKA1	5/22
ENSG00000118939.18	UCHL3	1.18437	-0.422844	4.15375	0.000107167	0.00232089	1.1564	0.39959	no		4_Member	GO Biological Processes	GO:0007052	mitotic spindle organization	-3.83633	-1.82938	332,991,3611,4605,6790,9212,10274,10726,25777,57405	BIRC5,CDC20,ILK,MYBL2,AURKA,AURKB,STAG1,NUDC,SUN2,SPC25	10/101
ENSG00000244398.1	AC116533.1	1.18433	1.91508	3.83545	0.000307838	0.00464075	0.0692797	0.341743	no		4_Member	GO Biological Processes	GO:0140014	mitotic nuclear division	-3.60386	-1.63296	332,991,4605,6152,6790,9212,10274,10726,11004,27338,55512,81620,220134	BIRC5,CDC20,MYBL2,RPL24,AURKA,AURKB,STAG1,NUDC,KIF2C,UBE2S,SMPD3,CDT1,SKA1	13/172
ENSG00000267119.1	RPL10P15	1.18388	-3.27143	3.1429	0.00261929	0.0189622	-1.61872	0.527427	no		4_Member	GO Biological Processes	GO:0000278	mitotic cell cycle	-3.58791	-1.62788	332,898,991,993,1164,1978,3611,3688,4605,5888,6152,6790,7083,8318,9212,9319,10274,10459,10726,11004,25777,27338,29086,51529,55512,57405,81620,220134,387103	BIRC5,CCNE1,CDC20,CDC25A,CKS2,EIF4EBP1,ILK,ITGB1,MYBL2,RAD51,RPL24,AURKA,TK1,CDC45,AURKB,TRIP13,STAG1,MAD2L2,NUDC,KIF2C,SUN2,UBE2S,BABAM1,ANAPC11,SMPD3,SPC25,CDT1,SKA1,CENPW	29/598
ENSG00000164687.11	FABP5	1.18203	1.4112	3.43816	0.00108142	0.0105497	-1.07088	0.211217	no		4_Member	Reactome Gene Sets	R-HSA-2500257	Resolution of Sister Chromatid Cohesion	-3.58292	-1.62691	332,991,1783,9212,10274,10726,11004,57405,79019,220134,378708	BIRC5,CDC20,DYNC1LI2,AURKB,STAG1,NUDC,KIF2C,SPC25,CENPM,SKA1,CENPS	11/129
ENSG00000160957.14	RECQL4	1.17873	3.48897	4.0423	0.000155772	0.00301316	0.552743	0.211803	no		4_Member	Reactome Gene Sets	R-HSA-195258	RHO GTPase Effectors	-3.48393	-1.54536	332,991,1783,3012,3688,4638,4660,8339,8970,9212,10093,10552,10726,11004,55766,57405,79019,220134,378708	BIRC5,CDC20,DYNC1LI2,H2AC8,ITGB1,MYLK,PPP1R12B,H2BC8,H2BC11,AURKB,ARPC4,ARPC1A,NUDC,KIF2C,H2AJ,SPC25,CENPM,SKA1,CENPS	19/326
ENSG00000274020.4	LINC01138	1.17794	1.49088	2.94585	0.00460742	0.0281573	-2.33293	0.210093	no		4_Member	GO Biological Processes	GO:0030071	regulation of mitotic metaphase/anaphase transition	-3.46909	-1.53222	332,991,9212,9319,10459,51529,57405,57520,220134	BIRC5,CDC20,AURKB,TRIP13,MAD2L2,ANAPC11,SPC25,HECW2,SKA1	9/92
ENSG00000185803.12	SLC52A2	1.17683	4.22826	5.16015	3.04558e-06	0.000297619	4.267	0.279554	no		4_Member	GO Biological Processes	GO:0000280	nuclear division	-3.43465	-1.50461	332,898,991,1164,4605,5888,6152,6790,9212,9232,9319,10274,10726,11004,27338,55512,81620,220134,378708	BIRC5,CCNE1,CDC20,CKS2,MYBL2,RAD51,RPL24,AURKA,AURKB,PTTG1,TRIP13,STAG1,NUDC,KIF2C,UBE2S,SMPD3,CDT1,SKA1,CENPS	19/329
ENSG00000211459.2	MT-RNR1	1.17682	9.68401	3.22098	0.00208197	0.0162748	-1.80073	0.539482	no		4_Member	GO Biological Processes	GO:1901990	regulation of mitotic cell cycle phase transition	-3.41443	-1.48766	332,678,898,991,993,2273,5310,5934,5962,6790,9212,9319,9510,10459,29086,51529,57405,57520,220134,255374	BIRC5,ZFP36L2,CCNE1,CDC20,CDC25A,FHL1,PKD1,RBL2,RDX,AURKA,AURKB,TRIP13,ADAMTS1,MAD2L2,BABAM1,ANAPC11,SPC25,HECW2,SKA1,MBLAC1	20/357
ENSG00000164898.13	FMC1	1.17626	-0.974399	3.8745	0.000271052	0.00430133	0.335158	0.216584	no		4_Member	GO Biological Processes	GO:0033047	regulation of mitotic sister chromatid segregation	-3.41272	-1.48761	332,991,9212,9319,10459,57405,220134	BIRC5,CDC20,AURKB,TRIP13,MAD2L2,SPC25,SKA1	7/57
ENSG00000129235.11	TXNDC17	1.17023	4.83133	4.78987	1.16789e-05	0.000592053	2.9579	0.220883	no		4_Member	GO Biological Processes	GO:1902850	microtubule cytoskeleton organization involved in mitosis	-3.38497	-1.46668	332,991,3611,3688,4605,6790,9212,10274,10726,25777,57405	BIRC5,CDC20,ILK,ITGB1,MYBL2,AURKA,AURKB,STAG1,NUDC,SUN2,SPC25	11/136
ENSG00000256073.3	URB1-AS1	1.1702	1.22747	4.72318	1.48211e-05	0.000671197	2.94555	0.467022	no		4_Member	GO Biological Processes	GO:0048285	organelle fission	-3.38358	-1.46668	332,898,991,1164,4605,5888,6152,6790,9212,9232,9319,10274,10726,11004,27338,55512,81620,113115,220134,378708	BIRC5,CCNE1,CDC20,CKS2,MYBL2,RAD51,RPL24,AURKA,AURKB,PTTG1,TRIP13,STAG1,NUDC,KIF2C,UBE2S,SMPD3,CDT1,MTFR2,SKA1,CENPS	20/359
ENSG00000179958.10	DCTPP1	1.16908	3.8019	6.32507	3.74007e-08	2.57032e-05	8.53184	0.233166	no		4_Member	GO Biological Processes	GO:1902099	regulation of metaphase/anaphase transition of cell cycle	-3.36519	-1.45238	332,991,9212,9319,10459,51529,57405,57520,220134	BIRC5,CDC20,AURKB,TRIP13,MAD2L2,ANAPC11,SPC25,HECW2,SKA1	9/95
ENSG00000164045.12	CDC25A	1.16819	1.38411	2.9544	0.00449789	0.0276926	-2.32142	0.329536	no		4_Member	GO Biological Processes	GO:0051301	cell division	-3.36443	-1.45238	332,678,898,991,993,1164,4726,6790,8812,9212,9232,10274,10459,10726,11004,27338,29086,51529,57405,57553,81620,83461,83872,220134,378708,387103	BIRC5,ZFP36L2,CCNE1,CDC20,CDC25A,CKS2,NDUFS6,AURKA,CCNK,AURKB,PTTG1,STAG1,MAD2L2,NUDC,KIF2C,UBE2S,BABAM1,ANAPC11,SPC25,MICAL3,CDT1,CDCA3,HMCN1,SKA1,CENPS,CENPW	26/529
ENSG00000130255.13	RPL36	1.1676	7.75812	4.47992	3.4957e-05	0.00110581	1.95069	0.210823	no		4_Member	GO Biological Processes	GO:1905818	regulation of chromosome separation	-3.35818	-1.44774	332,991,9212,9319,10459,51529,57405,220134	BIRC5,CDC20,AURKB,TRIP13,MAD2L2,ANAPC11,SPC25,SKA1	8/76
ENSG00000102393.14	GLA	1.16389	4.10211	4.882	8.38627e-06	0.000482779	3.29777	0.28128	no		4_Member	Reactome Gene Sets	R-HSA-9648025	EML4 and NUDC in mitotic spindle formation	-3.25791	-1.37389	332,991,1783,9212,10726,11004,57405,79019,220134,378708	BIRC5,CDC20,DYNC1LI2,AURKB,NUDC,KIF2C,SPC25,CENPM,SKA1,CENPS	10/119
ENSG00000154839.10	SKA1	1.16275	1.7296	2.75873	0.00771943	0.0398374	-2.84966	0.212299	no		4_Member	Reactome Gene Sets	R-HSA-5663220	RHO GTPases Activate Formins	-3.22617	-1.34665	332,991,1783,3688,9212,10726,11004,57405,79019,220134,378708	BIRC5,CDC20,DYNC1LI2,ITGB1,AURKB,NUDC,KIF2C,SPC25,CENPM,SKA1,CENPS	11/142
ENSG00000071859.15	FAM50A	1.16156	5.93033	4.21144	8.81438e-05	0.00203429	1.02481	0.211571	no		4_Member	GO Biological Processes	GO:0007094	mitotic spindle assembly checkpoint signaling	-3.19099	-1.32693	332,991,9319,10459,57405	BIRC5,CDC20,TRIP13,MAD2L2,SPC25	5/30
ENSG00000074071.15	MRPS34	1.16087	5.38044	5.5127	8.23094e-07	0.000136373	5.50834	0.210241	no		4_Member	GO Biological Processes	GO:0071173	spindle assembly checkpoint signaling	-3.19099	-1.32693	332,991,9319,10459,57405	BIRC5,CDC20,TRIP13,MAD2L2,SPC25	5/30
ENSG00000273619.1	AL121832.2	1.15754	0.285569	3.77768	0.000371171	0.0052383	0.0166911	0.327874	no		4_Member	GO Biological Processes	GO:0071174	mitotic spindle checkpoint signaling	-3.19099	-1.32693	332,991,9319,10459,57405	BIRC5,CDC20,TRIP13,MAD2L2,SPC25	5/30
ENSG00000198918.8	RPL39	1.15689	6.05793	4.39143	4.75424e-05	0.00134378	1.61417	0.210531	no		4_Member	GO Biological Processes	GO:0031577	spindle checkpoint signaling	-3.12309	-1.27937	332,991,9319,10459,57405	BIRC5,CDC20,TRIP13,MAD2L2,SPC25	5/31
ENSG00000140988.16	RPS2	1.1557	8.53055	5.39391	1.28264e-06	0.000177086	5.146	0.225784	no		4_Member	GO Biological Processes	GO:0051783	regulation of nuclear division	-3.10083	-1.26121	332,991,5159,6790,9212,9319,10459,51529,55512,57405,220134	BIRC5,CDC20,PDGFRB,AURKA,AURKB,TRIP13,MAD2L2,ANAPC11,SMPD3,SPC25,SKA1	11/147
ENSG00000236058.3	RPL17P36	1.15509	-1.75863	3.57778	0.000701137	0.00799332	-0.502792	0.227095	no		4_Member	GO Biological Processes	GO:0045840	positive regulation of mitotic nuclear division	-3.0877	-1.24945	991,5159,6790,51529,55512,220134	CDC20,PDGFRB,AURKA,ANAPC11,SMPD3,SKA1	6/47
ENSG00000260095.1	AC106820.3	1.15481	-2.0438	3.44196	0.00106887	0.0104585	-0.869485	0.231282	no		4_Member	GO Biological Processes	GO:1901992	positive regulation of mitotic cell cycle phase transition	-3.048	-1.21648	332,898,991,993,5962,9510,51529,220134,255374	BIRC5,CCNE1,CDC20,CDC25A,RDX,ADAMTS1,ANAPC11,SKA1,MBLAC1	9/105
ENSG00000125356.7	NDUFA1	1.15364	6.5394	4.68151	1.71891e-05	0.000723755	2.59263	0.237438	no		4_Member	GO Biological Processes	GO:0033046	negative regulation of sister chromatid segregation	-2.9949	-1.17912	332,991,9319,10459,57405	BIRC5,CDC20,TRIP13,MAD2L2,SPC25	5/33
ENSG00000131143.10	COX4I1	1.15143	7.84457	4.64303	1.97021e-05	0.000788819	2.49982	0.213496	no		4_Member	GO Biological Processes	GO:0033048	negative regulation of mitotic sister chromatid segregation	-2.9949	-1.17912	332,991,9319,10459,57405	BIRC5,CDC20,TRIP13,MAD2L2,SPC25	5/33
ENSG00000189159.16	JPT1	1.15069	5.24335	3.82826	0.000315116	0.00471558	-0.185635	0.306118	no		4_Member	GO Biological Processes	GO:0045841	negative regulation of mitotic metaphase/anaphase transition	-2.9949	-1.17912	332,991,9319,10459,57405	BIRC5,CDC20,TRIP13,MAD2L2,SPC25	5/33
ENSG00000135119.15	RNFT2	1.15019	0.227706	2.73079	0.0083232	0.042007	-2.81378	0.221352	no		4_Member	GO Biological Processes	GO:1905820	positive regulation of chromosome separation	-2.9949	-1.17912	332,991,9212,51529,220134	BIRC5,CDC20,AURKB,ANAPC11,SKA1	5/33
ENSG00000144485.11	HES6	1.14993	2.46274	3.64265	0.000571499	0.00694206	-0.551859	0.256476	no		4_Member	GO Biological Processes	GO:2000816	negative regulation of mitotic sister chromatid separation	-2.9949	-1.17912	332,991,9319,10459,57405	BIRC5,CDC20,TRIP13,MAD2L2,SPC25	5/33
ENSG00000198546.15	ZNF511	1.14864	2.26756	5.19645	2.66496e-06	0.000280982	4.51521	0.305067	no		4_Member	GO Biological Processes	GO:0033045	regulation of sister chromatid segregation	-2.98941	-1.1762	332,991,9212,9319,10459,51529,57405,57520,220134	BIRC5,CDC20,AURKB,TRIP13,MAD2L2,ANAPC11,SPC25,HECW2,SKA1	9/107
ENSG00000159199.14	ATP5MC1	1.14846	6.37821	4.58197	2.44424e-05	0.000884744	2.2536	0.224856	no		4_Member	GO Biological Processes	GO:0051315	attachment of mitotic spindle microtubules to kinetochore	-2.94995	-1.14436	9212,11004,81620,220134	AURKB,KIF2C,CDT1,SKA1	4/20
ENSG00000204839.9	MROH6	1.14832	2.51104	2.83679	0.00623957	0.0346569	-2.76274	0.236606	no		4_Member	GO Biological Processes	GO:1902100	negative regulation of metaphase/anaphase transition of cell cycle	-2.8758	-1.08869	332,991,9319,10459,57405	BIRC5,CDC20,TRIP13,MAD2L2,SPC25	5/35
ENSG00000259153.2	AC004816.1	1.14756	-0.913902	3.1797	0.00235159	0.0176382	-1.60252	0.21521	no		4_Member	GO Biological Processes	GO:1905819	negative regulation of chromosome separation	-2.8758	-1.08869	332,991,9319,10459,57405	BIRC5,CDC20,TRIP13,MAD2L2,SPC25	5/35
ENSG00000101255.11	TRIB3	1.14614	5.77221	3.25367	0.00188938	0.0152068	-1.86311	0.248746	no		4_Member	Reactome Gene Sets	R-HSA-68877	Mitotic Prometaphase	-2.86768	-1.08298	332,991,1460,1783,9212,10274,10726,11004,57405,79019,80097,220134,378708	BIRC5,CDC20,CSNK2B,DYNC1LI2,AURKB,STAG1,NUDC,KIF2C,SPC25,CENPM,MZT2B,SKA1,CENPS	13/206
ENSG00000103363.15	ELOB	1.14371	6.68103	4.46986	3.62044e-05	0.0011246	1.88685	0.342118	no		4_Member	GO Biological Processes	GO:0051983	regulation of chromosome segregation	-2.85987	-1.07876	332,991,9212,9319,10459,11004,51529,57405,57520,220134	BIRC5,CDC20,AURKB,TRIP13,MAD2L2,KIF2C,ANAPC11,SPC25,HECW2,SKA1	10/134
ENSG00000225178.5	RPSAP58	1.14303	-0.22778	3.77039	0.000379997	0.00531866	0.00829786	0.226714	no		4_Member	GO Biological Processes	GO:0008608	attachment of spindle microtubules to kinetochore	-2.81932	-1.04645	9212,11004,57405,81620,220134	AURKB,KIF2C,SPC25,CDT1,SKA1	5/36
ENSG00000161970.15	RPL26	1.14162	3.66718	3.41141	0.00117376	0.0111412	-1.35578	0.210249	no		4_Member	GO Biological Processes	GO:0051985	negative regulation of chromosome segregation	-2.81932	-1.04645	332,991,9319,10459,57405	BIRC5,CDC20,TRIP13,MAD2L2,SPC25	5/36
ENSG00000204389.10	HSPA1A	1.14007	6.39252	3.46897	0.000983584	0.00987898	-1.24507	0.2138	no		4_Member	GO Biological Processes	GO:0007059	chromosome segregation	-2.81197	-1.04027	332,898,991,4605,6790,9212,9232,9319,10274,10726,11004,51647,57405,79019,81620,220134,378708,387103	BIRC5,CCNE1,CDC20,MYBL2,AURKA,AURKB,PTTG1,TRIP13,STAG1,NUDC,KIF2C,CIAO2B,SPC25,CENPM,CDT1,SKA1,CENPS,CENPW	18/343
ENSG00000125743.10	SNRPD2	1.13919	6.38255	5.38608	1.32058e-06	0.000178226	5.06024	0.210267	no		4_Member	GO Biological Processes	GO:0098813	nuclear chromosome segregation	-2.7386	-0.989586	332,898,991,4605,6790,9212,9232,9319,10274,10726,11004,57405,81620,220134	BIRC5,CCNE1,CDC20,MYBL2,AURKA,AURKB,PTTG1,TRIP13,STAG1,NUDC,KIF2C,SPC25,CDT1,SKA1	14/239
ENSG00000269947.1	AC135178.6	1.13918	-1.73777	3.51556	0.000851452	0.00893959	-0.67795	0.210227	no		4_Member	GO Biological Processes	GO:0010564	regulation of cell cycle process	-2.72056	-0.978165	332,678,898,991,993,2273,3303,4330,5159,5310,5629,5888,5934,5962,6790,8260,8318,9212,9319,9510,10459,10467,11004,29086,51529,55512,57405,57520,81620,92002,220134,255374	BIRC5,ZFP36L2,CCNE1,CDC20,CDC25A,FHL1,HSPA1A,MN1,PDGFRB,PKD1,PROX1,RAD51,RBL2,RDX,AURKA,NAA10,CDC45,AURKB,TRIP13,ADAMTS1,MAD2L2,ZNHIT1,KIF2C,BABAM1,ANAPC11,SMPD3,SPC25,HECW2,CDT1,CCNQ,SKA1,MBLAC1	32/775
ENSG00000106400.12	ZNHIT1	1.1381	6.80167	4.16032	0.000104813	0.00228937	0.870304	0.219517	no		4_Member	GO Biological Processes	GO:0045839	negative regulation of mitotic nuclear division	-2.61119	-0.900241	332,991,9319,10459,57405	BIRC5,CDC20,TRIP13,MAD2L2,SPC25	5/40
ENSG00000197728.11	RPS26	1.13744	6.53547	4.20054	9.14683e-05	0.00208743	0.995672	0.216427	no		4_Member	GO Biological Processes	GO:0007051	spindle organization	-2.55505	-0.861944	332,991,3611,4605,6790,9212,10274,10726,25777,57405,220134	BIRC5,CDC20,ILK,MYBL2,AURKA,AURKB,STAG1,NUDC,SUN2,SPC25,SKA1	11/172
ENSG00000287710.1	AC067852.5	1.13669	-1.11715	3.61449	0.000624672	0.00740558	-0.411805	0.300515	no		4_Member	GO Biological Processes	GO:2001251	negative regulation of chromosome organization	-2.53599	-0.848676	332,991,8260,9319,10459,23293,57405	BIRC5,CDC20,NAA10,TRIP13,MAD2L2,SMG6,SPC25	7/80
ENSG00000106246.18	PTCD1	1.13521	0.8595	5.31627	1.71156e-06	0.00021072	4.96676	0.345776	no		4_Member	GO Biological Processes	GO:1901989	positive regulation of cell cycle phase transition	-2.49874	-0.82361	332,898,991,993,5962,9510,51529,220134,255374	BIRC5,CCNE1,CDC20,CDC25A,RDX,ADAMTS1,ANAPC11,SKA1,MBLAC1	9/126
ENSG00000104979.9	C19orf53	1.13495	5.94672	4.22218	8.49833e-05	0.00199054	1.05833	0.252908	no		4_Member	GO Biological Processes	GO:0051785	positive regulation of nuclear division	-2.42489	-0.782198	991,5159,6790,51529,55512,220134	CDC20,PDGFRB,AURKA,ANAPC11,SMPD3,SKA1	6/63
ENSG00000280206.1	AC026401.3	1.13484	1.1684	3.79983	0.000345531	0.0050118	0.0160119	0.224962	no		4_Member	GO Biological Processes	GO:0045786	negative regulation of cell cycle	-2.3988	-0.768037	332,678,991,2113,2273,2619,5774,5934,8260,8318,9212,9319,10459,10467,29086,57405,81620,220134	BIRC5,ZFP36L2,CDC20,ETS1,FHL1,GAS1,PTPN3,RBL2,NAA10,CDC45,AURKB,TRIP13,MAD2L2,ZNHIT1,BABAM1,SPC25,CDT1,SKA1	18/375
ENSG00000051180.17	RAD51	1.13462	1.20807	3.24945	0.00191328	0.0153469	-1.55666	0.363266	no		4_Member	GO Biological Processes	GO:0045787	positive regulation of cell cycle	-2.34639	-0.729705	332,898,991,993,1978,5159,5629,5962,6210,6790,9212,9510,51529,55512,64094,220134,255374	BIRC5,CCNE1,CDC20,CDC25A,EIF4EBP1,PDGFRB,PROX1,RDX,RPS15A,AURKA,AURKB,ADAMTS1,ANAPC11,SMPD3,SMOC2,SKA1,MBLAC1	17/350
ENSG00000163584.18	RPL22L1	1.13461	4.45021	3.27235	0.00178702	0.0146138	-1.7932	0.274296	no		4_Member	GO Biological Processes	GO:0010948	negative regulation of cell cycle process	-2.33768	-0.725856	332,678,991,2273,5934,8260,8318,9212,9319,10459,10467,29086,57405,81620,220134	BIRC5,ZFP36L2,CDC20,FHL1,RBL2,NAA10,CDC45,AURKB,TRIP13,MAD2L2,ZNHIT1,BABAM1,SPC25,CDT1,SKA1	15/293
ENSG00000235776.2	AC000089.1	1.13429	-1.01708	3.23028	0.00202541	0.0159613	-1.46574	0.220165	no		4_Member	GO Biological Processes	GO:0051784	negative regulation of nuclear division	-2.30251	-0.702055	332,991,9319,10459,57405	BIRC5,CDC20,TRIP13,MAD2L2,SPC25	5/47
ENSG00000175193.14	PARL	1.13114	2.53103	4.67121	1.78295e-05	0.000743043	2.68851	0.210224	no		4_Member	GO Biological Processes	GO:0051276	chromosome organization	-2.20379	-0.631967	332,898,991,3704,4605,5888,8260,9212,9232,9319,9401,10274,10459,10726,11004,54921,81620,125476,220134,387103	BIRC5,CCNE1,CDC20,ITPA,MYBL2,RAD51,NAA10,AURKB,PTTG1,TRIP13,RECQL4,STAG1,MAD2L2,NUDC,KIF2C,CHTF8,CDT1,INO80C,SKA1,CENPW	20/453
ENSG00000005075.15	POLR2J	1.13044	5.02786	5.60493	5.82235e-07	0.000110891	5.84554	0.21426	no		4_Member	GO Biological Processes	GO:0090307	mitotic spindle assembly	-2.11541	-0.571347	332,991,4605,9212,10274	BIRC5,CDC20,MYBL2,AURKB,STAG1	5/52
ENSG00000169696.16	ASPSCR1	1.13	5.87983	3.05561	0.00337266	0.0226986	-2.39615	0.226529	no		4_Member	GO Biological Processes	GO:0000070	mitotic sister chromatid segregation	-2.10319	-0.563237	332,991,4605,9212,10274,10726,11004,81620,220134	BIRC5,CDC20,MYBL2,AURKB,STAG1,NUDC,KIF2C,CDT1,SKA1	9/145
ENSG00000135245.10	HILPDA	1.12968	1.83607	3.36479	0.00135286	0.0122119	-1.26988	0.214205	no		4_Member	GO Biological Processes	GO:0045930	negative regulation of mitotic cell cycle	-2.09376	-0.555855	332,678,991,2273,2619,5774,5934,9212,9319,10459,29086,57405	BIRC5,ZFP36L2,CDC20,FHL1,GAS1,PTPN3,RBL2,AURKB,TRIP13,MAD2L2,BABAM1,SPC25	12/226
ENSG00000197149.5	AC107956.1	1.12946	0.346679	3.00189	0.00393238	0.0253441	-2.16305	0.446299	no		4_Member	GO Biological Processes	GO:0045842	positive regulation of mitotic metaphase/anaphase transition	-2.08062	-0.552143	991,51529,220134	CDC20,ANAPC11,SKA1	3/18
ENSG00000237190.4	CDKN2AIPNL	1.12791	4.1181	5.62102	5.48019e-07	0.000110891	5.92814	0.222977	no		4_Member	GO Biological Processes	GO:0000819	sister chromatid segregation	-2.02955	-0.515532	332,991,4605,9212,10274,10726,11004,81620,220134	BIRC5,CDC20,MYBL2,AURKB,STAG1,NUDC,KIF2C,CDT1,SKA1	9/149
ENSG00000105640.13	RPL18A	1.12696	7.33155	4.19839	9.21376e-05	0.00209796	1.0183	0.213832	no		4_Member	GO Biological Processes	GO:1902101	positive regulation of metaphase/anaphase transition of cell cycle	-2.0136	-0.505249	991,51529,220134	CDC20,ANAPC11,SKA1	3/19
ENSG00000124172.10	ATP5F1E	1.12609	7.53293	4.39861	4.63764e-05	0.00131814	1.67366	0.210966	no		4_Member	GO Biological Processes	GO:0051303	establishment of chromosome localization	-2.00858	-0.500861	332,9212,10726,11004,57405,81620,220134	BIRC5,AURKB,NUDC,KIF2C,SPC25,CDT1,SKA1	7/100
ENSG00000111669.15	TPI1	1.12484	8.16853	7.13732	1.60075e-09	2.20354e-06	11.5888	0.219238	no		4_Member	GO Biological Processes	GO:1901991	negative regulation of mitotic cell cycle phase transition	-2.00376	-0.49668	332,678,991,2273,5934,9212,9319,10459,29086,57405	BIRC5,ZFP36L2,CDC20,FHL1,RBL2,AURKB,TRIP13,MAD2L2,BABAM1,SPC25	10/177
ENSG00000234769.7	WASH4P	1.1228	-1.22305	3.55317	0.00075728	0.0083555	-0.583565	0.214566	no		5_Summary	Canonical Pathways	M5884	NABA CORE MATRISOME	-7.28734	-4.89817	1282,1286,1303,1306,2199,4053,4238,4969,5118,6586,7007,7373,7837,8292,9353,10319,10516,25890,25992,59277,64094,79987,83872,137902,1545,3688,9510,23187,54507,55512,57188,64147,92949,118856,170689,667,1756,3676,3680,3791,6443,8515,22801	COL4A1,COL4A4,COL12A1,COL15A1,FBLN2,LTBP2,MFAP3,OGN,PCOLCE,SLIT3,TECTA,COL14A1,PXDN,COLQ,SLIT2,LAMC3,FBLN5,ABI3BP,SNED1,NTN4,SMOC2,SVEP1,HMCN1,PXDNL,CYP1B1,ITGB1,ADAMTS1,PHLDB1,ADAMTSL4,SMPD3,ADAMTSL3,KIF9,ADAMTSL1,MMP21,ADAMTS15,DST,DMD,ITGA4,ITGA9,KDR,SGCB,ITGA10,ITGA11	43/-
ENSG00000149932.17	TMEM219	1.12143	6.23754	4.65343	1.89893e-05	0.000767825	2.49356	0.266758	no		5_Member	Canonical Pathways	M5884	NABA CORE MATRISOME	-7.28734	-4.89817	1282,1286,1303,1306,2199,4053,4238,4969,5118,6586,7007,7373,7837,8292,9353,10319,10516,25890,25992,59277,64094,79987,83872,137902	COL4A1,COL4A4,COL12A1,COL15A1,FBLN2,LTBP2,MFAP3,OGN,PCOLCE,SLIT3,TECTA,COL14A1,PXDN,COLQ,SLIT2,LAMC3,FBLN5,ABI3BP,SNED1,NTN4,SMOC2,SVEP1,HMCN1,PXDNL	24/275
ENSG00000177556.12	ATOX1	1.11845	6.57356	3.34168	0.00145092	0.0126987	-1.60533	0.224103	no		5_Member	GO Biological Processes	GO:0030198	extracellular matrix organization	-6.1677	-3.83289	1282,1286,1303,1545,3688,7373,7837,9510,10516,23187,25890,54507,55512,57188,59277,64094,64147,83872,92949,118856,137902,170689	COL4A1,COL4A4,COL12A1,CYP1B1,ITGB1,COL14A1,PXDN,ADAMTS1,FBLN5,PHLDB1,ABI3BP,ADAMTSL4,SMPD3,ADAMTSL3,NTN4,SMOC2,KIF9,HMCN1,ADAMTSL1,MMP21,PXDNL,ADAMTS15	22/272
ENSG00000166136.16	NDUFB8	1.11842	1.84306	3.5297	0.000814804	0.0087119	-0.823602	0.212372	no		5_Member	GO Biological Processes	GO:0043062	extracellular structure organization	-6.14082	-3.81025	1282,1286,1303,1545,3688,7373,7837,9510,10516,23187,25890,54507,55512,57188,59277,64094,64147,83872,92949,118856,137902,170689	COL4A1,COL4A4,COL12A1,CYP1B1,ITGB1,COL14A1,PXDN,ADAMTS1,FBLN5,PHLDB1,ABI3BP,ADAMTSL4,SMPD3,ADAMTSL3,NTN4,SMOC2,KIF9,HMCN1,ADAMTSL1,MMP21,PXDNL,ADAMTS15	22/273
ENSG00000090266.13	NDUFB2	1.11763	5.25963	4.72662	1.46402e-05	0.000667261	2.73438	0.211032	no		5_Member	GO Biological Processes	GO:0045229	external encapsulating structure organization	-6.08746	-3.76524	1282,1286,1303,1545,3688,7373,7837,9510,10516,23187,25890,54507,55512,57188,59277,64094,64147,83872,92949,118856,137902,170689	COL4A1,COL4A4,COL12A1,CYP1B1,ITGB1,COL14A1,PXDN,ADAMTS1,FBLN5,PHLDB1,ABI3BP,ADAMTSL4,SMPD3,ADAMTSL3,NTN4,SMOC2,KIF9,HMCN1,ADAMTSL1,MMP21,PXDNL,ADAMTS15	22/275
ENSG00000141552.18	ANAPC11	1.11695	6.28848	4.73927	1.39946e-05	0.000649651	2.78382	0.214858	no		5_Member	Canonical Pathways	M3008	NABA ECM GLYCOPROTEINS	-5.94386	-3.64967	2199,4053,4238,5118,6586,7007,7837,8292,9353,10319,10516,25890,25992,59277,64094,79987,83872,137902	FBLN2,LTBP2,MFAP3,PCOLCE,SLIT3,TECTA,PXDN,COLQ,SLIT2,LAMC3,FBLN5,ABI3BP,SNED1,NTN4,SMOC2,SVEP1,HMCN1,PXDNL	18/196
ENSG00000220793.5	RPL21P119	1.11449	-2.3623	3.03291	0.00359945	0.0237674	-1.91127	0.367245	no		5_Member	Reactome Gene Sets	R-HSA-1474244	Extracellular matrix organization	-5.58258	-3.34976	667,1282,1286,1303,1306,1756,2199,3676,3680,3688,3791,4053,4238,5118,6443,7373,7837,8515,9510,10319,10516,22801,59277	DST,COL4A1,COL4A4,COL12A1,COL15A1,DMD,FBLN2,ITGA4,ITGA9,ITGB1,KDR,LTBP2,MFAP3,PCOLCE,SGCB,COL14A1,PXDN,ITGA10,ADAMTS1,LAMC3,FBLN5,ITGA11,NTN4	23/318
ENSG00000168273.8	SMIM4	1.11405	3.37998	3.7647	0.000387022	0.00538003	-0.28042	0.231591	no		5_Member	GO Biological Processes	GO:0071711	basement membrane organization	-4.72648	-2.59526	1282,3688,7837,23187,59277,83872,137902	COL4A1,ITGB1,PXDN,PHLDB1,NTN4,HMCN1,PXDNL	7/36
ENSG00000166171.13	DPCD	1.11315	2.29306	5.40065	1.25083e-06	0.000175798	5.23248	0.236468	no		5_Member	GO Biological Processes	GO:0070831	basement membrane assembly	-3.89239	-1.87326	7837,59277,137902	PXDN,NTN4,PXDNL	3/5
ENSG00000199753.1	SNORD104	1.11311	0.508347	2.71558	0.00866967	0.0432401	-2.84139	0.23337	no		5_Member	GO Biological Processes	GO:0085029	extracellular matrix assembly	-3.05778	-1.22358	7837,10516,55512,59277,137902	PXDN,FBLN5,SMPD3,NTN4,PXDNL	5/32
ENSG00000105173.14	CCNE1	1.11268	1.26629	3.65932	0.000542086	0.00671153	-0.413375	0.278286	no		6_Summary	WikiPathways	WP3888	VEGFA VEGFR2 signaling	-7.22715	-4.84278	182,332,660,1003,2078,2113,3303,3315,3688,3791,4217,5295,5592,5894,6142,6154,6155,6181,7295,8821,9079,9168,9252,9365,9510,9578,9645,10061,80031,84952,100506658	JAG1,BIRC5,BMX,CDH5,ERG,ETS1,HSPA1A,HSPB1,ITGB1,KDR,MAP3K5,PIK3R1,PRKG1,RAF1,RPL18A,RPL26,RPL27,RPLP2,TXN,INPP4B,LDB2,TMSB10,RPS6KA5,KL,ADAMTS1,CDC42BPB,MICAL2,ABCF2,SEMA6D,CGNL1,OCLN	31/-
ENSG00000224877.4	NDUFAF8	1.11195	4.20968	3.74587	0.00041119	0.00559389	-0.403697	0.216327	no		6_Member	WikiPathways	WP3888	VEGFA VEGFR2 signaling	-7.22715	-4.84278	182,332,660,1003,2078,2113,3303,3315,3688,3791,4217,5295,5592,5894,6142,6154,6155,6181,7295,8821,9079,9168,9252,9365,9510,9578,9645,10061,80031,84952,100506658	JAG1,BIRC5,BMX,CDH5,ERG,ETS1,HSPA1A,HSPB1,ITGB1,KDR,MAP3K5,PIK3R1,PRKG1,RAF1,RPL18A,RPL26,RPL27,RPLP2,TXN,INPP4B,LDB2,TMSB10,RPS6KA5,KL,ADAMTS1,CDC42BPB,MICAL2,ABCF2,SEMA6D,CGNL1,OCLN	31/432
ENSG00000204356.14	NELFE	1.1111	5.87239	5.10869	3.67839e-06	0.000321725	4.06332	0.211389	no		7_Summary	GO Biological Processes	GO:0030029	actin filament-based process	-6.90549	-4.53521	775,2702,3688,3706,4205,5159,5592,5629,6330,9168,9578,9645,9722,9839,10093,10459,10552,10603,11155,23224,23500,25777,29085,29767,54822,55785,55930,57477,57553,83543,83872,84168,84221,84952,121512,122786,154810,399687	CACNA1C,GJA5,ITGB1,ITPKA,MEF2A,PDGFRB,PRKG1,PROX1,SCN4B,TMSB10,CDC42BPB,MICAL2,NOS1AP,ZEB2,ARPC4,MAD2L2,ARPC1A,SH2B2,LDB3,SYNE2,DAAM2,SUN2,PHPT1,TMOD2,TRPM7,FGD6,MYO5C,SHROOM4,MICAL3,AIF1L,HMCN1,ANTXR1,SPATC1L,CGNL1,FGD4,FRMD6,AMOTL1,MYO18A	38/-
ENSG00000141741.12	MIEN1	1.11017	4.62351	4.84925	9.43646e-06	0.000521153	3.16646	0.215109	no		7_Member	GO Biological Processes	GO:0030029	actin filament-based process	-6.90549	-4.53521	775,2702,3688,3706,4205,5159,5592,5629,6330,9168,9578,9645,9722,9839,10093,10459,10552,10603,11155,23224,23500,25777,29085,29767,54822,55785,55930,57477,57553,83543,83872,84168,84221,84952,121512,122786,154810,399687	CACNA1C,GJA5,ITGB1,ITPKA,MEF2A,PDGFRB,PRKG1,PROX1,SCN4B,TMSB10,CDC42BPB,MICAL2,NOS1AP,ZEB2,ARPC4,MAD2L2,ARPC1A,SH2B2,LDB3,SYNE2,DAAM2,SUN2,PHPT1,TMOD2,TRPM7,FGD6,MYO5C,SHROOM4,MICAL3,AIF1L,HMCN1,ANTXR1,SPATC1L,CGNL1,FGD4,FRMD6,AMOTL1,MYO18A	38/620
ENSG00000125877.13	ITPA	1.10849	5.06849	5.77028	3.11907e-07	8.47514e-05	6.44892	0.459545	no		7_Member	GO Biological Processes	GO:0030036	actin cytoskeleton organization	-5.50154	-3.2754	3688,3706,4205,5159,5592,5629,9168,9578,9645,9722,9839,10093,10459,10552,10603,11155,23500,29085,29767,54822,55785,55930,57477,57553,83543,83872,84168,84221,84952,121512,154810,399687	ITGB1,ITPKA,MEF2A,PDGFRB,PRKG1,PROX1,TMSB10,CDC42BPB,MICAL2,NOS1AP,ZEB2,ARPC4,MAD2L2,ARPC1A,SH2B2,LDB3,DAAM2,PHPT1,TMOD2,TRPM7,FGD6,MYO5C,SHROOM4,MICAL3,AIF1L,HMCN1,ANTXR1,SPATC1L,CGNL1,FGD4,AMOTL1,MYO18A	32/546
ENSG00000232838.4	PET117	1.10769	-1.34221	3.236	0.0019913	0.0158147	-1.43603	0.227685	no		7_Member	GO Biological Processes	GO:0007015	actin filament organization	-2.11811	-0.571966	5629,9168,9645,9839,10093,10459,10552,29767,55930,57477,57553,83543,84221,84952	PROX1,TMSB10,MICAL2,ZEB2,ARPC4,MAD2L2,ARPC1A,TMOD2,MYO5C,SHROOM4,MICAL3,AIF1L,SPATC1L,CGNL1	14/281
ENSG00000197756.10	RPL37A	1.10563	8.67214	4.44294	3.97629e-05	0.00118816	1.85982	0.212143	no		8_Summary	KEGG Pathway	hsa05165	Human papillomavirus infection	-6.31103	-3.97194	182,898,1108,1282,1286,1978,3676,3680,3688,4854,5159,5295,5894,5934,6655,7098,7482,8325,8515,9296,10134,10319,22801,55502,84441,2012,3611,3791,4638,4660,80310,730,2149,2264,5962,10093,10552,200576,1944,2690,4804,5210,7010,92335,1003,1460,4192,4217,9252,9510,9706,27123,60485,862,5966,9037,11126,113,9693,775,3303,3315,84451,2042,2822,9365,10603,55512,79987,84168,2113,253959,3096,3625,4053,57178,353…	JAG1,CCNE1,CHD4,COL4A1,COL4A4,EIF4EBP1,ITGA4,ITGA9,ITGB1,NOTCH3,PDGFRB,PIK3R1,RAF1,RBL2,SOS2,TLR3,WNT2B,FZD8,ITGA10,ATP6V1F,BCAP31,LAMC3,ITGA11,HES6,MAML2,EMP1,ILK,KDR,MYLK,PPP1R12B,PDGFD,C7,F2R,FGFR4,RDX,ARPC4,ARPC1A,PIKFYVE,EFNA3,GHR,NGFR,PFKFB4,TEK,STRADA,CDH5,CSNK2B,MDK,MAP3K5,RPS6KA5,ADAMTS1,ULK2,DKK2,SAV1,RUNX1T1,REL,SEMA5A,CD160,ADCY7,RAPGEF2,CACNA1C,HSPA1A,HSPB1,MAP3K21,EPHA3,GPLD1,KL,SH2…	81/-
ENSG00000108107.15	RPL28	1.10561	8.71416	4.31174	6.25728e-05	0.00160185	1.43438	0.215185	no		8_Member	KEGG Pathway	hsa05165	Human papillomavirus infection	-6.31103	-3.97194	182,898,1108,1282,1286,1978,3676,3680,3688,4854,5159,5295,5894,5934,6655,7098,7482,8325,8515,9296,10134,10319,22801,55502,84441	JAG1,CCNE1,CHD4,COL4A1,COL4A4,EIF4EBP1,ITGA4,ITGA9,ITGB1,NOTCH3,PDGFRB,PIK3R1,RAF1,RBL2,SOS2,TLR3,WNT2B,FZD8,ITGA10,ATP6V1F,BCAP31,LAMC3,ITGA11,HES6,MAML2	25/333
ENSG00000108826.16	MRPL27	1.10451	5.42737	4.0626	0.000145566	0.00289413	0.541254	0.214878	no		8_Member	KEGG Pathway	hsa04510	Focal adhesion	-5.72392	-3.47042	1282,1286,2012,3611,3676,3680,3688,3791,4638,4660,5159,5295,5894,6655,8515,10319,22801,80310	COL4A1,COL4A4,EMP1,ILK,ITGA4,ITGA9,ITGB1,KDR,MYLK,PPP1R12B,PDGFRB,PIK3R1,RAF1,SOS2,ITGA10,LAMC3,ITGA11,PDGFD	18/203
ENSG00000235043.3	TECRP1	1.10447	-0.24854	2.88481	0.0054644	0.0315984	-2.37154	0.21201	no		8_Member	KEGG Pathway	hsa04810	Regulation of actin cytoskeleton	-5.49235	-3.26952	730,2149,2264,3676,3680,3688,4638,4660,5159,5295,5894,5962,6655,8515,10093,10552,22801,80310,200576	C7,F2R,FGFR4,ITGA4,ITGA9,ITGB1,MYLK,PPP1R12B,PDGFRB,PIK3R1,RAF1,RDX,SOS2,ITGA10,ARPC4,ARPC1A,ITGA11,PDGFD,PIKFYVE	19/232
ENSG00000116649.10	SRM	1.10395	5.58301	5.61316	5.64482e-07	0.000110891	5.87405	0.482367	no		8_Member	WikiPathways	WP3932	Focal adhesion PI3K Akt mTOR signaling	-5.37128	-3.15498	1282,1286,1944,1978,2149,2264,2690,3676,3680,3688,3791,4804,5159,5210,5295,5894,7010,8515,10319,22801,80310,92335	COL4A1,COL4A4,EFNA3,EIF4EBP1,F2R,FGFR4,GHR,ITGA4,ITGA9,ITGB1,KDR,NGFR,PDGFRB,PFKFB4,PIK3R1,RAF1,TEK,ITGA10,LAMC3,ITGA11,PDGFD,STRADA	22/304
ENSG00000204220.12	PFDN6	1.10144	5.51421	4.97458	5.99896e-06	0.000407423	3.5905	0.309663	no		8_Member	WikiPathways	WP4172	PI3K Akt signaling	-5.10221	-2.90802	898,1282,1286,1944,1978,2149,2264,2690,3676,3680,3688,3791,4804,5159,5295,5894,5934,6655,7010,8515,10319,22801,80310	CCNE1,COL4A1,COL4A4,EFNA3,EIF4EBP1,F2R,FGFR4,GHR,ITGA4,ITGA9,ITGB1,KDR,NGFR,PDGFRB,PIK3R1,RAF1,RBL2,SOS2,TEK,ITGA10,LAMC3,ITGA11,PDGFD	23/340
ENSG00000144713.13	RPL32	1.1001	8.79134	5.19422	2.68691e-06	0.000280982	4.43871	0.230695	no		8_Member	KEGG Pathway	hsa04151	PI3K-Akt signaling pathway	-4.66646	-2.54053	898,1282,1286,1944,1978,2149,2264,2690,3676,3680,3688,3791,4804,5159,5295,5894,5934,6655,7010,8515,10319,22801,80310	CCNE1,COL4A1,COL4A4,EFNA3,EIF4EBP1,F2R,FGFR4,GHR,ITGA4,ITGA9,ITGB1,KDR,NGFR,PDGFRB,PIK3R1,RAF1,RBL2,SOS2,TEK,ITGA10,LAMC3,ITGA11,PDGFD	23/362
ENSG00000086504.17	MRPL28	1.09962	5.58493	5.48771	9.03775e-07	0.00014402	5.41703	0.238522	no		8_Member	WikiPathways	WP5087	Pleural mesothelioma	-4.6629	-2.5396	898,1003,1282,1286,1460,1944,1978,2264,3676,3688,3791,4192,4217,4804,5159,5894,7010,7482,8325,9252,9510,9706,10319,27123,60485,80310	CCNE1,CDH5,COL4A1,COL4A4,CSNK2B,EFNA3,EIF4EBP1,FGFR4,ITGA4,ITGB1,KDR,MDK,MAP3K5,NGFR,PDGFRB,RAF1,TEK,WNT2B,FZD8,RPS6KA5,ADAMTS1,ULK2,LAMC3,DKK2,SAV1,PDGFD	26/439
ENSG00000112695.11	COX7A2	1.09953	6.39941	5.04864	4.58151e-06	0.000360441	3.86128	0.284555	no		8_Member	WikiPathways	WP306	Focal adhesion	-4.62467	-2.50398	1282,1286,3611,3676,3680,3688,3791,4638,4660,5159,5295,5894,8515,10319,22801,80310	COL4A1,COL4A4,ILK,ITGA4,ITGA9,ITGB1,KDR,MYLK,PPP1R12B,PDGFRB,PIK3R1,RAF1,ITGA10,LAMC3,ITGA11,PDGFD	16/199
ENSG00000006625.18	GGCT	1.0993	3.66603	5.50301	8.53485e-07	0.000139145	5.51869	0.289848	no		8_Member	WikiPathways	WP4541	Hippo Merlin signaling dysregulation	-4.4952	-2.39483	1003,2264,3676,3680,3688,3791,4804,5159,7010,8515,22801,60485	CDH5,FGFR4,ITGA4,ITGA9,ITGB1,KDR,NGFR,PDGFRB,TEK,ITGA10,ITGA11,SAV1	12/121
ENSG00000179091.5	CYC1	1.09849	7.25852	4.98987	5.67472e-06	0.000392017	3.67508	0.284865	no		8_Member	WikiPathways	WP5475	Hallmark of cancer sustaining proliferative signaling	-3.94606	-1.91862	862,2264,3791,4804,5159,5894,5966,6655,7010,9706	RUNX1T1,FGFR4,KDR,NGFR,PDGFRB,RAF1,REL,SOS2,TEK,ULK2	10/98
ENSG00000260778.5	AC009065.4	1.09646	-1.59725	3.52116	0.000836757	0.00884845	-0.666999	0.21041	no		8_Member	GO Biological Processes	GO:2000351	regulation of endothelial cell apoptotic process	-2.98411	-1.17345	1003,3676,3791,4804,7010,9037,11126	CDH5,ITGA4,KDR,NGFR,TEK,SEMA5A,CD160	7/67
ENSG00000179967.11	PPP1R14BP3	1.09571	2.6664	5.46527	9.82897e-07	0.00015516	5.43662	0.23677	no		8_Member	KEGG Pathway	hsa04015	Rap1 signaling pathway	-2.75636	-1.00402	113,1944,2149,2264,3688,3791,4804,5159,5295,5894,7010,9693,80310	ADCY7,EFNA3,F2R,FGFR4,ITGB1,KDR,NGFR,PDGFRB,PIK3R1,RAF1,TEK,RAPGEF2,PDGFD	13/212
ENSG00000176912.5	TYMSOS	1.09346	-0.587869	2.65059	0.0103048	0.0486902	-2.89167	0.217119	no		8_Member	KEGG Pathway	hsa04010	MAPK signaling pathway	-2.63146	-0.916442	775,1944,2264,3303,3315,3791,4217,4804,5159,5894,6655,7010,9252,9693,80310,84451	CACNA1C,EFNA3,FGFR4,HSPA1A,HSPB1,KDR,MAP3K5,NGFR,PDGFRB,RAF1,SOS2,TEK,RPS6KA5,RAPGEF2,PDGFD,MAP3K21	16/300
ENSG00000173338.13	KCNK7	1.09249	-2.3697	3.12072	0.00279419	0.019924	-1.7039	0.210782	no		8_Member	GO Biological Processes	GO:0007169	cell surface receptor protein tyrosine kinase signaling pathway	-2.52731	-0.842871	1282,1944,2042,2264,2690,2822,3315,3791,4804,5159,5295,5894,6655,7010,9365,9693,10603,55512,79987,80310,84168	COL4A1,EFNA3,EPHA3,FGFR4,GHR,GPLD1,HSPB1,KDR,NGFR,PDGFRB,PIK3R1,RAF1,SOS2,TEK,KL,RAPGEF2,SH2B2,SMPD3,SVEP1,PDGFD,ANTXR1	21/453
ENSG00000185825.17	BCAP31	1.09085	7.88129	5.29875	1.82634e-06	0.000221541	4.78218	0.214229	no		8_Member	KEGG Pathway	hsa04014	Ras signaling pathway	-2.32544	-0.717634	1944,2113,2264,3791,4804,5159,5295,5894,5966,6655,7010,80310,253959	EFNA3,ETS1,FGFR4,KDR,NGFR,PDGFRB,PIK3R1,RAF1,REL,SOS2,TEK,PDGFD,RALGAPA1	13/238
ENSG00000140990.15	NDUFB10	1.08943	6.02563	4.43734	4.05449e-05	0.00120447	1.76224	0.493145	no		8_Member	GO Biological Processes	GO:0007167	enzyme-linked receptor protein signaling pathway	-2.19604	-0.63006	1003,1282,1944,2042,2264,2690,2822,3096,3315,3625,3791,4053,4804,5159,5295,5894,6655,7010,9365,9693,10603,55512,57178,79987,80310,84168,353500	CDH5,COL4A1,EFNA3,EPHA3,FGFR4,GHR,GPLD1,HIVEP1,HSPB1,INHBB,KDR,LTBP2,NGFR,PDGFRB,PIK3R1,RAF1,SOS2,TEK,KL,RAPGEF2,SH2B2,SMPD3,ZMIZ1,SVEP1,PDGFD,ANTXR1,BMP8A	27/676
ENSG00000154134.15	ROBO3	1.08922	1.43084	3.2611	0.00184803	0.0149449	-1.54359	0.210629	no		8_Member	GO Biological Processes	GO:0070374	positive regulation of ERK1 and ERK2 cascade	-2.05415	-0.535521	2149,2264,3791,5159,6764,7010,7936,9693,29108,54209,80310	F2R,FGFR4,KDR,PDGFRB,DENND2B,TEK,NELFE,RAPGEF2,PYCARD,TREM2,PDGFD	11/201
ENSG00000090273.14	NUDC	1.08896	6.6625	5.92841	1.71058e-07	6.67027e-05	7.04111	0.210095	no		9_Summary	Reactome Gene Sets	R-HSA-5368286	Mitochondrial translation initiation	-5.9968	-3.69425	6182,6183,10573,51258,51264,54998,64928,64960,64975,65993,90480,122704,26024,81892	MRPL12,MRPS12,MRPL28,MRPL51,MRPL27,AURKAIP1,MRPL14,MRPS15,MRPL41,MRPS34,GADD45GIP1,MRPL52,PTCD1,SLIRP	14/-
ENSG00000148832.16	PAOX	1.08841	-0.673827	2.96797	0.00432909	0.0269747	-2.14843	0.2756	no		9_Member	Reactome Gene Sets	R-HSA-5368286	Mitochondrial translation initiation	-5.9968	-3.69425	6182,6183,10573,51258,51264,54998,64928,64960,64975,65993,90480,122704	MRPL12,MRPS12,MRPL28,MRPL51,MRPL27,AURKAIP1,MRPL14,MRPS15,MRPL41,MRPS34,GADD45GIP1,MRPL52	12/87
ENSG00000172428.11	COPS9	1.0879	4.28606	4.66091	1.84926e-05	0.000760715	2.53266	0.215824	no		9_Member	Reactome Gene Sets	R-HSA-5389840	Mitochondrial translation elongation	-5.9968	-3.69425	6182,6183,10573,51258,51264,54998,64928,64960,64975,65993,90480,122704	MRPL12,MRPS12,MRPL28,MRPL51,MRPL27,AURKAIP1,MRPL14,MRPS15,MRPL41,MRPS34,GADD45GIP1,MRPL52	12/87
ENSG00000184076.13	UQCR10	1.08733	4.55724	3.98046	0.000191298	0.0034034	0.299136	0.211062	no		9_Member	Reactome Gene Sets	R-HSA-9937383	Mitochondrial ribosome-associated quality control	-5.88897	-3.59864	6182,6183,10573,51258,51264,54998,64928,64960,64975,65993,90480,122704	MRPL12,MRPS12,MRPL28,MRPL51,MRPL27,AURKAIP1,MRPL14,MRPS15,MRPL41,MRPS34,GADD45GIP1,MRPL52	12/89
ENSG00000230734.1	RPL10P3	1.08677	-1.72976	3.05941	0.00333606	0.0225192	-1.87335	0.473633	no		9_Member	GO Biological Processes	GO:0032543	mitochondrial translation	-5.75627	-3.49923	6182,6183,10573,26024,51258,51264,54998,64928,64960,64975,65993,90480,122704	MRPL12,MRPS12,MRPL28,PTCD1,MRPL51,MRPL27,AURKAIP1,MRPL14,MRPS15,MRPL41,MRPS34,GADD45GIP1,MRPL52	13/108
ENSG00000157778.9	PSMG3	1.08583	4.42205	4.90976	7.58663e-06	0.00045607	3.38319	0.350291	no		9_Member	Reactome Gene Sets	R-HSA-5419276	Mitochondrial translation termination	-5.30044	-3.08737	6182,6183,10573,51258,51264,54998,64928,64960,64975,65993,90480,122704	MRPL12,MRPS12,MRPL28,MRPL51,MRPL27,AURKAIP1,MRPL14,MRPS15,MRPL41,MRPS34,GADD45GIP1,MRPL52	12/101
ENSG00000137309.20	HMGA1	1.08539	5.75786	3.39535	0.00123276	0.011516	-1.46531	0.218276	no		9_Member	GO Biological Processes	GO:0140053	mitochondrial gene expression	-5.04409	-2.85905	6182,6183,10573,26024,51258,51264,54998,64928,64960,64975,65993,81892,90480,122704	MRPL12,MRPS12,MRPL28,PTCD1,MRPL51,MRPL27,AURKAIP1,MRPL14,MRPS15,MRPL41,MRPS34,SLIRP,GADD45GIP1,MRPL52	14/144
ENSG00000243279.4	PRAF2	1.08358	1.41238	4.03821	0.00015791	0.00303017	0.716529	0.210845	no		9_Member	CORUM	CORUM:320	55S ribosome, mitochondrial	-4.85881	-2.70853	6182,6183,10573,51258,51264,64928,64960,64975,65993,122704	MRPL12,MRPS12,MRPL28,MRPL51,MRPL27,MRPL14,MRPS15,MRPL41,MRPS34,MRPL52	10/77
ENSG00000008988.11	RPS20	1.0828	9.09429	5.14959	3.16603e-06	0.000297619	4.29121	0.209862	no		9_Member	Reactome Gene Sets	R-HSA-5368287	Mitochondrial translation	-4.83441	-2.68691	6182,6183,10573,51258,51264,54998,64928,64960,64975,65993,90480,122704	MRPL12,MRPS12,MRPL28,MRPL51,MRPL27,AURKAIP1,MRPL14,MRPS15,MRPL41,MRPS34,GADD45GIP1,MRPL52	12/112
ENSG00000136942.15	RPL35	1.08247	7.87558	4.63758	2.00862e-05	0.000793422	2.48553	0.218464	no		9_Member	CORUM	CORUM:324	39S ribosomal subunit, mitochondrial	-3.88798	-1.87091	6182,10573,51258,51264,64928,64975,122704	MRPL12,MRPL28,MRPL51,MRPL27,MRPL14,MRPL41,MRPL52	7/48
ENSG00000106125.14	MINDY4	1.08167	-1.40453	2.74356	0.00804203	0.0410543	-2.65959	0.231385	no		10_Summary	Reactome Gene Sets	R-HSA-174178	APC/C:Cdh1 mediated degradation of Cdc20 and other APC/C:Cdh1 targeted proteins in late mitosis/early G1	-5.79607	-3.53184	991,5683,5691,5694,6790,7979,9212,9232,27338,51529,3012,4738,7347,114785,125476,8318,8339,8970,55766,81620,898,993,5934,10274,475,1327,1337,1340,1347,1351,1460,2539,7295,10061,4605,7083,3303,3315,317,775,4217,5295,5894,7482,8325,9706,27123,55102,55851,6723,196743,182,4192,4854,23220,84441,6923,112398,2619,5727,91653,80243,8085,283149,667,1003,3611,3688,5046,9839,55243,29086,54764,5592,3676,6095,8…	CDC20,PSMA2,PSMB3,PSMB6,AURKA,SEM1,AURKB,PTTG1,UBE2S,ANAPC11,H2AC8,NEDD8,UCHL3,MBD6,INO80C,CDC45,H2BC8,H2BC11,H2AJ,CDT1,CCNE1,CDC25A,RBL2,STAG1,ATOX1,COX4I1,COX6A1,COX6B1,COX7A2,COX8A,CSNK2B,G6PD,TXN,ABCF2,MYBL2,TK1,HSPA1A,HSPB1,APAF1,CACNA1C,MAP3K5,PIK3R1,RAF1,WNT2B,FZD8,ULK2,DKK2,ATG2B,PSENEN,SRM,PAOX,JAG1,MDK,NOTCH3,DTX4,MAML2,ELOB,EGLN2,GAS1,PTCH1,BOC,PREX2,KMT2D,BCL9L,DST,CDH5,ILK,ITGB1,PCSK…	81/-
ENSG00000137288.10	UQCC2	1.07832	4.98285	4.71609	1.52003e-05	0.000682305	2.70153	0.22458	no		10_Member	Reactome Gene Sets	R-HSA-174178	APC/C:Cdh1 mediated degradation of Cdc20 and other APC/C:Cdh1 targeted proteins in late mitosis/early G1	-5.79607	-3.53184	991,5683,5691,5694,6790,7979,9212,9232,27338,51529	CDC20,PSMA2,PSMB3,PSMB6,AURKA,SEM1,AURKB,PTTG1,UBE2S,ANAPC11	10/61
ENSG00000250479.9	CHCHD10	1.07832	5.94034	2.88053	0.00552967	0.0318335	-2.85096	0.224718	no		10_Member	Reactome Gene Sets	R-HSA-174143	APC/C-mediated degradation of cell cycle proteins	-4.96204	-2.79761	991,5683,5691,5694,6790,7979,9212,9232,27338,51529	CDC20,PSMA2,PSMB3,PSMB6,AURKA,SEM1,AURKB,PTTG1,UBE2S,ANAPC11	10/75
ENSG00000224424.8	PRKAR2A-AS1	1.0783	0.0205607	3.31067	0.00159313	0.0134604	-1.29182	0.272288	no		10_Member	Reactome Gene Sets	R-HSA-453276	Regulation of mitotic cell cycle	-4.96204	-2.79761	991,5683,5691,5694,6790,7979,9212,9232,27338,51529	CDC20,PSMA2,PSMB3,PSMB6,AURKA,SEM1,AURKB,PTTG1,UBE2S,ANAPC11	10/75
ENSG00000111642.16	CHD4	1.07824	4.49565	4.84265	9.66326e-06	0.000529375	3.14766	0.214329	no		10_Member	Reactome Gene Sets	R-HSA-174154	APC/C:Cdc20 mediated degradation of Securin	-4.35892	-2.27319	991,5683,5691,5694,7979,9232,27338,51529	CDC20,PSMA2,PSMB3,PSMB6,SEM1,PTTG1,UBE2S,ANAPC11	8/55
ENSG00000111057.11	KRT18	1.07632	8.6317	3.52861	0.00081759	0.00871363	-0.991637	0.213487	no		10_Member	Reactome Gene Sets	R-HSA-176409	APC/C:Cdc20 mediated degradation of mitotic proteins	-3.9286	-1.90534	991,5683,5691,5694,7979,9232,27338,51529	CDC20,PSMA2,PSMB3,PSMB6,SEM1,PTTG1,UBE2S,ANAPC11	8/63
ENSG00000116898.12	MRPS15	1.07475	6.00019	5.09409	3.88048e-06	0.000329501	4.01272	0.229423	no		10_Member	Reactome Gene Sets	R-HSA-176814	Activation of APC/C and APC/C:Cdc20 mediated degradation of mitotic proteins	-3.87962	-1.86459	991,5683,5691,5694,7979,9232,27338,51529	CDC20,PSMA2,PSMB3,PSMB6,SEM1,PTTG1,UBE2S,ANAPC11	8/64
ENSG00000226950.8	DANCR	1.07465	3.51702	2.84083	0.00617079	0.0344012	-2.86805	0.211813	no		10_Member	Reactome Gene Sets	R-HSA-5689603	UCH proteinases	-3.6525	-1.67458	3012,4738,5683,5691,5694,7347,7979,114785,125476	H2AC8,NEDD8,PSMA2,PSMB3,PSMB6,UCHL3,SEM1,MBD6,INO80C	9/87
ENSG00000160999.10	SH2B2	1.07332	0.980297	3.52832	0.000818314	0.00871363	-0.762621	0.276193	no		10_Member	Reactome Gene Sets	R-HSA-69002	DNA Replication Pre-Initiation	-3.62366	-1.64947	3012,5683,5691,5694,7979,8318,8339,8970,27338,51529,55766,81620	H2AC8,PSMA2,PSMB3,PSMB6,SEM1,CDC45,H2BC8,H2BC11,UBE2S,ANAPC11,H2AJ,CDT1	12/149
ENSG00000198931.11	APRT	1.07316	6.047	5.34963	1.51225e-06	0.000191417	4.92403	0.542448	no		10_Member	Reactome Gene Sets	R-HSA-69242	S Phase	-3.59673	-1.63296	898,993,5683,5691,5694,5934,7979,8318,10274,27338,51529,81620	CCNE1,CDC25A,PSMA2,PSMB3,PSMB6,RBL2,SEM1,CDC45,STAG1,UBE2S,ANAPC11,CDT1	12/150
ENSG00000135441.7	BLOC1S1	1.07275	2.62259	3.02357	0.00369679	0.0241799	-2.2877	0.241937	no		10_Member	Reactome Gene Sets	R-HSA-9711123	Cellular response to chemical stress	-3.55841	-1.60945	475,1327,1337,1340,1347,1351,1460,2539,5683,5691,5694,7295,7979,10061	ATOX1,COX4I1,COX6A1,COX6B1,COX7A2,COX8A,CSNK2B,G6PD,PSMA2,PSMB3,PSMB6,TXN,SEM1,ABCF2	14/197
ENSG00000224046.2	AC005076.1	1.07107	-1.22478	3.6703	0.000523493	0.00657723	-0.247802	0.4098	no		10_Member	Reactome Gene Sets	R-HSA-68867	Assembly of the pre-replicative complex	-3.49633	-1.55259	3012,5683,5691,5694,7979,8339,8970,27338,51529,55766,81620	H2AC8,PSMA2,PSMB3,PSMB6,SEM1,H2BC8,H2BC11,UBE2S,ANAPC11,H2AJ,CDT1	11/132
ENSG00000243926.2	TIPARP-AS1	1.07064	0.347732	3.5604	0.000740348	0.00826064	-0.617163	0.461892	no		10_Member	Reactome Gene Sets	R-HSA-69306	DNA Replication	-3.32143	-1.42015	898,3012,5683,5691,5694,7979,8318,8339,8970,27338,51529,55766,81620	CCNE1,H2AC8,PSMA2,PSMB3,PSMB6,SEM1,CDC45,H2BC8,H2BC11,UBE2S,ANAPC11,H2AJ,CDT1	13/184
ENSG00000130748.7	TMEM160	1.07001	2.25765	3.89256	0.000255503	0.00414232	0.202427	0.214084	no		10_Member	Reactome Gene Sets	R-HSA-453279	Mitotic G1 phase and G1/S transition	-3.30438	-1.40657	898,993,4605,5683,5691,5694,5934,7083,7979,8318,81620	CCNE1,CDC25A,MYBL2,PSMA2,PSMB3,PSMB6,RBL2,TK1,SEM1,CDC45,CDT1	11/139
ENSG00000145592.14	RPL37	1.06876	8.81057	4.77642	1.22547e-05	0.000601781	2.9859	0.210355	no		10_Member	Reactome Gene Sets	R-HSA-450408	AUF1 (hnRNP D0) binds and destabilizes mRNA	-3.29875	-1.4025	3303,3315,5683,5691,5694,7979	HSPA1A,HSPB1,PSMA2,PSMB3,PSMB6,SEM1	6/43
ENSG00000088727.13	KIF9	1.06684	1.49689	6.52446	1.73183e-08	1.47715e-05	9.29368	0.448172	no		10_Member	Reactome Gene Sets	R-HSA-174184	Cdc20:Phospho-APC/C mediated degradation of Cyclin A	-3.27472	-1.38616	991,5683,5691,5694,7979,27338,51529	CDC20,PSMA2,PSMB3,PSMB6,SEM1,UBE2S,ANAPC11	7/60
ENSG00000250519.7	AP002784.1	1.06643	0.378141	3.41812	0.00114993	0.0109866	-1.0192	0.211613	no		10_Member	Reactome Gene Sets	R-HSA-69017	CDK-mediated phosphorylation and removal of Cdc6	-3.27472	-1.38616	898,5683,5691,5694,7979,27338,51529	CCNE1,PSMA2,PSMB3,PSMB6,SEM1,UBE2S,ANAPC11	7/60
ENSG00000223551.1	TMSB4XP4	1.06584	-1.77102	2.9513	0.00453735	0.0278559	-2.1632	0.211316	no		10_Member	Reactome Gene Sets	R-HSA-69052	Switching of origins to a post-replicative state	-3.2441	-1.36159	898,5683,5691,5694,7979,27338,51529,81620	CCNE1,PSMA2,PSMB3,PSMB6,SEM1,UBE2S,ANAPC11,CDT1	8/79
ENSG00000168653.11	NDUFS5	1.06309	6.40567	5.15282	3.1287e-06	0.000297619	4.2264	0.34258	no		10_Member	Reactome Gene Sets	R-HSA-179419	APC:Cdc20 mediated degradation of cell cycle proteins prior to satisfation of the cell cycle checkpoint	-3.23064	-1.34963	991,5683,5691,5694,7979,27338,51529	CDC20,PSMA2,PSMB3,PSMB6,SEM1,UBE2S,ANAPC11	7/61
ENSG00000119705.10	SLIRP	1.06184	4.72669	5.15859	3.06315e-06	0.000297619	4.24587	0.220909	no		10_Member	WikiPathways	WP5124	Alzheimer 39 s disease	-3.20653	-1.3285	317,775,1460,4217,5295,5683,5691,5694,5894,7482,7979,8325,9706,27123,55102,55851	APAF1,CACNA1C,CSNK2B,MAP3K5,PIK3R1,PSMA2,PSMB3,PSMB6,RAF1,WNT2B,SEM1,FZD8,ULK2,DKK2,ATG2B,PSENEN	16/264
ENSG00000125835.19	SNRPB	1.06173	6.2905	4.7595	1.30193e-05	0.000626987	2.85491	0.211074	no		10_Member	Reactome Gene Sets	R-HSA-69206	G1/S Transition	-3.20094	-1.32735	898,993,5683,5691,5694,5934,7083,7979,8318,81620	CCNE1,CDC25A,PSMA2,PSMB3,PSMB6,RBL2,TK1,SEM1,CDC45,CDT1	10/121
ENSG00000235560.4	AC002310.1	1.06146	-1.05587	3.11824	0.00281438	0.0200156	-1.74844	0.390717	no		10_Member	Reactome Gene Sets	R-HSA-351202	Metabolism of polyamines	-3.13833	-1.28628	5683,5691,5694,6723,7979,196743	PSMA2,PSMB3,PSMB6,SRM,SEM1,PAOX	6/46
ENSG00000237991.3	RPL35P1	1.06058	-1.4577	3.38759	0.00126228	0.0117193	-1.03227	0.390497	no		10_Member	WikiPathways	WP2059	Alzheimer 39 s disease and miRNA effects	-3.11934	-1.27699	317,775,1460,4217,5295,5683,5691,5694,5894,7482,7979,8325,9706,27123,55102,55851	APAF1,CACNA1C,CSNK2B,MAP3K5,PIK3R1,PSMA2,PSMB3,PSMB6,RAF1,WNT2B,SEM1,FZD8,ULK2,DKK2,ATG2B,PSENEN	16/269
ENSG00000255198.4	SNHG9	1.05897	1.47663	2.88009	0.00553644	0.0318429	-2.55397	0.211468	no		10_Member	Reactome Gene Sets	R-HSA-69239	Synthesis of DNA	-2.96066	-1.15128	898,5683,5691,5694,7979,8318,27338,51529,81620	CCNE1,PSMA2,PSMB3,PSMB6,SEM1,CDC45,UBE2S,ANAPC11,CDT1	9/108
ENSG00000168701.19	TMEM208	1.05701	5.39853	4.9802	5.87775e-06	0.000401083	3.61102	0.245145	no		10_Member	Reactome Gene Sets	R-HSA-176408	Regulation of APC/C activators between G1/S and early anaphase	-2.94576	-1.14268	991,5683,5691,5694,7979,27338,51529	CDC20,PSMA2,PSMB3,PSMB6,SEM1,UBE2S,ANAPC11	7/68
ENSG00000235587.2	GAPDHP65	1.05685	-1.88324	2.92158	0.00493201	0.0295268	-2.1982	0.213569	no		10_Member	Reactome Gene Sets	R-HSA-157118	Signaling by NOTCH	-2.93095	-1.13284	182,3012,4192,4854,5683,5691,5694,7979,8339,8970,23220,55766,55851,84441	JAG1,H2AC8,MDK,NOTCH3,PSMA2,PSMB3,PSMB6,SEM1,H2BC8,H2BC11,DTX4,H2AJ,PSENEN,MAML2	14/228
ENSG00000284976.1	BX255925.3	1.0565	3.31126	4.01323	0.000171599	0.00319361	0.476025	0.264915	no		10_Member	Reactome Gene Sets	R-HSA-1234176	Oxygen-dependent proline hydroxylation of Hypoxia-inducible Factor Alpha	-2.80973	-1.03919	5683,5691,5694,6923,7979,112398	PSMA2,PSMB3,PSMB6,ELOB,SEM1,EGLN2	6/53
ENSG00000175756.13	AURKAIP1	1.05603	6.34166	4.12538	0.000117923	0.00249071	0.749372	0.260576	no		10_Member	Reactome Gene Sets	R-HSA-5632684	Hedgehog 'on' state	-2.79933	-1.03111	2619,5683,5691,5694,5727,7979,91653	GAS1,PSMA2,PSMB3,PSMB6,PTCH1,SEM1,BOC	7/72
ENSG00000126249.8	PDCD2L	1.05555	1.27627	5.0198	5.08939e-06	0.000379915	3.94343	0.210575	no		10_Member	Reactome Gene Sets	R-HSA-9013694	Signaling by NOTCH4	-2.79933	-1.03111	182,5683,5691,5694,7979,55851,84441	JAG1,PSMA2,PSMB3,PSMB6,SEM1,PSENEN,MAML2	7/72
ENSG00000286158.1	AL034548.2	1.05334	-1.79057	3.04641	0.00346293	0.0230949	-1.9075	0.209827	no		10_Member	Reactome Gene Sets	R-HSA-174084	Autodegradation of Cdh1 by Cdh1:APC/C	-2.76724	-1.00979	5683,5691,5694,7979,27338,51529	PSMA2,PSMB3,PSMB6,SEM1,UBE2S,ANAPC11	6/54
ENSG00000101220.18	C20orf27	1.05293	4.49092	4.91555	7.4295e-06	0.000452809	3.39904	0.210099	no		10_Member	Reactome Gene Sets	R-HSA-69202	Cyclin E associated events during G1/S transition	-2.76437	-1.00979	898,993,5683,5691,5694,5934,7979	CCNE1,CDC25A,PSMA2,PSMB3,PSMB6,RBL2,SEM1	7/73
ENSG00000261220.2	AC103706.1	1.0528	-0.788104	2.88634	0.00544117	0.0315016	-2.35229	0.240525	no		10_Member	Reactome Gene Sets	R-HSA-8948751	Regulation of PTEN stability and activity	-2.72573	-0.980012	1460,5683,5691,5694,7979,80243	CSNK2B,PSMA2,PSMB3,PSMB6,SEM1,PREX2	6/55
ENSG00000188846.14	RPL14	1.05132	8.37464	5.01675	5.14619e-06	0.000379979	3.80317	0.522972	no		10_Member	Reactome Gene Sets	R-HSA-69656	Cyclin A:Cdk2-associated events at S phase entry	-2.69627	-0.962872	898,993,5683,5691,5694,5934,7979	CCNE1,CDC25A,PSMA2,PSMB3,PSMB6,RBL2,SEM1	7/75
ENSG00000173457.11	PPP1R14B	1.05014	5.18694	5.68369	4.32728e-07	0.000100211	6.1305	0.230327	no		10_Member	Reactome Gene Sets	R-HSA-201681	TCF dependent signaling in response to WNT	-2.66723	-0.939317	1460,3012,5683,5691,5694,7979,8085,8325,8339,8970,27123,55766,283149	CSNK2B,H2AC8,PSMA2,PSMB3,PSMB6,SEM1,KMT2D,FZD8,H2BC8,H2BC11,DKK2,H2AJ,BCL9L	13/217
ENSG00000105202.9	FBL	1.04993	6.27146	4.72671	1.46355e-05	0.000667261	2.744	0.242115	no		10_Member	Reactome Gene Sets	R-HSA-180585	Vif-mediated degradation of APOBEC3G	-2.56314	-0.868092	5683,5691,5694,6923,7979	PSMA2,PSMB3,PSMB6,ELOB,SEM1	5/41
ENSG00000074800.16	ENO1	1.04951	9.33647	3.87161	0.000273628	0.00431894	0.0619001	0.214526	no		10_Member	Reactome Gene Sets	R-HSA-1500931	Cell-Cell communication	-2.55023	-0.860037	667,1003,1460,3012,3611,3688,5046,5295,5683,5691,5694,7979,8339,8970,9839,55243,55766	DST,CDH5,CSNK2B,H2AC8,ILK,ITGB1,PCSK6,PIK3R1,PSMA2,PSMB3,PSMB6,SEM1,H2BC8,H2BC11,ZEB2,KIRREL1,H2AJ	17/334
ENSG00000278238.1	AL359513.1	1.0489	-2.20683	2.84918	0.00603041	0.0337992	-2.37373	0.230289	no		10_Member	Reactome Gene Sets	R-HSA-5688426	Deubiquitination	-2.53435	-0.847995	991,993,3012,4738,5683,5691,5694,7347,7979,8339,8970,29086,54764,114785,125476	CDC20,CDC25A,H2AC8,NEDD8,PSMA2,PSMB3,PSMB6,UCHL3,SEM1,H2BC8,H2BC11,BABAM1,ZRANB1,MBD6,INO80C	15/279
ENSG00000160439.16	RDH13	1.04882	2.68144	3.33968	0.00145971	0.0127453	-1.47041	0.482059	no		10_Member	Reactome Gene Sets	R-HSA-69615	G1/S DNA Damage Checkpoints	-2.53165	-0.846255	898,993,5683,5691,5694,7979	CCNE1,CDC25A,PSMA2,PSMB3,PSMB6,SEM1	6/60
ENSG00000146066.3	HIGD2A	1.04844	5.20747	4.12503	0.000118064	0.00249071	0.741054	0.225186	no		10_Member	Reactome Gene Sets	R-HSA-174113	SCF-beta-TrCP mediated degradation of Emi1	-2.51652	-0.833974	991,5683,5691,5694,7979	CDC20,PSMA2,PSMB3,PSMB6,SEM1	5/42
ENSG00000266962.2	AC067852.2	1.04832	0.92956	4.37824	4.97616e-05	0.00138348	1.82552	0.211044	no		10_Member	Reactome Gene Sets	R-HSA-8854050	FBXL7 down-regulates AURKA during mitotic entry and in early mitosis	-2.51652	-0.833974	5683,5691,5694,6790,7979	PSMA2,PSMB3,PSMB6,AURKA,SEM1	5/42
ENSG00000126953.8	TIMM8A	1.04748	3.30424	4.74093	1.39122e-05	0.000649651	2.87241	0.338909	no		10_Member	Reactome Gene Sets	R-HSA-1234174	Cellular response to hypoxia	-2.45973	-0.801311	5683,5691,5694,6923,7979,112398	PSMA2,PSMB3,PSMB6,ELOB,SEM1,EGLN2	6/62
ENSG00000231663.1	COA6-AS1	1.04697	0.304165	2.97946	0.00419075	0.0263952	-2.16857	0.229388	no		10_Member	Reactome Gene Sets	R-HSA-69601	Ubiquitin-Mediated Degradation of Phosphorylated Cdc25A	-2.42728	-0.782198	993,5683,5691,5694,7979	CDC25A,PSMA2,PSMB3,PSMB6,SEM1	5/44
ENSG00000176340.4	COX8A	1.04614	5.36836	4.63794	2.006e-05	0.000793422	2.43131	0.390614	no		10_Member	Reactome Gene Sets	R-HSA-69613	p53-Independent G1/S DNA Damage Checkpoint	-2.42728	-0.782198	993,5683,5691,5694,7979	CDC25A,PSMA2,PSMB3,PSMB6,SEM1	5/44
ENSG00000105372.8	RPS19	1.04598	8.86009	3.7428	0.000415262	0.00562301	-0.342335	0.238998	no		10_Member	Reactome Gene Sets	R-HSA-195721	Signaling by WNT	-2.41093	-0.772534	1460,3012,5592,5683,5691,5694,7482,7979,8085,8325,8339,8970,27123,54764,55766,283149	CSNK2B,H2AC8,PRKG1,PSMA2,PSMB3,PSMB6,WNT2B,SEM1,KMT2D,FZD8,H2BC8,H2BC11,DKK2,ZRANB1,H2AJ,BCL9L	16/316
ENSG00000093009.11	CDC45	1.04597	2.00911	2.80953	0.00672369	0.0364324	-2.7578	0.355938	no		10_Member	CORUM	CORUM:191	20S proteasome	-2.40063	-0.768188	5683,5691,5694	PSMA2,PSMB3,PSMB6	3/14
ENSG00000152253.9	SPC25	1.04529	1.11816	2.65071	0.0103015	0.0486861	-3.03814	0.320728	no		10_Member	Reactome Gene Sets	R-HSA-8878159	Transcriptional regulation by RUNX3	-2.36037	-0.7396	182,3676,5683,5691,5694,7979,84441	JAG1,ITGA4,PSMA2,PSMB3,PSMB6,SEM1,MAML2	7/86
ENSG00000197785.14	ATAD3A	1.04408	4.23693	5.23314	2.32778e-06	0.000256429	4.52656	0.210301	no		10_Member	Reactome Gene Sets	R-HSA-9759194	Nuclear events mediated by NFE2L2	-2.33271	-0.724097	2539,5683,5691,5694,7295,7979,10061	G6PD,PSMA2,PSMB3,PSMB6,TXN,SEM1,ABCF2	7/87
ENSG00000213261.3	EEF1B2P6	1.04369	-0.637665	2.84438	0.00611065	0.0341737	-2.44665	0.210018	no		10_Member	CORUM	CORUM:194	PA28gamma-20S proteasome	-2.31138	-0.709123	5683,5691,5694	PSMA2,PSMB3,PSMB6	3/15
ENSG00000213280.2	AC090114.1	1.04342	-2.29806	3.19051	0.002278	0.0172955	-1.51762	0.257524	no		10_Member	Reactome Gene Sets	R-HSA-9909396	Circadian clock	-2.30117	-0.702055	1460,5683,5691,5694,6095,7979,8204,8863	CSNK2B,PSMA2,PSMB3,PSMB6,RORA,SEM1,NRIP1,PER3	8/111
ENSG00000196951.11	SCOC-AS1	1.04306	-1.02272	2.99875	0.00396759	0.0254262	-2.05417	0.285942	no		10_Member	Reactome Gene Sets	R-HSA-446728	Cell junction organization	-2.27124	-0.68141	667,1003,1460,3012,3611,3688,5046,5683,5691,5694,7979,8339,8970,9839,55766	DST,CDH5,CSNK2B,H2AC8,ILK,ITGB1,PCSK6,PSMA2,PSMB3,PSMB6,SEM1,H2BC8,H2BC11,ZEB2,H2AJ	15/298
ENSG00000054148.18	PHPT1	1.04305	5.45792	4.28463	6.86683e-05	0.00170424	1.25651	0.210204	no		10_Member	Reactome Gene Sets	R-HSA-9932298	Degradation of CRY and PER proteins	-2.26313	-0.677114	5683,5691,5694,7979,8863	PSMA2,PSMB3,PSMB6,SEM1,PER3	5/48
ENSG00000068079.8	IFI35	1.04277	5.03391	3.77324	0.000376516	0.00529381	-0.354077	0.216462	no		10_Member	Reactome Gene Sets	R-HSA-9755511	KEAP1-NFE2L2 pathway	-2.25484	-0.671852	1460,2539,5683,5691,5694,7295,7979,10061	CSNK2B,G6PD,PSMA2,PSMB3,PSMB6,TXN,SEM1,ABCF2	8/113
ENSG00000105393.16	BABAM1	1.04188	3.93156	4.52176	3.01993e-05	0.0010078	2.08243	0.351893	no		10_Member	CORUM	CORUM:192	PA28-20S proteasome	-2.22885	-0.649257	5683,5691,5694	PSMA2,PSMB3,PSMB6	3/16
ENSG00000180992.7	MRPL14	1.04175	5.74245	4.62854	2.07383e-05	0.000806004	2.39915	0.246573	no		10_Member	Reactome Gene Sets	R-HSA-8939236	RUNX1 regulates transcription of genes involved in differentiation of HSCs	-2.20965	-0.63636	3012,5683,5691,5694,7979,8339,8970,55766	H2AC8,PSMA2,PSMB3,PSMB6,SEM1,H2BC8,H2BC11,H2AJ	8/115
ENSG00000033050.9	ABCF2	1.04037	3.27657	5.6681	4.58946e-07	0.000103921	6.13912	0.214095	no		10_Member	Reactome Gene Sets	R-HSA-187577	SCF(Skp2)-mediated degradation of p27/p21	-2.18739	-0.623578	898,5683,5691,5694,7979	CCNE1,PSMA2,PSMB3,PSMB6,SEM1	5/50
ENSG00000142507.10	PSMB6	1.04028	5.98885	4.79813	1.1338e-05	0.000579092	2.98314	0.213983	no		10_Member	Reactome Gene Sets	R-HSA-1169091	Activation of NF-kappaB in B cells	-2.15095	-0.596418	5683,5691,5694,5966,7979	PSMA2,PSMB3,PSMB6,REL,SEM1	5/51
ENSG00000153391.16	INO80C	1.0391	3.13987	3.86767	0.000277169	0.00434161	0.0833585	0.385516	no		10_Member	Reactome Gene Sets	R-HSA-4608870	Asymmetric localization of PCP proteins	-2.15095	-0.596418	5683,5691,5694,7979,8325	PSMA2,PSMB3,PSMB6,SEM1,FZD8	5/51
ENSG00000221916.4	C19orf73	1.03897	-0.467975	2.74764	0.00795405	0.0407291	-2.67272	0.21097	no		10_Member	KEGG Pathway	hsa05017	Spinocerebellar ataxia	-2.12208	-0.574546	4217,5295,5683,5691,5694,6095,7979,9706,55102	MAP3K5,PIK3R1,PSMA2,PSMB3,PSMB6,RORA,SEM1,ULK2,ATG2B	9/144
ENSG00000222041.11	CYTOR	1.03768	2.27384	3.00282	0.00392195	0.0252928	-2.32743	0.210315	no		10_Member	Reactome Gene Sets	R-HSA-9907900	Proteasome assembly	-2.11541	-0.571347	5683,5691,5694,7979,84262	PSMA2,PSMB3,PSMB6,SEM1,PSMG3	5/52
ENSG00000128626.12	MRPS12	1.03764	4.99557	4.49712	3.2918e-05	0.00106313	1.96104	0.210291	no		10_Member	Reactome Gene Sets	R-HSA-69563	p53-Dependent G1 DNA Damage Response	-2.08074	-0.552143	898,5683,5691,5694,7979	CCNE1,PSMA2,PSMB3,PSMB6,SEM1	5/53
ENSG00000114391.13	RPL24	1.03724	8.29483	4.89668	7.95349e-06	0.000468452	3.38283	0.217751	no		10_Member	Reactome Gene Sets	R-HSA-69580	p53-Dependent G1/S DNA damage checkpoint	-2.08074	-0.552143	898,5683,5691,5694,7979	CCNE1,PSMA2,PSMB3,PSMB6,SEM1	5/53
ENSG00000270006.2	AC010531.6	1.03682	-2.50393	2.87585	0.00560182	0.0320853	-2.29462	0.262161	no		10_Member	Reactome Gene Sets	R-HSA-450531	Regulation of mRNA stability by proteins that bind AU-rich elements	-2.05615	-0.535521	3303,3315,5683,5691,5694,7979	HSPA1A,HSPB1,PSMA2,PSMB3,PSMB6,SEM1	6/75
ENSG00000132507.18	EIF5A	1.03674	7.12099	5.09682	3.84186e-06	0.000328963	4.04902	0.211623	no		10_Member	Reactome Gene Sets	R-HSA-9764265	Regulation of CDH1 Expression and Function	-2.05415	-0.535521	1460,3012,5046,5683,5691,5694,7979,8339,8970,9839,55766	CSNK2B,H2AC8,PCSK6,PSMA2,PSMB3,PSMB6,SEM1,H2BC8,H2BC11,ZEB2,H2AJ	11/201
ENSG00000172590.18	MRPL52	1.03633	4.97171	4.40913	4.47151e-05	0.00128889	1.66844	0.216374	no		10_Member	Reactome Gene Sets	R-HSA-9764274	Regulation of Expression and Function of Type I Classical Cadherins	-2.05415	-0.535521	1460,3012,5046,5683,5691,5694,7979,8339,8970,9839,55766	CSNK2B,H2AC8,PCSK6,PSMA2,PSMB3,PSMB6,SEM1,H2BC8,H2BC11,ZEB2,H2AJ	11/201
ENSG00000197982.14	C1orf122	1.03562	4.24985	4.26299	7.39437e-05	0.00180036	1.211	0.213701	no		10_Member	Reactome Gene Sets	R-HSA-5687128	MAPK6/MAPK4 signaling	-2.02899	-0.515532	2118,3315,5683,5691,5694,7979	ETV4,HSPB1,PSMA2,PSMB3,PSMB6,SEM1	6/76
ENSG00000228300.14	FAM174C	1.03553	5.37892	3.70406	0.000470115	0.00613347	-0.56683	0.235846	no		10_Member	Reactome Gene Sets	R-HSA-9912633	Antigen processing: Ub, ATP-independent proteasomal degradation	-2.0136	-0.505249	5683,5691,5694	PSMA2,PSMB3,PSMB6	3/19
ENSG00000071462.12	BUD23	1.03374	5.80523	6.91392	3.8203e-09	4.41835e-06	10.7225	0.218631	no		11_Summary	Reactome Gene Sets	R-HSA-9716542	Signaling by Rho GTPases, Miro GTPases and RHOBTB3	-5.75674	-3.49923	182,332,667,898,991,1152,1783,3012,3336,3688,4638,4649,4660,5295,6655,8339,8970,9212,9578,10093,10134,10552,10726,11004,11214,23348,26049,55619,55766,57405,57522,79019,80243,81704,116984,121512,220134,253959,378708	JAG1,BIRC5,DST,CCNE1,CDC20,CKB,DYNC1LI2,H2AC8,HSPE1,ITGB1,MYLK,MYO9A,PPP1R12B,PIK3R1,SOS2,H2BC8,H2BC11,AURKB,CDC42BPB,ARPC4,BCAP31,ARPC1A,NUDC,KIF2C,AKAP13,DOCK9,FAM169A,DOCK10,H2AJ,SPC25,SRGAP1,CENPM,PREX2,DOCK8,ARAP2,FGD4,SKA1,RALGAPA1,CENPS	39/-
ENSG00000182154.8	MRPL41	1.03336	5.55413	3.50743	0.000873232	0.00907013	-1.14808	0.211013	no		11_Member	Reactome Gene Sets	R-HSA-9716542	Signaling by Rho GTPases, Miro GTPases and RHOBTB3	-5.75674	-3.49923	182,332,667,898,991,1152,1783,3012,3336,3688,4638,4649,4660,5295,6655,8339,8970,9212,9578,10093,10134,10552,10726,11004,11214,23348,26049,55619,55766,57405,57522,79019,80243,81704,116984,121512,220134,253959,378708	JAG1,BIRC5,DST,CCNE1,CDC20,CKB,DYNC1LI2,H2AC8,HSPE1,ITGB1,MYLK,MYO9A,PPP1R12B,PIK3R1,SOS2,H2BC8,H2BC11,AURKB,CDC42BPB,ARPC4,BCAP31,ARPC1A,NUDC,KIF2C,AKAP13,DOCK9,FAM169A,DOCK10,H2AJ,SPC25,SRGAP1,CENPM,PREX2,DOCK8,ARAP2,FGD4,SKA1,RALGAPA1,CENPS	39/718
ENSG00000177600.9	RPLP2	1.03179	8.62861	4.60522	2.25191e-05	0.000841397	2.40095	0.382178	no		11_Member	Reactome Gene Sets	R-HSA-194315	Signaling by Rho GTPases	-5.58937	-3.35317	182,332,667,991,1152,1783,3012,3336,3688,4638,4649,4660,5295,6655,8339,8970,9212,9578,10093,10134,10552,10726,11004,11214,23348,26049,55619,55766,57405,57522,79019,80243,81704,116984,121512,220134,253959,378708	JAG1,BIRC5,DST,CDC20,CKB,DYNC1LI2,H2AC8,HSPE1,ITGB1,MYLK,MYO9A,PPP1R12B,PIK3R1,SOS2,H2BC8,H2BC11,AURKB,CDC42BPB,ARPC4,BCAP31,ARPC1A,NUDC,KIF2C,AKAP13,DOCK9,FAM169A,DOCK10,H2AJ,SPC25,SRGAP1,CENPM,PREX2,DOCK8,ARAP2,FGD4,SKA1,RALGAPA1,CENPS	38/702
ENSG00000164713.10	BRI3	1.03155	6.39698	4.91787	7.36736e-06	0.000452227	3.40218	0.338017	no		11_Member	Reactome Gene Sets	R-HSA-9012999	RHO GTPase cycle	-2.61778	-0.905407	182,667,1152,3336,3688,4649,5295,6655,9578,10134,10726,11214,23348,26049,55619,57522,80243,81704,116984,121512,253959	JAG1,DST,CKB,HSPE1,ITGB1,MYO9A,PIK3R1,SOS2,CDC42BPB,BCAP31,NUDC,AKAP13,DOCK9,FAM169A,DOCK10,SRGAP1,PREX2,DOCK8,ARAP2,FGD4,RALGAPA1	21/445
ENSG00000168393.13	DTYMK	1.03112	4.37864	4.62652	2.08874e-05	0.000809249	2.41207	0.450136	no		12_Summary	GO Biological Processes	GO:0031589	cell-substrate adhesion	-5.6523	-3.4058	3611,3676,3680,3688,5295,5310,7007,7010,8515,10516,22801,25992,27076,54822,59277,79987,84168,1282,1286,1756,2023,2199,2273,6443,11155,23224,23500,25777,29767,171024,4192,775,3791,113,10319,667,9510,2149,2702,730,1460,5962,6330,9252,23114	ILK,ITGA4,ITGA9,ITGB1,PIK3R1,PKD1,TECTA,TEK,ITGA10,FBLN5,ITGA11,SNED1,LYPD3,TRPM7,NTN4,SVEP1,ANTXR1,COL4A1,COL4A4,DMD,ENO1,FBLN2,FHL1,SGCB,LDB3,SYNE2,DAAM2,SUN2,TMOD2,SYNPO2,MDK,CACNA1C,KDR,ADCY7,LAMC3,DST,ADAMTS1,F2R,GJA5,C7,CSNK2B,RDX,SCN4B,RPS6KA5,NFASC	45/-
ENSG00000063177.13	RPL18	1.03091	8.61827	4.40997	4.45852e-05	0.00128697	1.75235	0.24429	no		12_Member	GO Biological Processes	GO:0031589	cell-substrate adhesion	-5.6523	-3.4058	3611,3676,3680,3688,5295,5310,7007,7010,8515,10516,22801,25992,27076,54822,59277,79987,84168	ILK,ITGA4,ITGA9,ITGB1,PIK3R1,PKD1,TECTA,TEK,ITGA10,FBLN5,ITGA11,SNED1,LYPD3,TRPM7,NTN4,SVEP1,ANTXR1	17/185
ENSG00000260018.1	AC040169.1	1.03049	-0.427787	2.65621	0.0101528	0.0482294	-2.88768	0.215043	no		12_Member	KEGG Pathway	hsa04820	Cytoskeleton in muscle cells	-4.91321	-2.75732	1282,1286,1756,2023,2199,2273,3676,3680,3688,6443,8515,11155,22801,23224,23500,25777,29767,171024	COL4A1,COL4A4,DMD,ENO1,FBLN2,FHL1,ITGA4,ITGA9,ITGB1,SGCB,ITGA10,LDB3,ITGA11,SYNE2,DAAM2,SUN2,TMOD2,SYNPO2	18/232
ENSG00000130204.13	TOMM40	1.02984	5.7565	5.60613	5.79605e-07	0.000110891	5.84877	0.214971	no		12_Member	GO Biological Processes	GO:0007160	cell-matrix adhesion	-4.61436	-2.49626	3611,3676,3680,3688,5310,7007,8515,10516,22801,25992,27076,54822,79987	ILK,ITGA4,ITGA9,ITGB1,PKD1,TECTA,ITGA10,FBLN5,ITGA11,SNED1,LYPD3,TRPM7,SVEP1	13/137
ENSG00000235508.3	RPS2P7	1.02967	-2.09587	3.19008	0.00228086	0.0172993	-1.53838	0.22494	no		12_Member	Canonical Pathways	M18	PID INTEGRIN1 PATHWAY	-3.78449	-1.7866	1282,1286,3676,3680,3688,4192,8515,22801	COL4A1,COL4A4,ITGA4,ITGA9,ITGB1,MDK,ITGA10,ITGA11	8/66
ENSG00000136810.13	TXN	1.02959	7.58125	4.11674	0.000121401	0.00254268	0.76483	0.227694	no		12_Member	GO Biological Processes	GO:0045906	negative regulation of vasoconstriction	-3.58568	-1.62788	3676,3680,3688,79987	ITGA4,ITGA9,ITGB1,SVEP1	4/14
ENSG00000163794.6	UCN	1.02894	-0.506607	2.65478	0.0101914	0.0483225	-2.90196	0.474752	no		12_Member	Canonical Pathways	M47	PID INTEGRIN CS PATHWAY	-3.49275	-1.55246	3676,3680,3688,8515,22801	ITGA4,ITGA9,ITGB1,ITGA10,ITGA11	5/26
ENSG00000166595.12	CIAO2B	1.02891	5.56464	5.26588	2.06263e-06	0.000237497	4.62147	0.266592	no		12_Member	WikiPathways	WP2118	Arrhythmogenic right ventricular cardiomyopathy	-3.3975	-1.47405	775,1756,3676,3680,3688,6443,8515,22801	CACNA1C,DMD,ITGA4,ITGA9,ITGB1,SGCB,ITGA10,ITGA11	8/75
ENSG00000169976.7	SF3B5	1.02861	5.82356	4.69713	1.62609e-05	0.000707513	2.6365	0.210025	no		12_Member	Reactome Gene Sets	R-HSA-216083	Integrin cell surface interactions	-3.06594	-1.23039	1282,1286,3676,3680,3688,3791,8515,22801	COL4A1,COL4A4,ITGA4,ITGA9,ITGB1,KDR,ITGA10,ITGA11	8/84
ENSG00000146540.15	C7orf50	1.02747	5.63731	4.31843	6.11522e-05	0.00158036	1.36725	0.209871	no		12_Member	KEGG Pathway	hsa05414	Dilated cardiomyopathy	-3.048	-1.21648	113,775,1756,3676,3680,3688,6443,8515,22801	ADCY7,CACNA1C,DMD,ITGA4,ITGA9,ITGB1,SGCB,ITGA10,ITGA11	9/105
ENSG00000166803.14	PCLAF	1.02703	1.37952	2.90619	0.00514867	0.0303339	-2.44926	0.327101	no		12_Member	KEGG Pathway	hsa05412	Arrhythmogenic right ventricular cardiomyopathy	-2.99852	-1.17912	775,1756,3676,3680,3688,6443,8515,22801	CACNA1C,DMD,ITGA4,ITGA9,ITGB1,SGCB,ITGA10,ITGA11	8/86
ENSG00000087586.18	AURKA	1.02662	3.73691	3.26912	0.00180433	0.0147017	-1.75424	0.409836	no		12_Member	KEGG Pathway	hsa04512	ECM-receptor interaction	-2.90117	-1.10799	1282,1286,3676,3680,3688,8515,10319,22801	COL4A1,COL4A4,ITGA4,ITGA9,ITGB1,ITGA10,LAMC3,ITGA11	8/89
ENSG00000251580.3	LINC02482	1.02636	-0.789688	2.7673	0.00754249	0.0393821	-2.614	0.223866	no		12_Member	GO Biological Processes	GO:0007229	integrin-mediated signaling pathway	-2.63358	-0.917539	667,3611,3676,3680,3688,8515,9510,22801	DST,ILK,ITGA4,ITGA9,ITGB1,ITGA10,ADAMTS1,ITGA11	8/98
ENSG00000116670.15	MAD2L2	1.02623	4.76874	4.63451	2.03054e-05	0.000800393	2.4298	0.256855	no		12_Member	KEGG Pathway	hsa05410	Hypertrophic cardiomyopathy	-2.6059	-0.900046	775,1756,3676,3680,3688,6443,8515,22801	CACNA1C,DMD,ITGA4,ITGA9,ITGB1,SGCB,ITGA10,ITGA11	8/99
ENSG00000228305.2	PRELID1P6	1.026	-1.39795	3.27343	0.00178126	0.0145908	-1.33113	0.232295	no		12_Member	GO Biological Processes	GO:0019229	regulation of vasoconstriction	-2.29237	-0.695593	2149,2702,3676,3680,3688,79987	F2R,GJA5,ITGA4,ITGA9,ITGB1,SVEP1	6/67
ENSG00000214309.5	MBLAC1	1.02475	0.636348	3.54262	0.000782643	0.00848954	-0.667045	0.213368	no		12_Member	Canonical Pathways	M67	PID ARF6 TRAFFICKING PATHWAY	-2.22477	-0.649257	3676,3680,3688,8515,22801	ITGA4,ITGA9,ITGB1,ITGA10,ITGA11	5/49
ENSG00000105677.12	TMEM147	1.02329	5.15877	4.46889	3.63269e-05	0.0011246	1.86546	0.343084	no		12_Member	WikiPathways	WP4493	Cells and molecules involved in local acute inflammatory response	-2.15217	-0.596418	730,3676,3688	C7,ITGA4,ITGB1	3/17
ENSG00000230979.3	AC079250.1	1.02286	-1.98645	3.3391	0.00146226	0.0127566	-1.14583	0.25968	no		12_Member	Reactome Gene Sets	R-HSA-373760	L1CAM interactions	-2.10145	-0.562177	1460,3680,3688,5962,6330,8515,9252,23114	CSNK2B,ITGA9,ITGB1,RDX,SCN4B,ITGA10,RPS6KA5,NFASC	8/120
ENSG00000172336.5	POP7	1.02125	4.52093	5.82503	2.53435e-07	7.94577e-05	6.65974	0.220892	no		13_Summary	GO Biological Processes	GO:0050790	regulation of catalytic activity	-5.62234	-3.38273	775,991,993,2042,2264,2717,2822,3688,4057,5159,5592,5934,6187,7098,8812,9079,9693,10459,23328,23348,27338,29108,54921,55619,55785,55851,57761,81704,91947,92335,121512,171024,253959,3303,7295,8809,9252,81620,283629,2023,3315,3791,5894,8784,9353,23293,54209,132671,221395,79058,150678,285671,340485,378708	CACNA1C,CDC20,CDC25A,EPHA3,FGFR4,GLA,GPLD1,ITGB1,LTF,PDGFRB,PRKG1,RBL2,RPS2,TLR3,CCNK,LDB2,RAPGEF2,MAD2L2,SASH1,DOCK9,UBE2S,PYCARD,CHTF8,DOCK10,FGD6,PSENEN,TRIB3,DOCK8,ARRDC4,STRADA,FGD4,SYNPO2,RALGAPA1,HSPA1A,TXN,IL18R1,RPS6KA5,CDT1,TSSK4,ENO1,HSPB1,KDR,RAF1,TNFRSF18,SLIT2,SMG6,TREM2,SPATA18,ADGRF5,ASPSCR1,COPS9,RNF180,ACER2,CENPS	54/-
ENSG00000173915.16	ATP5MD	1.02091	5.80046	4.10817	0.000124949	0.0025928	0.689256	0.398641	no		13_Member	GO Biological Processes	GO:0050790	regulation of catalytic activity	-5.62234	-3.38273	775,991,993,2042,2264,2717,2822,3688,4057,5159,5592,5934,6187,7098,8812,9079,9693,10459,23328,23348,27338,29108,54921,55619,55785,55851,57761,81704,91947,92335,121512,171024,253959	CACNA1C,CDC20,CDC25A,EPHA3,FGFR4,GLA,GPLD1,ITGB1,LTF,PDGFRB,PRKG1,RBL2,RPS2,TLR3,CCNK,LDB2,RAPGEF2,MAD2L2,SASH1,DOCK9,UBE2S,PYCARD,CHTF8,DOCK10,FGD6,PSENEN,TRIB3,DOCK8,ARRDC4,STRADA,FGD4,SYNPO2,RALGAPA1	33/565
ENSG00000241553.12	ARPC4	1.01979	5.82171	6.0008	1.29783e-07	5.74969e-05	7.29964	0.356927	no		13_Member	GO Biological Processes	GO:0043085	positive regulation of catalytic activity	-4.07754	-2.01743	775,991,2264,2822,3688,4057,5159,6187,7098,9693,23328,23348,27338,54921,55619,55851,81704,91947,92335,253959	CACNA1C,CDC20,FGFR4,GPLD1,ITGB1,LTF,PDGFRB,RPS2,TLR3,RAPGEF2,SASH1,DOCK9,UBE2S,CHTF8,DOCK10,PSENEN,DOCK8,ARRDC4,STRADA,RALGAPA1	20/318
ENSG00000167526.14	RPL13	1.01848	8.88584	4.05552	0.000149051	0.00294047	0.617786	0.210836	no		13_Member	GO Biological Processes	GO:0044093	positive regulation of molecular function	-3.98689	-1.94668	775,991,2264,2822,3303,3688,4057,5159,6187,7098,7295,8809,9252,9693,23328,23348,27338,29108,54921,55619,55851,81620,81704,91947,92335,253959,283629	CACNA1C,CDC20,FGFR4,GPLD1,HSPA1A,ITGB1,LTF,PDGFRB,RPS2,TLR3,TXN,IL18R1,RPS6KA5,RAPGEF2,SASH1,DOCK9,UBE2S,PYCARD,CHTF8,DOCK10,PSENEN,CDT1,DOCK8,ARRDC4,STRADA,RALGAPA1,TSSK4	27/510
ENSG00000103145.11	HCFC1R1	1.01584	4.22418	4.13951	0.00011244	0.00240013	0.812856	0.234442	no		13_Member	GO Biological Processes	GO:0051338	regulation of transferase activity	-3.86867	-1.8577	991,993,4057,5159,5934,6187,7098,8812,9079,9693,10459,23328,27338,29108,54921,57761,91947,92335,171024	CDC20,CDC25A,LTF,PDGFRB,RBL2,RPS2,TLR3,CCNK,LDB2,RAPGEF2,MAD2L2,SASH1,UBE2S,PYCARD,CHTF8,TRIB3,ARRDC4,STRADA,SYNPO2	19/304
ENSG00000260219.2	CD2BP2-DT	1.01551	0.633279	3.43666	0.00108642	0.0105781	-0.998009	0.234417	no		13_Member	GO Biological Processes	GO:0051347	positive regulation of transferase activity	-2.77997	-1.01634	991,4057,5159,6187,7098,9693,23328,27338,54921,91947,92335	CDC20,LTF,PDGFRB,RPS2,TLR3,RAPGEF2,SASH1,UBE2S,CHTF8,ARRDC4,STRADA	11/161
ENSG00000219470.1	AL355802.1	1.01538	-2.13094	3.48309	0.000941607	0.00957058	-0.757894	0.279082	no		13_Member	GO Biological Processes	GO:0019220	regulation of phosphate metabolic process	-2.72747	-0.980012	993,2023,2822,3315,3791,4057,5159,5592,5894,5934,7098,8784,8812,9079,9353,9693,10459,23293,23328,29108,54209,57761,92335,132671,171024,221395	CDC25A,ENO1,GPLD1,HSPB1,KDR,LTF,PDGFRB,PRKG1,RAF1,RBL2,TLR3,TNFRSF18,CCNK,LDB2,SLIT2,RAPGEF2,MAD2L2,SMG6,SASH1,PYCARD,TREM2,TRIB3,STRADA,SPATA18,SYNPO2,ADGRF5	26/586
ENSG00000152082.15	MZT2B	1.01504	3.96776	3.69768	0.000479778	0.00616871	-0.542119	0.210752	no		13_Member	GO Biological Processes	GO:0051174	regulation of phosphorus metabolic process	-2.71735	-0.978165	993,2023,2822,3315,3791,4057,5159,5592,5894,5934,7098,8784,8812,9079,9353,9693,10459,23293,23328,29108,54209,57761,92335,132671,171024,221395	CDC25A,ENO1,GPLD1,HSPB1,KDR,LTF,PDGFRB,PRKG1,RAF1,RBL2,TLR3,TNFRSF18,CCNK,LDB2,SLIT2,RAPGEF2,MAD2L2,SMG6,SASH1,PYCARD,TREM2,TRIB3,STRADA,SPATA18,SYNPO2,ADGRF5	26/587
ENSG00000100142.16	POLR2F	1.01358	5.26046	4.97028	6.09329e-06	0.00040846	3.57598	0.211812	no		13_Member	GO Biological Processes	GO:0071900	regulation of protein serine/threonine kinase activity	-2.66678	-0.939317	993,4057,5159,8812,9693,23328,29108,57761,171024	CDC25A,LTF,PDGFRB,CCNK,RAPGEF2,SASH1,PYCARD,TRIB3,SYNPO2	9/119
ENSG00000165644.11	COMTD1	1.01358	3.21498	2.92519	0.0048825	0.0293263	-2.62428	0.250692	no		13_Member	GO Biological Processes	GO:0031399	regulation of protein modification process	-2.46199	-0.801311	991,993,3303,3315,3791,4057,5159,5894,6187,7098,8784,8812,9353,9693,10459,23328,27338,29108,57761,79058,91947,92335,150678,171024,285671,340485,378708	CDC20,CDC25A,HSPA1A,HSPB1,KDR,LTF,PDGFRB,RAF1,RPS2,TLR3,TNFRSF18,CCNK,SLIT2,RAPGEF2,MAD2L2,SASH1,UBE2S,PYCARD,TRIB3,ASPSCR1,ARRDC4,STRADA,COPS9,SYNPO2,RNF180,ACER2,CENPS	27/645
ENSG00000102898.12	NUTF2	1.01134	5.6199	6.81509	5.61033e-09	6.01752e-06	10.3503	0.309415	no		13_Member	GO Biological Processes	GO:0031401	positive regulation of protein modification process	-2.3988	-0.768037	991,3791,4057,5159,5894,6187,7098,8784,9693,10459,23328,27338,57761,79058,91947,92335,285671,378708	CDC20,KDR,LTF,PDGFRB,RAF1,RPS2,TLR3,TNFRSF18,RAPGEF2,MAD2L2,SASH1,UBE2S,TRIB3,ASPSCR1,ARRDC4,STRADA,RNF180,CENPS	18/375
ENSG00000111639.8	MRPL51	1.01085	5.95119	5.30264	1.80024e-06	0.000219683	4.75265	0.213763	no		13_Member	GO Biological Processes	GO:0042325	regulation of phosphorylation	-2.11401	-0.571315	993,3315,3791,4057,5159,5894,5934,7098,8784,8812,9079,9353,9693,10459,23328,29108,57761,92335,171024	CDC25A,HSPB1,KDR,LTF,PDGFRB,RAF1,RBL2,TLR3,TNFRSF18,CCNK,LDB2,SLIT2,RAPGEF2,MAD2L2,SASH1,PYCARD,TRIB3,STRADA,SYNPO2	19/431
ENSG00000270170.2	NCBP2AS2	1.00999	3.31889	4.77739	1.22124e-05	0.000601781	2.99003	0.215374	no		13_Member	GO Biological Processes	GO:0043549	regulation of kinase activity	-2.06916	-0.543981	993,4057,5159,5934,7098,8812,9079,9693,23328,29108,57761,92335,171024	CDC25A,LTF,PDGFRB,RBL2,TLR3,CCNK,LDB2,RAPGEF2,SASH1,PYCARD,TRIB3,STRADA,SYNPO2	13/256
ENSG00000175854.14	SWI5	1.00956	3.88579	4.35567	5.37939e-05	0.00145201	1.53424	0.212129	no		13_Member	GO Biological Processes	GO:0010562	positive regulation of phosphorus metabolic process	-2.00047	-0.49528	2023,2822,3791,4057,5159,5894,7098,8784,9693,10459,23328,54209,92335,132671,221395	ENO1,GPLD1,KDR,LTF,PDGFRB,RAF1,TLR3,TNFRSF18,RAPGEF2,MAD2L2,SASH1,TREM2,STRADA,SPATA18,ADGRF5	15/320
ENSG00000132432.14	SEC61G	1.00891	5.48397	4.54289	2.80422e-05	0.000957238	2.11073	0.362936	no		13_Member	GO Biological Processes	GO:0045937	positive regulation of phosphate metabolic process	-2.00047	-0.49528	2023,2822,3791,4057,5159,5894,7098,8784,9693,10459,23328,54209,92335,132671,221395	ENO1,GPLD1,KDR,LTF,PDGFRB,RAF1,TLR3,TNFRSF18,RAPGEF2,MAD2L2,SASH1,TREM2,STRADA,SPATA18,ADGRF5	15/320
ENSG00000167397.15	VKORC1	1.00852	3.75015	3.59911	0.000655692	0.00764874	-0.81756	0.212639	no		14_Summary	GO Biological Processes	GO:0040017	positive regulation of locomotion	-5.53387	-3.30441	430,1003,1524,2113,2149,2822,3315,3676,3688,3791,4192,4638,5159,5295,5629,7010,8784,9037,9353,9510,9693,23224,23328,23500,25777,29085,29108,54209,56670,64094,80031,80310,81704,84299,171024,414062,187,1545,7098,1944,2969,10516,11126,3303,3430,4057,5733,6223,7056,7100,9212,9630,9782,10666,64221	ASCL2,CDH5,CX3CR1,ETS1,F2R,GPLD1,HSPB1,ITGA4,ITGB1,KDR,MDK,MYLK,PDGFRB,PIK3R1,PROX1,TEK,TNFRSF18,SEMA5A,SLIT2,ADAMTS1,RAPGEF2,SYNE2,SASH1,DAAM2,SUN2,PHPT1,PYCARD,TREM2,SUCNR1,SMOC2,SEMA6D,PDGFD,DOCK8,MIEN1,SYNPO2,CCL3L3,APLNR,CYP1B1,TLR3,EFNA3,GTF2I,FBLN5,CD160,HSPA1A,IFI35,LTF,PTGER3,RPS19,THBD,TLR5,AURKB,GNA14,MATR3,CD226,ROBO3	55/-
ENSG00000262919.8	CCNQ	1.00832	3.44599	5.24235	2.25e-06	0.000253331	4.60328	0.210167	no		14_Member	GO Biological Processes	GO:0040017	positive regulation of locomotion	-5.53387	-3.30441	430,1003,1524,2113,2149,2822,3315,3676,3688,3791,4192,4638,5159,5295,5629,7010,8784,9037,9353,9510,9693,23224,23328,23500,25777,29085,29108,54209,56670,64094,80031,80310,81704,84299,171024,414062	ASCL2,CDH5,CX3CR1,ETS1,F2R,GPLD1,HSPB1,ITGA4,ITGB1,KDR,MDK,MYLK,PDGFRB,PIK3R1,PROX1,TEK,TNFRSF18,SEMA5A,SLIT2,ADAMTS1,RAPGEF2,SYNE2,SASH1,DAAM2,SUN2,PHPT1,PYCARD,TREM2,SUCNR1,SMOC2,SEMA6D,PDGFD,DOCK8,MIEN1,SYNPO2,CCL3L3	36/651
ENSG00000216866.5	RPS2P55	1.00831	-2.15728	3.0635	0.00329708	0.022367	-1.85211	0.253496	no		14_Member	GO Biological Processes	GO:0030335	positive regulation of cell migration	-4.98602	-2.81288	430,1003,1524,2113,2149,2822,3315,3676,3688,3791,4192,4638,5159,5295,5629,7010,8784,9037,9510,9693,23224,23328,23500,25777,29108,54209,64094,80031,80310,81704,84299,171024,414062	ASCL2,CDH5,CX3CR1,ETS1,F2R,GPLD1,HSPB1,ITGA4,ITGB1,KDR,MDK,MYLK,PDGFRB,PIK3R1,PROX1,TEK,TNFRSF18,SEMA5A,ADAMTS1,RAPGEF2,SYNE2,SASH1,DAAM2,SUN2,PYCARD,TREM2,SMOC2,SEMA6D,PDGFD,DOCK8,MIEN1,SYNPO2,CCL3L3	33/606
ENSG00000236801.1	RPL24P8	1.00826	-1.99438	2.93427	0.00475972	0.0288101	-2.16977	0.213502	no		14_Member	GO Biological Processes	GO:2000147	positive regulation of cell motility	-4.97957	-2.80935	430,1003,1524,2113,2149,2822,3315,3676,3688,3791,4192,4638,5159,5295,5629,7010,8784,9037,9510,9693,23224,23328,23500,25777,29085,29108,54209,64094,80031,80310,81704,84299,171024,414062	ASCL2,CDH5,CX3CR1,ETS1,F2R,GPLD1,HSPB1,ITGA4,ITGB1,KDR,MDK,MYLK,PDGFRB,PIK3R1,PROX1,TEK,TNFRSF18,SEMA5A,ADAMTS1,RAPGEF2,SYNE2,SASH1,DAAM2,SUN2,PHPT1,PYCARD,TREM2,SMOC2,SEMA6D,PDGFD,DOCK8,MIEN1,SYNPO2,CCL3L3	34/634
ENSG00000205791.3	LOH12CR2	1.0067	-0.778392	3.12004	0.00279973	0.0199496	-1.75788	0.210699	no		14_Member	GO Biological Processes	GO:2001028	positive regulation of endothelial cell chemotaxis	-3.45919	-1.52402	3315,3791,9037,64094	HSPB1,KDR,SEMA5A,SMOC2	4/15
ENSG00000270673.1	YTHDF3-AS1	1.00611	-0.0595757	3.41415	0.00116398	0.0110741	-1.00796	0.452666	no		14_Member	GO Biological Processes	GO:0045766	positive regulation of angiogenesis	-3.16869	-1.30971	187,1003,1545,2113,3315,3688,3791,4192,7010,7098,9037,23328,64094	APLNR,CDH5,CYP1B1,ETS1,HSPB1,ITGB1,KDR,MDK,TEK,TLR3,SEMA5A,SASH1,SMOC2	13/191
ENSG00000173660.12	UQCRH	1.00548	6.26968	5.35846	1.46342e-06	0.000188753	4.95653	0.389147	no		14_Member	GO Biological Processes	GO:0050921	positive regulation of chemotaxis	-3.15024	-1.29397	1524,3315,3791,4192,5159,9037,9353,54209,56670,64094,80310	CX3CR1,HSPB1,KDR,MDK,PDGFRB,SEMA5A,SLIT2,TREM2,SUCNR1,SMOC2,PDGFD	11/145
ENSG00000170906.16	NDUFA3	1.00531	5.55755	3.35995	0.00137283	0.0123254	-1.56871	0.220605	no		14_Member	GO Biological Processes	GO:1904018	positive regulation of vasculature development	-3.08506	-1.24815	187,1003,1545,2113,3315,3688,3791,4192,7010,7098,9037,23328,64094	APLNR,CDH5,CYP1B1,ETS1,HSPB1,ITGB1,KDR,MDK,TEK,TLR3,SEMA5A,SASH1,SMOC2	13/195
ENSG00000235552.4	RPL6P27	1.00523	2.10138	3.65959	0.000541609	0.00670969	-0.464502	0.505018	no		14_Member	GO Biological Processes	GO:0045765	regulation of angiogenesis	-2.89571	-1.10375	187,1003,1524,1545,1944,2113,2969,3315,3688,3791,4192,7010,7098,9037,9510,10516,11126,23328,64094	APLNR,CDH5,CX3CR1,CYP1B1,EFNA3,ETS1,GTF2I,HSPB1,ITGB1,KDR,MDK,TEK,TLR3,SEMA5A,ADAMTS1,FBLN5,CD160,SASH1,SMOC2	19/365
ENSG00000129559.13	NEDD8	1.00443	4.32844	4.04053	0.000156696	0.00302396	0.495518	0.213038	no		14_Member	GO Biological Processes	GO:1901342	regulation of vasculature development	-2.76158	-1.00812	187,1003,1524,1545,1944,2113,2969,3315,3688,3791,4192,7010,7098,9037,9510,10516,11126,23328,64094	APLNR,CDH5,CX3CR1,CYP1B1,EFNA3,ETS1,GTF2I,HSPB1,ITGB1,KDR,MDK,TEK,TLR3,SEMA5A,ADAMTS1,FBLN5,CD160,SASH1,SMOC2	19/375
ENSG00000123975.5	CKS2	1.00398	3.62974	3.57995	0.000696372	0.00796373	-0.862647	0.214257	no		14_Member	GO Biological Processes	GO:2001026	regulation of endothelial cell chemotaxis	-2.64149	-0.922368	3315,3791,9037,64094	HSPB1,KDR,SEMA5A,SMOC2	4/24
ENSG00000147123.11	NDUFB11	1.0032	6.41589	4.22591	8.39115e-05	0.00197027	1.0752	0.237022	no		14_Member	GO Biological Processes	GO:0032103	positive regulation of response to external stimulus	-2.48915	-0.81691	1524,2113,3303,3315,3430,3791,4057,4192,5159,5733,6223,7056,7098,7100,9037,9212,9353,9630,9782,10666,11126,23328,29108,54209,56670,64094,80310	CX3CR1,ETS1,HSPA1A,HSPB1,IFI35,KDR,LTF,MDK,PDGFRB,PTGER3,RPS19,THBD,TLR3,TLR5,SEMA5A,AURKB,SLIT2,GNA14,MATR3,CD226,CD160,SASH1,PYCARD,TREM2,SUCNR1,SMOC2,PDGFD	27/642
ENSG00000142937.12	RPS8	1.00144	8.79214	4.92113	7.28108e-06	0.00044964	3.48393	0.265248	no		14_Member	GO Biological Processes	GO:0010595	positive regulation of endothelial cell migration	-2.2805	-0.685741	2113,2822,3315,3791,5629,7010,9037,23328,64094	ETS1,GPLD1,HSPB1,KDR,PROX1,TEK,SEMA5A,SASH1,SMOC2	9/136
ENSG00000128524.5	ATP6V1F	1.00019	4.81262	5.2619	2.0932e-06	0.000239648	4.61099	0.488583	no		14_Member	GO Biological Processes	GO:0050920	regulation of chemotaxis	-2.2756	-0.684243	1524,3315,3791,4192,5159,9037,9353,54209,56670,64094,64221,80310	CX3CR1,HSPB1,KDR,MDK,PDGFRB,SEMA5A,SLIT2,TREM2,SUCNR1,SMOC2,ROBO3,PDGFD	12/214
ENSG00000072952.19	IRAG1	-1.00016	1.57551	-3.56539	0.000728888	0.00816664	-0.754312	0.24394	no		15_Summary	GO Biological Processes	GO:0048858	cell projection morphogenesis	-5.46486	-3.2453	1944,2042,3676,3688,4135,4192,4205,4660,4804,4854,5592,5727,6152,6586,6790,9037,9252,9353,9706,9839,10675,23114,51062,55619,59277,64221,79633,80031,80243,91653,152330,7007,1003,3611,5629,10319,122786,2647,7349,8925,9693,57468,114787,164832,5295,5894,57522,8085,8470,320,2619,4726,10516,55512,57178,60485	EFNA3,EPHA3,ITGA4,ITGB1,MAP6,MDK,MEF2A,PPP1R12B,NGFR,NOTCH3,PRKG1,PTCH1,RPL24,SLIT3,AURKA,SEMA5A,RPS6KA5,SLIT2,ULK2,ZEB2,CSPG5,NFASC,ATL1,DOCK10,NTN4,ROBO3,FAT4,SEMA6D,PREX2,BOC,CNTN4,TECTA,CDH5,ILK,PROX1,LAMC3,FRMD6,BLOC1S1,UCN,HERC1,RAPGEF2,SLC12A5,GPRIN1,LONRF2,PIK3R1,RAF1,SRGAP1,KMT2D,SORBS2,APBA1,GAS1,NDUFS6,FBLN5,SMPD3,ZMIZ1,SAV1	56/-
ENSG00000103657.14	HERC1	-1.00065	4.68943	-4.26321	7.38878e-05	0.00180036	1.19295	0.212342	no		15_Member	GO Biological Processes	GO:0048858	cell projection morphogenesis	-5.46486	-3.2453	1944,2042,3676,3688,4135,4192,4205,4660,4804,4854,5592,5727,6152,6586,6790,9037,9252,9353,9706,9839,10675,23114,51062,55619,59277,64221,79633,80031,80243,91653,152330	EFNA3,EPHA3,ITGA4,ITGB1,MAP6,MDK,MEF2A,PPP1R12B,NGFR,NOTCH3,PRKG1,PTCH1,RPL24,SLIT3,AURKA,SEMA5A,RPS6KA5,SLIT2,ULK2,ZEB2,CSPG5,NFASC,ATL1,DOCK10,NTN4,ROBO3,FAT4,SEMA6D,PREX2,BOC,CNTN4	31/522
ENSG00000248019.3	FAM13A-AS1	-1.0008	-0.860584	-3.8787	0.000267358	0.00427925	0.337283	0.257253	no		15_Member	GO Biological Processes	GO:0048667	cell morphogenesis involved in neuron differentiation	-5.10674	-2.90946	1944,2042,3676,3688,4135,4205,4804,4854,5592,5727,6152,6586,7007,9037,9252,9353,9706,9839,23114,51062,55619,59277,64221,79633,80031,80243,91653,152330	EFNA3,EPHA3,ITGA4,ITGB1,MAP6,MEF2A,NGFR,NOTCH3,PRKG1,PTCH1,RPL24,SLIT3,TECTA,SEMA5A,RPS6KA5,SLIT2,ULK2,ZEB2,NFASC,ATL1,DOCK10,NTN4,ROBO3,FAT4,SEMA6D,PREX2,BOC,CNTN4	28/465
ENSG00000272933.1	AL391121.1	-1.00087	-0.385095	-4.41049	4.45056e-05	0.00128649	1.95947	0.421448	no		15_Member	GO Biological Processes	GO:0048812	neuron projection morphogenesis	-4.79816	-2.65615	1944,2042,3676,3688,4135,4205,4660,4804,4854,5592,5727,6152,6586,6790,9037,9252,9353,9706,9839,23114,51062,55619,59277,64221,79633,80031,80243,91653,152330	EFNA3,EPHA3,ITGA4,ITGB1,MAP6,MEF2A,PPP1R12B,NGFR,NOTCH3,PRKG1,PTCH1,RPL24,SLIT3,AURKA,SEMA5A,RPS6KA5,SLIT2,ULK2,ZEB2,NFASC,ATL1,DOCK10,NTN4,ROBO3,FAT4,SEMA6D,PREX2,BOC,CNTN4	29/510
ENSG00000272140.2	AC022400.4	-1.001	-2.39355	-3.92463	0.000229991	0.0038576	0.490347	0.384021	no		15_Member	GO Biological Processes	GO:0000902	cell morphogenesis	-4.78406	-2.65017	1003,1944,2042,3611,3676,3688,4135,4192,4205,4660,4804,4854,5592,5629,5727,6152,6586,6790,7007,9037,9252,9353,9706,9839,10319,10675,23114,51062,55619,59277,64221,79633,80031,80243,91653,122786,152330	CDH5,EFNA3,EPHA3,ILK,ITGA4,ITGB1,MAP6,MDK,MEF2A,PPP1R12B,NGFR,NOTCH3,PRKG1,PROX1,PTCH1,RPL24,SLIT3,AURKA,TECTA,SEMA5A,RPS6KA5,SLIT2,ULK2,ZEB2,LAMC3,CSPG5,NFASC,ATL1,DOCK10,NTN4,ROBO3,FAT4,SEMA6D,PREX2,BOC,FRMD6,CNTN4	37/733
ENSG00000008710.20	PKD1	-1.00112	3.61924	-3.27647	0.00176515	0.0145107	-1.74289	0.260737	no		15_Member	GO Biological Processes	GO:0031175	neuron projection development	-4.78406	-2.65017	1944,2042,2647,3676,3688,4135,4205,4660,4804,4854,5592,5727,6152,6586,6790,7007,7349,8925,9037,9252,9353,9693,9706,9839,23114,51062,55619,57468,59277,64221,79633,80031,80243,91653,114787,152330,164832	EFNA3,EPHA3,BLOC1S1,ITGA4,ITGB1,MAP6,MEF2A,PPP1R12B,NGFR,NOTCH3,PRKG1,PTCH1,RPL24,SLIT3,AURKA,TECTA,UCN,HERC1,SEMA5A,RPS6KA5,SLIT2,RAPGEF2,ULK2,ZEB2,NFASC,ATL1,DOCK10,SLC12A5,NTN4,ROBO3,FAT4,SEMA6D,PREX2,BOC,GPRIN1,CNTN4,LONRF2	37/733
ENSG00000116747.13	RO60	-1.0035	3.79083	-4.97372	6.01768e-06	0.000407423	3.6249	0.210191	no		15_Member	GO Biological Processes	GO:0120039	plasma membrane bounded cell projection morphogenesis	-4.72	-2.59143	1944,2042,3676,3688,4135,4205,4660,4804,4854,5592,5727,6152,6586,6790,9037,9252,9353,9706,9839,23114,51062,55619,59277,64221,79633,80031,80243,91653,152330	EFNA3,EPHA3,ITGA4,ITGB1,MAP6,MEF2A,PPP1R12B,NGFR,NOTCH3,PRKG1,PTCH1,RPL24,SLIT3,AURKA,SEMA5A,RPS6KA5,SLIT2,ULK2,ZEB2,NFASC,ATL1,DOCK10,NTN4,ROBO3,FAT4,SEMA6D,PREX2,BOC,CNTN4	29/515
ENSG00000259366.1	AC108449.2	-1.00438	-2.17069	-2.93275	0.00478007	0.0288891	-2.17091	0.210994	no		15_Member	KEGG Pathway	hsa04360	Axon guidance	-4.44318	-2.34854	1944,2042,3611,3688,5295,5727,5894,6586,9037,9353,57522,59277,64221,80031,91653	EFNA3,EPHA3,ILK,ITGB1,PIK3R1,PTCH1,RAF1,SLIT3,SEMA5A,SLIT2,SRGAP1,NTN4,ROBO3,SEMA6D,BOC	15/184
ENSG00000140526.18	ABHD2	-1.00524	6.77274	-3.10644	0.00291243	0.0205017	-2.24435	0.210864	no		15_Member	GO Biological Processes	GO:0007411	axon guidance	-4.33574	-2.25478	1944,2042,4804,4854,5727,6152,6586,9037,9252,9353,9706,23114,59277,64221,80031,91653,152330	EFNA3,EPHA3,NGFR,NOTCH3,PTCH1,RPL24,SLIT3,SEMA5A,RPS6KA5,SLIT2,ULK2,NFASC,NTN4,ROBO3,SEMA6D,BOC,CNTN4	17/233
ENSG00000150961.15	SEC24D	-1.00543	4.9032	-3.80303	0.000341972	0.00497434	-0.263433	0.215003	no		15_Member	GO Biological Processes	GO:0097485	neuron projection guidance	-4.31246	-2.23623	1944,2042,4804,4854,5727,6152,6586,9037,9252,9353,9706,23114,59277,64221,80031,91653,152330	EFNA3,EPHA3,NGFR,NOTCH3,PTCH1,RPL24,SLIT3,SEMA5A,RPS6KA5,SLIT2,ULK2,NFASC,NTN4,ROBO3,SEMA6D,BOC,CNTN4	17/234
ENSG00000151748.15	SAV1	-1.00747	2.83993	-4.68991	1.66839e-05	0.000713079	2.73352	0.426056	no		15_Member	WikiPathways	WP5289	Axon guidance	-4.29588	-2.22198	3611,3688,5727,5894,6586,9353,59277,64221,91653	ILK,ITGB1,PTCH1,RAF1,SLIT3,SLIT2,NTN4,ROBO3,BOC	9/72
ENSG00000279425.1	AC092279.2	-1.00865	-3.14034	-2.80128	0.00687703	0.0370465	-2.45072	0.339813	no		15_Member	GO Biological Processes	GO:0007409	axonogenesis	-4.2871	-2.21554	1944,2042,3676,3688,4804,4854,5592,5727,6152,6586,9037,9252,9353,9706,9839,23114,51062,59277,64221,79633,80031,91653,152330	EFNA3,EPHA3,ITGA4,ITGB1,NGFR,NOTCH3,PRKG1,PTCH1,RPL24,SLIT3,SEMA5A,RPS6KA5,SLIT2,ULK2,ZEB2,NFASC,ATL1,NTN4,ROBO3,FAT4,SEMA6D,BOC,CNTN4	23/383
ENSG00000279716.1	AC006128.1	-1.00877	-1.60634	-2.89409	0.00532525	0.0309889	-2.29202	0.227577	no		15_Member	GO Biological Processes	GO:0048588	developmental cell growth	-3.79607	-1.79186	3676,3688,5592,6586,6790,8085,8470,9037,9353,9706,9839	ITGA4,ITGB1,PRKG1,SLIT3,AURKA,KMT2D,SORBS2,SEMA5A,SLIT2,ULK2,ZEB2	11/122
ENSG00000138792.10	ENPEP	-1.00896	4.13492	-2.68614	0.00937842	0.0456467	-3.27671	0.276174	no		15_Member	GO Biological Processes	GO:0016049	cell growth	-3.73352	-1.74229	3676,3688,5592,6586,6790,8085,8470,9037,9353,9706,9839	ITGA4,ITGB1,PRKG1,SLIT3,AURKA,KMT2D,SORBS2,SEMA5A,SLIT2,ULK2,ZEB2	11/124
ENSG00000161960.16	EIF4A1	-1.00973	-0.999646	-2.73803	0.00816264	0.0414106	-2.69687	0.213948	no		15_Member	GO Biological Processes	GO:0061564	axon development	-3.39415	-1.47235	1944,2042,3676,3688,4804,4854,5592,5727,6152,6586,9037,9252,9353,9706,9839,23114,51062,59277,64221,79633,80031,91653,152330	EFNA3,EPHA3,ITGA4,ITGB1,NGFR,NOTCH3,PRKG1,PTCH1,RPL24,SLIT3,SEMA5A,RPS6KA5,SLIT2,ULK2,ZEB2,NFASC,ATL1,NTN4,ROBO3,FAT4,SEMA6D,BOC,CNTN4	23/441
ENSG00000267571.1	AC104532.2	-1.00986	-1.70758	-3.39748	0.00122477	0.0114757	-0.999412	0.210136	no		15_Member	GO Biological Processes	GO:1990138	neuron projection extension	-2.36037	-0.7396	3676,3688,6586,6790,9037,9353,9706	ITGA4,ITGB1,SLIT3,AURKA,SEMA5A,SLIT2,ULK2	7/86
ENSG00000100485.12	SOS2	-1.01057	3.62626	-6.38885	2.92465e-08	2.14887e-05	8.77571	0.452518	no		15_Member	GO Biological Processes	GO:0048675	axon extension	-2.26313	-0.677114	3688,6586,9037,9353,9706	ITGB1,SLIT3,SEMA5A,SLIT2,ULK2	5/48
ENSG00000095951.17	HIVEP1	-1.0112	3.30688	-4.81428	1.07003e-05	0.000562012	3.11976	0.21643	no		15_Member	GO Biological Processes	GO:0060560	developmental growth involved in morphogenesis	-2.06599	-0.54213	3676,3688,5592,6586,6790,9037,9353,9706,9839	ITGA4,ITGB1,PRKG1,SLIT3,AURKA,SEMA5A,SLIT2,ULK2,ZEB2	9/147
ENSG00000157554.19	ERG	-1.01145	2.17429	-3.97233	0.000196519	0.00346441	0.431108	0.210578	no		15_Member	GO Biological Processes	GO:0040007	growth	-2.05601	-0.535521	320,2619,3676,3688,4192,4726,5592,6586,6790,8085,8470,9037,9353,9706,9839,10516,55512,57178,57468,60485	APBA1,GAS1,ITGA4,ITGB1,MDK,NDUFS6,PRKG1,SLIT3,AURKA,KMT2D,SORBS2,SEMA5A,SLIT2,ULK2,ZEB2,FBLN5,SMPD3,ZMIZ1,SLC12A5,SAV1	20/468
ENSG00000177853.14	ZNF518A	-1.01162	3.4322	-4.9098	7.58548e-06	0.00045607	3.42067	0.210692	no		15_Member	GO Biological Processes	GO:0048589	developmental growth	-2.05601	-0.535521	320,2619,3676,3688,4192,4726,5592,6586,6790,8085,8470,9037,9353,9706,9839,10516,55512,57178,57468,60485	APBA1,GAS1,ITGA4,ITGB1,MDK,NDUFS6,PRKG1,SLIT3,AURKA,KMT2D,SORBS2,SEMA5A,SLIT2,ULK2,ZEB2,FBLN5,SMPD3,ZMIZ1,SLC12A5,SAV1	20/468
ENSG00000269427.1	AC024075.3	-1.01233	-2.8042	-3.34287	0.0014457	0.0126882	-1.1199	0.213193	no		16_Summary	Reactome Gene Sets	R-HSA-163210	Formation of ATP by chemiosmotic coupling	-5.2942	-3.08433	514,516,521,539,9551,84833,2199,2969,3159,5592,10516,114049	ATP5F1E,ATP5MC1,ATP5ME,ATP5PO,ATP5MF,ATP5MK,FBLN2,GTF2I,HMGA1,PRKG1,FBLN5,BUD23	12/-
ENSG00000228606.3	AL139011.1	-1.01259	-2.66725	-3.3059	0.00161613	0.0136267	-1.21729	0.229753	no		16_Member	Reactome Gene Sets	R-HSA-163210	Formation of ATP by chemiosmotic coupling	-5.2942	-3.08433	514,516,521,539,9551,84833	ATP5F1E,ATP5MC1,ATP5ME,ATP5PO,ATP5MF,ATP5MK	6/20
ENSG00000266173.7	STRADA	-1.01269	0.243761	-5.05955	4.40257e-06	0.000353229	4.08758	0.210422	no		16_Member	CORUM	CORUM:563	F1F0-ATP synthase, mitochondrial	-4.58524	-2.47736	514,516,521,539,9551	ATP5F1E,ATP5MC1,ATP5ME,ATP5PO,ATP5MF	5/16
ENSG00000109452.12	INPP4B	-1.01337	1.18915	-3.58633	0.00068257	0.00788107	-0.638472	0.228121	no		16_Member	Reactome Gene Sets	R-HSA-8949613	Cristae formation	-3.95222	-1.92056	514,516,521,539,9551,84833	ATP5F1E,ATP5MC1,ATP5ME,ATP5PO,ATP5MF,ATP5MK	6/33
ENSG00000198945.8	L3MBTL3	-1.01353	1.31378	-3.48083	0.00094821	0.00963288	-0.914992	0.275837	no		16_Member	WikiPathways	WP4932	7q11 23 copy number variation syndrome	-2.98941	-1.1762	514,516,539,2199,2969,3159,5592,10516,114049	ATP5F1E,ATP5MC1,ATP5PO,FBLN2,GTF2I,HMGA1,PRKG1,FBLN5,BUD23	9/107
ENSG00000130943.7	PKDREJ	-1.01373	-2.37634	-2.68195	0.00948353	0.0460374	-2.74717	0.231883	no		17_Summary	KEGG Pathway	hsa04260	Cardiac muscle contraction	-5.17152	-2.97113	775,845,1327,1337,1340,1347,1351,1537,7381,7388,29796,332,898,1108,1460,2539,5435,5438,5439,5934,6790,6923,7295,7936,8812,9212,23019,124446,389541,28958,100303755,192286,2264,5295,29086,51491,114787	CACNA1C,CASQ2,COX4I1,COX6A1,COX6B1,COX7A2,COX8A,CYC1,UQCRB,UQCRH,UQCR10,BIRC5,CCNE1,CHD4,CSNK2B,G6PD,POLR2F,POLR2I,POLR2J,RBL2,AURKA,ELOB,TXN,NELFE,CCNK,AURKB,CNOT1,TMEM219,LAMTOR4,COA3,PET117,HIGD2A,FGFR4,PIK3R1,BABAM1,NOP16,GPRIN1	37/-
ENSG00000145476.16	CYP4V2	-1.01394	5.5192	-2.9119	0.00506733	0.0300195	-2.77463	0.211901	no		17_Member	KEGG Pathway	hsa04260	Cardiac muscle contraction	-5.17152	-2.97113	775,845,1327,1337,1340,1347,1351,1537,7381,7388,29796	CACNA1C,CASQ2,COX4I1,COX6A1,COX6B1,COX7A2,COX8A,CYC1,UQCRB,UQCRH,UQCR10	11/87
ENSG00000128833.13	MYO5C	-1.01404	3.17123	-3.88345	0.000263242	0.0042341	0.0772944	0.242618	no		17_Member	Reactome Gene Sets	R-HSA-3700989	Transcriptional Regulation by TP53	-4.959	-2.79744	332,898,1108,1327,1337,1340,1347,1351,1460,2539,5435,5438,5439,5934,6790,6923,7295,7936,8812,9212,23019,124446,389541	BIRC5,CCNE1,CHD4,COX4I1,COX6A1,COX6B1,COX7A2,COX8A,CSNK2B,G6PD,POLR2F,POLR2I,POLR2J,RBL2,AURKA,ELOB,TXN,NELFE,CCNK,AURKB,CNOT1,TMEM219,LAMTOR4	23/347
ENSG00000154265.16	ABCA5	-1.01422	4.7999	-4.13168	0.000115447	0.00245072	0.76629	0.539304	no		17_Member	WikiPathways	WP4922	Mitochondrial complex IV assembly	-4.89942	-2.74634	1327,1337,1340,1347,1351,28958,100303755	COX4I1,COX6A1,COX6B1,COX7A2,COX8A,COA3,PET117	7/34
ENSG00000215302.8	AC127502.1	-1.01616	-2.37067	-3.31462	0.00157431	0.0133512	-1.19683	0.477765	no		17_Member	Reactome Gene Sets	R-HSA-9864848	Complex IV assembly	-4.80434	-2.65959	1327,1337,1340,1347,1351,28958,192286,100303755	COX4I1,COX6A1,COX6B1,COX7A2,COX8A,COA3,HIGD2A,PET117	8/48
ENSG00000115020.17	PIKFYVE	-1.01644	3.9302	-6.12323	8.12434e-08	4.13915e-05	7.77489	0.243088	no		17_Member	GO Biological Processes	GO:0006123	mitochondrial electron transport, cytochrome c to oxygen	-3.75833	-1.76517	1327,1337,1340,1347,1351	COX4I1,COX6A1,COX6B1,COX7A2,COX8A	5/23
ENSG00000170776.22	AKAP13	-1.01662	5.14485	-4.91534	7.43514e-06	0.000452809	3.38437	0.475249	no		17_Member	WikiPathways	WP5380	5q35 copy number variation	-3.49947	-1.554	1327,1337,1340,1351,2264,5295,29086,51491,114787,192286	COX4I1,COX6A1,COX6B1,COX8A,FGFR4,PIK3R1,BABAM1,NOP16,GPRIN1,HIGD2A	10/111
ENSG00000204172.12	AGAP9	-1.01671	0.257308	-3.00885	0.00385525	0.0249416	-2.10538	0.224814	no		17_Member	Reactome Gene Sets	R-HSA-5628897	TP53 Regulates Metabolic Genes	-3.1355	-1.28485	1327,1337,1340,1347,1351,2539,7295,389541	COX4I1,COX6A1,COX6B1,COX7A2,COX8A,G6PD,TXN,LAMTOR4	8/82
ENSG00000100441.10	KHNYN	-1.01683	3.94914	-3.65704	0.000546013	0.00673968	-0.669108	0.213137	no		18_Summary	GO Biological Processes	GO:0098609	cell-cell adhesion	-4.99579	-2.81969	1003,1524,1545,3315,3611,3676,3680,3688,3875,4345,5310,7216,7373,8515,8642,22801,22918,23114,23284,54510,55243,56126,56131,64084,64221,79633,83604,83872,91653,152330,375033	CDH5,CX3CR1,CYP1B1,HSPB1,ILK,ITGA4,ITGA9,ITGB1,KRT18,CD200,PKD1,TRO,COL14A1,ITGA10,DCHS1,ITGA11,CD93,NFASC,ADGRL3,PCDH18,KIRREL1,PCDHB10,PCDHB4,CLSTN2,ROBO3,FAT4,TMEM47,HMCN1,BOC,CNTN4,PEAR1	31/-
ENSG00000279520.1	AC093525.8	-1.01693	-2.27558	-3.14846	0.00257711	0.0187635	-1.64078	0.231014	no		18_Member	GO Biological Processes	GO:0098609	cell-cell adhesion	-4.99579	-2.81969	1003,1524,1545,3315,3611,3676,3680,3688,3875,4345,5310,7216,7373,8515,8642,22801,22918,23114,23284,54510,55243,56126,56131,64084,64221,79633,83604,83872,91653,152330,375033	CDH5,CX3CR1,CYP1B1,HSPB1,ILK,ITGA4,ITGA9,ITGB1,KRT18,CD200,PKD1,TRO,COL14A1,ITGA10,DCHS1,ITGA11,CD93,NFASC,ADGRL3,PCDH18,KIRREL1,PCDHB10,PCDHB4,CLSTN2,ROBO3,FAT4,TMEM47,HMCN1,BOC,CNTN4,PEAR1	31/551
ENSG00000168497.5	CAVIN2	-1.01766	2.96677	-2.79996	0.00690175	0.0371404	-2.94209	0.220994	no		18_Member	GO Biological Processes	GO:0007156	homophilic cell adhesion via plasma membrane adhesion molecules	-3.72997	-1.74067	1003,3688,5310,7216,8642,54510,56126,56131,64084,64221,79633,83872,152330	CDH5,ITGB1,PKD1,TRO,DCHS1,PCDH18,PCDHB10,PCDHB4,CLSTN2,ROBO3,FAT4,HMCN1,CNTN4	13/167
ENSG00000282458.1	WASH5P	-1.01836	-2.72522	-2.88508	0.00546029	0.0315854	-2.26474	0.215006	no		18_Member	GO Biological Processes	GO:0098742	cell-cell adhesion via plasma-membrane adhesion molecules	-2.40775	-0.770208	1003,3688,5310,7216,8642,23284,54510,56126,56131,64084,64221,79633,83872,152330	CDH5,ITGB1,PKD1,TRO,DCHS1,ADGRL3,PCDH18,PCDHB10,PCDHB4,CLSTN2,ROBO3,FAT4,HMCN1,CNTN4	14/260
ENSG00000238083.8	LRRC37A2	-1.0188	-0.157993	-2.77976	0.00729193	0.038478	-2.63512	0.212653	no		19_Summary	GO Biological Processes	GO:0006468	protein phosphorylation	-4.59102	-2.47736	660,898,1460,2042,2078,2264,3791,4638,5159,5592,5894,6790,9252,9578,9706,10870,22983,54822,65266,84451,200576,283629,5210	BMX,CCNE1,CSNK2B,EPHA3,ERG,FGFR4,KDR,MYLK,PDGFRB,PRKG1,RAF1,AURKA,RPS6KA5,CDC42BPB,ULK2,HCST,MAST1,TRPM7,WNK4,MAP3K21,PIKFYVE,TSSK4,PFKFB4	23/-
ENSG00000019144.19	PHLDB1	-1.02041	2.8809	-3.01485	0.00378989	0.024644	-2.38603	0.420586	no		19_Member	GO Biological Processes	GO:0006468	protein phosphorylation	-4.59102	-2.47736	660,898,1460,2042,2078,2264,3791,4638,5159,5592,5894,6790,9252,9578,9706,10870,22983,54822,65266,84451,200576,283629	BMX,CCNE1,CSNK2B,EPHA3,ERG,FGFR4,KDR,MYLK,PDGFRB,PRKG1,RAF1,AURKA,RPS6KA5,CDC42BPB,ULK2,HCST,MAST1,TRPM7,WNK4,MAP3K21,PIKFYVE,TSSK4	22/341
ENSG00000182141.10	ZNF708	-1.02084	0.665006	-4.16849	0.000101959	0.00224629	1.15725	0.263506	no		19_Member	GO Biological Processes	GO:0016310	phosphorylation	-4.25269	-2.18343	660,898,1460,2042,2078,2264,3791,4638,5159,5210,5592,5894,6790,9252,9578,9706,10870,22983,54822,65266,84451,200576,283629	BMX,CCNE1,CSNK2B,EPHA3,ERG,FGFR4,KDR,MYLK,PDGFRB,PFKFB4,PRKG1,RAF1,AURKA,RPS6KA5,CDC42BPB,ULK2,HCST,MAST1,TRPM7,WNK4,MAP3K21,PIKFYVE,TSSK4	23/385
ENSG00000188647.13	PTAR1	-1.02148	4.17123	-5.93944	1.64016e-07	6.67027e-05	7.08489	0.212035	no		19_Member	GO Biological Processes	GO:0046777	protein autophosphorylation	-2.61737	-0.905407	660,2264,3791,5159,6790,9706,54822,84451,200576	BMX,FGFR4,KDR,PDGFRB,AURKA,ULK2,TRPM7,MAP3K21,PIKFYVE	9/121
ENSG00000125810.10	CD93	-1.02193	4.60981	-4.73567	1.41758e-05	0.000655075	2.77692	0.232434	no		20_Summary	WikiPathways	WP4921	Mitochondrial complex III assembly	-4.58524	-2.47736	1537,7381,7388,29796,84300,440957,4704,54822	CYC1,UQCRB,UQCRH,UQCR10,UQCC2,UQCC5,NDUFA9,TRPM7	8/-
ENSG00000108175.17	ZMIZ1	-1.02224	4.95804	-4.59592	2.32705e-05	0.000861141	2.29343	0.212153	no		20_Member	WikiPathways	WP4921	Mitochondrial complex III assembly	-4.58524	-2.47736	1537,7381,7388,29796,84300	CYC1,UQCRB,UQCRH,UQCR10,UQCC2	5/16
ENSG00000076321.11	KLHL20	-1.02287	3.19466	-5.23836	2.28338e-06	0.000255676	4.59469	0.430747	no		20_Member	Reactome Gene Sets	R-HSA-9865881	Complex III assembly	-4.57312	-2.46776	1537,7381,7388,29796,84300,440957	CYC1,UQCRB,UQCRH,UQCR10,UQCC2,UQCC5	6/26
ENSG00000004139.14	SARM1	-1.02295	0.572712	-3.90267	0.000247181	0.00406233	0.365389	0.240497	no		20_Member	GO Biological Processes	GO:0006122	mitochondrial electron transport, ubiquinol to cytochrome c	-3.58568	-1.62788	1537,7381,7388,29796	CYC1,UQCRB,UQCRH,UQCR10	4/14
ENSG00000074527.13	NTN4	-1.02367	2.8633	-3.57612	0.00070478	0.00800151	-0.825413	0.210779	no		20_Member	WikiPathways	WP5510	16p12 2 copy number variation syndrome 520kb	-2.76724	-1.00979	1537,4704,7381,7388,29796,54822	CYC1,NDUFA9,UQCRB,UQCRH,UQCR10,TRPM7	6/54
ENSG00000167548.16	KMT2D	-1.02405	4.88322	-5.18786	2.75051e-06	0.000280982	4.3442	0.222387	no
ENSG00000166025.18	AMOTL1	-1.02411	3.27015	-2.83167	0.00632813	0.0349298	-2.8876	0.216804	no
ENSG00000245680.11	ZNF585B	-1.0246	1.86096	-3.74361	0.000414181	0.00561957	-0.257917	0.22211	no
ENSG00000217624.2	YWHAZP10	-1.0249	-3.17133	-2.83625	0.00624888	0.0346897	-2.37338	0.389694	no
ENSG00000101384.12	JAG1	-1.02562	4.45824	-3.81084	0.000333437	0.00488857	-0.216582	0.217456	no
ENSG00000149289.11	ZC3H12C	-1.02604	2.05997	-3.92335	0.000230954	0.00386739	0.320377	0.428455	no
ENSG00000133816.17	MICAL2	-1.02809	4.00499	-3.1608	0.00248571	0.0183405	-2.08407	0.354404	no
ENSG00000174373.16	RALGAPA1	-1.02968	2.60388	-5.40222	1.24356e-06	0.000175798	5.21148	0.321247	no
ENSG00000103056.12	SMPD3	-1.03109	-0.248825	-3.21776	0.0021019	0.0163741	-1.5402	0.210576	no
ENSG00000117281.16	CD160	-1.03209	-2.1347	-2.92552	0.00487791	0.0293236	-2.19838	0.258305	no
ENSG00000250326.2	AC104596.1	-1.03289	-2.87347	-3.1526	0.00254611	0.0186376	-1.60715	0.212205	no
ENSG00000272693.4	AC073107.1	-1.03466	-2.28968	-3.27546	0.00177049	0.0145474	-1.30594	0.351192	no
ENSG00000228653.2	HNRNPCP7	-1.03479	-2.21902	-2.9072	0.00513421	0.0302924	-2.23519	0.226544	no
ENSG00000228223.3	HCG11	-1.03531	-0.539491	-3.8984	0.000250666	0.00408994	0.382476	0.211369	no
ENSG00000058063.16	ATP11B	-1.03565	4.13817	-4.80136	1.12078e-05	0.000578425	3.0135	0.328898	no
ENSG00000135063.19	FAM189A2	-1.03696	-1.5846	-3.11643	0.00282919	0.0200682	-1.74698	0.391987	no
ENSG00000128849.11	CGNL1	-1.03704	5.48021	-2.72524	0.00844825	0.0424266	-3.23288	0.209789	no
ENSG00000166046.11	TCP11L2	-1.03724	0.565134	-4.49381	3.33016e-05	0.00106875	2.20592	0.243245	no
ENSG00000113721.14	PDGFRB	-1.03761	5.303	-3.40804	0.00118591	0.0112147	-1.42397	0.47626	no
ENSG00000144668.12	ITGA9	-1.03775	2.38693	-3.23949	0.00197076	0.0157006	-1.74816	0.214495	no
ENSG00000145016.16	RUBCN	-1.03785	1.1412	-4.04294	0.000155441	0.00301232	0.749769	0.230388	no
ENSG00000232934.8	AL157786.1	-1.0393	-2.16054	-2.86437	0.00578283	0.0328177	-2.33593	0.215747	no
ENSG00000168016.15	TRANK1	-1.03971	3.71217	-3.82275	0.000320801	0.00476154	-0.149193	0.210679	no
ENSG00000177098.9	SCN4B	-1.04176	0.649033	-2.82935	0.00636844	0.0350805	-2.58796	0.229525	no
ENSG00000259972.3	AC009120.2	-1.04204	-0.335814	-4.09886	0.000128918	0.00264308	0.975978	0.227563	no
ENSG00000143127.13	ITGA10	-1.04265	-0.497496	-3.03747	0.0035528	0.0235136	-1.9896	0.21122	no
ENSG00000285589.1	AC010422.8	-1.04269	-1.76005	-3.62047	0.000613003	0.00730549	-0.384716	0.316424	no
ENSG00000236756.4	DNAJC9-AS1	-1.04275	-3.18305	-3.59679	0.000660497	0.00768719	-0.43352	0.230908	no
ENSG00000152443.13	ZNF776	-1.04459	2.42201	-5.87173	2.12239e-07	7.33088e-05	6.91038	0.287299	no
ENSG00000147485.13	PXDNL	-1.04476	-1.71417	-2.87706	0.00558317	0.0320325	-2.32877	0.299776	no
ENSG00000143858.12	SYT2	-1.04489	-2.63367	-2.98273	0.00415204	0.0262696	-2.05801	0.370826	no
ENSG00000248896.3	AC105001.1	-1.04538	-3.21475	-3.92284	0.000231345	0.00387075	0.481714	0.218804	no
ENSG00000270589.1	AL158163.1	-1.04668	-3.05725	-3.28188	0.00173682	0.0143647	-1.27407	0.264557	no
ENSG00000168405.17	CMAHP	-1.04708	1.59867	-2.78399	0.00720859	0.0382263	-2.77334	0.218462	no
ENSG00000169554.22	ZEB2	-1.04826	2.90686	-3.93917	0.000219241	0.00373572	0.256045	0.313998	no
ENSG00000077157.22	PPP1R12B	-1.04965	3.81072	-5.69977	4.07233e-07	9.65542e-05	6.21648	0.210126	no
ENSG00000254535.4	PABPC4L	-1.05025	-1.50842	-3.00426	0.00390589	0.0251972	-2.0306	0.212348	no
ENSG00000169744.13	LDB2	-1.05037	2.59428	-3.9567	0.000206933	0.00360435	0.346522	0.223002	no
ENSG00000179144.5	GIMAP7	-1.05045	2.38676	-3.58149	0.000693006	0.00794822	-0.763592	0.220669	no
ENSG00000122008.15	POLK	-1.0507	2.77698	-5.42914	1.12485e-06	0.000168612	5.30602	0.230044	no
ENSG00000049246.14	PER3	-1.05107	3.40813	-3.26339	0.00183541	0.0148842	-1.74596	0.21298	no
ENSG00000115232.14	ITGA4	-1.05288	1.60065	-3.13704	0.0026645	0.0191872	-1.92489	0.211942	no
ENSG00000253200.1	AC037459.2	-1.05353	-2.94921	-3.24318	0.00194931	0.0155784	-1.37527	0.210285	no
ENSG00000183682.8	BMP8A	-1.0545	-0.288683	-2.66627	0.00988623	0.0474051	-2.90641	0.2151	no
ENSG00000273891.1	AL731566.2	-1.05451	-2.41363	-3.68872	0.0004937	0.00630396	-0.184405	0.210855	no
ENSG00000177463.15	NR2C2	-1.05494	3.37465	-4.22882	8.30828e-05	0.00195739	1.14717	0.22417	no
ENSG00000168802.14	CHTF8	-1.05502	-2.81456	-2.70079	0.00901932	0.044465	-2.6865	0.50092	no
ENSG00000100784.12	RPS6KA5	-1.05569	0.70184	-3.89193	0.00025603	0.00414757	0.321582	0.255967	no
ENSG00000181315.11	ZNF322	-1.05735	0.984616	-4.82588	1.02637e-05	0.00055084	3.2951	0.249575	no
ENSG00000285928.1	AC103591.4	-1.05788	-1.77728	-3.46402	0.000998723	0.00995743	-0.823055	0.228388	no
ENSG00000265107.3	GJA5	-1.05833	1.81652	-3.2058	0.0021776	0.0168351	-1.792	0.362537	no
ENSG00000038219.13	BOD1L1	-1.05855	3.92418	-5.3599	1.45564e-06	0.000188753	4.98426	0.282184	no
ENSG00000177283.7	FZD8	-1.05911	0.876024	-2.76353	0.00761999	0.039675	-2.77274	0.215186	no
ENSG00000198829.6	SUCNR1	-1.05987	0.210016	-2.72573	0.00843707	0.0424054	-2.7996	0.241122	no
ENSG00000163083.6	INHBB	-1.06186	4.34835	-2.73063	0.00832676	0.042007	-3.20424	0.484016	no
ENSG00000135720.13	DYNC1LI2	-1.06207	3.77898	-3.55237	0.000759179	0.00836739	-0.968695	0.214234	no
ENSG00000175155.11	YPEL2	-1.06219	3.88934	-4.7474	1.35947e-05	0.000639703	2.84533	0.252462	no
ENSG00000110025.13	SNX15	-1.06309	-2.66393	-2.74172	0.00808199	0.0411963	-2.60149	0.491191	no
ENSG00000138061.12	CYP1B1	-1.06437	2.87089	-2.81013	0.0067128	0.036383	-2.89609	0.210783	no
ENSG00000285103.2	AL451123.1	-1.06495	-1.74596	-2.79499	0.00699604	0.0374796	-2.51699	0.23608	no
ENSG00000197714.9	ZNF460	-1.06564	-1.37802	-3.5505	0.000763631	0.00839916	-0.589936	0.219151	no
ENSG00000135905.20	DOCK10	-1.06701	1.72287	-3.09553	0.00300598	0.0209003	-2.04855	0.345294	no
ENSG00000273136.7	NBPF26	-1.0675	-1.3574	-2.967	0.00434088	0.0270281	-2.12782	0.244856	no
ENSG00000039319.17	ZFYVE16	-1.06912	3.34125	-5.75369	3.32124e-07	8.66921e-05	6.43679	0.219527	no
ENSG00000114841.17	DNAH1	-1.07149	3.5202	-4.10036	0.000128273	0.00263515	0.721533	0.211172	no
ENSG00000054654.19	SYNE2	-1.07239	4.83918	-4.74007	1.39545e-05	0.000649651	2.78389	0.302396	no
ENSG00000249502.3	AC006160.1	-1.07295	-3.00926	-3.54444	0.000778211	0.00846929	-0.577966	0.217733	no
ENSG00000070366.14	SMG6	-1.07341	2.07114	-3.57718	0.000702446	0.00799332	-0.727519	0.511301	no
ENSG00000154734.16	ADAMTS1	-1.07364	3.64004	-3.22595	0.00205157	0.0160989	-1.88401	0.379951	no
ENSG00000116539.14	ASH1L	-1.07509	4.8087	-5.11755	3.56093e-06	0.000314148	4.09703	0.30977	no
ENSG00000218510.8	LINC00339	-1.07519	-1.68748	-3.08543	0.00309504	0.02141	-1.81812	0.224841	no
ENSG00000232653.8	GOLGA8N	-1.07654	-1.64051	-3.53096	0.000811636	0.00868651	-0.644595	0.221603	no
ENSG00000280407.2	AC132872.4	-1.07721	-3.6853	-2.81989	0.00653579	0.0357661	-2.38436	0.335492	no
ENSG00000139908.15	TSSK4	-1.07793	-2.19812	-3.15678	0.00251517	0.0184941	-1.62063	0.494934	no
ENSG00000090975.13	PITPNM2	-1.07854	4.14362	-3.49542	0.000906353	0.00931446	-1.15406	0.210815	no
ENSG00000107611.16	CUBN	-1.07856	-1.1586	-3.61249	0.000628627	0.00744353	-0.429993	0.513064	no
ENSG00000134954.14	ETS1	-1.07931	4.70197	-4.07801	0.000138249	0.00277847	0.601035	0.219967	no
ENSG00000166333.14	ILK	-1.07934	-3.20953	-2.96911	0.00431516	0.026942	-2.0485	0.223525	no
ENSG00000066933.16	MYO9A	-1.07937	1.85589	-4.18649	9.59298e-05	0.00216017	1.14662	0.210857	no
ENSG00000197619.14	ZNF615	-1.07983	1.46504	-4.20853	8.90174e-05	0.00205213	1.24187	0.21616	no
ENSG00000125107.18	CNOT1	-1.08059	5.05116	-3.09749	0.00298899	0.0208277	-2.28802	0.211348	no
ENSG00000111961.18	SASH1	-1.0808	3.28365	-4.91432	7.46246e-06	0.000452809	3.44693	0.212925	no
ENSG00000180263.14	FGD6	-1.08151	2.8431	-4.17178	0.000100831	0.00223352	1.0001	0.21354	no
ENSG00000228242.6	XPC-AS1	-1.08188	-1.44808	-4.37425	5.04528e-05	0.00139508	1.84939	0.319117	no
ENSG00000154556.18	SORBS2	-1.08333	5.54563	-2.97424	0.00425297	0.0266681	-2.61433	0.211496	no
ENSG00000231731.7	AC010976.1	-1.0848	-1.27876	-3.13877	0.00265105	0.0191315	-1.69335	0.267943	no
ENSG00000169946.14	ZFPM2	-1.08482	-0.132456	-2.92134	0.00493539	0.0295297	-2.31471	0.214038	no
ENSG00000145555.15	MYO10	-1.08546	2.60139	-3.03973	0.00352988	0.0233898	-2.30291	0.212522	no
ENSG00000266993.3	AL050343.2	-1.08616	-3.29253	-3.2024	0.00219956	0.0169342	-1.46963	0.243947	no
ENSG00000183423.12	LRIT3	-1.08667	-3.24507	-2.90443	0.00517408	0.0304044	-2.19997	0.22805	no
ENSG00000223546.7	LINC00630	-1.08756	-1.51889	-3.73143	0.000430688	0.00577434	-0.0785016	0.447588	no
ENSG00000254995.4	STX16-NPEPL1	-1.08812	-2.01039	-3.1432	0.00261702	0.0189592	-1.65954	0.232714	no
ENSG00000022267.19	FHL1	-1.0893	3.30224	-3.00155	0.00393614	0.0253443	-2.43881	0.221889	no
ENSG00000070159.14	PTPN3	-1.08944	4.69096	-3.55638	0.000749723	0.00829007	-0.997225	0.210619	no
ENSG00000162924.15	REL	-1.08974	1.20544	-5.2073	2.56049e-06	0.000273195	4.58586	0.394901	no
ENSG00000198939.8	ZFP2	-1.09039	-1.34504	-2.769	0.00750779	0.0392411	-2.60894	0.215974	no
ENSG00000228315.12	GUSBP11	-1.09049	-0.279311	-3.08845	0.00306819	0.0212676	-1.89555	0.215498	no
ENSG00000110042.8	DTX4	-1.0907	3.7097	-2.92519	0.0048824	0.0293263	-2.68323	0.335211	no
ENSG00000163625.16	WDFY3	-1.09071	3.18325	-4.55626	2.67559e-05	0.000933676	2.23922	0.528242	no
ENSG00000187498.16	COL4A1	-1.09151	7.07795	-4.04964	0.000152005	0.00296432	0.546906	0.213072	no
ENSG00000138688.15	KIAA1109	-1.09155	4.28886	-5.06489	4.31761e-06	0.000351954	3.92605	0.225177	no
ENSG00000145675.15	PIK3R1	-1.09242	5.7811	-3.61065	0.00063228	0.00746971	-0.844198	0.21019	no
ENSG00000189184.12	PCDH18	-1.09324	0.270853	-3.02918	0.00363803	0.0239237	-2.09769	0.243856	no
ENSG00000163531.15	NFASC	-1.09325	2.38563	-3.09372	0.00302179	0.0209888	-2.11032	0.348921	no
ENSG00000272316.1	AL021368.2	-1.09371	-1.14708	-4.36983	5.12283e-05	0.00141269	1.83573	0.243633	no
ENSG00000131471.7	AOC3	-1.09494	3.56378	-4.26499	7.34422e-05	0.00179673	1.25011	0.217164	no
ENSG00000119725.20	ZNF410	-1.09518	-2.98548	-3.95538	0.000207831	0.00361074	0.577812	0.211064	no
ENSG00000184384.14	MAML2	-1.09914	1.4821	-4.03491	0.000159657	0.0030465	0.663929	0.253221	no
ENSG00000214655.11	ZSWIM8	-1.10083	4.52192	-5.4366	1.09394e-06	0.000167619	5.24123	0.269593	no
ENSG00000137710.17	RDX	-1.10094	5.699	-4.56961	2.55292e-05	0.000906376	2.20204	0.543798	no
ENSG00000134531.10	EMP1	-1.10127	3.77314	-3.31644	0.00156568	0.0133143	-1.64271	0.314903	no
ENSG00000284237.1	LINC02767	-1.10262	-2.14744	-3.75356	0.000401153	0.00551009	-0.00435107	0.210411	no
ENSG00000214279.13	SCART1	-1.10363	-0.124638	-3.28319	0.00172999	0.0143401	-1.39726	0.211518	no
ENSG00000214106.9	PAXIP1-AS2	-1.1042	1.79333	-4.00901	0.000174022	0.00322218	0.617105	0.247343	no
ENSG00000171988.19	JMJD1C	-1.10503	4.47939	-5.4019	1.24504e-06	0.000175798	5.11688	0.468769	no
ENSG00000166987.15	MBD6	-1.10563	4.38741	-4.48079	3.48504e-05	0.00110581	1.91835	0.438153	no
ENSG00000219891.2	ZSCAN12P1	-1.10641	-1.19773	-3.93417	0.00022288	0.00378506	0.506587	0.211028	no
ENSG00000137642.13	SORL1	-1.10831	5.4401	-2.80588	0.00679107	0.0366999	-3.01885	0.210704	no
ENSG00000136404.16	TM6SF1	-1.11015	-2.23559	-2.82577	0.00643128	0.0353005	-2.43664	0.212591	no
ENSG00000112210.12	RAB23	-1.11184	0.560175	-3.04529	0.00347413	0.0231446	-2.02539	0.268214	no
ENSG00000169116.11	PARM1	-1.11226	1.71114	-3.06702	0.00326381	0.0222378	-2.12371	0.216695	no
ENSG00000118007.13	STAG1	-1.11236	3.06071	-4.14604	0.000109991	0.00235863	0.916364	0.369505	no
ENSG00000197016.12	ZNF470	-1.11284	1.1447	-2.89936	0.00524763	0.0306862	-2.4678	0.216122	no
ENSG00000124942.14	AHNAK	-1.11338	8.01836	-5.35057	1.50697e-06	0.000191417	4.974	0.349136	no
ENSG00000272054.1	AC007390.1	-1.11571	-2.19125	-4.6854	1.69533e-05	0.000715586	2.81663	0.21348	no
ENSG00000161847.14	RAVER1	-1.11575	1.50026	-2.88267	0.00549684	0.0316978	-2.53694	0.213579	no
ENSG00000181104.7	F2R	-1.11603	3.48382	-3.58094	0.000694206	0.00795682	-0.866205	0.237467	no
ENSG00000281207.1	SLFNL1-AS1	-1.11718	-1.53036	-3.14235	0.00262349	0.0189791	-1.67977	0.244386	no
ENSG00000196535.17	MYO18A	-1.11875	5.6502	-4.31774	6.12977e-05	0.00158125	1.36415	0.210055	no
ENSG00000213131.3	YWHAZP4	-1.11897	-2.72214	-2.85849	0.00587749	0.0331931	-2.33599	0.210234	no
ENSG00000167202.11	TBC1D2B	-1.11928	4.27304	-4.0545	0.000149559	0.0029448	0.538652	0.215778	no
ENSG00000272636.4	DOC2B	-1.11967	0.70752	-3.07742	0.00316749	0.0218002	-2.01311	0.246906	no
ENSG00000183853.18	KIRREL1	-1.12005	2.47762	-3.14555	0.00259906	0.0188492	-2.00834	0.227722	no
ENSG00000152217.20	SETBP1	-1.12145	2.41679	-3.22365	0.00206556	0.0161652	-1.76213	0.217834	no
ENSG00000164125.16	GASK1B	-1.12239	3.12062	-4.30867	6.32374e-05	0.00160488	1.41745	0.260735	no
ENSG00000235245.1	AL360181.2	-1.12513	-1.75273	-3.4996	0.000894686	0.00922246	-0.722454	0.212269	no
ENSG00000280007.1	AC008079.1	-1.12568	-2.14019	-3.80604	0.000338661	0.00494383	0.144428	0.211964	no
ENSG00000213057.5	C1orf220	-1.12606	-1.64451	-3.43266	0.00109982	0.0106526	-0.905309	0.27973	no
ENSG00000122367.20	LDB3	-1.12629	-1.63906	-3.78762	0.000359445	0.00512247	0.0799304	0.211273	no
ENSG00000109756.9	RAPGEF2	-1.12661	4.44869	-4.68647	1.68888e-05	0.000715586	2.61323	0.439565	no
ENSG00000180530.11	NRIP1	-1.12664	3.70133	-3.35697	0.0013853	0.0123879	-1.51437	0.237407	no
ENSG00000167377.18	ZNF23	-1.12708	-2.52993	-2.87857	0.00555982	0.0319522	-2.28919	0.213103	no
ENSG00000152518.8	ZFP36L2	-1.12874	4.65974	-2.96146	0.00440929	0.0272969	-2.63562	0.243398	no
ENSG00000085382.12	HACE1	-1.12897	1.3645	-3.55828	0.000745296	0.00827977	-0.723833	0.210731	no
ENSG00000134245.18	WNT2B	-1.13004	-0.641918	-3.36321	0.00135934	0.0122521	-1.14548	0.465221	no
ENSG00000185532.20	PRKG1	-1.1302	0.145283	-3.32477	0.00152692	0.0131185	-1.30034	0.212526	no
ENSG00000162804.14	SNED1	-1.13173	2.20964	-3.09005	0.00305405	0.0211839	-2.09054	0.212049	no
ENSG00000100242.15	SUN2	-1.13326	5.49414	-4.22186	8.5076e-05	0.00199054	1.051	0.247509	no
ENSG00000173281.5	PPP1R3B	-1.13401	5.38774	-2.90297	0.00519513	0.0304929	-2.79669	0.212483	no
ENSG00000197442.10	MAP3K5	-1.13426	2.61811	-2.75872	0.00771962	0.0398374	-2.96172	0.488966	no
ENSG00000234614.1	C2CD4D-AS1	-1.13764	0.108925	-2.85209	0.00598227	0.0336125	-2.4825	0.42723	no
ENSG00000151623.15	NR3C2	-1.13778	1.88277	-3.18435	0.00231965	0.0174823	-1.75826	0.214842	no
ENSG00000163145.13	C1QTNF7	-1.13977	-1.79108	-2.73422	0.00824676	0.0417128	-2.68219	0.479778	no
ENSG00000137411.19	VARS2	-1.14147	-3.139	-3.28774	0.00170662	0.0142014	-1.25488	0.210114	no
ENSG00000166444.19	DENND2B	-1.14172	3.8998	-3.85438	0.000289442	0.00446859	-0.0695693	0.353437	no
ENSG00000005889.16	ZFX	-1.14321	3.99344	-6.31193	3.93429e-08	2.58635e-05	8.474	0.343768	no
ENSG00000135378.4	PRRG4	-1.14336	3.74495	-3.49984	0.00089402	0.00922026	-1.10254	0.233313	no
ENSG00000197822.11	OCLN	-1.14414	3.42461	-2.67686	0.00961268	0.046399	-3.21883	0.219792	no
ENSG00000221843.4	C2orf16	-1.14462	0.864559	-3.89271	0.00025538	0.00414232	0.324374	0.26161	no
ENSG00000107099.16	DOCK8	-1.14544	2.5396	-3.07456	0.00319373	0.0219142	-2.19869	0.215512	no
ENSG00000137809.17	ITGA11	-1.1472	1.12902	-2.73065	0.00832628	0.042007	-2.89445	0.214167	no
ENSG00000120868.14	APAF1	-1.14785	2.34824	-4.13942	0.000112475	0.00240013	0.956321	0.2102	no
ENSG00000092439.16	TRPM7	-1.14823	4.44549	-4.44579	3.93705e-05	0.00118109	1.80119	0.210376	no
ENSG00000151914.20	DST	-1.14967	6.33779	-4.79941	1.12862e-05	0.000578425	2.99407	0.216105	no
ENSG00000047346.12	FAM214A	-1.15054	3.90102	-6.02484	1.18396e-07	5.36178e-05	7.41226	0.21023	no
ENSG00000005379.17	TSPOAP1	-1.15088	1.5805	-2.95643	0.00447235	0.0275887	-2.37192	0.23064	no
ENSG00000135392.18	DNAJC14	-1.15097	2.24356	-3.44302	0.0010654	0.0104449	-1.12237	0.237382	no
ENSG00000106952.7	TNFSF8	-1.15119	-1.18278	-2.8038	0.00682986	0.0368119	-2.53931	0.210601	no
ENSG00000231160.10	KLF3-AS1	-1.15313	-0.360587	-3.50886	0.000869366	0.00906142	-0.738472	0.423136	no
ENSG00000158352.16	SHROOM4	-1.15336	1.15931	-4.22588	8.39195e-05	0.00197027	1.31218	0.356213	no
ENSG00000138081.21	FBXO11	-1.15539	2.93451	-4.60567	2.24833e-05	0.000841397	2.42588	0.210832	no
ENSG00000234814.8	SVIL2P	-1.15714	-3.59686	-2.66445	0.00993401	0.0475335	-2.74402	0.231248	no
ENSG00000133116.8	KL	-1.15718	-1.06557	-2.78016	0.00728393	0.038478	-2.60406	0.217051	no
ENSG00000224389.9	C4B	-1.15726	6.72299	-2.71335	0.00872161	0.0434124	-3.24471	0.253983	no
ENSG00000137145.20	DENND4C	-1.15728	3.48834	-5.02529	4.98861e-06	0.000377928	3.83208	0.233788	no
ENSG00000127311.10	HELB	-1.15745	-0.922106	-3.69822	0.000478957	0.00616538	-0.185232	0.211642	no
ENSG00000111684.11	LPCAT3	-1.15784	2.93739	-2.64517	0.0104529	0.0491737	-3.2794	0.213133	no
ENSG00000089505.18	CMTM1	-1.15845	-3.1324	-3.50752	0.000872989	0.00907013	-0.679	0.247208	no
ENSG00000139132.14	FGD4	-1.15861	3.30981	-3.79273	0.000353559	0.00508422	-0.204206	0.216193	no
ENSG00000165525.18	NEMF	-1.15918	2.75233	-5.3891	1.3058e-06	0.000177406	5.16145	0.434196	no
ENSG00000166106.3	ADAMTS15	-1.15966	-0.474219	-2.73552	0.00821803	0.0416191	-2.77563	0.223874	no
ENSG00000230530.2	LIMD1-AS1	-1.16095	-2.43446	-4.47402	3.56831e-05	0.00111703	2.1448	0.275472	no
ENSG00000091656.19	ZFHX4	-1.16109	2.447	-2.94221	0.00465486	0.0283461	-2.45437	0.265567	no
ENSG00000178726.7	THBD	-1.16186	2.60932	-3.99692	0.000181149	0.00330792	0.456143	0.418024	no
ENSG00000178038.17	ALS2CL	-1.16193	4.11458	-2.66921	0.00980956	0.047115	-3.33675	0.211079	no
ENSG00000152990.14	ADGRA3	-1.16211	4.72377	-3.57587	0.000705331	0.00800331	-0.930516	0.211093	no
ENSG00000081386.12	ZNF510	-1.16301	2.02065	-6.19537	6.15993e-08	3.48703e-05	8.10332	0.214302	no
ENSG00000083290.20	ULK2	-1.16409	1.78866	-3.33731	0.00147019	0.0127929	-1.43628	0.255684	no
ENSG00000288559.1	AC016394.2	-1.16492	-1.80951	-3.46146	0.00100661	0.00999212	-0.82409	0.316174	no
ENSG00000062370.17	ZNF112	-1.16732	0.0484962	-3.32612	0.00152069	0.0130824	-1.29468	0.21056	no
ENSG00000068305.17	MEF2A	-1.16744	3.99119	-5.52589	7.83382e-07	0.000133167	5.58286	0.210656	no
ENSG00000154822.18	PLCL2	-1.1678	2.70782	-3.31727	0.0015618	0.0132893	-1.50221	0.236756	no
ENSG00000132274.16	TRIM22	-1.16811	3.43695	-3.15062	0.00256089	0.0186937	-2.06899	0.297994	no
ENSG00000112562.19	SMOC2	-1.16965	2.27567	-2.82345	0.00647239	0.0354763	-2.80711	0.212772	no
ENSG00000112902.12	SEMA5A	-1.17201	2.75703	-2.87646	0.00559243	0.0320495	-2.71451	0.214366	no
ENSG00000197603.15	CPLANE1	-1.17239	2.13273	-4.70315	1.59165e-05	0.000697554	2.81077	0.234718	no
ENSG00000143248.13	RGS5	-1.17453	5.93385	-3.41114	0.00117475	0.0111454	-1.40758	0.362553	no
ENSG00000066739.12	ATG2B	-1.17501	4.1825	-6.13008	7.91374e-08	4.13915e-05	7.7918	0.217762	no
ENSG00000136895.19	GARNL3	-1.17506	0.896608	-3.14143	0.00263057	0.0190168	-1.79975	0.211429	no
ENSG00000240038.6	AMY2B	-1.17533	1.81718	-3.05305	0.00339764	0.022799	-2.0878	0.21433	no
ENSG00000179776.19	CDH5	-1.17555	4.33324	-4.59854	2.3056e-05	0.000855845	2.31623	0.237435	no
ENSG00000143382.15	ADAMTSL4	-1.17659	3.71597	-2.78428	0.00720289	0.038216	-2.99531	0.220536	no
ENSG00000169291.10	SHE	-1.17663	2.26963	-3.51604	0.000850186	0.00893307	-0.898734	0.22259	no
ENSG00000037749.12	MFAP3	-1.17675	2.24544	-4.4759	3.54496e-05	0.00111314	2.06229	0.21865	no
ENSG00000255248.9	MIR100HG	-1.17712	0.894389	-2.65596	0.0101596	0.0482506	-2.9988	0.245737	no
ENSG00000120324.9	PCDHB10	-1.17758	-1.68958	-2.77579	0.00737087	0.0387341	-2.57963	0.248049	no
ENSG00000185864.16	NPIPB4	-1.18112	-0.942951	-2.9204	0.00494841	0.0295729	-2.27736	0.236181	no
ENSG00000168329.14	CX3CR1	-1.18486	-0.650981	-3.57973	0.000696855	0.00796478	-0.538339	0.249005	no
ENSG00000221995.5	TIAF1	-1.18662	0.262389	-5.12637	3.44763e-06	0.000309512	4.31443	0.261354	no
ENSG00000278921.2	EPB41L4A-DT	-1.18794	-2.31872	-2.92623	0.00486828	0.0292899	-2.18708	0.440455	no
ENSG00000137501.17	SYTL2	-1.18899	1.63919	-4.2526	7.66162e-05	0.00185106	1.34269	0.229446	no
ENSG00000198947.16	DMD	-1.19146	4.20959	-3.66135	0.00053859	0.00669263	-0.663235	0.211131	no
ENSG00000052795.13	FNIP2	-1.19285	4.5809	-3.34695	0.00142797	0.012625	-1.58421	0.210106	no
ENSG00000183604.14	SMG1P5	-1.19319	-2.43984	-3.90396	0.000246136	0.00405498	0.430471	0.213906	no
ENSG00000272240.1	AC004908.1	-1.19515	-3.3693	-3.63465	0.000586155	0.00707221	-0.329829	0.212791	no
ENSG00000263001.7	GTF2I	-1.19706	2.70432	-3.88207	0.000264432	0.00424989	0.142927	0.226607	no
ENSG00000148541.13	FAM13C	-1.20014	-0.169815	-2.91003	0.00509387	0.0301306	-2.33143	0.222045	no
ENSG00000269069.1	AC007842.1	-1.20021	-1.3721	-3.13907	0.00264871	0.0191276	-1.69928	0.282095	no
ENSG00000228852.6	AC092802.2	-1.20043	-3.01168	-3.66331	0.000535248	0.00666579	-0.250538	0.250371	no
ENSG00000121281.13	ADCY7	-1.20192	0.0941511	-3.38595	0.00126857	0.0117617	-1.14474	0.231175	no
ENSG00000221818.9	EBF2	-1.20298	-0.529962	-3.45831	0.00101643	0.0100748	-0.882638	0.4656	no
ENSG00000165810.17	BTNL9	-1.20349	1.84194	-2.99932	0.00396116	0.025409	-2.25592	0.209822	no
ENSG00000130508.11	PXDN	-1.20418	3.78773	-4.15723	0.000105913	0.00230599	0.889393	0.220148	no
ENSG00000088387.19	DOCK9	-1.20525	3.66973	-5.54296	7.34826e-07	0.000129095	5.65393	0.25915	no
ENSG00000206561.13	COLQ	-1.20574	-0.3091	-3.38035	0.0012904	0.011824	-1.11241	0.225394	no
ENSG00000154016.14	GRAP	-1.20628	-2.27861	-3.13728	0.00266263	0.0191872	-1.6688	0.245953	no
ENSG00000198440.9	ZNF583	-1.2074	0.84273	-3.80504	0.000339756	0.00495501	0.0286525	0.382125	no
ENSG00000198925.12	ATG9A	-1.20924	3.1523	-2.74969	0.00791035	0.0405751	-3.06327	0.211838	no
ENSG00000169604.20	ANTXR1	-1.20942	2.88483	-2.91608	0.00500845	0.0297312	-2.64419	0.222283	no
ENSG00000285867.1	BX470102.2	-1.20998	-1.83044	-2.77923	0.00730236	0.0385132	-2.55679	0.233718	no
ENSG00000270060.1	AC090589.3	-1.21021	-2.24231	-3.65807	0.000544239	0.00672699	-0.273085	0.30623	no
ENSG00000213713.3	PIGCP1	-1.21267	-1.77201	-3.18467	0.00231751	0.0174775	-1.55997	0.218187	no
ENSG00000069122.19	ADGRF5	-1.21288	3.53834	-5.18799	2.74924e-06	0.000280982	4.38874	0.210337	no
ENSG00000182400.15	TRAPPC6B	-1.21344	0.57819	-4.54852	2.7494e-05	0.000946407	2.38829	0.442277	no
ENSG00000243156.9	MICAL3	-1.21525	3.48516	-4.30466	6.41133e-05	0.00161916	1.39885	0.433824	no
ENSG00000272836.1	AL022328.1	-1.21708	-2.03807	-4.19253	9.39857e-05	0.00212579	1.28771	0.222027	no
ENSG00000111799.21	COL12A1	-1.21871	2.742	-3.13783	0.00265835	0.0191655	-2.05048	0.231741	no
ENSG00000150637.9	CD226	-1.21894	-0.301748	-3.2307	0.00202286	0.0159473	-1.51953	0.211603	no
ENSG00000132155.13	RAF1	-1.2204	4.20731	-3.42583	0.0011231	0.0108165	-1.35116	0.215834	no
ENSG00000187942.12	LDLRAD2	-1.22077	-3.07526	-3.20184	0.00220314	0.016949	-1.47813	0.259458	no
ENSG00000101846.8	STS	-1.23104	3.39287	-3.8262	0.000317225	0.0047326	-0.108865	0.279923	no
ENSG00000126878.13	AIF1L	-1.2326	2.34329	-3.17564	0.00237983	0.017785	-1.90232	0.21304	no
ENSG00000143418.20	CERS2	-1.23269	7.16966	-3.03002	0.00362935	0.0238892	-2.43081	0.418224	no
ENSG00000074181.9	NOTCH3	-1.2328	4.7488	-4.24451	7.87582e-05	0.00189047	1.13748	0.271622	no
ENSG00000198752.11	CDC42BPB	-1.23676	4.774	-4.06015	0.000146761	0.00290655	0.540424	0.269579	no
ENSG00000106588.12	PSMA2	-1.2372	-1.87864	-3.99176	0.000184276	0.00334404	0.685824	0.281383	no
ENSG00000050555.19	LAMC3	-1.23793	2.72373	-2.64367	0.0104944	0.0493231	-3.29906	0.214125	no
ENSG00000131370.16	SH3BP5	-1.23943	0.558469	-3.14458	0.0026065	0.0188897	-1.7935	0.230338	no
ENSG00000151718.16	WWC2	-1.24247	3.56719	-4.50034	3.25495e-05	0.00105457	2.04453	0.211625	no
ENSG00000223547.10	ZNF844	-1.2426	1.60808	-3.10957	0.00288616	0.020359	-2.0023	0.289831	no
ENSG00000254838.5	GVINP1	-1.24415	0.0726722	-3.18891	0.00228873	0.0173455	-1.64175	0.382923	no
ENSG00000150471.16	ADGRL3	-1.24627	-1.22069	-2.67976	0.00953878	0.0461437	-2.83443	0.209767	no
ENSG00000275131.3	AC241952.1	-1.25085	0.423474	-3.36039	0.00137104	0.0123208	-1.18301	0.223686	no
ENSG00000248441.7	LINC01197	-1.25328	-0.910798	-3.76297	0.000389189	0.00539911	-0.00504664	0.251125	no
ENSG00000279744.1	AC132938.5	-1.25633	-3.41431	-3.97892	0.000192278	0.00340754	0.635525	0.257741	no
ENSG00000269858.6	EGLN2	-1.25949	0.254373	-3.66665	0.000529609	0.00662955	-0.328564	0.21907	no
ENSG00000187097.13	ENTPD5	-1.26207	6.12587	-3.46417	0.000998238	0.00995743	-1.26496	0.215106	no
ENSG00000178386.13	ZNF223	-1.26299	-2.31634	-3.58055	0.000695064	0.0079577	-0.493061	0.211854	no
ENSG00000090061.17	CCNK	-1.26487	0.575427	-2.80708	0.00676888	0.0365925	-2.62407	0.218984	no
ENSG00000271361.1	HTATSF1P2	-1.26557	-2.04531	-2.79631	0.00697091	0.0373843	-2.49654	0.211749	no
ENSG00000173320.12	STOX2	-1.266	1.07662	-2.90112	0.00522202	0.0305881	-2.4739	0.259421	no
ENSG00000079102.16	RUNX1T1	-1.26948	-0.427379	-3.43875	0.00107945	0.0105405	-0.944042	0.213582	no
ENSG00000196935.9	SRGAP1	-1.27026	1.38105	-3.4341	0.00109499	0.0106355	-1.07133	0.219676	no
ENSG00000262766.1	AC135050.5	-1.27106	-3.12796	-2.83889	0.00620376	0.0345333	-2.35726	0.217452	no
ENSG00000170962.13	PDGFD	-1.2715	2.10298	-3.88154	0.000264892	0.00425392	0.17321	0.210132	no
ENSG00000245498.7	AP000866.1	-1.27497	-0.512092	-4.06748	0.00014321	0.00285565	0.899251	0.374281	no
ENSG00000035115.22	SH3YL1	-1.27708	2.19594	-4.18889	9.5154e-05	0.00214745	1.0897	0.255674	no
ENSG00000109927.11	TECTA	-1.27725	-1.33161	-3.8609	0.000283359	0.004398	0.295037	0.228256	no
ENSG00000139926.16	FRMD6	-1.27822	2.33089	-3.82325	0.000320285	0.00475736	-0.0291212	0.212959	no
ENSG00000067445.21	TRO	-1.28033	1.88977	-2.74763	0.00795435	0.040729	-2.87967	0.243286	no
ENSG00000232630.1	PRPS1P2	-1.28395	-2.52289	-3.28428	0.0017244	0.0143143	-1.28121	0.347166	no
ENSG00000091622.16	PITPNM3	-1.28526	-1.91002	-2.77803	0.00732629	0.0385994	-2.56022	0.438243	no
ENSG00000196912.12	ANKRD36B	-1.28706	-2.3364	-3.45109	0.00103928	0.0102515	-0.843352	0.210706	no
ENSG00000170382.12	LRRN2	-1.29005	0.0884596	-2.77989	0.00728933	0.038478	-2.68672	0.219626	no
ENSG00000091972.18	CD200	-1.29109	1.06794	-4.62485	2.10107e-05	0.00080941	2.60626	0.530688	no
ENSG00000138411.13	HECW2	-1.29137	2.23085	-4.78056	1.20748e-05	0.000599612	3.06575	0.323506	no
ENSG00000065534.19	MYLK	-1.29184	4.99357	-3.66077	0.000539594	0.00669475	-0.692067	0.259123	no
ENSG00000198780.12	FAM169A	-1.29228	0.892016	-2.69115	0.00925419	0.0452474	-2.90779	0.214313	no
ENSG00000285679.2	AC079142.1	-1.29293	-2.66175	-3.59962	0.000654637	0.00764518	-0.428108	0.210525	no
ENSG00000109794.13	FAM149A	-1.29401	2.96217	-3.02445	0.00368756	0.0241558	-2.29383	0.238808	no
ENSG00000177076.6	ACER2	-1.29478	-1.2525	-3.64267	0.000571467	0.00694206	-0.333262	0.238695	no
ENSG00000225507.1	AC069282.1	-1.29502	-0.638756	-3.30315	0.00162954	0.0137065	-1.29041	0.212983	no
ENSG00000182568.17	SATB1	-1.29551	2.52038	-3.12121	0.00279017	0.0199023	-2.01731	0.211837	no
ENSG00000196110.8	ZNF699	-1.2993	0.0547247	-3.57195	0.000714056	0.00806638	-0.587039	0.215436	no
ENSG00000144426.18	NBEAL1	-1.30182	2.08611	-6.32206	3.78377e-08	2.57032e-05	8.56711	0.219613	no
ENSG00000197776.8	KLHDC1	-1.3037	-0.167506	-5.00592	5.3531e-06	0.000384509	3.90345	0.210398	no
ENSG00000267565.1	AC011477.2	-1.30374	-1.6751	-4.63167	2.05105e-05	0.000803815	2.6612	0.210306	no
ENSG00000165259.14	HDX	-1.30511	-0.403405	-3.86392	0.000280584	0.00436823	0.281979	0.222178	no
ENSG00000169184.6	MN1	-1.30603	0.0716071	-3.23305	0.00200883	0.0158816	-1.5295	0.210101	no
ENSG00000186174.12	BCL9L	-1.31172	3.51691	-4.17009	0.000101409	0.00224272	0.947808	0.2183	no
ENSG00000132405.19	TBC1D14	-1.31193	2.43321	-4.28599	6.8351e-05	0.00170284	1.42476	0.225919	no
ENSG00000260051.1	AL031600.1	-1.31436	-3.18261	-3.86493	0.000279655	0.0043571	0.317527	0.460637	no
ENSG00000172817.4	CYP7B1	-1.3149	3.52108	-2.98628	0.0041105	0.0260968	-2.49309	0.210126	no
ENSG00000280927.1	CTBP1-AS	-1.31791	-1.38262	-4.31404	6.20811e-05	0.0015954	1.66184	0.267205	no
ENSG00000177694.16	NAALADL2	-1.31822	0.357113	-2.85388	0.00595283	0.0335026	-2.4988	0.211005	no
ENSG00000119681.12	LTBP2	-1.31972	3.63089	-2.989	0.00407897	0.0259362	-2.51194	0.211181	no
ENSG00000168675.19	LDLRAD4	-1.32152	3.72245	-4.09417	0.000130961	0.00267439	0.701105	0.257204	no
ENSG00000185739.13	SRL	-1.32441	-2.00793	-3.54574	0.00077506	0.0084465	-0.591864	0.250492	no
ENSG00000204291.11	COL15A1	-1.32454	3.55864	-3.54797	0.00076968	0.0084375	-0.966479	0.210879	no
ENSG00000151006.7	PRSS53	-1.32652	-1.88525	-2.9848	0.00412775	0.0261891	-2.05835	0.492854	no
ENSG00000174912.7	METTL15P1	-1.32659	-2.23249	-3.28668	0.001712	0.0142404	-1.28357	0.213337	no
ENSG00000166432.15	ZMAT1	-1.32748	1.8183	-3.8429	0.00030047	0.00457986	0.0943027	0.233597	no
ENSG00000205959.4	AC105345.1	-1.33147	-2.3418	-3.58541	0.000684544	0.00789923	-0.472983	0.218116	no
ENSG00000019995.6	ZRANB1	-1.33362	2.59833	-4.613	2.19087e-05	0.00083143	2.4854	0.226353	no
ENSG00000286707.1	AC010896.1	-1.33626	-3.6542	-3.49422	0.000909744	0.00933989	-0.708648	0.211338	no
ENSG00000271425.9	NBPF10	-1.33819	-0.418336	-3.48923	0.000923895	0.00944065	-0.794425	0.262307	no
ENSG00000164342.13	TLR3	-1.34017	2.012	-3.96838	0.0001991	0.0034948	0.490478	0.486864	no
ENSG00000102935.12	ZNF423	-1.34112	-0.104046	-4.07534	0.000139493	0.00279521	0.896068	0.213769	no
ENSG00000129480.13	DTD2	-1.34122	-0.09463	-3.59541	0.00066336	0.0077073	-0.508385	0.214728	no
ENSG00000143674.11	MAP3K21	-1.34381	1.95409	-2.90829	0.00511862	0.0302267	-2.51818	0.210492	no
ENSG00000287855.1	AL023882.1	-1.34506	-3.7525	-3.81832	0.000325444	0.00480249	0.179442	0.329561	no
ENSG00000219201.4	AC138392.1	-1.34512	-2.85821	-3.19579	0.00224281	0.0171628	-1.49814	0.404133	no
ENSG00000103479.16	RBL2	-1.34699	4.26434	-4.42945	4.16709e-05	0.00122225	1.75435	0.211757	no
ENSG00000150093.20	ITGB1	-1.34702	6.95594	-4.1569	0.000106032	0.00230611	0.883535	0.211296	no
ENSG00000083097.14	DOP1A	-1.35206	2.24961	-6.12848	7.96267e-08	4.13915e-05	7.85305	0.23308	no
ENSG00000198513.13	ATL1	-1.35308	-1.39361	-3.98811	0.000186517	0.00337144	0.670677	0.229711	no
ENSG00000094963.14	FMO2	-1.3581	-0.377257	-2.68544	0.00939585	0.045696	-2.84064	0.221644	no
ENSG00000102010.15	BMX	-1.3585	-1.68262	-3.17979	0.00235096	0.0176382	-1.58356	0.212525	no
ENSG00000231466.2	AL022324.2	-1.35991	-3.78259	-3.41632	0.00115629	0.0110267	-0.914742	0.253564	no
ENSG00000144642.22	RBMS3	-1.36241	0.978751	-4.41083	4.44526e-05	0.00128649	1.90462	0.222958	no
ENSG00000127329.16	PTPRB	-1.36376	3.04883	-4.50666	3.18387e-05	0.00104068	2.07433	0.21852	no
ENSG00000140092.14	FBLN5	-1.36601	3.36539	-2.71034	0.00879228	0.0437126	-3.18993	0.227397	no
ENSG00000151067.22	CACNA1C	-1.36783	0.590575	-3.80456	0.000340283	0.00495513	0.0398908	0.337045	no
ENSG00000205918.9	PDPK2P	-1.36834	-2.93551	-3.48504	0.000935949	0.0095198	-0.741905	0.443126	no
ENSG00000110344.10	UBE4A	-1.36882	3.44861	-4.51543	3.08763e-05	0.00102584	2.0949	0.233169	no
ENSG00000187554.14	TLR5	-1.36898	1.05789	-3.86644	0.000278279	0.00434203	0.212006	0.211267	no
ENSG00000205578.6	POM121B	-1.37086	-3.0761	-2.99465	0.00401407	0.0256274	-1.98307	0.215524	no
ENSG00000154485.5	MMP21	-1.37119	-3.26057	-3.99111	0.00018467	0.00334821	0.681013	0.214163	no
ENSG00000076685.19	NT5C2	-1.3715	2.49555	-4.32379	6.0035e-05	0.00156452	1.52005	0.213154	no
ENSG00000147027.4	TMEM47	-1.37577	2.9937	-3.48913	0.000924192	0.00944065	-1.09147	0.212111	no
ENSG00000234290.2	AC116366.1	-1.37759	-1.34103	-4.54535	2.78013e-05	0.000952205	2.38986	0.506825	no
ENSG00000164309.15	CMYA5	-1.37923	0.734418	-3.3572	0.00138436	0.0123879	-1.23215	0.219035	no
ENSG00000198929.13	NOS1AP	-1.38139	0.305863	-4.16896	0.000101799	0.00224519	1.19106	0.21031	no
ENSG00000166341.8	DCHS1	-1.38321	1.74103	-3.9789	0.000192289	0.00340754	0.460323	0.462158	no
ENSG00000067177.15	PHKA1	-1.3834	0.275574	-2.80872	0.00673867	0.0364844	-2.60286	0.245306	no
ENSG00000223509.8	AC135983.2	-1.38372	-0.664832	-4.14584	0.000110067	0.00235863	1.13788	0.22572	no
ENSG00000071967.12	CYBRD1	-1.38382	3.54471	-3.93986	0.000218744	0.00373063	0.216593	0.215614	no
ENSG00000132003.9	ZSWIM4	-1.38687	-0.609077	-3.2477	0.00192327	0.0154066	-1.46032	0.209901	no
ENSG00000267023.5	LRRC37A16P	-1.38781	0.675388	-5.78902	2.90525e-07	8.47514e-05	6.6217	0.224854	no
ENSG00000233122.2	CTAGE7P	-1.39301	-3.00442	-3.8283	0.000315075	0.00471558	0.21297	0.212589	no
ENSG00000196547.15	MAN2A2	-1.39552	4.73698	-4.76338	1.28402e-05	0.000623025	2.86853	0.260972	no
ENSG00000102362.15	SYTL4	-1.39608	1.50193	-3.19801	0.00222822	0.0170903	-1.70937	0.439609	no
ENSG00000117707.16	PROX1	-1.39733	6.26442	-4.87915	8.4729e-06	0.000485622	3.26604	0.25629	no
ENSG00000284707.2	AC079781.5	-1.39896	-3.21581	-3.38818	0.00126001	0.0117036	-0.998823	0.210497	no
ENSG00000254893.6	AC113404.3	-1.40281	-3.34974	-3.43694	0.00108549	0.010575	-0.860902	0.29573	no
ENSG00000102802.10	MEDAG	-1.40396	-1.58915	-2.77958	0.00729541	0.0384865	-2.58034	0.215826	no
ENSG00000101695.9	RNF125	-1.40522	2.1388	-3.18751	0.0022982	0.0173914	-1.79396	0.217559	no
ENSG00000230409.3	TCEA1P2	-1.40575	-0.664532	-2.82644	0.00641947	0.0352526	-2.50348	0.212294	no
ENSG00000166439.6	RNF169	-1.40966	1.78046	-5.7239	3.71744e-07	9.01877e-05	6.39771	0.212414	no
ENSG00000047365.12	ARAP2	-1.41273	2.25697	-4.30994	6.29624e-05	0.00160436	1.52318	0.213002	no
ENSG00000171444.18	MCC	-1.41277	2.66765	-3.17517	0.00238312	0.017785	-1.88946	0.334984	no
ENSG00000000971.16	CFH	-1.41368	9.2712	-2.77833	0.00732033	0.0385879	-2.98152	0.219669	no
ENSG00000015479.20	MATR3	-1.41704	-0.806123	-4.35729	5.34953e-05	0.00144778	1.79562	0.212492	no
ENSG00000233237.8	LINC00472	-1.42166	-0.446338	-3.75137	0.000403991	0.0055366	-0.0583143	0.21355	no
ENSG00000187800.13	PEAR1	-1.42239	1.48497	-5.53887	7.4618e-07	0.000129969	5.73576	0.234171	no
ENSG00000178031.17	ADAMTSL1	-1.42268	0.471497	-3.92202	0.000231968	0.00387482	0.407094	0.336354	no
ENSG00000023171.18	GRAMD1B	-1.42467	1.13435	-3.08177	0.00312799	0.0215793	-2.09076	0.550496	no
ENSG00000134817.11	APLNR	-1.42554	3.34271	-3.45938	0.00101311	0.0100468	-1.20794	0.385661	no
ENSG00000152402.11	GUCY1A2	-1.42843	1.42612	-4.92441	7.19527e-06	0.000445691	3.6005	0.289533	no
ENSG00000241399.7	CD302	-1.42935	2.13639	-4.05313	0.000150242	0.00294493	0.727019	0.293124	no
ENSG00000196967.11	ZNF585A	-1.43131	0.595411	-5.31937	1.692e-06	0.000210252	4.97778	0.216887	no
ENSG00000144857.14	BOC	-1.43287	-0.463217	-3.26264	0.00183955	0.0148929	-1.42367	0.217522	no
ENSG00000100626.17	GALNT16	-1.43976	-0.155308	-3.07868	0.00315603	0.0217433	-1.90684	0.472769	no
ENSG00000185920.16	PTCH1	-1.43981	1.7224	-4.10583	0.000125937	0.00260027	0.872116	0.212828	no
ENSG00000064989.13	CALCRL	-1.44011	3.39731	-4.68637	1.6895e-05	0.000715586	2.65771	0.260148	no
ENSG00000235636.1	NUS1P1	-1.44391	-1.70557	-3.38411	0.0012757	0.0117796	-1.03677	0.255981	no
ENSG00000103942.13	HOMER2	-1.44703	4.27552	-3.08318	0.00311522	0.0215204	-2.29982	0.509942	no
ENSG00000188549.12	CCDC9B	-1.44832	1.80602	-3.43344	0.00109718	0.0106372	-1.138	0.210376	no
ENSG00000140479.18	PCSK6	-1.44921	5.639	-2.96525	0.00436248	0.0271211	-2.63161	0.250498	no
ENSG00000283297.2	TEX52	-1.45102	-2.95681	-4.02302	0.0001661	0.00313422	0.775602	0.210681	no
ENSG00000143341.12	HMCN1	-1.46042	1.68903	-2.66218	0.00999401	0.0477418	-3.08014	0.224167	no
ENSG00000232713.2	RPS12P3	-1.46121	-3.05085	-4.32588	5.96062e-05	0.00155733	1.6711	0.227937	no
ENSG00000275318.1	AL136981.2	-1.46139	-3.18559	-4.9142	7.46572e-06	0.000452809	3.5038	0.257016	no
ENSG00000069667.16	RORA	-1.46477	3.99344	-4.78138	1.20391e-05	0.000599612	2.9642	0.266626	no
ENSG00000012223.13	LTF	-1.46927	-0.230088	-2.81554	0.00661417	0.0360534	-2.56389	0.20978	no
ENSG00000146122.17	DAAM2	-1.47627	1.71112	-3.6066	0.000640418	0.00753526	-0.600167	0.214777	no
ENSG00000158258.16	CLSTN2	-1.47641	-1.06059	-2.64012	0.010593	0.0496263	-2.94986	0.278363	no
ENSG00000176928.7	GCNT4	-1.47802	1.31747	-3.03051	0.00362424	0.0238715	-2.13359	0.225089	no
ENSG00000260855.1	AL591848.3	-1.47912	-0.259296	-4.27477	7.10255e-05	0.00175022	1.52854	0.271592	no
ENSG00000136052.9	SLC41A2	-1.48011	4.36057	-3.31795	0.0015586	0.0132731	-1.65745	0.236523	no
ENSG00000106034.18	CPED1	-1.48406	2.2038	-2.94307	0.00464359	0.028324	-2.4226	0.211486	no
ENSG00000172403.11	SYNPO2	-1.49376	2.31405	-4.48507	3.43339e-05	0.00109498	2.05391	0.512108	no
ENSG00000081818.4	PCDHB4	-1.49445	-1.30003	-3.75331	0.000401477	0.00551009	-0.0216324	0.220807	no
ENSG00000050628.20	PTGER3	-1.4968	-1.22395	-3.16749	0.00243742	0.0180692	-1.63841	0.210781	no
ENSG00000144619.15	CNTN4	-1.503	-0.725348	-3.66277	0.000536175	0.00666669	-0.293282	0.212254	no
ENSG00000184347.15	SLIT3	-1.50645	1.76391	-4.3051	6.40156e-05	0.00161916	1.49578	0.39295	no
ENSG00000243302.3	AC018638.4	-1.50654	0.437667	-3.51259	0.000859352	0.00899473	-0.774599	0.211443	no
ENSG00000128872.10	TMOD2	-1.51455	1.5092	-5.78728	2.92449e-07	8.47514e-05	6.62407	0.212786	no
ENSG00000268087.1	AC008764.2	-1.5174	-2.07262	-3.81504	0.000328927	0.00484335	0.171292	0.257617	no
ENSG00000046889.19	PREX2	-1.52242	1.00621	-3.5775	0.000701745	0.00799332	-0.673748	0.235573	no
ENSG00000118729.12	CASQ2	-1.52573	-0.652988	-3.43691	0.00108557	0.010575	-0.945087	0.244008	no
ENSG00000117114.20	ADGRL2	-1.52863	4.41173	-4.06457	0.000144609	0.00287792	0.569635	0.29402	no
ENSG00000176986.16	SEC24C	-1.53114	3.83973	-4.0263	0.000164298	0.00311173	0.476983	0.211275	no
ENSG00000204920.11	ZNF155	-1.53975	-0.675303	-5.05177	4.52946e-06	0.000359167	4.05547	0.368454	no
ENSG00000229419.1	RALGAPA1P1	-1.54089	-1.43593	-4.04427	0.000154753	0.00300353	0.838685	0.212765	no
ENSG00000132530.17	XAF1	-1.54612	1.23129	-4.34095	5.65941e-05	0.0015096	1.67733	0.217392	no
ENSG00000140450.9	ARRDC4	-1.55211	3.46782	-2.96863	0.00432102	0.0269621	-2.53629	0.320628	no
ENSG00000064300.9	NGFR	-1.5554	1.57133	-3.19049	0.00227815	0.0172955	-1.8248	0.217605	no
ENSG00000128052.10	KDR	-1.55717	3.8496	-4.94462	6.68747e-06	0.000427222	3.5234	0.213766	no
ENSG00000187955.12	COL14A1	-1.55816	3.06724	-2.97674	0.0042231	0.0265454	-2.50075	0.224789	no
ENSG00000155011.9	DKK2	-1.55819	-1.49341	-2.94499	0.00461857	0.028214	-2.17941	0.227675	no
ENSG00000267904.1	AC024075.1	-1.5601	-2.69449	-4.04804	0.000152818	0.00297447	0.852099	0.210162	no
ENSG00000165495.16	PKNOX2	-1.56032	-1.95041	-2.88416	0.00547416	0.0316297	-2.31589	0.210268	no
ENSG00000280173.1	AC104447.1	-1.56181	-2.57228	-4.11248	0.000123153	0.00256357	1.04472	0.367758	no
ENSG00000197496.6	SLC2A10	-1.56515	4.23795	-3.58338	0.000688908	0.00791877	-0.896152	0.322844	no
ENSG00000107282.8	APBA1	-1.56705	2.14871	-2.77488	0.00738913	0.0387801	-2.83131	0.221178	no
ENSG00000115604.11	IL18R1	-1.57426	0.820929	-3.62691	0.000600673	0.007182	-0.455175	0.233184	no
ENSG00000182107.7	TMEM30B	-1.57453	2.74755	-3.33807	0.00146683	0.01278	-1.43712	0.428207	no
ENSG00000156875.14	MFSD14A	-1.5848	-2.35679	-3.55141	0.000761467	0.00838807	-0.565019	0.211042	no
ENSG00000114698.15	PLSCR4	-1.58525	3.1131	-4.70885	1.55972e-05	0.000689493	2.77818	0.210372	no
ENSG00000137872.17	SEMA6D	-1.58689	-0.0280163	-3.71306	0.000456785	0.00601734	-0.179163	0.295778	no
ENSG00000164197.12	RNF180	-1.58933	0.500484	-3.87645	0.000269332	0.00428737	0.287002	0.211411	no
ENSG00000078098.14	FAP	-1.58982	-0.718473	-2.75896	0.00771476	0.0398374	-2.68548	0.237817	no
ENSG00000120784.16	ZFP30	-1.5945	0.972042	-4.00806	0.000174572	0.00322218	0.618332	0.50679	no
ENSG00000145147.20	SLIT2	-1.59645	0.395816	-3.36423	0.00135515	0.0122197	-1.21263	0.305165	no
ENSG00000171533.11	MAP6	-1.59947	-0.131488	-3.84216	0.000301197	0.00458067	0.207023	0.228418	no
ENSG00000163827.13	LRRC2	-1.61088	2.05429	-3.68194	0.000504468	0.00641237	-0.397577	0.209787	no
ENSG00000162687.19	KCNT2	-1.61126	1.46944	-3.11987	0.00280104	0.0199519	-1.91342	0.211284	no
ENSG00000156049.7	GNA14	-1.61583	-0.11721	-4.02446	0.000165307	0.00312215	0.75252	0.210147	no
ENSG00000178075.20	GRAMD1C	-1.61798	1.87695	-4.11181	0.000123433	0.00256415	0.926747	0.46995	no
ENSG00000154263.17	ABCA10	-1.63426	0.393457	-3.46411	0.000998425	0.00995743	-0.890303	0.213372	no
ENSG00000165124.18	SVEP1	-1.63723	0.815207	-3.31392	0.00157759	0.0133679	-1.38223	0.223426	no
ENSG00000154175.18	ABI3BP	-1.64414	0.616737	-3.0976	0.00298804	0.0208277	-1.9323	0.240499	no
ENSG00000120156.22	TEK	-1.64781	1.35245	-4.15002	0.000108525	0.00234034	1.05726	0.215191	no
ENSG00000066735.14	KIF26A	-1.66145	-0.116839	-4.32272	6.02563e-05	0.00156828	1.67099	0.211198	no
ENSG00000180447.7	GAS1	-1.66697	-0.99478	-3.21561	0.00211536	0.0164475	-1.52502	0.38414	no
ENSG00000240303.8	ACAD11	-1.68207	-2.10539	-3.90008	0.00024929	0.00408054	0.418195	0.244691	no
ENSG00000162105.19	SHANK2	-1.69323	3.82496	-3.56031	0.000740576	0.00826064	-0.927892	0.277637	no
ENSG00000276317.1	AL357033.3	-1.69445	-3.07527	-3.1503	0.00256328	0.0187029	-1.605	0.225873	no
ENSG00000236871.7	LINC00106	-1.69468	-1.23438	-5.92473	1.73475e-07	6.67027e-05	7.00255	0.351857	no
ENSG00000135373.13	EHF	-1.70524	2.54229	-2.72684	0.008412	0.0423071	-3.08206	0.296716	no
ENSG00000197670.6	AL157838.1	-1.72322	-2.7354	-4.09958	0.000128607	0.00263936	1.00218	0.213667	no
ENSG00000265519.1	AC015922.2	-1.75196	-3.75201	-3.85508	0.000288783	0.00446519	0.281227	0.210034	no
ENSG00000114812.13	VIPR1	-1.75359	-0.373104	-3.14251	0.00262224	0.0189768	-1.7286	0.210974	no
ENSG00000176595.4	KBTBD11	-1.75369	0.664532	-3.01782	0.00375795	0.0244831	-2.13686	0.478918	no
ENSG00000178502.6	KLHL11	-1.75781	-0.454595	-4.56454	2.59887e-05	0.000918699	2.45228	0.383588	no
ENSG00000081052.13	COL4A4	-1.75904	0.406638	-3.38235	0.00128255	0.0117931	-1.13864	0.214934	no
ENSG00000225234.1	TRAPPC12-AS1	-1.7737	-2.64491	-4.94561	6.66344e-06	0.000427026	3.64548	0.218471	no
ENSG00000082497.12	SERTAD4	-1.77678	-1.79081	-3.18861	0.00229075	0.017349	-1.57166	0.233537	no
ENSG00000127954.13	STEAP4	-1.7917	1.63157	-4.17951	9.82257e-05	0.00219249	1.12766	0.210896	no
ENSG00000136925.15	TSTD2	-1.84034	1.18023	-4.15152	0.000107975	0.00233343	1.08892	0.412059	no
ENSG00000196159.14	FAT4	-1.86652	1.30298	-3.69805	0.000479217	0.00616538	-0.300751	0.214198	no
ENSG00000163069.13	SGCB	-1.86844	2.53738	-4.90797	7.63569e-06	0.00045767	3.4713	0.21133	no
ENSG00000044524.11	EPHA3	-1.87797	0.688731	-3.90655	0.000244055	0.00403373	0.296156	0.248715	no
ENSG00000163520.14	FBLN2	-1.9131	2.71074	-3.78347	0.000364298	0.00516346	-0.200605	0.298969	no
ENSG00000156218.13	ADAMTSL3	-1.9573	2.3241	-3.60129	0.000651206	0.00761821	-0.656619	0.217736	no
ENSG00000273295.1	AP000350.6	-1.99434	-3.18764	-2.66575	0.00989991	0.0474372	-2.73398	0.21243	no
ENSG00000165072.10	MAMDC2	-2.02785	-2.40446	-3.94309	0.000216428	0.00371262	0.542662	0.21154	no
ENSG00000254681.6	PKD1P5	-2.11287	-2.75256	-4.77677	1.22398e-05	0.000601781	3.08735	0.218939	no
ENSG00000112964.14	GHR	-2.17256	4.19559	-3.57752	0.000701712	0.00799332	-0.86916	0.455536	no
ENSG00000112293.15	GPLD1	-2.21284	3.97241	-2.91618	0.00500703	0.0297312	-2.63121	0.211979	no
ENSG00000197580.13	BCO2	-2.30414	0.589578	-3.7713	0.00037888	0.00530667	-0.0409031	0.210459	no
ENSG00000106809.11	OGN	-2.42062	-1.73355	-2.88467	0.00546646	0.0315984	-2.33339	0.413233	no
ENSG00000112936.19	C7	-2.44829	3.1654	-2.88315	0.00548957	0.0316648	-2.74152	0.210407	no
ENSG00000163071.11	SPATA18	-2.46545	0.0267473	-4.72473	1.47391e-05	0.000668973	2.96979	0.218038	no
ENSG00000170500.13	LONRF2	-2.58897	-0.836889	-3.57681	0.00070326	0.00799332	-0.550225	0.366155	no
ENSG00000129824.16	RPS4Y1	8.72515	1.25389	17.8623	1.90876e-25	7.77974e-22	44.5067	0.309922	yes
ENSG00000012817.16	KDM5D	7.59584	-0.786216	21.8024	7.00611e-30	1.42778e-25	50.7882	0.212753	yes
ENSG00000131002.12	TXLNGY	7.20795	-1.82582	20.2057	3.66776e-28	2.49151e-24	46.7129	0.241846	yes
ENSG00000067048.17	DDX3Y	7.11961	-0.525814	20.385	2.32443e-28	2.36847e-24	48.2675	0.214151	yes
ENSG00000198692.10	EIF1AY	6.49477	-1.69812	16.2188	2.17913e-23	5.55106e-20	38.3983	0.209955	yes
ENSG00000114374.13	USP9Y	6.22218	-1.89419	16.6627	5.88008e-24	1.71186e-20	39.431	0.212149	yes
ENSG00000099725.14	PRKY	6.18258	-2.04276	19.4872	2.353e-27	1.1988e-23	44.747	0.289389	yes
ENSG00000183878.15	UTY	5.63252	-2.29693	15.6714	1.13159e-22	2.5623e-19	36.5612	0.221329	yes
ENSG00000067646.12	ZFY	4.9813	-2.75841	12.5075	3.19683e-18	6.51482e-15	28.1324	0.305322	yes
ENSG00000165246.14	NLGN4Y	4.5075	-2.91468	11.2285	2.89038e-16	5.35482e-13	24.3292	0.244638	yes
ENSG00000204052.4	LRRC73	2.23273	-1.3788	5.3587	1.46215e-06	0.000188753	5.05668	0.397627	yes
ENSG00000151632.17	AKR1C2	2.08704	7.05541	3.77427	0.000375275	0.00528523	-0.319959	0.41718	yes
ENSG00000187134.14	AKR1C1	2.01949	7.69251	3.42493	0.0011262	0.0108361	-1.33119	0.213075	yes
ENSG00000273604.2	EPOP	2.01685	2.06336	4.47806	3.51846e-05	0.00110823	2.0782	0.26335	yes
ENSG00000131188.12	PRR7	1.917	0.75841	6.05837	1.0415e-07	5.17675e-05	7.5964	0.368992	yes
ENSG00000061656.10	SPAG4	1.79743	1.9876	4.71371	1.53297e-05	0.000685095	2.88301	0.335032	yes
ENSG00000239672.8	NME1	1.76793	4.03878	6.13324	7.81854e-08	4.13915e-05	7.81668	0.210922	yes
ENSG00000108448.21	TRIM16L	1.74968	2.94754	3.12272	0.00277794	0.0198568	-2.06263	0.222483	yes
ENSG00000231908.1	IDH1-AS1	1.73194	-0.976619	4.69529	1.6368e-05	0.000708201	2.86877	0.211142	yes
ENSG00000236060.2	HSPB1P1	1.61803	0.183583	4.75698	1.31372e-05	0.000626987	3.07701	0.217586	yes
ENSG00000196196.3	HRCT1	1.60587	1.52832	2.70145	0.00900349	0.0444374	-2.94746	0.385255	yes
ENSG00000221926.13	TRIM16	1.57039	2.4888	3.41051	0.001177	0.0111563	-1.25377	0.210352	yes
ENSG00000205611.5	LINC01597	1.553	-3.41782	3.73672	0.000423444	0.00569972	-0.0465825	0.462054	yes
ENSG00000234719.9	NPIPB2	1.55205	-2.30968	3.09781	0.00298626	0.0208271	-1.76344	0.211421	yes
ENSG00000162433.15	AK4	1.53286	5.83242	2.87079	0.00568094	0.032411	-2.87233	0.228823	yes
ENSG00000164919.11	COX6C	1.47576	6.98954	5.00511	5.36891e-06	0.000384509	3.72295	0.212423	yes
ENSG00000178896.9	EXOSC4	1.44454	4.24419	5.13577	3.33089e-06	0.000306294	4.18417	0.264895	yes
ENSG00000187608.10	ISG15	1.44043	5.13085	3.89727	0.000251596	0.00409855	0.030898	0.234117	yes
ENSG00000197747.9	S100A10	1.4368	6.32379	4.18101	9.77289e-05	0.00218432	0.938603	0.210908	yes
ENSG00000196976.7	LAGE3	1.42942	4.10116	5.45068	1.03793e-06	0.000160243	5.31491	0.322863	yes
ENSG00000163931.16	TKT	1.42015	7.39761	4.23147	8.23381e-05	0.00195082	1.12959	0.211532	yes
ENSG00000087086.15	FTL	1.41644	12.4583	4.55698	2.66887e-05	0.000933676	2.35375	0.246087	yes
ENSG00000147684.10	NDUFB9	1.41477	7.06115	5.3739	1.3818e-06	0.000182855	5.03182	0.210167	yes
ENSG00000196139.14	AKR1C3	1.4117	7.9009	4.47432	3.56462e-05	0.00111703	1.94088	0.496764	yes
ENSG00000278212.2	AC134878.2	1.39006	-0.545461	4.52711	2.96379e-05	0.000998145	2.33252	0.412251	yes
ENSG00000232368.1	FTLP2	1.37868	0.242952	3.45551	0.00102523	0.0101424	-0.907081	0.251393	yes
ENSG00000182165.18	TP53TG1	1.36044	2.10861	3.9184	0.000234745	0.00390839	0.304148	0.216961	yes
ENSG00000161016.18	RPL8	1.35936	9.8677	4.95665	6.40219e-06	0.000419246	3.64068	0.212068	yes
ENSG00000255224.1	AC109322.1	1.31824	-0.0151398	4.34593	5.56309e-05	0.00148975	1.74974	0.224575	yes
ENSG00000171840.12	NINJ2	1.31004	1.89582	3.2009	0.00220928	0.0169898	-1.76654	0.214697	yes
ENSG00000173825.7	TIGD3	1.30783	-1.19255	3.12354	0.0027713	0.0198372	-1.72004	0.22029	yes
ENSG00000164405.11	UQCRQ	1.29906	6.87316	3.72256	0.000443107	0.0058925	-0.491286	0.235065	yes
ENSG00000140961.14	OSGIN1	1.29716	6.47106	2.86073	0.00584121	0.0330478	-2.89221	0.20998	yes
ENSG00000105379.10	ETFB	1.292	5.99333	3.61234	0.000628938	0.00744353	-0.832097	0.283588	yes
ENSG00000160345.13	C9orf116	1.28709	-0.234565	3.75307	0.000401786	0.00551009	-0.0513758	0.210325	yes
ENSG00000272269.1	AL138724.1	1.28124	-1.31657	3.42992	0.00110909	0.0107221	-0.915596	0.341436	yes
ENSG00000204388.7	HSPA1B	1.27737	4.83065	3.07771	0.00316483	0.0217892	-2.33012	0.374035	yes
ENSG00000205544.4	TMEM256	1.27723	2.45167	3.55806	0.000745796	0.00827977	-0.801706	0.371836	yes
ENSG00000198208.12	RPS6KL1	1.25644	1.57557	3.51619	0.000849782	0.00893307	-0.851217	0.369484	yes
ENSG00000261236.8	BOP1	1.25571	5.72207	4.77306	1.2403e-05	0.000606139	2.89727	0.211648	yes
ENSG00000227525.4	RPL7P6	1.19129	-2.74085	2.7714	0.00745926	0.0390677	-2.53422	0.231259	yes
ENSG00000176720.6	BOK	1.17204	5.38799	2.81231	0.0066729	0.0362342	-3.01906	0.22281	yes
ENSG00000214530.9	STARD10	1.16618	7.38186	3.04433	0.00348367	0.0231854	-2.38694	0.215527	yes
ENSG00000175701.10	MTLN	1.12304	3.30828	3.71947	0.000447519	0.00591823	-0.417811	0.21845	yes
ENSG00000197568.14	HHLA3	1.09314	2.58755	3.78533	0.000362119	0.00514618	-0.153404	0.267904	yes
ENSG00000140022.13	STON2	1.08678	1.53675	3.42297	0.00113296	0.0108857	-1.11893	0.458674	yes
ENSG00000182612.10	TSPAN10	1.07174	0.519804	3.04638	0.00346327	0.0230949	-2.05238	0.216737	yes
ENSG00000247596.10	TWF2	1.07166	4.24894	4.0949	0.000130642	0.00267439	0.670581	0.212601	yes
ENSG00000226608.3	FTLP3	1.04405	1.91232	2.68519	0.00940228	0.0457082	-3.04206	0.210823	yes
ENSG00000127952.17	STYXL1	1.02536	4.09927	4.18447	9.65889e-05	0.00217261	0.968772	0.223475	yes
ENSG00000223797.6	ENTPD3-AS1	1.01149	1.98813	3.85649	0.000287458	0.00444807	0.125188	0.241564	yes
ENSG00000100300.18	TSPO	1.00274	4.73768	2.94236	0.00465295	0.0283461	-2.67894	0.277723	yes
ENSG00000178947.9	SMIM10L2A	-1.0141	-1.96855	-2.68553	0.00939361	0.045696	-2.76781	0.272259	yes
ENSG00000136999.5	CCN3	-1.03281	0.636531	-2.70932	0.00881621	0.0437718	-2.9093	0.217079	yes
ENSG00000121406.9	ZNF549	-1.04619	0.529827	-3.10438	0.00292989	0.0205988	-1.92196	0.210973	yes
ENSG00000157927.17	RADIL	-1.05421	-2.17152	-2.74026	0.00811385	0.0413039	-2.65133	0.212222	yes
ENSG00000234420.7	ZNF37BP	-1.06379	2.05848	-5.23313	2.32786e-06	0.000256429	4.62681	0.398022	yes
ENSG00000269235.2	ZNF350-AS1	-1.07522	-3.17668	-3.29911	0.0016494	0.0138326	-1.23077	0.276857	yes
ENSG00000197329.12	PELI1	-1.07579	3.54031	-4.47736	3.52697e-05	0.0011092	1.94741	0.473735	yes
ENSG00000279342.2	AP000866.6	-1.07658	-2.50415	-3.62484	0.000604606	0.00721808	-0.363338	0.324419	yes
ENSG00000230565.1	ZNF32-AS2	-1.07729	-3.01708	-3.29962	0.0016469	0.0138173	-1.22924	0.267636	yes
ENSG00000048052.22	HDAC9	-1.08698	0.0732218	-2.6981	0.00908429	0.0446847	-2.8539	0.216089	yes
ENSG00000276550.4	HERC2P2	-1.08796	3.25677	-4.73702	1.41077e-05	0.00065341	2.84808	0.544973	yes
ENSG00000197608.11	ZNF841	-1.10807	1.89757	-4.03642	0.000158854	0.00303686	0.647089	0.209807	yes
ENSG00000220323.4	H2BC19P	-1.11365	-1.16871	-3.27678	0.00176352	0.0145031	-1.34186	0.400565	yes
ENSG00000258441.1	LINC00641	-1.11487	0.901785	-4.26174	7.42619e-05	0.00180379	1.45101	0.233184	yes
ENSG00000174125.8	TLR1	-1.11529	1.33977	-3.23967	0.00196973	0.0156986	-1.57446	0.215595	yes
ENSG00000204519.11	ZNF551	-1.11609	0.766665	-3.41752	0.00115205	0.0110017	-1.07195	0.464968	yes
ENSG00000230224.1	PHBP9	-1.12373	-3.22812	-3.64351	0.000569934	0.00693828	-0.305087	0.330145	yes
ENSG00000197937.13	ZNF347	-1.13554	0.65525	-3.01867	0.0037489	0.0244398	-2.14304	0.217049	yes
ENSG00000180139.11	ACTA2-AS1	-1.14633	-2.27103	-3.0355	0.00357293	0.0236098	-1.92593	0.291102	yes
ENSG00000204604.12	ZNF468	-1.14669	2.31716	-2.64654	0.0104154	0.0490461	-3.24471	0.226973	yes
ENSG00000230295.1	GTF2IP23	-1.15459	-2.80176	-2.8377	0.00622415	0.0346184	-2.37071	0.231581	yes
ENSG00000118620.13	ZNF430	-1.15594	0.382579	-3.28958	0.0016972	0.0141461	-1.40512	0.417935	yes
ENSG00000046653.15	GPM6B	-1.15802	-1.2094	-3.50073	0.000891573	0.009209	-0.741279	0.252705	yes
ENSG00000266865.6	AC138207.8	-1.15952	-1.55794	-3.06272	0.00330446	0.0223934	-1.87935	0.212449	yes
ENSG00000240429.1	LRRFIP1P1	-1.16501	-2.17649	-2.68125	0.00950115	0.0460571	-2.76353	0.287648	yes
ENSG00000264112.1	AC015813.1	-1.16537	1.02748	-3.63447	0.000586488	0.00707221	-0.460607	0.227875	yes
ENSG00000140443.15	IGF1R	-1.16661	1.62411	-2.84403	0.00611654	0.0341972	-2.68228	0.352273	yes
ENSG00000213694.6	S1PR3	-1.16678	2.7281	-2.9429	0.00464585	0.028324	-2.54627	0.209926	yes
ENSG00000001561.7	ENPP4	-1.16695	3.57753	-3.79378	0.000352358	0.0050747	-0.217682	0.215607	yes
ENSG00000258366.9	RTEL1	-1.16819	-2.36361	-3.87714	0.000268724	0.00428534	0.352868	0.22107	yes
ENSG00000102053.12	ZC3H12B	-1.17291	-0.341291	-3.12437	0.00276465	0.0198035	-1.78881	0.349192	yes
ENSG00000113810.16	SMC4	-1.1732	3.25846	-2.79954	0.0069097	0.0371734	-2.95063	0.212091	yes
ENSG00000198482.14	ZNF808	-1.18087	0.274193	-3.0746	0.00319332	0.0219142	-1.96306	0.215667	yes
ENSG00000213020.10	ZNF611	-1.18565	1.03389	-3.51292	0.000858476	0.00899017	-0.848788	0.211034	yes
ENSG00000111752.11	PHC1	-1.18815	0.0809916	-3.10132	0.00295604	0.0206802	-1.87887	0.220055	yes
ENSG00000226445.2	BX322234.1	-1.19281	-2.86001	-2.78674	0.00715482	0.03807	-2.4995	0.276902	yes
ENSG00000232931.6	LINC00342	-1.19299	1.53854	-4.4522	3.85022e-05	0.00116415	2.0137	0.215819	yes
ENSG00000280138.1	AC027290.2	-1.19599	-1.30961	-3.68202	0.000504342	0.00641237	-0.225649	0.210586	yes
ENSG00000174501.14	ANKRD36C	-1.19728	-1.26452	-4.01385	0.000171244	0.00318993	0.745041	0.257605	yes
ENSG00000171044.11	XKR6	-1.19855	-3.0612	-2.73835	0.00815561	0.0413852	-2.60215	0.247629	yes
ENSG00000117020.18	AKT3	-1.19919	2.27037	-3.51018	0.000865792	0.00904355	-0.947994	0.404825	yes
ENSG00000174099.12	MSRB3	-1.20089	2.24861	-3.23001	0.00202703	0.0159678	-1.74997	0.212908	yes
ENSG00000049323.16	LTBP1	-1.20566	3.65365	-3.04281	0.00349892	0.0232565	-2.37538	0.211135	yes
ENSG00000282936.2	AC004706.3	-1.20635	-3.33933	-3.54718	0.000771598	0.0084465	-0.568472	0.216304	yes
ENSG00000165359.16	INTS6L	-1.20701	0.348357	-2.95802	0.00445236	0.027512	-2.25257	0.250119	yes
ENSG00000223704.2	LINC01422	-1.20721	-2.99733	-3.40936	0.00118114	0.0111851	-0.944971	0.222761	yes
ENSG00000183098.11	GPC6	-1.20996	4.53245	-3.05983	0.00333207	0.0225072	-2.37557	0.210247	yes
ENSG00000239665.8	AL157392.3	-1.212	1.12617	-5.19217	2.70721e-06	0.000280982	4.52695	0.216199	yes
ENSG00000260306.1	AC092375.2	-1.21996	-3.34054	-3.23704	0.00198515	0.015772	-1.38302	0.528394	yes
ENSG00000167562.13	ZNF701	-1.22145	0.601616	-3.27369	0.00177986	0.0145904	-1.49171	0.403669	yes
ENSG00000180626.10	ZNF594	-1.22401	-0.135655	-3.46818	0.000985985	0.00988848	-0.884521	0.50955	yes
ENSG00000251369.9	ZNF550	-1.22436	1.7081	-3.85234	0.000291373	0.00448726	0.104278	0.219391	yes
ENSG00000155657.28	TTN	-1.23346	0.720722	-4.05307	0.000150272	0.00294493	0.798684	0.211197	yes
ENSG00000196724.13	ZNF418	-1.23359	0.0274088	-3.31636	0.00156605	0.0133143	-1.32872	0.263061	yes
ENSG00000270871.1	AC015849.3	-1.23443	-2.33612	-3.84778	0.000295732	0.00452797	0.267443	0.272854	yes
ENSG00000257176.3	AC009318.1	-1.23939	-1.11957	-4.05469	0.000149462	0.0029448	0.865399	0.210974	yes
ENSG00000253485.2	PCDHGA5	-1.24922	-1.66117	-2.903	0.00519466	0.0304929	-2.26444	0.213013	yes
ENSG00000272849.1	AC084018.1	-1.25084	-1.37989	-3.20564	0.00217857	0.0168362	-1.5248	0.211591	yes
ENSG00000135913.11	USP37	-1.25375	1.11149	-4.93237	6.99088e-06	0.00043568	3.64952	0.21993	yes
ENSG00000112309.11	B3GAT2	-1.25675	-3.08633	-2.9811	0.00417124	0.0263175	-2.03399	0.356657	yes
ENSG00000267470.6	ZNF571-AS1	-1.26027	-2.94961	-3.63016	0.000594536	0.0071396	-0.344034	0.24955	yes
ENSG00000227671.4	AL390728.4	-1.26776	2.44975	-3.60494	0.000643764	0.00755718	-0.704075	0.506171	yes
ENSG00000135338.14	LCA5	-1.2736	-0.631527	-3.27852	0.00175433	0.0144555	-1.37478	0.210175	yes
ENSG00000249437.8	NAIP	-1.28198	-2.17684	-3.40897	0.00118255	0.0111933	-0.958437	0.548008	yes
ENSG00000176293.20	ZNF135	-1.28379	-0.389667	-3.40089	0.0012121	0.0113884	-1.11785	0.325681	yes
ENSG00000090376.11	IRAK3	-1.28767	0.646407	-3.93367	0.000223249	0.00378663	0.454288	0.25774	yes
ENSG00000260853.2	AC109460.2	-1.2924	-0.977144	-4.14694	0.000109657	0.00235727	1.14465	0.291766	yes
ENSG00000279145.2	AC011912.1	-1.29492	-3.32993	-3.5119	0.000861191	0.0090001	-0.661751	0.212532	yes
ENSG00000171649.12	ZIK1	-1.2981	-0.603814	-2.78522	0.00718444	0.0381547	-2.61926	0.217776	yes
ENSG00000239653.1	PSMD6-AS2	-1.30245	-2.98803	-3.35917	0.00137612	0.0123432	-1.07177	0.214682	yes
ENSG00000167554.15	ZNF610	-1.30248	-1.49095	-2.87827	0.00556447	0.0319522	-2.36065	0.247195	yes
ENSG00000198932.13	GPRASP1	-1.30872	0.545632	-5.16221	3.02264e-06	0.000297576	4.43492	0.23058	yes
ENSG00000269984.1	AC078795.1	-1.31249	-3.56772	-3.80673	0.000337907	0.00493635	0.146023	0.218461	yes
ENSG00000188171.16	ZNF626	-1.31411	0.418407	-3.50248	0.000886727	0.00919156	-0.827982	0.292936	yes
ENSG00000167766.18	ZNF83	-1.31883	2.89563	-3.08777	0.00307427	0.0212904	-2.19889	0.214915	yes
ENSG00000167555.14	ZNF528	-1.32156	1.08577	-3.48554	0.000934491	0.00951248	-0.929781	0.21057	yes
ENSG00000138738.11	PRDM5	-1.32218	-1.62439	-2.73934	0.00813404	0.0413209	-2.66268	0.435249	yes
ENSG00000213976.4	AC010615.1	-1.32964	-3.86359	-3.75535	0.000398852	0.00549946	0.0029678	0.212587	yes
ENSG00000197753.11	LHFPL5	-1.33697	-1.91369	-3.10602	0.00291598	0.0205196	-1.75224	0.260219	yes
ENSG00000242779.7	ZNF702P	-1.33914	-0.875084	-2.99961	0.00395788	0.025409	-2.10714	0.209633	yes
ENSG00000269514.3	AC024257.3	-1.34205	-4.03998	-2.75969	0.00769934	0.039819	-2.51595	0.237729	yes
ENSG00000122707.12	RECK	-1.345	1.96013	-4.56142	2.62751e-05	0.000926401	2.3393	0.218447	yes
ENSG00000279759.1	AC118344.2	-1.34696	-0.836635	-4.02888	0.000162893	0.00309954	0.785589	0.287271	yes
ENSG00000120327.6	PCDHB14	-1.35166	0.511631	-3.39141	0.00124767	0.0116208	-1.1045	0.210953	yes
ENSG00000197497.11	ZNF665	-1.35374	-1.57377	-3.2481	0.00192096	0.0153941	-1.42172	0.218066	yes
ENSG00000160229.13	ZNF66	-1.37865	-2.189	-3.15298	0.00254324	0.01863	-1.63498	0.214332	yes
ENSG00000185869.15	ZNF829	-1.38209	0.183378	-3.57392	0.000709673	0.00802724	-0.602109	0.217992	yes
ENSG00000237440.9	ZNF737	-1.3865	0.430907	-3.94096	0.000217957	0.00372317	0.443921	0.451587	yes
ENSG00000283236.1	AC074141.1	-1.38898	-1.89602	-4.20242	9.08864e-05	0.00208343	1.31854	0.249133	yes
ENSG00000280355.1	AL132656.4	-1.39227	-3.71883	-3.83564	0.000307653	0.00464075	0.230388	0.210912	yes
ENSG00000260007.3	AC107871.1	-1.39634	-2.26535	-3.60063	0.000652567	0.00762804	-0.432427	0.217529	yes
ENSG00000229152.2	ANKRD10-IT1	-1.39866	0.124761	-4.62588	2.09346e-05	0.00080941	2.64232	0.244343	yes
ENSG00000232656.8	IDI2-AS1	-1.3988	-2.23901	-3.02087	0.00372542	0.0243101	-1.95532	0.261578	yes
ENSG00000188227.13	ZNF793	-1.40182	-0.362706	-2.78737	0.00714255	0.0380459	-2.64476	0.35192	yes
ENSG00000277290.1	AC136475.10	-1.41497	-3.11204	-3.52863	0.000817529	0.00871363	-0.618586	0.231545	yes
ENSG00000196268.12	ZNF493	-1.41776	1.12929	-6.5233	1.73962e-08	1.47715e-05	9.29388	0.359803	yes
ENSG00000174740.8	PABPC5	-1.4221	-3.08375	-2.83352	0.00629598	0.034824	-2.37646	0.457411	yes
ENSG00000218226.1	TATDN2P2	-1.42402	-3.0071	-4.01639	0.000169807	0.00316895	0.759048	0.228844	yes
ENSG00000163293.12	NIPAL1	-1.42985	1.67315	-2.83915	0.00619932	0.034518	-2.62546	0.312701	yes
ENSG00000287543.1	AC013486.1	-1.43937	-3.68948	-3.63532	0.000584904	0.00707221	-0.328374	0.230459	yes
ENSG00000267244.5	AC012615.6	-1.44221	-1.62711	-3.86718	0.000277608	0.00434203	0.315945	0.228052	yes
ENSG00000129595.14	EPB41L4A	-1.44707	-0.713771	-3.74902	0.000407046	0.00555978	-0.0495712	0.530005	yes
ENSG00000197928.10	ZNF677	-1.44819	-0.16408	-3.81277	0.000331351	0.00486577	0.106621	0.433467	yes
ENSG00000198075.10	SULT1C4	-1.45133	0.743011	-3.18605	0.00230812	0.0174289	-1.71629	0.210451	yes
ENSG00000005108.16	THSD7A	-1.45186	1.52373	-3.99329	0.000183339	0.00333595	0.558604	0.212199	yes
ENSG00000265972.6	TXNIP	-1.45423	7.0773	-3.81469	0.000329295	0.00484527	-0.197417	0.270473	yes
ENSG00000198753.12	PLXNB3	-1.46341	-0.669435	-2.78182	0.00725118	0.038391	-2.6686	0.360935	yes
ENSG00000253854.1	AC010834.3	-1.46639	-2.18999	-4.93912	6.82198e-06	0.000428542	3.64296	0.209865	yes
ENSG00000268970.1	AC022150.2	-1.46791	-2.27517	-4.06795	0.000142986	0.00285397	0.912327	0.211202	yes
ENSG00000248643.5	RBM14-RBM4	-1.46814	-3.38	-4.50642	3.18654e-05	0.00104068	2.21378	0.370605	yes
ENSG00000286545.1	AC092645.2	-1.46904	-2.32614	-5.43313	1.10822e-06	0.00016854	5.26278	0.285525	yes
ENSG00000198453.13	ZNF568	-1.47405	1.30318	-3.8497	0.000293897	0.00450325	0.114606	0.210522	yes
ENSG00000258559.2	AC005519.1	-1.47876	-3.00743	-3.71136	0.000459275	0.00604622	-0.117138	0.376369	yes
ENSG00000197558.13	SSPOP	-1.48773	0.411863	-3.37447	0.00131365	0.0119513	-1.1339	0.231757	yes
ENSG00000196867.8	ZFP28	-1.4879	-0.153482	-3.93984	0.00021876	0.00373063	0.480223	0.210874	yes
ENSG00000204186.10	ZDBF2	-1.4892	0.396183	-2.67827	0.00957675	0.0462694	-2.92688	0.233323	yes
ENSG00000158813.18	EDA	-1.49268	-0.563767	-2.83499	0.00627054	0.0347626	-2.48457	0.398938	yes
ENSG00000215388.3	ACTG1P3	-1.49314	-3.22561	-3.86269	0.000281706	0.00438236	0.309307	0.210769	yes
ENSG00000159905.15	ZNF221	-1.49368	-1.40056	-5.00676	5.33665e-06	0.000384509	3.88964	0.219479	yes
ENSG00000180787.6	ZFP3	-1.49549	-0.203644	-3.31982	0.00154984	0.0132373	-1.29299	0.219701	yes
ENSG00000279278.1	AC245060.6	-1.49553	-1.28437	-4.31025	6.28941e-05	0.00160436	1.64935	0.250467	yes
ENSG00000120328.6	PCDHB12	-1.49596	-1.60844	-3.72632	0.000437809	0.00583526	-0.0910128	0.22917	yes
ENSG00000026036.22	RTEL1-TNFRSF6B	-1.50213	-1.24825	-4.43631	4.06901e-05	0.00120527	2.04395	0.214749	yes
ENSG00000253305.2	PCDHGB6	-1.50637	-0.459015	-3.52334	0.000831091	0.00881208	-0.696661	0.218214	yes
ENSG00000179909.15	ZNF154	-1.50681	-0.400887	-5.23517	2.31038e-06	0.000256429	4.68335	0.225824	yes
ENSG00000258768.2	AL356019.2	-1.50736	-2.69367	-4.62264	2.11755e-05	0.000812685	2.61076	0.215218	yes
ENSG00000237522.1	NONOP2	-1.5122	-1.83195	-6.60228	1.28129e-08	1.18688e-05	9.301	0.216595	yes
ENSG00000253667.2	AC100821.1	-1.51786	-3.56292	-4.20463	9.02066e-05	0.00207251	1.29952	0.210595	yes
ENSG00000173200.13	PARP15	-1.52076	-0.0511194	-3.46326	0.00100106	0.00996471	-0.886063	0.501835	yes
ENSG00000246451.2	AL049840.2	-1.52183	-1.42727	-5.06058	4.38619e-06	0.000353229	4.06172	0.319093	yes
ENSG00000133401.16	PDZD2	-1.52357	0.679499	-4.51041	3.14235e-05	0.00103622	2.25287	0.358776	yes
ENSG00000259562.2	AC090607.2	-1.5279	-3.07708	-4.35685	5.35765e-05	0.00144806	1.76179	0.252708	yes
ENSG00000213906.10	LTB4R2	-1.53303	-1.80919	-4.59327	2.34888e-05	0.000861141	2.53209	0.257459	yes
ENSG00000135976.20	ANKRD36	-1.5342	-0.967029	-5.22706	2.38058e-06	0.000258583	4.63549	0.218752	yes
ENSG00000187372.11	PCDHB13	-1.53605	-0.226745	-3.66074	0.000539643	0.00669475	-0.31021	0.211423	yes
ENSG00000246575.2	AC093162.1	-1.53765	-1.67993	-3.49026	0.000920939	0.00942201	-0.750923	0.441695	yes
ENSG00000187720.14	THSD4	-1.53987	2.73901	-3.45732	0.00101955	0.010096	-1.0972	0.245121	yes
ENSG00000139174.12	PRICKLE1	-1.54119	-1.30541	-3.56691	0.000725428	0.00815416	-0.562946	0.334342	yes
ENSG00000239883.8	PARGP1	-1.54495	-1.24122	-4.44836	3.90194e-05	0.00117284	2.08262	0.216414	yes
ENSG00000286431.1	BX842570.1	-1.54824	-1.73913	-4.37204	5.08404e-05	0.0014039	1.84127	0.210805	yes
ENSG00000287299.1	AC012459.1	-1.5531	-1.1776	-3.54597	0.00077451	0.0084465	-0.611086	0.302746	yes
ENSG00000146414.16	SHPRH	-1.55388	0.867282	-5.39138	1.29475e-06	0.000177086	5.22851	0.21065	yes
ENSG00000197479.7	PCDHB11	-1.55574	-1.25641	-2.87525	0.00561119	0.0321209	-2.35332	0.215967	yes
ENSG00000225194.3	LINC00092	-1.5695	-2.90364	-3.18172	0.00233772	0.0175665	-1.53994	0.216084	yes
ENSG00000115464.15	USP34	-1.58062	3.62016	-5.46129	9.97613e-07	0.000155193	5.3664	0.230881	yes
ENSG00000166147.14	FBN1	-1.58789	3.69563	-4.17523	9.96615e-05	0.00221001	0.953837	0.252808	yes
ENSG00000147050.16	KDM6A	-1.59435	3.65141	-8.21216	2.43398e-11	4.13351e-08	15.6464	0.210566	yes
ENSG00000112782.19	CLIC5	-1.59503	0.328715	-3.53679	0.000797014	0.00857568	-0.688861	0.21965	yes
ENSG00000253537.3	PCDHGA7	-1.59869	-1.70463	-3.17288	0.00239918	0.0178572	-1.59189	0.245157	yes
ENSG00000254909.1	AP003392.2	-1.60153	-3.33839	-5.16431	2.99945e-06	0.000296727	4.29666	0.229133	yes
ENSG00000185946.16	RNPC3	-1.60353	1.75623	-5.63273	5.24381e-07	0.000109045	6.0731	0.224479	yes
ENSG00000184305.15	CCSER1	-1.60389	-3.69512	-4.10682	0.00012552	0.00259429	1.00137	0.210169	yes
ENSG00000162733.19	DDR2	-1.60513	2.30179	-5.13153	3.38302e-06	0.000307779	4.26068	0.272464	yes
ENSG00000286067.1	AC004263.2	-1.60998	-1.55186	-4.97058	6.08653e-06	0.00040846	3.76335	0.212366	yes
ENSG00000071794.16	HLTF	-1.61029	2.62002	-3.78321	0.000364602	0.00516346	-0.1604	0.231391	yes
ENSG00000152527.14	PLEKHH2	-1.61121	-0.193877	-2.88001	0.00553763	0.0318429	-2.41029	0.263749	yes
ENSG00000258682.1	AL132989.1	-1.62083	-2.10903	-5.77251	3.09285e-07	8.47514e-05	6.42878	0.22209	yes
ENSG00000215493.3	AC007731.1	-1.62374	-3.10728	-3.8739	0.000271583	0.00430133	0.341584	0.242749	yes
ENSG00000146021.15	KLHL3	-1.63501	0.722673	-3.36483	0.00135268	0.0122119	-1.23039	0.210526	yes
ENSG00000181227.3	DLSTP1	-1.6351	-2.49473	-3.98053	0.000191256	0.0034034	0.652785	0.227244	yes
ENSG00000116106.12	EPHA4	-1.63772	0.0757333	-4.60168	2.28023e-05	0.000849521	2.56198	0.28005	yes
ENSG00000170153.11	RNF150	-1.64169	-1.11704	-2.67183	0.00974173	0.0468998	-2.88507	0.210411	yes
ENSG00000279700.1	AC131212.2	-1.64621	-3.24209	-4.05363	0.000149995	0.00294493	0.858361	0.216171	yes
ENSG00000113594.10	LIFR	-1.64775	2.26024	-3.88901	0.000258493	0.00417088	0.1674	0.210441	yes
ENSG00000102908.22	NFAT5	-1.65241	2.61799	-5.29687	1.83911e-06	0.000221771	4.82695	0.389255	yes
ENSG00000189136.9	UBE2Q2P1	-1.65929	-1.44763	-4.59219	2.35782e-05	0.000861141	2.53709	0.244289	yes
ENSG00000228906.1	AL353804.1	-1.66048	-3.41176	-5.00552	5.36078e-06	0.000384509	3.7585	0.337066	yes
ENSG00000267152.1	AC093227.1	-1.6623	-3.26048	-5.42083	1.16022e-06	0.00017112	5.13584	0.213177	yes
ENSG00000179978.11	NAIPP2	-1.66588	-3.0878	-4.78238	1.19962e-05	0.000599612	3.07927	0.219794	yes
ENSG00000285979.1	AC009090.6	-1.66637	-1.76204	-4.16992	0.000101467	0.00224272	1.21968	0.503055	yes
ENSG00000285799.1	AL645929.2	-1.66775	-2.09936	-4.82494	1.02983e-05	0.00055084	3.25828	0.239992	yes
ENSG00000246596.7	AC139795.1	-1.67989	-3.25443	-3.28486	0.00172137	0.0143008	-1.25751	0.349917	yes
ENSG00000164116.17	GUCY1A1	-1.68257	1.8123	-4.61834	2.14997e-05	0.000822031	2.52821	0.211876	yes
ENSG00000254428.1	AP003392.1	-1.68892	-2.91158	-4.76338	1.28402e-05	0.000623025	3.03234	0.219628	yes
ENSG00000089041.17	P2RX7	-1.68959	0.990324	-4.21424	8.73072e-05	0.00202456	1.29271	0.231569	yes
ENSG00000100852.13	ARHGAP5	-1.69016	2.6976	-5.64504	5.00626e-07	0.000108308	6.08782	0.216097	yes
ENSG00000259205.2	PRKXP1	-1.69869	-3.45862	-4.04282	0.000155502	0.00301232	0.828336	0.215731	yes
ENSG00000280067.1	AC023818.1	-1.69966	-2.13978	-5.12076	3.51928e-06	0.000313186	4.22849	0.21871	yes
ENSG00000278864.1	AC055811.4	-1.70033	-1.97608	-4.92539	7.16977e-06	0.000445466	3.60783	0.210021	yes
ENSG00000042062.13	RIPOR3	-1.70596	-0.441259	-3.5283	0.000818386	0.00871363	-0.685374	0.21254	yes
ENSG00000250251.6	PKD1P6	-1.70817	-0.490019	-3.96802	0.000199336	0.00349593	0.588015	0.287061	yes
ENSG00000168477.19	TNXB	-1.71644	1.61803	-3.87431	0.000271218	0.00430133	0.17676	0.217852	yes
ENSG00000273151.1	AC073957.3	-1.71847	0.192563	-3.63241	0.000590306	0.00709823	-0.42088	0.21374	yes
ENSG00000130684.14	ZNF337	-1.72193	-0.810202	-4.62513	2.09901e-05	0.00080941	2.64784	0.212005	yes
ENSG00000267632.1	AC067852.3	-1.73587	-3.00994	-4.6656	1.81876e-05	0.000753344	2.73208	0.220087	yes
ENSG00000280202.1	AC005831.1	-1.74383	-2.26621	-3.34879	0.00142005	0.0125713	-1.12685	0.422642	yes
ENSG00000253873.6	PCDHGA11	-1.75454	-2.32576	-3.801	0.000344232	0.00499651	0.132929	0.304727	yes
ENSG00000173166.18	RAPH1	-1.75505	1.16166	-4.52883	2.94596e-05	0.00099397	2.30644	0.223871	yes
ENSG00000020181.18	ADGRA2	-1.76368	2.28074	-4.31301	6.23006e-05	0.00159902	1.48023	0.223352	yes
ENSG00000279833.1	AL031846.2	-1.76498	-2.15222	-5.5565	6.98435e-07	0.000124854	5.68696	0.519695	yes
ENSG00000163235.16	TGFA	-1.76813	0.865576	-3.79686	0.000348867	0.0050494	-0.0241779	0.267636	yes
ENSG00000243406.6	MRPS31P5	-1.76971	-3.824	-4.82055	1.04622e-05	0.000553788	3.1505	0.313786	yes
ENSG00000229097.1	CALM2P2	-1.77197	-3.43207	-4.61602	2.16765e-05	0.000825693	2.54334	0.209669	yes
ENSG00000140563.15	MCTP2	-1.78124	0.0798038	-3.08187	0.00312704	0.0215793	-1.92661	0.262258	yes
ENSG00000164114.19	MAP9	-1.78251	-1.55943	-3.92555	0.000229295	0.00385226	0.484053	0.232803	yes
ENSG00000260404.3	AC110079.1	-1.78378	0.788416	-4.65645	1.87874e-05	0.000765269	2.73219	0.313872	yes
ENSG00000239264.9	TXNDC5	-1.7896	-2.70305	-4.14645	0.000109841	0.00235863	1.14128	0.24589	yes
ENSG00000247903.1	AC024896.1	-1.80112	-2.55209	-3.92653	0.000228558	0.00384318	0.495503	0.214368	yes
ENSG00000232043.1	AL133230.1	-1.80151	-3.6244	-4.52894	2.94483e-05	0.00099397	2.27795	0.248329	yes
ENSG00000196329.11	GIMAP5	-1.80874	-1.51947	-4.90505	7.7167e-06	0.000461169	3.54849	0.218146	yes
ENSG00000239407.5	Z68871.1	-1.81368	-3.02961	-5.52342	7.90678e-07	0.000133167	5.49352	0.294993	yes
ENSG00000249863.2	AC021106.1	-1.82763	-2.39676	-3.68167	0.000504911	0.00641237	-0.20103	0.562772	yes
ENSG00000225470.8	JPX	-1.83592	-1.18116	-7.53408	3.40824e-10	5.34281e-07	12.6809	0.233147	yes
ENSG00000166004.15	CEP295	-1.84041	0.931117	-4.32496	5.97938e-05	0.00156023	1.64655	0.231638	yes
ENSG00000276547.1	PCDHGB5	-1.84801	-0.813294	-3.1181	0.00281548	0.0200156	-1.77987	0.23902	yes
ENSG00000255423.1	EBLN2	-1.85921	-2.41696	-4.14907	0.000108874	0.00234291	1.15198	0.254757	yes
ENSG00000240970.1	RPL23AP64	-1.87145	-3.33937	-5.18457	2.7841e-06	0.000280982	4.35477	0.2127	yes
ENSG00000283930.1	AL117339.4	-1.87202	-3.4092	-3.74748	0.000409065	0.00557614	-0.0174901	0.248773	yes
ENSG00000142794.19	NBPF3	-1.87805	-0.195998	-4.23683	8.0847e-05	0.00192383	1.41073	0.229522	yes
ENSG00000092529.25	CAPN3	-1.88951	0.261608	-4.00418	0.000176833	0.00323806	0.686679	0.210136	yes
ENSG00000279382.1	AC018665.1	-1.89039	-1.48645	-4.99939	5.48171e-06	0.000386144	3.85932	0.215893	yes
ENSG00000198416.9	ZNF658B	-1.89089	-2.73865	-4.8206	1.04601e-05	0.000553788	3.22685	0.325264	yes
ENSG00000281490.1	CICP14	-1.89353	-0.177197	-4.87847	8.49376e-06	0.000485622	3.47931	0.393238	yes
ENSG00000087303.18	NID2	-1.90195	1.18202	-4.13693	0.000113423	0.00241782	1.01111	0.290855	yes
ENSG00000053438.11	NNAT	-1.90464	-3.02702	-4.8974	7.93298e-06	0.000468452	3.45799	0.409371	yes
ENSG00000168970.22	JMJD7-PLA2G4B	-1.91138	-0.719112	-4.74993	1.34721e-05	0.000638486	3.05328	0.212038	yes
ENSG00000228492.2	RAB11FIP1P1	-1.91939	-2.82683	-5.05329	4.50447e-06	0.000358581	3.98312	0.23755	yes
ENSG00000251414.1	AC138956.2	-1.92283	-3.54197	-4.15581	0.000106422	0.00230967	1.13948	0.236051	yes
ENSG00000205746.9	PKD1P4	-1.93158	-2.60841	-4.25025	7.72317e-05	0.00185602	1.45806	0.235712	yes
ENSG00000175164.15	ABO	-1.9465	-1.85981	-3.50812	0.000871344	0.00906901	-0.699185	0.232217	yes
ENSG00000246859.3	STARD4-AS1	-1.95921	-0.369649	-4.71846	1.50726e-05	0.000679566	2.95078	0.219758	yes
ENSG00000196557.13	CACNA1H	-1.97447	2.58563	-3.33174	0.00149512	0.01296	-1.49693	0.247067	yes
ENSG00000259668.6	AC066613.1	-1.98863	-2.82681	-5.07736	4.12525e-06	0.000338986	4.05235	0.270069	yes
ENSG00000185070.11	FLRT2	-1.9907	0.393456	-3.87424	0.000271283	0.00430133	0.222855	0.240321	yes
ENSG00000287878.1	AC022382.2	-1.99975	-3.62353	-5.28629	1.91263e-06	0.000224008	4.66205	0.258828	yes
ENSG00000137727.12	ARHGAP20	-2.00292	-1.34668	-3.7652	0.000386406	0.0053788	0.017892	0.289616	yes
ENSG00000166086.13	JAM3	-2.01002	0.149453	-4.48911	3.3852e-05	0.001083	2.19537	0.239949	yes
ENSG00000134899.23	ERCC5	-2.01402	-0.876268	-5.14162	3.26006e-06	0.000303364	4.35205	0.398356	yes
ENSG00000198146.4	ZNF770	-2.0155	2.61522	-4.86381	8.95453e-06	0.000504088	3.34089	0.373558	yes
ENSG00000217165.1	ANKRD18EP	-2.02045	-0.266293	-4.6749	1.75973e-05	0.000736377	2.80896	0.342559	yes
ENSG00000279500.1	AC108704.2	-2.0247	-3.89086	-4.9904	5.66382e-06	0.000392017	3.66504	0.210184	yes
ENSG00000196263.8	ZNF471	-2.04018	0.0897119	-4.29042	6.73216e-05	0.00168337	1.54525	0.2989	yes
ENSG00000177932.7	ZNF354C	-2.05077	-0.613861	-4.25127	7.69643e-05	0.00185178	1.45813	0.319947	yes
ENSG00000228217.1	PNRC2P1	-2.051	-3.68952	-3.85766	0.000286371	0.00443461	0.283967	0.415682	yes
ENSG00000280063.1	AC012676.5	-2.05116	-1.62911	-5.19272	2.70174e-06	0.000280982	4.49012	0.311785	yes
ENSG00000140945.17	CDH13	-2.05178	0.703942	-5.21181	2.5183e-06	0.000270108	4.60492	0.394659	yes
ENSG00000253953.3	PCDHGB4	-2.05498	-1.10495	-3.20515	0.00218174	0.0168392	-1.52558	0.309983	yes
ENSG00000239830.1	RPS4XP22	-2.05651	-3.54588	-3.27279	0.00178462	0.0146118	-1.28285	0.270082	yes
ENSG00000179277.9	MEIS3P1	-2.07202	-3.29688	-4.88804	8.20569e-06	0.000476421	3.41782	0.210426	yes
ENSG00000123870.10	ZNF137P	-2.07236	-1.70532	-5.0139	5.19981e-06	0.000381176	3.916	0.391704	yes
ENSG00000223459.6	TCAF1P1	-2.07492	-2.39619	-3.93873	0.000219558	0.00373798	0.531693	0.209983	yes
ENSG00000278811.4	LINC00624	-2.08035	-2.03113	-5.02265	5.03674e-06	0.000379441	3.91499	0.219489	yes
ENSG00000151693.11	ASAP2	-2.09104	1.01052	-4.95822	6.36591e-06	0.000419246	3.72889	0.213323	yes
ENSG00000269825.1	AC022150.4	-2.10597	-2.45118	-3.96958	0.000198313	0.00348699	0.62157	0.224469	yes
ENSG00000262655.4	SPON1	-2.11391	-0.267775	-4.29121	6.71389e-05	0.00168086	1.57686	0.44638	yes
ENSG00000082175.15	PGR	-2.1164	-2.19939	-3.43108	0.00110515	0.0106941	-0.909979	0.275533	yes
ENSG00000183458.14	PKD1P3	-2.13287	-1.25904	-5.02111	5.06512e-06	0.000379493	3.93781	0.233464	yes
ENSG00000188906.16	LRRK2	-2.14734	1.60356	-5.21915	2.45111e-06	0.000264292	4.62542	0.233928	yes
ENSG00000080200.10	CRYBG3	-2.14914	0.587506	-4.43495	4.0882e-05	0.00120848	2.01749	0.322221	yes
ENSG00000205041.1	AC118344.1	-2.15719	-4.17718	-4.99641	5.54151e-06	0.000386144	3.65517	0.330901	yes
ENSG00000165731.20	RET	-2.18094	-1.94053	-3.38502	0.00127218	0.0117631	-1.03646	0.468515	yes
ENSG00000269001.2	AC092070.2	-2.18167	-0.322366	-4.79994	1.12647e-05	0.000578425	3.2072	0.250159	yes
ENSG00000119737.6	GPR75	-2.19413	-1.20972	-4.7854	1.18673e-05	0.000599612	3.16515	0.238323	yes
ENSG00000253910.2	PCDHGB2	-2.21452	-1.148	-4.30938	6.30832e-05	0.00160436	1.64671	0.227885	yes
ENSG00000255310.2	AF131215.5	-2.21577	-3.24019	-4.67241	1.7754e-05	0.000741411	2.7462	0.222937	yes
ENSG00000215105.4	TTC3P1	-2.21581	-0.399847	-4.78033	1.20847e-05	0.000599612	3.15446	0.216306	yes
ENSG00000230084.6	AC006059.1	-2.22952	-3.03402	-5.64203	5.06335e-07	0.000108308	5.8953	0.236762	yes
ENSG00000238018.2	AC093110.1	-2.25426	-2.01184	-5.03582	4.80073e-06	0.000367797	3.96193	0.212004	yes
ENSG00000288065.1	AC007881.4	-2.28881	-3.01293	-6.03028	1.15961e-07	5.36178e-05	7.189	0.21361	yes
ENSG00000067798.16	NAV3	-2.28918	0.456479	-3.32321	0.00153408	0.0131689	-1.29356	0.210326	yes
ENSG00000142798.20	HSPG2	-2.30433	5.09998	-4.71157	1.54466e-05	0.000687307	2.70161	0.211611	yes
ENSG00000154258.17	ABCA9	-2.34873	1.16303	-4.25185	7.68109e-05	0.00185124	1.411	0.253307	yes
ENSG00000261934.2	PCDHGA9	-2.34911	-2.41652	-5.42672	1.13503e-06	0.000168838	5.23677	0.23905	yes
ENSG00000242588.6	AC108010.1	-2.35426	-2.47399	-5.18513	2.77833e-06	0.000280982	4.41487	0.233283	yes
ENSG00000234338.1	AC073349.2	-2.37163	-3.86329	-6.23023	5.38785e-08	3.13711e-05	7.76622	0.211784	yes
ENSG00000146555.19	SDK1	-2.40416	0.122164	-3.77311	0.000376685	0.00529381	-0.0531338	0.409526	yes
ENSG00000240184.7	PCDHGC3	-2.43723	0.0229021	-5.00013	5.46699e-06	0.000386144	3.88604	0.22201	yes
ENSG00000262209.3	PCDHGB3	-2.48864	-3.11916	-4.95594	6.41861e-06	0.000419246	3.63223	0.263781	yes
ENSG00000198542.14	ITGBL1	-2.51042	-0.384698	-3.44192	0.001069	0.0104585	-0.936176	0.35953	yes
ENSG00000119139.21	TJP2	-2.51362	-1.76706	-5.83611	2.42996e-07	7.73753e-05	6.65796	0.221631	yes
ENSG00000281183.1	NPTN-IT1	-2.59708	-3.46959	-6.44857	2.3224e-08	1.89312e-05	8.51026	0.2169	yes
ENSG00000254122.3	PCDHGB7	-2.64487	-1.71183	-5.78282	2.97431e-07	8.47514e-05	6.50143	0.327221	yes
ENSG00000268521.1	VN1R83P	-2.68891	-4.17116	-6.90845	3.90256e-09	4.41835e-06	9.91695	0.287367	yes
ENSG00000178175.12	ZNF366	-2.72392	-1.62903	-5.91201	1.8208e-07	6.8715e-05	6.96451	0.268219	yes
ENSG00000166148.4	AVPR1A	-2.89881	1.58093	-3.82006	0.000323614	0.00478935	0.0602619	0.239849	yes
ENSG00000131620.17	ANO1	-2.91849	3.91949	-4.28448	6.87038e-05	0.00170424	1.33328	0.211422	yes
ENSG00000253159.3	PCDHGA12	-2.92069	-2.11322	-5.48851	9.01072e-07	0.00014402	5.47639	0.224986	yes
ENSG00000186340.16	THBS2	-2.98932	1.31602	-4.05948	0.000147091	0.00291027	0.753212	0.210893	yes
ENSG00000198300.14	PEG3	-3.38122	-1.37144	-4.57151	2.5359e-05	0.000905064	2.47462	0.311464	yes
ENSG00000229807.12	XIST	-9.95583	-0.675304	-16.9527	2.52967e-24	8.59201e-21	41.4802	0.244145	yes

## Sheet: Fem_X0_Male_XY
genes	symbol	TCGA-LIHC_logFC	TCGA-LIHC_AveExpr	TCGA-LIHC_t	TCGA-LIHC_P.Value	TCGA-LIHC_adj.P.Val	TCGA-LIHC_B	TCGA-LIHC_stdev	In Fem_XaXi_Male_XY?		Enrichment in genes newly differentially expressed compared to patient sex with typical sex chromosome complement (Fem_XaXi_Male_XY)
ENSG00000196549.12	MME	4.20982	1.77317	2.93129	0.00382337	0.0420389	-2.31566	0.329649	no		GroupID	Category	Term	Description	LogP	Log(q-value)	Genes	Symbols	InTerm_InList
ENSG00000141338.14	ABCA8	3.29403	3.33081	4.81668	3.13156e-06	0.000467584	4.11836	0.409223	no		1_Summary	GO Biological Processes	GO:0044283	small molecule biosynthetic process	-14.0101	-9.83741	18,32,1036,1491,1962,2180,2203,2328,2346,3295,3638,3953,4522,5091,5106,5236,5831,6307,6470,6652,8309,8564,8850,8877,9200,9388,9420,10020,10449,10993,10998,11001,23743,51477,79966,84532,340485,594,948,2110,2730,3101,3479,4143,4329,6566,10060,10157,10247,51166,51181,64116,80896,113612,151313,1040,2526,8705,9429,10351,10402,26751,27124,55224,123099,211,5244,5567,5920,7296,8612,255043	ABAT,ACACB,CDO1,CTH,EHHADH,ACSL1,FBP1,FMO3,FOLH1,HSD17B4,INSIG1,LEPR,MTHFD1,PC,PCK2,PGM1,PYCR1,MSMO1,SHMT1,SORD,ACOX2,KMO,KAT2B,SPHK1,HACD1,LIPG,CYP7B1,GNE,ACAA2,SDS,SLC27A5,SLC27A2,BHMT2,ISYNA1,SCD5,ACSS1,ACER2,BCKDHB,CD36,ETFDH,GCLM,HK3,IGF1,MAT1A,ALDH6A1,SLC16A1,ABCC9,AASS,RIDA,AADAT,DCXR,SLC39A8,NPL,CYP2U1,FAHD2B,CDS1,FUT4,B3GALT4,ABCG2,ABCA8,ST3GAL6,SH3YL1,INPP5J,ETNK2,DEGS2,ALAS1,ABCB4,PRKA…	72/-
ENSG00000139547.7	RDH16	3.26902	5.94345	4.97658	1.53094e-06	0.000298925	4.62658	0.183242	no		1_Member	GO Biological Processes	GO:0044283	small molecule biosynthetic process	-14.0101	-9.83741	18,32,1036,1491,1962,2180,2203,2328,2346,3295,3638,3953,4522,5091,5106,5236,5831,6307,6470,6652,8309,8564,8850,8877,9200,9388,9420,10020,10449,10993,10998,11001,23743,51477,79966,84532,340485	ABAT,ACACB,CDO1,CTH,EHHADH,ACSL1,FBP1,FMO3,FOLH1,HSD17B4,INSIG1,LEPR,MTHFD1,PC,PCK2,PGM1,PYCR1,MSMO1,SHMT1,SORD,ACOX2,KMO,KAT2B,SPHK1,HACD1,LIPG,CYP7B1,GNE,ACAA2,SDS,SLC27A5,SLC27A2,BHMT2,ISYNA1,SCD5,ACSS1,ACER2	37/492
ENSG00000135094.11	SDS	3.21848	5.86162	2.99688	0.00312123	0.0374671	-2.54107	0.183329	no		1_Member	GO Biological Processes	GO:0019752	carboxylic acid metabolic process	-13.8798	-9.83741	18,32,594,948,1036,1491,1962,2110,2180,2346,2730,3101,3295,3479,4143,4329,4522,5106,5236,5831,6307,6470,6566,6652,8309,8564,8850,9200,9388,9420,10020,10060,10157,10247,10449,10993,10998,11001,23743,51166,51181,64116,79966,80896,84532,113612,151313	ABAT,ACACB,BCKDHB,CD36,CDO1,CTH,EHHADH,ETFDH,ACSL1,FOLH1,GCLM,HK3,HSD17B4,IGF1,MAT1A,ALDH6A1,MTHFD1,PCK2,PGM1,PYCR1,MSMO1,SHMT1,SLC16A1,SORD,ACOX2,KMO,KAT2B,HACD1,LIPG,CYP7B1,GNE,ABCC9,AASS,RIDA,ACAA2,SDS,SLC27A5,SLC27A2,BHMT2,AADAT,DCXR,SLC39A8,SCD5,NPL,ACSS1,CYP2U1,FAHD2B	47/786
ENSG00000162543.6	UBXN10	3.03821	2.23224	3.79428	0.000203367	0.00714758	0.26923	0.188287	no		1_Member	GO Biological Processes	GO:0016053	organic acid biosynthetic process	-11.1443	-7.60111	18,32,1036,1491,1962,2180,2328,2346,3295,4522,5831,6470,8309,8564,8850,9200,9388,9420,10020,10993,10998,11001,23743,79966,84532	ABAT,ACACB,CDO1,CTH,EHHADH,ACSL1,FMO3,FOLH1,HSD17B4,MTHFD1,PYCR1,SHMT1,ACOX2,KMO,KAT2B,HACD1,LIPG,CYP7B1,GNE,SDS,SLC27A5,SLC27A2,BHMT2,SCD5,ACSS1	25/283
ENSG00000116761.12	CTH	3.01728	4.75165	4.60049	8.02923e-06	0.000891328	3.09859	0.183915	no		1_Member	GO Biological Processes	GO:0046394	carboxylic acid biosynthetic process	-10.4475	-7.17764	18,32,1036,1491,1962,2180,2346,3295,4522,5831,6470,8309,8564,8850,9200,9388,9420,10020,10993,10998,11001,23743,79966,84532	ABAT,ACACB,CDO1,CTH,EHHADH,ACSL1,FOLH1,HSD17B4,MTHFD1,PYCR1,SHMT1,ACOX2,KMO,KAT2B,HACD1,LIPG,CYP7B1,GNE,SDS,SLC27A5,SLC27A2,BHMT2,SCD5,ACSS1	24/280
ENSG00000169715.15	MT1E	2.91768	4.41742	3.15513	0.0018868	0.0275873	-1.97751	0.227714	no		1_Member	GO Biological Processes	GO:0032787	monocarboxylic acid metabolic process	-8.10373	-5.06135	18,32,948,1962,2110,2180,3101,3295,3479,5106,5236,6307,6566,6652,8309,8564,8850,9200,9388,9420,10060,10449,10993,10998,11001,51181,79966,84532,113612	ABAT,ACACB,CD36,EHHADH,ETFDH,ACSL1,HK3,HSD17B4,IGF1,PCK2,PGM1,MSMO1,SLC16A1,SORD,ACOX2,KMO,KAT2B,HACD1,LIPG,CYP7B1,ABCC9,ACAA2,SDS,SLC27A5,SLC27A2,DCXR,SCD5,ACSS1,CYP2U1	29/518
ENSG00000172824.16	CES4A	2.81746	0.649401	4.56528	9.33287e-06	0.000969134	3.233	0.354489	no		1_Member	GO Biological Processes	GO:0008610	lipid biosynthetic process	-6.64239	-3.85528	32,1040,1962,2180,2526,3295,3638,5106,6307,8705,8850,8877,9200,9388,9420,9429,10351,10402,10449,10998,11001,26751,27124,51477,55224,79966,84532,123099,340485	ACACB,CDS1,EHHADH,ACSL1,FUT4,HSD17B4,INSIG1,PCK2,MSMO1,B3GALT4,KAT2B,SPHK1,HACD1,LIPG,CYP7B1,ABCG2,ABCA8,ST3GAL6,ACAA2,SLC27A5,SLC27A2,SH3YL1,INPP5J,ISYNA1,ETNK2,SCD5,ACSS1,DEGS2,ACER2	29/606
ENSG00000154262.13	ABCA6	2.71215	5.37427	6.30423	2.25593e-09	1.66248e-06	10.9246	0.19867	no		1_Member	GO Biological Processes	GO:0072330	monocarboxylic acid biosynthetic process	-6.60167	-3.82646	32,1962,2180,3295,8309,8564,8850,9200,9388,9420,10993,10998,11001,79966,84532	ACACB,EHHADH,ACSL1,HSD17B4,ACOX2,KMO,KAT2B,HACD1,LIPG,CYP7B1,SDS,SLC27A5,SLC27A2,SCD5,ACSS1	15/180
ENSG00000005471.19	ABCB4	2.68811	5.99483	4.91593	2.0122e-06	0.000341183	4.34566	0.202748	no		1_Member	GO Biological Processes	GO:0006631	fatty acid metabolic process	-5.59764	-3.02345	32,948,1962,2110,2180,3295,5106,6307,8309,8850,9200,9388,10060,10449,10998,11001,79966,84532,113612	ACACB,CD36,EHHADH,ETFDH,ACSL1,HSD17B4,PCK2,MSMO1,ACOX2,KAT2B,HACD1,LIPG,ABCC9,ACAA2,SLC27A5,SLC27A2,SCD5,ACSS1,CYP2U1	19/335
ENSG00000047457.14	CP	2.5921	8.19257	5.58374	8.77331e-08	3.39706e-05	7.33175	0.185613	no		1_Member	Reactome Gene Sets	R-HSA-556833	Metabolism of lipids	-5.17837	-2.67929	32,211,948,1040,1962,2180,3295,3638,5244,5567,5920,6307,7296,8309,8612,8705,8877,9200,9420,9429,10449,10998,11001,27124,55224,79966,113612,123099,255043,340485	ACACB,ALAS1,CD36,CDS1,EHHADH,ACSL1,HSD17B4,INSIG1,ABCB4,PRKACB,PLAAT4,MSMO1,TXNRD1,ACOX2,PLPP2,B3GALT4,SPHK1,HACD1,CYP7B1,ABCG2,ACAA2,SLC27A5,SLC27A2,INPP5J,ETNK2,SCD5,CYP2U1,DEGS2,TMEM86B,ACER2	30/757
ENSG00000169083.18	AR	2.58515	5.49026	5.06996	1.00053e-06	0.00022221	5.029	0.192304	no		1_Member	GO Biological Processes	GO:0006633	fatty acid biosynthetic process	-3.5064	-1.41584	32,1962,2180,3295,8850,9200,9388,79966,84532	ACACB,EHHADH,ACSL1,HSD17B4,KAT2B,HACD1,LIPG,SCD5,ACSS1	9/133
ENSG00000091831.24	ESR1	2.45157	1.37107	3.61056	0.000398106	0.0109764	-0.299679	0.182875	no		2_Summary	GO Biological Processes	GO:0003013	circulatory system process	-12.155	-8.28874	18,136,152,154,367,482,948,2028,2730,3627,3757,3764,3784,3953,4311,4634,6505,6508,6566,6567,7040,7423,8671,8850,9429,9590,10060,11156,11309,54407,55800,57835,59341,81031,143872,222962	ABAT,ADORA2B,ADRA2C,ADRB2,AR,ATP1B2,CD36,ENPEP,GCLM,CXCL10,KCNH2,KCNJ8,KCNQ1,LEPR,MME,MYL3,SLC1A1,SLC4A3,SLC16A1,SLC16A2,TGFB1,VEGFB,SLC4A4,KAT2B,ABCG2,AKAP12,ABCC9,PTP4A3,SLCO2B1,SLC38A2,SCN3B,SLC4A5,TRPV4,SLC2A10,ARHGAP42,SLC29A4	36/-
ENSG00000246082.2	NUDT16P1	2.41452	1.45734	3.93121	0.000121308	0.00517994	0.794721	0.212531	no		2_Member	GO Biological Processes	GO:0003013	circulatory system process	-12.155	-8.28874	18,136,152,154,367,482,948,2028,2730,3627,3757,3764,3784,3953,4311,4634,6505,6508,6566,6567,7040,7423,8671,8850,9429,9590,10060,11156,11309,54407,55800,57835,59341,81031,143872,222962	ABAT,ADORA2B,ADRA2C,ADRB2,AR,ATP1B2,CD36,ENPEP,GCLM,CXCL10,KCNH2,KCNJ8,KCNQ1,LEPR,MME,MYL3,SLC1A1,SLC4A3,SLC16A1,SLC16A2,TGFB1,VEGFB,SLC4A4,KAT2B,ABCG2,AKAP12,ABCC9,PTP4A3,SLCO2B1,SLC38A2,SCN3B,SLC4A5,TRPV4,SLC2A10,ARHGAP42,SLC29A4	36/537
ENSG00000111879.20	FAM184A	2.40749	1.86906	5.84503	2.40117e-08	1.27569e-05	8.81248	0.187031	no		2_Member	GO Biological Processes	GO:0003018	vascular process in circulatory system	-11.1443	-7.60111	136,152,154,482,948,2730,3764,3953,6505,6508,6566,6567,7040,8671,8850,9429,9590,10060,11156,11309,54407,59341,81031,143872,222962	ADORA2B,ADRA2C,ADRB2,ATP1B2,CD36,GCLM,KCNJ8,LEPR,SLC1A1,SLC4A3,SLC16A1,SLC16A2,TGFB1,SLC4A4,KAT2B,ABCG2,AKAP12,ABCC9,PTP4A3,SLCO2B1,SLC38A2,TRPV4,SLC2A10,ARHGAP42,SLC29A4	25/283
ENSG00000132837.15	DMGDH	2.39025	5.53828	5.16167	6.55473e-07	0.0001617	5.42448	0.275348	no		2_Member	GO Biological Processes	GO:0010232	vascular transport	-11.0414	-7.60111	482,948,3764,3953,6505,6508,6566,6567,8671,9429,10060,11309,54407,81031,222962	ATP1B2,CD36,KCNJ8,LEPR,SLC1A1,SLC4A3,SLC16A1,SLC16A2,SLC4A4,ABCG2,ABCC9,SLCO2B1,SLC38A2,SLC2A10,SLC29A4	15/87
ENSG00000164237.9	CMBL	2.33805	6.59515	6.35615	1.71504e-09	1.3296e-06	11.1452	0.186879	no		2_Member	GO Biological Processes	GO:0150104	transport across blood-brain barrier	-11.0414	-7.60111	482,948,3764,3953,6505,6508,6566,6567,8671,9429,10060,11309,54407,81031,222962	ATP1B2,CD36,KCNJ8,LEPR,SLC1A1,SLC4A3,SLC16A1,SLC16A2,SLC4A4,ABCG2,ABCC9,SLCO2B1,SLC38A2,SLC2A10,SLC29A4	15/87
ENSG00000173597.9	SULT1B1	2.31452	2.66738	3.22187	0.00151706	0.0241534	-1.63982	0.218865	no		3_Summary	GO Biological Processes	GO:0015711	organic anion transport	-11.7426	-8.00128	32,368,948,1815,2180,2350,3764,4547,4828,5244,6505,6508,6539,6566,6567,8671,9122,9429,10166,10227,10998,11001,11309,23169,54407,55244,57348,57835,64116,81031,117247,222962,1356,6550	ACACB,ABCC6,CD36,DRD4,ACSL1,FOLR2,KCNJ8,MTTP,NMB,ABCB4,SLC1A1,SLC4A3,SLC6A12,SLC16A1,SLC16A2,SLC4A4,SLC16A4,ABCG2,SLC25A15,MFSD10,SLC27A5,SLC27A2,SLCO2B1,SLC35D1,SLC38A2,SLC47A1,TTYH1,SLC4A5,SLC39A8,SLC2A10,SLC16A10,SLC29A4,CP,SLC9A3	34/-
ENSG00000116678.20	LEPR	2.31163	5.75567	3.65429	0.000340051	0.0100159	-0.5317	0.199597	no		3_Member	GO Biological Processes	GO:0015711	organic anion transport	-11.7426	-8.00128	32,368,948,1815,2180,2350,3764,4547,4828,5244,6505,6508,6539,6566,6567,8671,9122,9429,10166,10227,10998,11001,11309,23169,54407,55244,57348,57835,64116,81031,117247	ACACB,ABCC6,CD36,DRD4,ACSL1,FOLR2,KCNJ8,MTTP,NMB,ABCB4,SLC1A1,SLC4A3,SLC6A12,SLC16A1,SLC16A2,SLC4A4,SLC16A4,ABCG2,SLC25A15,MFSD10,SLC27A5,SLC27A2,SLCO2B1,SLC35D1,SLC38A2,SLC47A1,TTYH1,SLC4A5,SLC39A8,SLC2A10,SLC16A10	31/415
ENSG00000120262.10	CCDC170	2.30276	1.82765	3.84732	0.000166749	0.00636357	0.456497	0.374877	no		3_Member	GO Biological Processes	GO:0015849	organic acid transport	-10.4071	-7.17764	32,368,948,1815,2180,2350,3764,4828,5244,6505,6539,6566,6567,9122,9429,10166,10998,11001,11309,23169,54407,55244,57348,117247,222962	ACACB,ABCC6,CD36,DRD4,ACSL1,FOLR2,KCNJ8,NMB,ABCB4,SLC1A1,SLC6A12,SLC16A1,SLC16A2,SLC16A4,ABCG2,SLC25A15,SLC27A5,SLC27A2,SLCO2B1,SLC35D1,SLC38A2,SLC47A1,TTYH1,SLC16A10,SLC29A4	25/306
ENSG00000091656.19	ZFHX4	2.29301	2.76489	6.58576	5.02468e-10	4.41495e-07	12.4901	0.393721	no		3_Member	GO Biological Processes	GO:0046942	carboxylic acid transport	-9.67973	-6.54044	32,368,948,1815,2180,2350,3764,4828,5244,6505,6539,6566,6567,9122,9429,10166,10998,11001,11309,23169,54407,55244,57348,117247	ACACB,ABCC6,CD36,DRD4,ACSL1,FOLR2,KCNJ8,NMB,ABCB4,SLC1A1,SLC6A12,SLC16A1,SLC16A2,SLC16A4,ABCG2,SLC25A15,SLC27A5,SLC27A2,SLCO2B1,SLC35D1,SLC38A2,SLC47A1,TTYH1,SLC16A10	24/305
ENSG00000138823.13	MTTP	2.28855	6.55076	5.21759	5.05185e-07	0.000134197	5.64313	0.213004	no		3_Member	GO Biological Processes	GO:0015718	monocarboxylic acid transport	-7.53623	-4.55455	32,948,1815,2180,3764,4828,5244,6539,6566,6567,9122,9429,10998,11001,11309	ACACB,CD36,DRD4,ACSL1,KCNJ8,NMB,ABCB4,SLC6A12,SLC16A1,SLC16A2,SLC16A4,ABCG2,SLC27A5,SLC27A2,SLCO2B1	15/153
ENSG00000102362.15	SYTL4	2.28142	2.06746	4.77143	3.82329e-06	0.000535847	3.98769	0.403398	no		3_Member	GO Biological Processes	GO:1903825	organic acid transmembrane transport	-6.99143	-4.11042	32,948,6505,6566,6567,9122,10166,10998,23169,54407,55244,57348,117247,222962	ACACB,CD36,SLC1A1,SLC16A1,SLC16A2,SLC16A4,SLC25A15,SLC27A5,SLC35D1,SLC38A2,SLC47A1,TTYH1,SLC16A10,SLC29A4	14/145
ENSG00000008311.15	AASS	2.27803	4.49959	3.96818	0.000105265	0.00470603	0.651023	0.203829	no		3_Member	GO Biological Processes	GO:1905039	carboxylic acid transmembrane transport	-6.30328	-3.57064	32,948,6505,6566,6567,9122,10166,10998,23169,54407,55244,57348,117247	ACACB,CD36,SLC1A1,SLC16A1,SLC16A2,SLC16A4,SLC25A15,SLC27A5,SLC35D1,SLC38A2,SLC47A1,TTYH1,SLC16A10	13/141
ENSG00000198948.12	MFAP3L	2.27281	2.98324	3.94639	0.00011446	0.00499013	0.723689	0.221667	no		3_Member	Reactome Gene Sets	R-HSA-425407	SLC-mediated transmembrane transport	-6.23335	-3.51319	1356,6505,6508,6539,6550,6566,6567,8671,11309,23169,54407,55244,57835,64116,81031,117247,222962	CP,SLC1A1,SLC4A3,SLC6A12,SLC9A3,SLC16A1,SLC16A2,SLC4A4,SLCO2B1,SLC35D1,SLC38A2,SLC47A1,SLC4A5,SLC39A8,SLC2A10,SLC16A10,SLC29A4	17/246
ENSG00000221947.8	XKR9	2.22269	-1.15992	3.10828	0.00219447	0.0301641	-1.68572	0.225049	no		3_Member	GO Biological Processes	GO:0003333	amino acid transmembrane transport	-3.60851	-1.4963	6505,6539,6567,10166,54407,55244,57348,117247	SLC1A1,SLC6A12,SLC16A2,SLC25A15,SLC38A2,SLC47A1,TTYH1,SLC16A10	8/102
ENSG00000132840.10	BHMT2	2.18166	7.67785	4.88142	2.34838e-06	0.000383205	4.15806	0.187587	no		3_Member	WikiPathways	WP4917	Proximal tubule transport	-3.5184	-1.42541	6505,6550,8671,9429,55244,117247	SLC1A1,SLC9A3,SLC4A4,ABCG2,SLC47A1,SLC16A10	6/57
ENSG00000169252.6	ADRB2	2.16223	1.9299	4.23862	3.622e-05	0.00236435	1.88225	0.450893	no		3_Member	GO Biological Processes	GO:0015807	L-amino acid transport	-3.41489	-1.36543	3764,6505,10166,54407,55244,57348,117247	KCNJ8,SLC1A1,SLC25A15,SLC38A2,SLC47A1,TTYH1,SLC16A10	7/83
ENSG00000171714.12	ANO5	2.15237	0.955082	3.01946	0.00290842	0.0358409	-2.08768	0.194115	no		3_Member	Reactome Gene Sets	R-HSA-425393	Transport of inorganic cations/anions and amino acids/oligopeptides	-3.41217	-1.36543	6505,6508,6539,6550,8671,54407,57835,117247	SLC1A1,SLC4A3,SLC6A12,SLC9A3,SLC4A4,SLC38A2,SLC4A5,SLC16A10	8/109
ENSG00000135218.19	CD36	2.145	5.02789	4.53625	1.05589e-05	0.00104423	2.77945	0.190716	no		3_Member	GO Biological Processes	GO:0006865	amino acid transport	-3.34249	-1.32416	3764,6505,6539,6567,10166,54407,55244,57348,117247	KCNJ8,SLC1A1,SLC6A12,SLC16A2,SLC25A15,SLC38A2,SLC47A1,TTYH1,SLC16A10	9/140
ENSG00000083807.10	SLC27A5	2.09879	7.47172	4.13675	5.44627e-05	0.00303463	1.16195	0.188462	no		3_Member	GO Biological Processes	GO:0015695	organic cation transport	-2.92998	-1.06017	6505,6539,10166,54407,55244,117247,222962	SLC1A1,SLC6A12,SLC25A15,SLC38A2,SLC47A1,SLC16A10,SLC29A4	7/100
ENSG00000162482.5	AKR7A3	2.09111	4.83212	3.33677	0.00103381	0.0192011	-1.50704	0.321949	no		3_Member	GO Biological Processes	GO:0089718	amino acid import across plasma membrane	-2.45916	-0.725595	6505,6567,54407,55244	SLC1A1,SLC16A2,SLC38A2,SLC47A1	4/39
ENSG00000106688.12	SLC1A1	2.06184	4.01779	3.24523	0.00140443	0.0230993	-1.71625	0.264756	no		3_Member	GO Biological Processes	GO:1902475	L-alpha-amino acid transmembrane transport	-2.37677	-0.661747	6505,10166,54407,55244,57348	SLC1A1,SLC25A15,SLC38A2,SLC47A1,TTYH1	5/66
ENSG00000080493.18	SLC4A4	2.05649	3.49785	3.7696	0.000222891	0.00759992	0.0358818	0.189824	no		3_Member	GO Biological Processes	GO:0015800	acidic amino acid transport	-2.04195	-0.454417	3764,6505,54407,57348	KCNJ8,SLC1A1,SLC38A2,TTYH1	4/51
ENSG00000229644.6	NAMPTP1	2.05337	1.19471	3.6362	0.000363025	0.0104187	-0.220121	0.212512	no		4_Summary	GO Biological Processes	GO:0044282	small molecule catabolic process	-10.4776	-7.17764	18,594,1036,1962,2110,2526,3101,3295,4143,4329,5106,5236,6470,6566,6652,8309,8564,10157,10247,10449,10993,11001,27284,51166,51181,80896,84532,1491,2346,2730,4522,5831,6567,23743,64116,6142,6539,7296,9060,10166,29958,154,316,1741,1815,1956,2350,5567,6616,9454,55034,55800	ABAT,BCKDHB,CDO1,EHHADH,ETFDH,FUT4,HK3,HSD17B4,MAT1A,ALDH6A1,PCK2,PGM1,SHMT1,SLC16A1,SORD,ACOX2,KMO,AASS,RIDA,ACAA2,SDS,SLC27A2,SULT1B1,AADAT,DCXR,NPL,ACSS1,CTH,FOLH1,GCLM,MTHFD1,PYCR1,SLC16A2,BHMT2,SLC39A8,RPL18A,SLC6A12,TXNRD1,PAPSS2,SLC25A15,DMGDH,ADRB2,AOX1,DLG3,DRD4,EGFR,FOLR2,PRKACB,SNAP25,HOMER3,MOCOS,SCN3B	52/-
ENSG00000106034.18	CPED1	2.0308	2.63875	4.08008	6.81223e-05	0.00355309	1.22391	0.188282	no		4_Member	GO Biological Processes	GO:0044282	small molecule catabolic process	-10.4776	-7.17764	18,594,1036,1962,2110,2526,3101,3295,4143,4329,5106,5236,6470,6566,6652,8309,8564,10157,10247,10449,10993,11001,27284,51166,51181,80896,84532	ABAT,BCKDHB,CDO1,EHHADH,ETFDH,FUT4,HK3,HSD17B4,MAT1A,ALDH6A1,PCK2,PGM1,SHMT1,SLC16A1,SORD,ACOX2,KMO,AASS,RIDA,ACAA2,SDS,SLC27A2,SULT1B1,AADAT,DCXR,NPL,ACSS1	27/355
ENSG00000113790.11	EHHADH	2.01949	6.80858	5.2315	4.73373e-07	0.00012874	5.69388	0.22052	no		4_Member	GO Biological Processes	GO:0016054	organic acid catabolic process	-10.4419	-7.17764	18,594,1036,1962,2110,3295,4143,4329,5106,6470,6566,6652,8309,8564,10157,10247,10449,10993,11001,51166,51181,80896	ABAT,BCKDHB,CDO1,EHHADH,ETFDH,HSD17B4,MAT1A,ALDH6A1,PCK2,SHMT1,SLC16A1,SORD,ACOX2,KMO,AASS,RIDA,ACAA2,SDS,SLC27A2,AADAT,DCXR,NPL	22/233
ENSG00000287024.1	AL022162.1	2.01029	-1.29783	3.25772	0.00134745	0.0225843	-1.26186	0.184922	no		4_Member	GO Biological Processes	GO:0046395	carboxylic acid catabolic process	-10.4419	-7.17764	18,594,1036,1962,2110,3295,4143,4329,5106,6470,6566,6652,8309,8564,10157,10247,10449,10993,11001,51166,51181,80896	ABAT,BCKDHB,CDO1,EHHADH,ETFDH,HSD17B4,MAT1A,ALDH6A1,PCK2,SHMT1,SLC16A1,SORD,ACOX2,KMO,AASS,RIDA,ACAA2,SDS,SLC27A2,AADAT,DCXR,NPL	22/233
ENSG00000139508.15	SLC46A3	2.0085	4.33834	3.65542	0.000338658	0.00999567	-0.433657	0.23553	no		4_Member	GO Biological Processes	GO:0006520	amino acid metabolic process	-6.8195	-4.00757	18,594,1036,1491,2346,2730,4143,4329,4522,5831,6470,6567,8564,10157,10247,10993,23743,51166,64116	ABAT,BCKDHB,CDO1,CTH,FOLH1,GCLM,MAT1A,ALDH6A1,MTHFD1,PYCR1,SHMT1,SLC16A2,KMO,AASS,RIDA,SDS,BHMT2,AADAT,SLC39A8	19/278
ENSG00000105877.18	DNAH11	1.99761	-0.334503	3.12622	0.00207154	0.0291765	-1.70347	0.208055	no		4_Member	GO Biological Processes	GO:1901605	alpha-amino acid metabolic process	-6.78636	-3.98702	1036,1491,2346,2730,4143,4329,4522,5831,6470,8564,10157,10247,10993,23743,51166,64116	CDO1,CTH,FOLH1,GCLM,MAT1A,ALDH6A1,MTHFD1,PYCR1,SHMT1,KMO,AASS,RIDA,SDS,BHMT2,AADAT,SLC39A8	16/199
ENSG00000112394.17	SLC16A10	1.98734	1.85619	3.74954	0.000240053	0.00793635	0.102047	0.19331	no		4_Member	GO Biological Processes	GO:0170039	proteinogenic amino acid metabolic process	-6.14016	-3.43021	1036,2346,2730,4143,4329,4522,5831,6470,8564,10157,10247,10993,23743,51166	CDO1,FOLH1,GCLM,MAT1A,ALDH6A1,MTHFD1,PYCR1,SHMT1,KMO,AASS,RIDA,SDS,BHMT2,AADAT	14/170
ENSG00000138356.14	AOX1	1.97586	8.3177	3.00821	0.00301268	0.0367591	-2.56989	0.194716	no		4_Member	GO Biological Processes	GO:0170033	L-amino acid metabolic process	-6.10939	-3.40943	1036,2346,2730,4143,4329,4522,5831,6470,8564,10157,10247,10993,23743,51166	CDO1,FOLH1,GCLM,MAT1A,ALDH6A1,MTHFD1,PYCR1,SHMT1,KMO,AASS,RIDA,SDS,BHMT2,AADAT	14/171
ENSG00000017427.17	IGF1	1.92119	1.239	3.14766	0.001933	0.0279844	-1.74368	0.254729	no		4_Member	Reactome Gene Sets	R-HSA-71291	Metabolism of amino acids and derivatives	-5.87227	-3.22783	594,1036,1491,2346,4143,4329,5831,6142,6470,6539,7296,8564,9060,10157,10166,10247,10993,23743,29958,51166	BCKDHB,CDO1,CTH,FOLH1,MAT1A,ALDH6A1,PYCR1,RPL18A,SHMT1,SLC6A12,TXNRD1,KMO,PAPSS2,AASS,SLC25A15,RIDA,SDS,BHMT2,DMGDH,AADAT	20/352
ENSG00000136842.14	TMOD1	1.90815	2.06499	3.35828	0.000961104	0.0184508	-1.17953	0.183253	no		4_Member	GO Biological Processes	GO:0009063	amino acid catabolic process	-5.77346	-3.16042	18,594,1036,4143,4329,6470,8564,10157,10247,10993,51166	ABAT,BCKDHB,CDO1,MAT1A,ALDH6A1,SHMT1,KMO,AASS,RIDA,SDS,AADAT	11/110
ENSG00000164199.18	ADGRV1	1.89617	3.00002	3.5316	0.000527269	0.0130645	-0.743819	0.253179	no		4_Member	WikiPathways	WP5420	ADHD and autism ASD pathways	-5.50717	-2.94191	18,154,316,1036,1491,1741,1815,1956,2346,2350,4143,4522,5567,6470,6616,8564,9454,51166,55034,55800	ABAT,ADRB2,AOX1,CDO1,CTH,DLG3,DRD4,EGFR,FOLH1,FOLR2,MAT1A,MTHFD1,PRKACB,SHMT1,SNAP25,KMO,HOMER3,AADAT,MOCOS,SCN3B	20/372
ENSG00000112874.10	NUDT12	1.8935	3.52931	4.92674	1.91683e-06	0.000332892	4.512	0.184888	no		4_Member	GO Biological Processes	GO:0170040	proteinogenic amino acid catabolic process	-5.07482	-2.59474	1036,4143,4329,6470,8564,10157,10247,10993,51166	CDO1,MAT1A,ALDH6A1,SHMT1,KMO,AASS,RIDA,SDS,AADAT	9/84
ENSG00000138640.15	FAM13A	1.89074	3.02101	4.29595	2.86991e-05	0.00204884	1.99735	0.184367	no		4_Member	GO Biological Processes	GO:0170035	L-amino acid catabolic process	-4.99051	-2.52835	1036,4143,4329,6470,8564,10157,10247,10993,51166	CDO1,MAT1A,ALDH6A1,SHMT1,KMO,AASS,RIDA,SDS,AADAT	9/86
ENSG00000172456.18	FGGY	1.81665	5.4455	3.64577	0.000350686	0.0102266	-0.559147	0.19748	no		4_Member	GO Biological Processes	GO:1901606	alpha-amino acid catabolic process	-4.56566	-2.23085	1036,4143,4329,6470,8564,10157,10247,10993,51166	CDO1,MAT1A,ALDH6A1,SHMT1,KMO,AASS,RIDA,SDS,AADAT	9/97
ENSG00000117009.12	KMO	1.81571	2.4425	3.01804	0.00292144	0.0359592	-2.2393	0.19215	no		4_Member	GO Biological Processes	GO:0009066	aspartate family amino acid metabolic process	-3.9885	-1.78079	4143,4522,10157,10247,23743,51166	MAT1A,MTHFD1,AASS,RIDA,BHMT2,AADAT	6/47
ENSG00000127954.13	STEAP4	1.7838	2.1345	3.16922	0.00180243	0.0266514	-1.78414	0.373732	no		4_Member	GO Biological Processes	GO:0009068	aspartate family amino acid catabolic process	-3.87662	-1.69905	4143,10157,10247,51166	MAT1A,AASS,RIDA,AADAT	4/17
ENSG00000069431.11	ABCC9	1.7814	3.56447	3.51605	0.000556952	0.0134927	-0.843212	0.192447	no		5_Summary	Reactome Gene Sets	R-HSA-382551	Transport of small molecules	-10.3277	-7.13046	21,368,444,482,1356,4547,5244,5567,6505,6508,6539,6550,6566,6567,7018,8671,9388,9429,10060,10351,11309,23169,23460,50636,54407,55244,57348,57835,59341,64116,79689,79895,81031,117247,203859,222962,286097,286410,338440,309,3263,3755,3757,3764,3784,4734,6616,9254,23228,23416,27094,30818,54836,55800,60598,84766,283229,283537,32,1073,1815,2730,3101,3479,4493,4884,5106,7040,7296,7301,9633,55277,56833,7…	ABCA3,ABCC6,ASPH,ATP1B2,CP,MTTP,ABCB4,PRKACB,SLC1A1,SLC4A3,SLC6A12,SLC9A3,SLC16A1,SLC16A2,TF,SLC4A4,LIPG,ABCG2,ABCC9,ABCA8,SLCO2B1,SLC35D1,ABCA6,ANO7,SLC38A2,SLC47A1,TTYH1,SLC4A5,TRPV4,SLC39A8,STEAP4,ATP8B4,SLC2A10,SLC16A10,ANO5,SLC29A4,MICU3,ATP11C,ANO9,ANXA6,HPX,KCNG1,KCNH2,KCNJ8,KCNQ1,NEDD4,SNAP25,CACNA2D2,PLCL2,KCNH3,KCNMB3,KCNIP3,BSPRY,SCN3B,KCNK15,CRACR2A,CRACR2B,SLC46A3,ACACB,CFL2,DRD4,GCL…	78/-
ENSG00000165140.11	FBP1	1.77556	5.63194	3.47488	0.000643336	0.0147998	-1.1536	0.225172	no		5_Member	Reactome Gene Sets	R-HSA-382551	Transport of small molecules	-10.3277	-7.13046	21,368,444,482,1356,4547,5244,5567,6505,6508,6539,6550,6566,6567,7018,8671,9388,9429,10060,10351,11309,23169,23460,50636,54407,55244,57348,57835,59341,64116,79689,79895,81031,117247,203859,222962,286097,286410,338440	ABCA3,ABCC6,ASPH,ATP1B2,CP,MTTP,ABCB4,PRKACB,SLC1A1,SLC4A3,SLC6A12,SLC9A3,SLC16A1,SLC16A2,TF,SLC4A4,LIPG,ABCG2,ABCC9,ABCA8,SLCO2B1,SLC35D1,ABCA6,ANO7,SLC38A2,SLC47A1,TTYH1,SLC4A5,TRPV4,SLC39A8,STEAP4,ATP8B4,SLC2A10,SLC16A10,ANO5,SLC29A4,MICU3,ATP11C,ANO9	39/718
ENSG00000138792.10	ENPEP	1.76152	4.5804	4.63575	6.90068e-06	0.00081377	3.19701	0.182987	no		5_Member	GO Biological Processes	GO:0030001	metal ion transport	-8.92488	-5.81192	309,444,482,3263,3755,3757,3764,3784,4734,6505,6539,6550,6616,7018,8671,9254,10060,23228,23416,27094,30818,54407,54836,55800,57348,57835,59341,60598,64116,79689,84766,283229,283537,286097,338440	ANXA6,ASPH,ATP1B2,HPX,KCNG1,KCNH2,KCNJ8,KCNQ1,NEDD4,SLC1A1,SLC6A12,SLC9A3,SNAP25,TF,SLC4A4,CACNA2D2,ABCC9,PLCL2,KCNH3,KCNMB3,KCNIP3,SLC38A2,BSPRY,SCN3B,TTYH1,SLC4A5,TRPV4,KCNK15,SLC39A8,STEAP4,CRACR2A,CRACR2B,SLC46A3,MICU3,ANO9	35/667
ENSG00000112297.18	CRYBG1	1.75573	3.07375	5.18953	5.75857e-07	0.000149494	5.69711	0.186393	no		5_Member	GO Biological Processes	GO:0019725	cellular homeostasis	-8.76868	-5.68054	32,309,368,444,482,1073,1356,1815,2730,3101,3263,3479,3784,4493,4884,5106,6505,6508,6550,7018,7040,7296,7301,8671,9633,55277,56833,57835,59341,64116,79689,79734,81031,120071,169200,286097	ACACB,ANXA6,ABCC6,ASPH,ATP1B2,CFL2,CP,DRD4,GCLM,HK3,HPX,IGF1,KCNQ1,MT1E,NPTX1,PCK2,SLC1A1,SLC4A3,SLC9A3,TF,TGFB1,TXNRD1,TYRO3,SLC4A4,TESMIN,FGGY,SLAMF8,SLC4A5,TRPV4,SLC39A8,STEAP4,KCTD17,SLC2A10,LARGE2,TMEM64,MICU3	36/710
ENSG00000147100.11	SLC16A2	1.74362	5.42968	5.03935	1.15094e-06	0.000242154	4.86734	0.188263	no		5_Member	GO Biological Processes	GO:0098660	inorganic ion transmembrane transport	-7.5728	-4.57182	444,482,3755,3757,3764,3784,6505,6508,6539,6550,6566,6616,7018,8671,9254,10060,23228,23416,27094,30818,50636,54407,55244,55800,57210,57348,57835,59341,60598,64116,81031,147798,203859,283537,286097,338440	ASPH,ATP1B2,KCNG1,KCNH2,KCNJ8,KCNQ1,SLC1A1,SLC4A3,SLC6A12,SLC9A3,SLC16A1,SNAP25,TF,SLC4A4,CACNA2D2,ABCC9,PLCL2,KCNH3,KCNMB3,KCNIP3,ANO7,SLC38A2,SLC47A1,SCN3B,SLC45A4,TTYH1,SLC4A5,TRPV4,KCNK15,SLC39A8,SLC2A10,TMC4,ANO5,SLC46A3,MICU3,ANO9	36/790
ENSG00000118777.12	ABCG2	1.73318	3.79112	3.29494	0.00119011	0.0209784	-1.56154	0.208637	no		5_Member	GO Biological Processes	GO:0055082	intracellular chemical homeostasis	-7.39193	-4.42874	32,309,368,444,482,1356,1815,2730,3101,3263,3479,3784,4493,4884,5106,6505,6508,6550,7018,7040,8671,9633,56833,57835,59341,64116,79689,79734,169200,286097	ACACB,ANXA6,ABCC6,ASPH,ATP1B2,CP,DRD4,GCLM,HK3,HPX,IGF1,KCNQ1,MT1E,NPTX1,PCK2,SLC1A1,SLC4A3,SLC9A3,TF,TGFB1,SLC4A4,TESMIN,SLAMF8,SLC4A5,TRPV4,SLC39A8,STEAP4,KCTD17,TMEM64,MICU3	30/592
ENSG00000135272.12	MDFIC	1.72077	3.23599	4.37684	2.0587e-05	0.00165021	2.27515	0.518481	no		5_Member	GO Biological Processes	GO:0098655	monoatomic cation transmembrane transport	-7.14216	-4.21373	444,482,3755,3757,3764,3784,6505,6539,6550,6566,6616,7018,8671,9254,10060,23228,23416,27094,30818,54407,55244,55800,57210,57348,57835,59341,60598,64116,81031,222962,283537,286097,338440	ASPH,ATP1B2,KCNG1,KCNH2,KCNJ8,KCNQ1,SLC1A1,SLC6A12,SLC9A3,SLC16A1,SNAP25,TF,SLC4A4,CACNA2D2,ABCC9,PLCL2,KCNH3,KCNMB3,KCNIP3,SLC38A2,SLC47A1,SCN3B,SLC45A4,TTYH1,SLC4A5,TRPV4,KCNK15,SLC39A8,SLC2A10,SLC29A4,SLC46A3,MICU3,ANO9	33/713
ENSG00000151726.15	ACSL1	1.71808	8.15133	4.81161	3.2027e-06	0.000475102	3.86626	0.467951	no		5_Member	GO Biological Processes	GO:0098662	inorganic cation transmembrane transport	-6.84966	-4.02476	444,482,3755,3757,3764,3784,6505,6539,6550,6566,6616,7018,8671,9254,10060,23228,23416,27094,30818,54407,55244,55800,57210,57348,57835,59341,60598,64116,81031,283537,286097,338440	ASPH,ATP1B2,KCNG1,KCNH2,KCNJ8,KCNQ1,SLC1A1,SLC6A12,SLC9A3,SLC16A1,SNAP25,TF,SLC4A4,CACNA2D2,ABCC9,PLCL2,KCNH3,KCNMB3,KCNIP3,SLC38A2,SLC47A1,SCN3B,SLC45A4,TTYH1,SLC4A5,TRPV4,KCNK15,SLC39A8,SLC2A10,SLC46A3,MICU3,ANO9	32/698
ENSG00000240875.6	LINC00886	1.71457	1.06017	3.55751	0.000481064	0.0124189	-0.468926	0.212245	no		5_Member	GO Biological Processes	GO:0006873	intracellular monoatomic ion homeostasis	-5.99918	-3.30898	309,444,482,1356,1815,3263,3784,4493,6505,6508,6550,7018,7040,8671,9633,56833,57835,59341,64116,79689,79734,169200,286097	ANXA6,ASPH,ATP1B2,CP,DRD4,HPX,KCNQ1,MT1E,SLC1A1,SLC4A3,SLC9A3,TF,TGFB1,SLC4A4,TESMIN,SLAMF8,SLC4A5,TRPV4,SLC39A8,STEAP4,KCTD17,TMEM64,MICU3	23/442
ENSG00000129596.5	CDO1	1.70333	6.66285	3.39038	0.000861424	0.0174616	-1.43865	0.18338	no		5_Member	GO Biological Processes	GO:0055080	monoatomic cation homeostasis	-5.9179	-3.24859	309,368,444,482,1356,1815,3263,3757,3784,4493,6505,6508,6550,7018,7040,8671,9633,56833,57835,59341,64116,79689,79734,169200,286097	ANXA6,ABCC6,ASPH,ATP1B2,CP,DRD4,HPX,KCNH2,KCNQ1,MT1E,SLC1A1,SLC4A3,SLC9A3,TF,TGFB1,SLC4A4,TESMIN,SLAMF8,SLC4A5,TRPV4,SLC39A8,STEAP4,KCTD17,TMEM64,MICU3	25/515
ENSG00000041515.16	MYO16	1.70241	0.364057	3.37311	0.000913799	0.0180407	-1.00906	0.232706	no		5_Member	GO Biological Processes	GO:0050801	monoatomic ion homeostasis	-5.75363	-3.15059	309,368,444,482,1356,1815,3263,3757,3784,4493,6505,6508,6550,7018,7040,8671,9633,56833,57835,59341,64116,79689,79734,169200,286097	ANXA6,ABCC6,ASPH,ATP1B2,CP,DRD4,HPX,KCNH2,KCNQ1,MT1E,SLC1A1,SLC4A3,SLC9A3,TF,TGFB1,SLC4A4,TESMIN,SLAMF8,SLC4A5,TRPV4,SLC39A8,STEAP4,KCTD17,TMEM64,MICU3	25/526
ENSG00000121361.5	KCNJ8	1.6953	4.35569	4.06808	7.14073e-05	0.00364588	0.9931	0.22102	no		5_Member	GO Biological Processes	GO:0030003	intracellular monoatomic cation homeostasis	-5.59601	-3.02345	309,444,482,1356,1815,3263,4493,6505,6508,6550,7018,7040,8671,9633,56833,57835,59341,64116,79689,79734,169200,286097	ANXA6,ASPH,ATP1B2,CP,DRD4,HPX,MT1E,SLC1A1,SLC4A3,SLC9A3,TF,TGFB1,SLC4A4,TESMIN,SLAMF8,SLC4A5,TRPV4,SLC39A8,STEAP4,KCTD17,TMEM64,MICU3	22/433
ENSG00000109906.14	ZBTB16	1.67481	3.98739	3.38676	0.000872159	0.0176011	-1.30879	0.360731	no		5_Member	GO Biological Processes	GO:0098771	inorganic ion homeostasis	-3.88714	-1.70209	309,368,444,482,1356,1815,3263,3757,3784,4493,6505,7018,7040,59341,64116,79689,79734,169200,286097	ANXA6,ABCC6,ASPH,ATP1B2,CP,DRD4,HPX,KCNH2,KCNQ1,MT1E,SLC1A1,TF,TGFB1,TRPV4,SLC39A8,STEAP4,KCTD17,TMEM64,MICU3	19/446
ENSG00000197635.11	DPP4	1.66569	5.83443	4.47798	1.35041e-05	0.00124396	2.49039	0.316873	no		6_Summary	GO Biological Processes	GO:0043603	amide metabolic process	-9.93171	-6.76439	32,594,948,1803,2028,2180,2730,3295,4311,4522,5920,6470,6505,8612,8705,9200,10020,10135,10157,10166,10351,11001,27344,51166,80896,84532,123099,283987,340485,1036,1491,2328,4143,9060,23743,8534,27284	ACACB,BCKDHB,CD36,DPP4,ENPEP,ACSL1,GCLM,HSD17B4,MME,MTHFD1,PLAAT4,SHMT1,SLC1A1,PLPP2,B3GALT4,HACD1,GNE,NAMPT,AASS,SLC25A15,ABCA8,SLC27A2,PCSK1N,AADAT,NPL,ACSS1,DEGS2,HID1,ACER2,CDO1,CTH,FMO3,MAT1A,PAPSS2,BHMT2,CHST1,SULT1B1	37/-
ENSG00000198780.12	FAM169A	1.66197	0.976101	3.04757	0.00266215	0.0340901	-2.0233	0.194726	no		6_Member	GO Biological Processes	GO:0043603	amide metabolic process	-9.93171	-6.76439	32,594,948,1803,2028,2180,2730,3295,4311,4522,5920,6470,6505,8612,8705,9200,10020,10135,10157,10166,10351,11001,27344,51166,80896,84532,123099,283987,340485	ACACB,BCKDHB,CD36,DPP4,ENPEP,ACSL1,GCLM,HSD17B4,MME,MTHFD1,PLAAT4,SHMT1,SLC1A1,PLPP2,B3GALT4,HACD1,GNE,NAMPT,AASS,SLC25A15,ABCA8,SLC27A2,PCSK1N,AADAT,NPL,ACSS1,DEGS2,HID1,ACER2	29/431
ENSG00000111181.12	SLC6A12	1.65943	4.47547	2.95682	0.00353441	0.0402912	-2.64839	0.183918	no		6_Member	GO Biological Processes	GO:0044272	sulfur compound biosynthetic process	-8.70256	-5.6379	32,1036,1491,2180,2328,2730,4143,4522,6505,9060,9200,11001,23743,84532	ACACB,CDO1,CTH,ACSL1,FMO3,GCLM,MAT1A,MTHFD1,SLC1A1,PAPSS2,HACD1,SLC27A2,BHMT2,ACSS1	14/107
ENSG00000162595.7	DIRAS3	1.65898	-1.40631	2.85047	0.00488642	0.0485917	-2.41118	0.405672	no		6_Member	GO Biological Processes	GO:0006790	sulfur compound metabolic process	-7.80635	-4.78516	32,594,1036,1491,2180,2328,2730,3295,4143,4522,6505,8534,9060,9200,10157,11001,23743,27284,51166,84532	ACACB,BCKDHB,CDO1,CTH,ACSL1,FMO3,GCLM,HSD17B4,MAT1A,MTHFD1,SLC1A1,CHST1,PAPSS2,HACD1,AASS,SLC27A2,BHMT2,SULT1B1,AADAT,ACSS1	20/267
ENSG00000131016.17	AKAP12	1.65728	3.6867	3.16329	0.00183748	0.0270471	-1.97506	0.19811	no		6_Member	GO Biological Processes	GO:0043604	amide biosynthetic process	-4.85118	-2.44729	32,2180,2730,6505,8705,9200,10020,10166,10351,11001,84532,123099	ACACB,ACSL1,GCLM,SLC1A1,B3GALT4,HACD1,GNE,SLC25A15,ABCA8,SLC27A2,ACSS1,DEGS2	12/163
ENSG00000163827.13	LRRC2	1.65563	2.62798	3.73773	0.000250736	0.00814802	-0.0345304	0.185567	no		6_Member	GO Biological Processes	GO:0006637	acyl-CoA metabolic process	-4.56566	-2.23085	32,594,2180,3295,9200,10157,11001,51166,84532	ACACB,BCKDHB,ACSL1,HSD17B4,HACD1,AASS,SLC27A2,AADAT,ACSS1	9/97
ENSG00000110169.11	HPX	1.65255	10.1048	3.17143	0.0017895	0.026631	-2.03098	0.353379	no		6_Member	GO Biological Processes	GO:0035383	thioester metabolic process	-4.56566	-2.23085	32,594,2180,3295,9200,10157,11001,51166,84532	ACACB,BCKDHB,ACSL1,HSD17B4,HACD1,AASS,SLC27A2,AADAT,ACSS1	9/97
ENSG00000101974.14	ATP11C	1.64525	4.05882	5.56235	9.73869e-08	3.58839e-05	7.32294	0.470905	no		6_Member	GO Biological Processes	GO:0035384	thioester biosynthetic process	-3.16704	-1.21632	32,2180,9200,11001,84532	ACACB,ACSL1,HACD1,SLC27A2,ACSS1	5/44
ENSG00000169245.6	CXCL10	1.64218	3.32113	3.14265	0.00196458	0.0282343	-2.00167	0.220931	no		6_Member	GO Biological Processes	GO:0071616	acyl-CoA biosynthetic process	-3.16704	-1.21632	32,2180,9200,11001,84532	ACACB,ACSL1,HACD1,SLC27A2,ACSS1	5/44
ENSG00000078018.20	MAP2	1.61489	3.42552	3.17683	0.00175828	0.026392	-1.88793	0.186425	no		6_Member	GO Biological Processes	GO:0006084	acetyl-CoA metabolic process	-2.78011	-0.959147	32,10157,51166,84532	ACACB,AASS,AADAT,ACSS1	4/32
[truncated: 543 more rows]

## Sheet: Fem_XaXa_Male_XY
genes	symbol	TCGA-LIHC_logFC	TCGA-LIHC_AveExpr	TCGA-LIHC_t	TCGA-LIHC_P.Value	TCGA-LIHC_adj.P.Val	TCGA-LIHC_B	TCGA-LIHC_stdev	In Fem_XaXi_Male_XY?		Enrichment in genes newly differentially expressed compared to patient sex with typical sex chromosome complement (Fem_XaXi_Male_XY)
[truncated: 650 more rows]
