# Supplementary material for: Reproducible autosomal gene expression changes with loss of typical X and Y complement across tumor types
Source: bioRxiv. 2025 Sep 25:2025.09.24.678401. Preprint. [Version 1] doi: 10.1101/2025.09.24.678401 (PMC12485701; doi:10.1101/2025.09.24.678401)
Supplement: Supplement 2 — Table 1. Inferred sex chromosome complement of all samples in GTEx, TCGA primary tumors, and CCLE Table 2. Consistent differentially expressed genes across tissue types in TCGA Table 3. Consistent differentially expressed genes across tissue types in GTEx Table 4. Samples with unexpected sex chromosome complements in GTEx, TCGA, and CCLE Table 5. Differential expression results between patient sex in liver cancer (TCGA-LIHC) with different sex chromosome alterations [file media-2.zip › Table1_InferredSCC.xlsx]

## Sheet: GTEX
SAMPLE_ID	SUBJECT_ID	SEX	inferred_SCC	Tissue	AGE	Y_Expression_Level	Y_Expression_Status	XIST_TPM	XIST_Expression_Level	RPS4Y1_TPM	RPS4Y1_Expression_Level	ZFY_TPM	ZFY_Expression_Level	USP9Y_TPM	USP9Y_Expression_Level	DDX3Y_TPM	DDX3Y_Expression_Level	UTY_TPM	UTY_Expression_Level	KDM5D_TPM	KDM5D_Expression_Level	EIF1AY_TPM	EIF1AY_Expression_Level
GTEX-1117F-0226-SM-5GZZ7	GTEX-1117F	Female	XX	Adipose - Subcutaneous	66	not_expressed	same	60.29	expressed	0.9301	not_expressed	0.01145	not_expressed	0.06092	not_expressed	0.08677	not_expressed	0.07449	not_expressed	0.2788	not_expressed	0.03055	not_expressed
GTEX-1117F-0426-SM-5EGHI	GTEX-1117F	Female	XX	Muscle - Skeletal	66	not_expressed	same	34.42	expressed	0.3515	not_expressed	0	not_expressed	0	not_expressed	0.06558	not_expressed	0	not_expressed	0.05057	not_expressed	0	not_expressed
GTEX-1117F-0526-SM-5EGHJ	GTEX-1117F	Female	XX	Artery - Tibial	66	not_expressed	same	118.8	expressed	0.93	not_expressed	0	not_expressed	0.1093	not_expressed	0.4282	not_expressed	0.03713	not_expressed	0.3424	not_expressed	0.0335	not_expressed
GTEX-1117F-0626-SM-5N9CS	GTEX-1117F	Female	XX	Artery - Coronary	66	not_expressed	same	103.9	expressed	0.3088	not_expressed	0.02154	not_expressed	0.03126	not_expressed	0.02041	not_expressed	0	not_expressed	0.04196	not_expressed	0	not_expressed
GTEX-1117F-0726-SM-5GIEN	GTEX-1117F	Female	XX	Heart - Atrial Appendage	66	not_expressed	same	46.76	expressed	0.1879	not_expressed	0.01429	not_expressed	0.01383	not_expressed	0.05417	not_expressed	0.004228	not_expressed	0.09747	not_expressed	0	not_expressed
GTEX-1117F-1326-SM-5EGHH	GTEX-1117F	Female	XX	Adipose - Visceral (Omentum)	66	not_expressed	same	54.07	expressed	0.6337	not_expressed	0	not_expressed	0.04582	not_expressed	0.1167	not_expressed	0.01681	not_expressed	0.1476	not_expressed	0.06319	not_expressed
GTEX-1117F-2426-SM-5EGGH	GTEX-1117F	Female	XX	Uterus	66	not_expressed	same	114.5	expressed	0.5978	not_expressed	0.07357	not_expressed	0.02136	not_expressed	0.1952	not_expressed	0	not_expressed	0.1577	not_expressed	0	not_expressed
GTEX-1117F-2526-SM-5GZY6	GTEX-1117F	Female	XX	Vagina	66	not_expressed	same	76.1	expressed	0.5438	not_expressed	0.008752	not_expressed	0.02117	not_expressed	0.09123	not_expressed	0.01553	not_expressed	0.2046	not_expressed	0.01168	not_expressed
GTEX-1117F-2826-SM-5GZXL	GTEX-1117F	Female	XX	Breast - Mammary Tissue	66	intermediate	mixed	54.13	expressed	1.025	intermediate	0.008575	not_expressed	0.08713	not_expressed	0.3088	not_expressed	0.005073	not_expressed	0.142	not_expressed	0.06867	not_expressed
GTEX-1117F-2926-SM-5GZYI	GTEX-1117F	Female	XX	Skin - Not Sun Exposed (Suprapubic)	66	not_expressed	same	43	expressed	0.5246	not_expressed	0	not_expressed	0.0338	not_expressed	0.06618	not_expressed	0.02361	not_expressed	0.2139	not_expressed	0.0799	not_expressed
GTEX-1117F-3026-SM-5GZYU	GTEX-1117F	Female	XX	Minor Salivary Gland	66	not_expressed	same	83.22	expressed	0.5394	not_expressed	0.01881	not_expressed	0.04095	not_expressed	0.07129	not_expressed	0.03338	not_expressed	0.1374	not_expressed	0	not_expressed
GTEX-1117F-3226-SM-5N9CT	GTEX-1117F	Female	XX	Brain - Cortex	66	not_expressed	same	10.67	expressed	0.324	not_expressed	0	not_expressed	0.0328	not_expressed	0.06959	not_expressed	0.006683	not_expressed	0.05503	not_expressed	0.03016	not_expressed
GTEX-1122O-0003-SM-5Q5DL	GTEX-1122O	Female	XX	Cells - EBV-transformed lymphocytes	64	intermediate	mixed	163.2	expressed	1.635	intermediate	0	not_expressed	0.06742	not_expressed	0.126	not_expressed	0.04496	not_expressed	0.06787	not_expressed	0.06762	not_expressed
GTEX-1122O-0005-SM-5O99J	GTEX-1122O	Female	X0/XaXa	Whole Blood	64	not_expressed	same	4.118	intermediate	0.1604	not_expressed	0.01917	not_expressed	0.04175	not_expressed	0.1363	not_expressed	0	not_expressed	0.01868	not_expressed	0.05117	not_expressed
GTEX-1122O-0008-SM-5QGR2	GTEX-1122O	Female	XX	Cells - Cultured fibroblasts	64	not_expressed	same	60.62	expressed	0.3449	not_expressed	0	not_expressed	0.02327	not_expressed	0.04558	not_expressed	0.01423	not_expressed	0.05857	not_expressed	0	not_expressed
GTEX-1122O-0126-SM-5GICA	GTEX-1122O	Female	XX	Lung	64	not_expressed	same	29.39	expressed	0.2373	not_expressed	0.008274	not_expressed	0.008006	not_expressed	0.1568	not_expressed	0	not_expressed	0.01612	not_expressed	0.02208	not_expressed
GTEX-1122O-0226-SM-5N9DA	GTEX-1122O	Female	XX	Thyroid	64	not_expressed	same	51.78	expressed	0.07414	not_expressed	0	not_expressed	0.007505	not_expressed	0.0147	not_expressed	0.01835	not_expressed	0.01511	not_expressed	0	not_expressed
GTEX-1122O-0326-SM-5H124	GTEX-1122O	Female	XX	Adrenal Gland	64	not_expressed	same	44.08	expressed	0.4238	not_expressed	0	not_expressed	0.02413	not_expressed	0.06301	not_expressed	0.03278	not_expressed	0.108	not_expressed	0	not_expressed
GTEX-1122O-0426-SM-5H12G	GTEX-1122O	Female	XX	Artery - Coronary	64	not_expressed	same	51.95	expressed	0.567	not_expressed	0	not_expressed	0.01913	not_expressed	0.07494	not_expressed	0.03509	not_expressed	0.07704	not_expressed	0.05277	not_expressed
GTEX-1122O-0526-SM-5N9DM	GTEX-1122O	Female	XX	Spleen	64	not_expressed	same	32.91	expressed	0.06726	not_expressed	0	not_expressed	0.006809	not_expressed	0.02667	not_expressed	0	not_expressed	0	not_expressed	0	not_expressed
GTEX-1122O-0626-SM-5N9B9	GTEX-1122O	Female	XX	Heart - Atrial Appendage	64	not_expressed	same	36.84	expressed	0.1361	not_expressed	0	not_expressed	0.01378	not_expressed	0.03238	not_expressed	0.003369	not_expressed	0	not_expressed	0	not_expressed
GTEX-1122O-0726-SM-5GIEV	GTEX-1122O	Female	XX	Pancreas	64	not_expressed	same	25.12	expressed	0.2085	not_expressed	0.01662	not_expressed	0.01809	not_expressed	0.05905	not_expressed	0.009831	not_expressed	0.03643	not_expressed	0	not_expressed
GTEX-1122O-0826-SM-5GICV	GTEX-1122O	Female	XX	Heart - Left Ventricle	64	not_expressed	same	22.32	expressed	0.2265	not_expressed	0	not_expressed	0.01146	not_expressed	0.1235	not_expressed	0.01051	not_expressed	0.07502	not_expressed	0	not_expressed
GTEX-1122O-0926-SM-9YFLC	GTEX-1122O	Female	XX	Adipose - Visceral (Omentum)	64	not_expressed	same	25.77	expressed	0.1782	not_expressed	0.01721	not_expressed	0.005551	not_expressed	0.04892	not_expressed	0.01357	not_expressed	0.0503	not_expressed	0	not_expressed
GTEX-1122O-1026-SM-9WYSF	GTEX-1122O	Female	XX	Skin - Not Sun Exposed (Suprapubic)	64	not_expressed	same	53.33	expressed	0.1483	not_expressed	0	not_expressed	0.01126	not_expressed	0	not_expressed	0	not_expressed	0.06045	not_expressed	0	not_expressed
GTEX-1122O-1126-SM-5NQ8X	GTEX-1122O	Female	XX	Artery - Aorta	64	not_expressed	same	43.65	expressed	0.2837	not_expressed	0	not_expressed	0	not_expressed	0.0225	not_expressed	0	not_expressed	0.02313	not_expressed	0	not_expressed
GTEX-1122O-1226-SM-5H113	GTEX-1122O	Female	XX	Breast - Mammary Tissue	64	not_expressed	same	71.89	expressed	0.4482	not_expressed	0.01443	not_expressed	0.03839	not_expressed	0.08885	not_expressed	0.0256	not_expressed	0.1546	not_expressed	0.02888	not_expressed
GTEX-1122O-1326-SM-5H11F	GTEX-1122O	Female	XX	Small Intestine - Terminal Ileum	64	not_expressed	same	30.34	expressed	0.6866	not_expressed	0	not_expressed	0.0158	not_expressed	0.04331	not_expressed	0.0309	not_expressed	0.1209	not_expressed	0.01743	not_expressed
GTEX-1122O-1426-SM-5H11R	GTEX-1122O	Female	XX	Colon - Sigmoid	64	not_expressed	same	66	expressed	0.4267	not_expressed	0	not_expressed	0.02254	not_expressed	0.05149	not_expressed	0.01837	not_expressed	0.08319	not_expressed	0.03108	not_expressed
GTEX-1122O-1526-SM-5N9CL	GTEX-1122O	Female	XX	Colon - Transverse	64	not_expressed	same	47.73	expressed	0.1756	not_expressed	0.0294	not_expressed	0	not_expressed	0.04178	not_expressed	0	not_expressed	0	not_expressed	0	not_expressed
GTEX-1122O-1626-SM-5N9CX	GTEX-1122O	Female	XX	Esophagus - Muscularis	64	not_expressed	same	65.65	expressed	0.2072	not_expressed	0	not_expressed	0.008391	not_expressed	0.01643	not_expressed	0	not_expressed	0.01689	not_expressed	0	not_expressed
GTEX-1122O-1726-SM-5GICM	GTEX-1122O	Female	XX	Esophagus - Mucosa	64	not_expressed	same	31.3	expressed	0.2479	not_expressed	0	not_expressed	0.02868	not_expressed	0.0983	not_expressed	0	not_expressed	0.05775	not_expressed	0	not_expressed
GTEX-1122O-1826-SM-5EGIP	GTEX-1122O	Female	XX	Esophagus - Gastroesophageal Junction	64	not_expressed	same	77.59	expressed	0.252	not_expressed	0.02109	not_expressed	0.03571	not_expressed	0.03996	not_expressed	0.01247	not_expressed	0.0719	not_expressed	0.02814	not_expressed
GTEX-1122O-1926-SM-5EGIQ	GTEX-1122O	Female	XX	Stomach	64	not_expressed	same	24.28	expressed	0.2459	not_expressed	0.01715	not_expressed	0.0166	not_expressed	0.0325	not_expressed	0.03044	not_expressed	0.08355	not_expressed	0.02289	not_expressed
GTEX-1122O-2026-SM-9YFMG	GTEX-1122O	Female	XX	Adipose - Subcutaneous	64	not_expressed	same	30.49	expressed	0.1904	not_expressed	0	not_expressed	0.004284	not_expressed	0.06712	not_expressed	0.005238	not_expressed	0.01725	not_expressed	0.02363	not_expressed
GTEX-1122O-2126-SM-5EGIR	GTEX-1122O	Female	X0/XaXa	Skin - Sun Exposed (Lower leg)	64	not_expressed	same	2.798	intermediate	0.3053	not_expressed	0	not_expressed	0.02649	not_expressed	0.06917	not_expressed	0.0108	not_expressed	0.1511	not_expressed	0.07307	not_expressed
GTEX-1122O-2326-SM-9YFL9	GTEX-1122O	Female	XX	Artery - Tibial	64	not_expressed	same	27.43	expressed	0.5608	not_expressed	0	not_expressed	0.03154	not_expressed	0.1482	not_expressed	0.01542	not_expressed	0.1651	not_expressed	0.0348	not_expressed
GTEX-1122O-2426-SM-5GIDN	GTEX-1122O	Female	XX	Muscle - Skeletal	64	not_expressed	same	42.06	expressed	0.06119	not_expressed	0	not_expressed	0.02065	not_expressed	0.04043	not_expressed	0	not_expressed	0.07483	not_expressed	0	not_expressed
GTEX-1128S-0005-SM-5P9HI	GTEX-1128S	Female	X0/XaXa	Whole Blood	66	not_expressed	same	9.997	intermediate	0.03086	not_expressed	0	not_expressed	0.02812	not_expressed	0.01224	not_expressed	0.007639	not_expressed	0.02516	not_expressed	0	not_expressed
GTEX-1128S-0008-SM-5Q5DP	GTEX-1128S	Female	XX	Cells - Cultured fibroblasts	66	not_expressed	same	84.15	expressed	0.4283	not_expressed	0	not_expressed	0.02891	not_expressed	0.04246	not_expressed	0	not_expressed	0.06548	not_expressed	0.03987	not_expressed
GTEX-1128S-0126-SM-5H12S	GTEX-1128S	Female	XX	Thyroid	66	intermediate	mixed	229.9	expressed	1.026	intermediate	0.04641	not_expressed	0.06737	not_expressed	0.1429	not_expressed	0	not_expressed	0.1243	not_expressed	0	not_expressed
GTEX-1128S-0326-SM-5GZZF	GTEX-1128S	Female	XX	Artery - Aorta	66	not_expressed	same	101.3	expressed	0.5015	not_expressed	0	not_expressed	0.02031	not_expressed	0.08948	not_expressed	0.02483	not_expressed	0.184	not_expressed	0.05601	not_expressed
GTEX-1128S-0726-SM-5N9D6	GTEX-1128S	Female	XX	Lung	66	not_expressed	same	106.7	expressed	0.04745	not_expressed	0.01985	not_expressed	0.01921	not_expressed	0.01881	not_expressed	0	not_expressed	0.01934	not_expressed	0	not_expressed
GTEX-1128S-0826-SM-5GZZI	GTEX-1128S	Female	XX	Pancreas	66	not_expressed	same	18.11	expressed	0.3517	not_expressed	0.01015	not_expressed	0.04174	not_expressed	0.04808	not_expressed	0.02401	not_expressed	0.04944	not_expressed	0.03386	not_expressed
GTEX-1128S-0926-SM-5GZZU	GTEX-1128S	Female	XX	Adipose - Visceral (Omentum)	66	not_expressed	same	54.47	expressed	0.3821	not_expressed	0	not_expressed	0	not_expressed	0.1591	not_expressed	0.02838	not_expressed	0.1012	not_expressed	0.02134	not_expressed
GTEX-1128S-1626-SM-5H12O	GTEX-1128S	Female	XX	Colon - Transverse	66	not_expressed	same	36.22	expressed	0.4373	not_expressed	0.01591	not_expressed	0.01155	not_expressed	0.06784	not_expressed	0	not_expressed	0.124	not_expressed	0.04247	not_expressed
GTEX-1128S-2126-SM-5H12U	GTEX-1128S	Female	XX	Adipose - Subcutaneous	66	not_expressed	same	44.61	expressed	0.1864	not_expressed	0	not_expressed	0.009434	not_expressed	0.1016	not_expressed	0.005767	not_expressed	0.09498	not_expressed	0	not_expressed
GTEX-1128S-2326-SM-5GZZY	GTEX-1128S	Female	XX	Skin - Sun Exposed (Lower leg)	66	not_expressed	same	57.75	expressed	0.3572	not_expressed	0.02599	not_expressed	0.01258	not_expressed	0.04926	not_expressed	0	not_expressed	0.05698	not_expressed	0	not_expressed
GTEX-1128S-2426-SM-5H11B	GTEX-1128S	Female	XX	Muscle - Skeletal	66	not_expressed	same	31.54	expressed	0.335	not_expressed	0.009042	not_expressed	0.02188	not_expressed	0.04284	not_expressed	0.005349	not_expressed	0.1233	not_expressed	0.02413	not_expressed
GTEX-1128S-2526-SM-5H11N	GTEX-1128S	Female	XX	Artery - Tibial	66	not_expressed	same	48.87	expressed	0.8708	not_expressed	0.02143	not_expressed	0.07778	not_expressed	0.325	not_expressed	0.01268	not_expressed	0.1879	not_expressed	0.0286	not_expressed
GTEX-1128S-2626-SM-5H11Z	GTEX-1128S	Female	XX	Pituitary	66	not_expressed	same	152.1	expressed	0.52	not_expressed	0	not_expressed	0.03828	not_expressed	0.1218	not_expressed	0.02925	not_expressed	0.1734	not_expressed	0.0132	not_expressed
GTEX-1128S-2726-SM-5H12C	GTEX-1128S	Female	XX	Brain - Cortex	66	not_expressed	same	21.74	expressed	0.2988	not_expressed	0	not_expressed	0.03419	not_expressed	0.07211	not_expressed	0.006431	not_expressed	0.04236	not_expressed	0.02902	not_expressed
GTEX-1128S-2826-SM-5N9DI	GTEX-1128S	Female	XX	Brain - Cerebellum	66	not_expressed	same	63.35	expressed	0	not_expressed	0	not_expressed	0	not_expressed	0.01872	not_expressed	0	not_expressed	0.009624	not_expressed	0	not_expressed
GTEX-113JC-0006-SM-5O997	GTEX-113JC	Female	X0/XaXa	Whole Blood	53	not_expressed	same	1.14	intermediate	0.3517	not_expressed	0	not_expressed	0.02266	not_expressed	0.08874	not_expressed	0	not_expressed	0.02607	not_expressed	0	not_expressed
GTEX-113JC-0008-SM-5QGR6	GTEX-113JC	Female	XX	Cells - Cultured fibroblasts	53	not_expressed	same	61.27	expressed	0.242	not_expressed	0	not_expressed	0	not_expressed	0.05758	not_expressed	0	not_expressed	0.01973	not_expressed	0	not_expressed
GTEX-113JC-0126-SM-5EGJW	GTEX-113JC	Female	XX	Thyroid	53	not_expressed	same	206.7	expressed	0.4744	not_expressed	0.02205	not_expressed	0.03201	not_expressed	0.09404	not_expressed	0.01957	not_expressed	0.2149	not_expressed	0.05887	not_expressed
GTEX-113JC-0726-SM-5GZZR	GTEX-113JC	Female	XX	Adipose - Visceral (Omentum)	53	not_expressed	same	69.62	expressed	0.5498	not_expressed	0.0426	not_expressed	0.05772	not_expressed	0.1776	not_expressed	0.03528	not_expressed	0.1909	not_expressed	0.02274	not_expressed
GTEX-113JC-0926-SM-5H114	GTEX-113JC	Female	XX	Esophagus - Muscularis	53	not_expressed	same	47.44	expressed	0.3474	not_expressed	0.02907	not_expressed	0.02813	not_expressed	0.07346	not_expressed	0	not_expressed	0.07553	not_expressed	0.01293	not_expressed
GTEX-113JC-1026-SM-5H117	GTEX-113JC	Female	XX	Esophagus - Gastroesophageal Junction	53	not_expressed	same	33.81	expressed	0.8003	not_expressed	0	not_expressed	0.03858	not_expressed	0.1133	not_expressed	0.009432	not_expressed	0.101	not_expressed	0.02128	not_expressed
GTEX-113JC-1926-SM-5N9GE	GTEX-113JC	Female	XX	Vagina	53	not_expressed	same	87.9	expressed	0.377	not_expressed	0.01503	not_expressed	0.0109	not_expressed	0.09966	not_expressed	0.01333	not_expressed	0.08051	not_expressed	0.01003	not_expressed
GTEX-113JC-2226-SM-5EGJG	GTEX-113JC	Female	XX	Uterus	53	intermediate	mixed	173.1	expressed	1.003	intermediate	0	not_expressed	0.01231	not_expressed	0.2048	not_expressed	0.03009	not_expressed	0.2354	not_expressed	0.1018	not_expressed
GTEX-113JC-2326-SM-5EQ4E	GTEX-113JC	Female	XX	Skin - Sun Exposed (Lower leg)	53	not_expressed	same	71.73	expressed	0.5725	not_expressed	0.01775	not_expressed	0.02576	not_expressed	0.1177	not_expressed	0.0105	not_expressed	0.2593	not_expressed	0.04737	not_expressed
GTEX-113JC-2726-SM-5EGIS	GTEX-113JC	Female	XX	Muscle - Skeletal	53	not_expressed	same	26.36	expressed	0.2121	not_expressed	0	not_expressed	0.003578	not_expressed	0.03503	not_expressed	0.0175	not_expressed	0.05043	not_expressed	0.01974	not_expressed
GTEX-113JC-2826-SM-5EGIT	GTEX-113JC	Female	XX	Pituitary	53	not_expressed	same	109.6	expressed	0.3139	not_expressed	0	not_expressed	0.009778	not_expressed	0.06702	not_expressed	0.01195	not_expressed	0.0689	not_expressed	0.04045	not_expressed
GTEX-11DXX-0005-SM-5NQ8B	GTEX-11DXX	Female	X0/XaXa	Whole Blood	66	not_expressed	same	2.517	intermediate	0.126	not_expressed	0.01507	not_expressed	0	not_expressed	0.01427	not_expressed	0	not_expressed	0.03669	not_expressed	0.04021	not_expressed
GTEX-11DXX-0008-SM-5Q5B8	GTEX-11DXX	Female	XX	Cells - Cultured fibroblasts	66	not_expressed	same	86.71	expressed	0.6881	not_expressed	0.01799	not_expressed	0.02612	not_expressed	0.02558	not_expressed	0.01064	not_expressed	0.1315	not_expressed	0.04803	not_expressed
GTEX-11DXX-0126-SM-5EGH7	GTEX-11DXX	Female	XX	Adrenal Gland	66	not_expressed	same	46.31	expressed	0.3358	not_expressed	0.01757	not_expressed	0.017	not_expressed	0.09987	not_expressed	0.01039	not_expressed	0.04278	not_expressed	0.01172	not_expressed
GTEX-11DXX-0226-SM-5P9HL	GTEX-11DXX	Female	XX	Thyroid	66	not_expressed	same	75.57	expressed	0.1736	not_expressed	0	not_expressed	0.007529	not_expressed	0.00983	not_expressed	0	not_expressed	0.01011	not_expressed	0.01385	not_expressed
GTEX-11DXX-0326-SM-5PNWC	GTEX-11DXX	Female	XX	Heart - Left Ventricle	66	not_expressed	same	13.74	expressed	0.3395	not_expressed	0.005073	not_expressed	0.01964	not_expressed	0.1058	not_expressed	0.006002	not_expressed	0.1087	not_expressed	0.01354	not_expressed
GTEX-11DXX-0426-SM-5EQ5F	GTEX-11DXX	Female	XX	Artery - Aorta	66	intermediate	mixed	47.31	expressed	1.742	intermediate	0.04419	not_expressed	0.05345	not_expressed	0.314	not_expressed	0.03267	not_expressed	0.2368	not_expressed	0.02949	not_expressed
GTEX-11DXX-0526-SM-5PNVR	GTEX-11DXX	Female	XX	Heart - Atrial Appendage	66	not_expressed	same	27.95	expressed	0.08452	not_expressed	0.01179	not_expressed	0.005704	not_expressed	0.04468	not_expressed	0	not_expressed	0.01148	not_expressed	0	not_expressed
GTEX-11DXX-0626-SM-5Q5AG	GTEX-11DXX	Female	XX	Lung	66	not_expressed	same	64.15	expressed	0.5065	not_expressed	0.01927	not_expressed	0.03729	not_expressed	0.1278	not_expressed	0.02279	not_expressed	0.02815	not_expressed	0.02571	not_expressed
GTEX-11DXX-0726-SM-5H12X	GTEX-11DXX	Female	XX	Spleen	66	not_expressed	same	33.76	expressed	0.4898	not_expressed	0	not_expressed	0.04507	not_expressed	0.1236	not_expressed	0	not_expressed	0.08168	not_expressed	0.04973	not_expressed
GTEX-11DXX-0826-SM-5GZZP	GTEX-11DXX	Female	XX	Artery - Coronary	66	not_expressed	same	53.78	expressed	0.8866	not_expressed	0	not_expressed	0.03263	not_expressed	0.2157	not_expressed	0.01995	not_expressed	0.1561	not_expressed	0.06751	not_expressed
GTEX-11DXX-0926-SM-5H112	GTEX-11DXX	Female	XX	Pancreas	66	not_expressed	same	20.08	expressed	0.3044	not_expressed	0.01887	not_expressed	0.02054	not_expressed	0.1028	not_expressed	0.01116	not_expressed	0.1149	not_expressed	0	not_expressed
GTEX-11DXX-1026-SM-5H11E	GTEX-11DXX	Female	XX	Esophagus - Muscularis	66	not_expressed	same	44	expressed	0.7947	not_expressed	0.02169	not_expressed	0.02798	not_expressed	0.1233	not_expressed	0.02566	not_expressed	0.1056	not_expressed	0.02894	not_expressed
GTEX-11DXX-1126-SM-5GZZK	GTEX-11DXX	Female	XX	Esophagus - Mucosa	66	not_expressed	same	29.78	expressed	0.2747	not_expressed	0	not_expressed	0.03615	not_expressed	0.07623	not_expressed	0.003399	not_expressed	0.112	not_expressed	0.01534	not_expressed
GTEX-11DXX-1226-SM-5GICD	GTEX-11DXX	Female	XX	Esophagus - Gastroesophageal Junction	66	not_expressed	same	40.44	expressed	0.5495	not_expressed	0.007185	not_expressed	0.06953	not_expressed	0.1157	not_expressed	0.0085	not_expressed	0.09799	not_expressed	0.07671	not_expressed
GTEX-11DXX-1326-SM-5GIDZ	GTEX-11DXX	Female	XX	Stomach	66	not_expressed	same	31.51	expressed	0.2402	not_expressed	0.01546	not_expressed	0.00748	not_expressed	0.0586	not_expressed	0.01829	not_expressed	0.03012	not_expressed	0.02063	not_expressed
GTEX-11DXX-1426-SM-5GIDU	GTEX-11DXX	Female	XX	Ovary	66	not_expressed	same	145.6	expressed	0.669	not_expressed	0	not_expressed	0.009342	not_expressed	0.1189	not_expressed	0.02284	not_expressed	0.1693	not_expressed	0.1417	not_expressed
GTEX-11DXX-1526-SM-5H115	GTEX-11DXX	Female	XX	Uterus	66	not_expressed	same	166.8	expressed	0.6852	not_expressed	0.02941	not_expressed	0.0249	not_expressed	0.1045	not_expressed	0.06089	not_expressed	0.1432	not_expressed	0	not_expressed
GTEX-11DXX-1626-SM-5H11H	GTEX-11DXX	Female	XX	Small Intestine - Terminal Ileum	66	not_expressed	same	45.69	expressed	0.2103	not_expressed	0.0165	not_expressed	0.02661	not_expressed	0.05732	not_expressed	0.006507	not_expressed	0.1554	not_expressed	0.05872	not_expressed
GTEX-11DXX-1726-SM-5H11T	GTEX-11DXX	Female	XX	Vagina	66	not_expressed	same	24.34	expressed	0.2724	not_expressed	0	not_expressed	0.0197	not_expressed	0.108	not_expressed	0.004817	not_expressed	0.1031	not_expressed	0.08693	not_expressed
GTEX-11DXX-1826-SM-5H126	GTEX-11DXX	Female	X0/XaXa	Colon - Transverse	66	not_expressed	same	9.478	intermediate	0.1882	not_expressed	0	not_expressed	0.01089	not_expressed	0.0533	not_expressed	0.01996	not_expressed	0.0274	not_expressed	0.03753	not_expressed
GTEX-11DXX-1926-SM-5EGJK	GTEX-11DXX	Female	XX	Colon - Sigmoid	66	not_expressed	same	54.46	expressed	0.2442	not_expressed	0	not_expressed	0.04564	not_expressed	0.1117	not_expressed	0.01395	not_expressed	0.06892	not_expressed	0.06294	not_expressed
GTEX-11DXX-2026-SM-5EGJL	GTEX-11DXX	Female	XX	Adipose - Visceral (Omentum)	66	not_expressed	same	34.05	expressed	0.3121	not_expressed	0	not_expressed	0.04213	not_expressed	0.2406	not_expressed	0.004292	not_expressed	0.08482	not_expressed	0.08714	not_expressed
GTEX-11DXX-2126-SM-5PNYR	GTEX-11DXX	Female	XX	Skin - Not Sun Exposed (Suprapubic)	66	not_expressed	same	47.92	expressed	0.03941	not_expressed	0	not_expressed	0	not_expressed	0	not_expressed	0	not_expressed	0.03213	not_expressed	0.007335	not_expressed
GTEX-11DXX-2326-SM-9YFKS	GTEX-11DXX	Female	XX	Adipose - Subcutaneous	66	not_expressed	same	28.71	expressed	0.1733	not_expressed	0	not_expressed	0.01503	not_expressed	0.04907	not_expressed	0.01225	not_expressed	0.02522	not_expressed	0.02764	not_expressed
GTEX-11DXX-2426-SM-5GZZW	GTEX-11DXX	Female	XX	Skin - Sun Exposed (Lower leg)	66	not_expressed	same	35	expressed	0.4661	not_expressed	0	not_expressed	0.01218	not_expressed	0.05366	not_expressed	0.02233	not_expressed	0.1042	not_expressed	0.04198	not_expressed
GTEX-11DXX-2526-SM-5H119	GTEX-11DXX	Female	XX	Nerve - Tibial	66	not_expressed	same	17.91	expressed	0.3804	not_expressed	0.01447	not_expressed	0.04901	not_expressed	0.1919	not_expressed	0.008559	not_expressed	0.09867	not_expressed	0	not_expressed
GTEX-11DXX-2626-SM-5Q5A3	GTEX-11DXX	Female	XX	Artery - Tibial	66	not_expressed	same	21.38	expressed	0.3809	not_expressed	0.01771	not_expressed	0.008569	not_expressed	0.04195	not_expressed	0.01571	not_expressed	0.02588	not_expressed	0	not_expressed
GTEX-11DXX-2726-SM-5PNXO	GTEX-11DXX	Female	XX	Muscle - Skeletal	66	not_expressed	same	18.85	expressed	0.09728	not_expressed	0.01018	not_expressed	0.007386	not_expressed	0.02893	not_expressed	0	not_expressed	0.01487	not_expressed	0	not_expressed
GTEX-11EM3-0001-SM-5Q5BD	GTEX-11EM3	Female	XX	Cells - EBV-transformed lymphocytes	21	not_expressed	same	126.6	expressed	0.33	not_expressed	0	not_expressed	0.01909	not_expressed	0.1122	not_expressed	0	not_expressed	0.08649	not_expressed	0	not_expressed
GTEX-11EM3-0005-SM-5N9DK	GTEX-11EM3	Female	X0/XaXa	Whole Blood	21	not_expressed	same	8.551	intermediate	0.2555	not_expressed	0	not_expressed	0.007391	not_expressed	0.05066	not_expressed	0	not_expressed	0.007441	not_expressed	0.02039	not_expressed
GTEX-11EM3-0126-SM-5985K	GTEX-11EM3	Female	XX	Thyroid	21	not_expressed	same	129.5	expressed	0.5821	not_expressed	0	not_expressed	0.04285	not_expressed	0.2867	not_expressed	0.0262	not_expressed	0.115	not_expressed	0.0197	not_expressed
GTEX-11EM3-0226-SM-5985Y	GTEX-11EM3	Female	XX	Artery - Aorta	21	not_expressed	same	56.28	expressed	0.5978	not_expressed	0.01853	not_expressed	0.04931	not_expressed	0.1931	not_expressed	0.0548	not_expressed	0.1354	not_expressed	0.09891	not_expressed
GTEX-11EM3-0326-SM-5A5KJ	GTEX-11EM3	Female	XX	Adrenal Gland	21	not_expressed	same	50.36	expressed	0.5301	not_expressed	0	not_expressed	0.002824	not_expressed	0.08296	not_expressed	0.01381	not_expressed	0.1194	not_expressed	0.04674	not_expressed
GTEX-11EM3-0426-SM-5N9BZ	GTEX-11EM3	Female	XX	Heart - Atrial Appendage	21	not_expressed	same	35.81	expressed	0.08764	not_expressed	0	not_expressed	0.005914	not_expressed	0.05791	not_expressed	0	not_expressed	0.01191	not_expressed	0	not_expressed
GTEX-11EM3-0526-SM-5H12N	GTEX-11EM3	Female	XX	Artery - Coronary	21	not_expressed	same	56.6	expressed	0.7276	not_expressed	0	not_expressed	0.03466	not_expressed	0.07636	not_expressed	0.03178	not_expressed	0.1221	not_expressed	0	not_expressed
GTEX-11EM3-0626-SM-5H12Z	GTEX-11EM3	Female	XX	Heart - Left Ventricle	21	not_expressed	same	23.25	expressed	0.1468	not_expressed	0	not_expressed	0.01351	not_expressed	0.02117	not_expressed	0.009913	not_expressed	0.0653	not_expressed	0.01491	not_expressed
GTEX-11EM3-0726-SM-5GZZM	GTEX-11EM3	Female	XX	Esophagus - Muscularis	21	not_expressed	same	55.41	expressed	0.2828	not_expressed	0.006573	not_expressed	0.01908	not_expressed	0.09343	not_expressed	0.01944	not_expressed	0.1409	not_expressed	0.01755	not_expressed
GTEX-11EM3-0826-SM-5N9CC	GTEX-11EM3	Female	XX	Esophagus - Mucosa	21	not_expressed	same	50.04	expressed	0.09702	not_expressed	0.01353	not_expressed	0.006548	not_expressed	0.03847	not_expressed	0.008005	not_expressed	0.01977	not_expressed	0	not_expressed
GTEX-11EM3-0926-SM-5A5KK	GTEX-11EM3	Female	XX	Esophagus - Gastroesophageal Junction	21	not_expressed	same	125.2	expressed	0.3123	not_expressed	0.01537	not_expressed	0.007437	not_expressed	0.1748	not_expressed	0.009093	not_expressed	0.02246	not_expressed	0.04103	not_expressed
GTEX-11EM3-1026-SM-5A5KL	GTEX-11EM3	Female	XX	Stomach	21	not_expressed	same	52.81	expressed	0.2701	not_expressed	0	not_expressed	0.02279	not_expressed	0.08925	not_expressed	0.039	not_expressed	0.1101	not_expressed	0	not_expressed
GTEX-11EM3-1126-SM-5A5KM	GTEX-11EM3	Female	XX	Adipose - Visceral (Omentum)	21	not_expressed	same	34.91	expressed	0.3924	not_expressed	0.01263	not_expressed	0.02139	not_expressed	0.08976	not_expressed	0.03362	not_expressed	0.1169	not_expressed	0.01686	not_expressed
GTEX-11EM3-1226-SM-5N9DD	GTEX-11EM3	Female	XX	Skin - Not Sun Exposed (Suprapubic)	21	not_expressed	same	76.33	expressed	0.2653	not_expressed	0	not_expressed	0	not_expressed	0.04507	not_expressed	0	not_expressed	0	not_expressed	0	not_expressed
GTEX-11EM3-1326-SM-5N9C6	GTEX-11EM3	Female	XX	Breast - Mammary Tissue	21	not_expressed	same	154.1	expressed	0.168	not_expressed	0	not_expressed	0.007557	not_expressed	0.0444	not_expressed	0	not_expressed	0.03043	not_expressed	0.02084	not_expressed
GTEX-11EM3-1526-SM-5A5KN	GTEX-11EM3	Female	XX	Colon - Transverse	21	not_expressed	same	64.39	expressed	0.2998	not_expressed	0	not_expressed	0.02731	not_expressed	0.1307	not_expressed	0.00742	not_expressed	0.05499	not_expressed	0.03348	not_expressed
GTEX-11EM3-1626-SM-5N9CO	GTEX-11EM3	Female	XX	Colon - Sigmoid	21	not_expressed	same	77.33	expressed	0.0902	not_expressed	0	not_expressed	0	not_expressed	0.05007	not_expressed	0	not_expressed	0.02941	not_expressed	0.02015	not_expressed
GTEX-11EM3-1726-SM-5N9D1	GTEX-11EM3	Female	XX	Ovary	21	not_expressed	same	253.8	expressed	0.2391	not_expressed	0.02001	not_expressed	0.009683	not_expressed	0.1138	not_expressed	0	not_expressed	0.03899	not_expressed	0.05342	not_expressed
GTEX-11EM3-1826-SM-5A5KO	GTEX-11EM3	Female	XX	Vagina	21	not_expressed	same	125.6	expressed	0.5908	not_expressed	0.01902	not_expressed	0.0276	not_expressed	0.01802	not_expressed	0.0225	not_expressed	0.08336	not_expressed	0.08882	not_expressed
GTEX-11EM3-1926-SM-5987U	GTEX-11EM3	Female	XX	Uterus	21	not_expressed	same	122.7	expressed	0.4822	not_expressed	0	not_expressed	0.03905	not_expressed	0.1434	not_expressed	0.01194	not_expressed	0.1081	not_expressed	0.04039	not_expressed
GTEX-11EM3-2126-SM-5H11M	GTEX-11EM3	Female	XX	Muscle - Skeletal	21	not_expressed	same	24.07	expressed	0.4009	not_expressed	0	not_expressed	0.01775	not_expressed	0.1242	not_expressed	0.006201	not_expressed	0.1123	not_expressed	0.02798	not_expressed
GTEX-11EM3-2226-SM-5H11Y	GTEX-11EM3	Female	XX	Artery - Tibial	21	not_expressed	same	33.76	expressed	0.3351	not_expressed	0.008763	not_expressed	0	not_expressed	0.1495	not_expressed	0.02592	not_expressed	0.0683	not_expressed	0	not_expressed
GTEX-11EM3-2326-SM-5H12B	GTEX-11EM3	Female	XX	Adipose - Subcutaneous	21	not_expressed	same	56.85	expressed	0.2699	not_expressed	0	not_expressed	0.04782	not_expressed	0.08695	not_expressed	0.03341	not_expressed	0.1582	not_expressed	0.03768	not_expressed
GTEX-11EM3-2426-SM-59861	GTEX-11EM3	Female	XX	Skin - Sun Exposed (Lower leg)	21	not_expressed	same	48.76	expressed	0.6258	not_expressed	0.01746	not_expressed	0	not_expressed	0.1075	not_expressed	0.03614	not_expressed	0.1105	not_expressed	0.0233	not_expressed
GTEX-11EMC-0002-SM-5Q5DO	GTEX-11EMC	Female	XX	Cells - EBV-transformed lymphocytes	66	not_expressed	same	117.7	expressed	0.1987	not_expressed	0.01188	not_expressed	0.0115	not_expressed	0.03939	not_expressed	0.007027	not_expressed	0.02893	not_expressed	0.05549	not_expressed
GTEX-11EMC-0006-SM-5O9DN	GTEX-11EMC	Female	X0/XaXa	Whole Blood	66	not_expressed	same	0.446	not_expressed	0.09967	not_expressed	0.008341	not_expressed	0.01211	not_expressed	0.03161	not_expressed	0.009868	not_expressed	0.01219	not_expressed	0.01113	not_expressed
GTEX-11EMC-0008-SM-5Q5DR	GTEX-11EMC	Female	XX	Cells - Cultured fibroblasts	66	intermediate	mixed	91.46	expressed	2.166	intermediate	0.0342	not_expressed	0.07859	not_expressed	0.3888	not_expressed	0.01011	not_expressed	0.1749	not_expressed	0.04564	not_expressed
GTEX-11EMC-0011-R10a-SM-DNZZJ	GTEX-11EMC	Female	X0/XaXa	Brain - Frontal Cortex (BA9)	66	not_expressed	same	7.629	intermediate	0.02479	not_expressed	0	not_expressed	0.01004	not_expressed	0.00983	not_expressed	0	not_expressed	0.02021	not_expressed	0	not_expressed
GTEX-11EMC-0011-R11b-SM-DNZZK	GTEX-11EMC	Female	XX	Brain - Cerebellar Hemisphere	66	not_expressed	same	24.05	expressed	0.1195	not_expressed	0	not_expressed	0.006047	not_expressed	0	not_expressed	0	not_expressed	0.01826	not_expressed	0.01668	not_expressed
GTEX-11EMC-0011-R2b-SM-DO114	GTEX-11EMC	Female	X0/XaXa	Brain - Substantia nigra	66	not_expressed	same	3.126	intermediate	0.3993	not_expressed	0	not_expressed	0.03368	not_expressed	0.06156	not_expressed	0.02196	not_expressed	0.07233	not_expressed	0.02477	not_expressed
GTEX-11EMC-0011-R8b-SM-DO91Z	GTEX-11EMC	Female	X0/XaXa	Brain - Hypothalamus	66	not_expressed	same	2.954	intermediate	0.02095	not_expressed	0	not_expressed	0.008482	not_expressed	0.02492	not_expressed	0	not_expressed	0.02562	not_expressed	0	not_expressed
GTEX-11EMC-0011-R9b-SM-DO921	GTEX-11EMC	Female	XX	Brain - Spinal cord (cervical c-1)	66	not_expressed	same	13.97	expressed	0.1443	not_expressed	0	not_expressed	0.005312	not_expressed	0.04161	not_expressed	0	not_expressed	0.04813	not_expressed	0.05861	not_expressed
GTEX-11EMC-0126-SM-5EGKV	GTEX-11EMC	Female	XX	Lung	66	not_expressed	same	63.37	expressed	0.228	not_expressed	0.0318	not_expressed	0.007694	not_expressed	0.1205	not_expressed	0.01411	not_expressed	0.1394	not_expressed	0.01061	not_expressed
GTEX-11EMC-0226-SM-5EGLP	GTEX-11EMC	Female	XX	Thyroid	66	not_expressed	same	102.2	expressed	0.6167	not_expressed	0	not_expressed	0.0454	not_expressed	0.1186	not_expressed	0.009252	not_expressed	0.05333	not_expressed	0.02087	not_expressed
GTEX-11EMC-0526-SM-5EGJN	GTEX-11EMC	Female	XX	Adrenal Gland	66	not_expressed	same	24.71	expressed	0.2193	not_expressed	0.01223	not_expressed	0.01184	not_expressed	0.08693	not_expressed	0.01447	not_expressed	0.0715	not_expressed	0.03265	not_expressed
GTEX-11EMC-0726-SM-5EGJO	GTEX-11EMC	Female	XX	Heart - Left Ventricle	66	not_expressed	same	10.92	expressed	0.1698	not_expressed	0.01672	not_expressed	0.0182	not_expressed	0.04357	not_expressed	0	not_expressed	0.03258	not_expressed	0	not_expressed
GTEX-11EMC-0826-SM-59862	GTEX-11EMC	Female	XX	Heart - Atrial Appendage	66	not_expressed	same	21.24	expressed	0.4249	not_expressed	0.05286	not_expressed	0.0093	not_expressed	0.1047	not_expressed	0.01137	not_expressed	0.09362	not_expressed	0.0513	not_expressed
GTEX-11EMC-0926-SM-59863	GTEX-11EMC	Female	XX	Artery - Aorta	66	not_expressed	same	82.93	expressed	0.6482	not_expressed	0.02009	not_expressed	0.0486	not_expressed	0.1999	not_expressed	0.03565	not_expressed	0.2446	not_expressed	0.02681	not_expressed
GTEX-11EMC-1426-SM-5N9E4	GTEX-11EMC	Female	XX	Colon - Sigmoid	66	not_expressed	same	64.48	expressed	0.2789	not_expressed	0.03071	not_expressed	0	not_expressed	0.0582	not_expressed	0.007268	not_expressed	0.05386	not_expressed	0.008198	not_expressed
GTEX-11EMC-1726-SM-5H11P	GTEX-11EMC	Female	XX	Ovary	66	not_expressed	same	225.1	expressed	0.8183	not_expressed	0	not_expressed	0.01183	not_expressed	0.1738	not_expressed	0.0434	not_expressed	0.1668	not_expressed	0.0816	not_expressed
GTEX-11EMC-1826-SM-5A5JT	GTEX-11EMC	Female	XX	Uterus	66	not_expressed	same	230.4	expressed	0.6289	not_expressed	0	not_expressed	0.04244	not_expressed	0.09351	not_expressed	0	not_expressed	0.1389	not_expressed	0	not_expressed
GTEX-11EMC-1926-SM-5A5JU	GTEX-11EMC	Female	XX	Vagina	66	not_expressed	same	57.75	expressed	0.5623	not_expressed	0	not_expressed	0.009107	not_expressed	0.1516	not_expressed	0.02227	not_expressed	0.07335	not_expressed	0	not_expressed
GTEX-11EMC-2026-SM-5A5JV	GTEX-11EMC	Female	XX	Breast - Mammary Tissue	66	not_expressed	same	156.9	expressed	0.5389	not_expressed	0	not_expressed	0.02182	not_expressed	0.1638	not_expressed	0.008893	not_expressed	0.1904	not_expressed	0.04013	not_expressed
GTEX-11EMC-2226-SM-5A5JW	GTEX-11EMC	Female	XX	Esophagus - Mucosa	66	not_expressed	same	75.73	expressed	0.275	not_expressed	0.01918	not_expressed	0.03712	not_expressed	0.1091	not_expressed	0.005673	not_expressed	0.1308	not_expressed	0.0512	not_expressed
GTEX-11EMC-2526-SM-5PNVU	GTEX-11EMC	Female	XX	Minor Salivary Gland	66	not_expressed	same	47.95	expressed	0.1532	not_expressed	0	not_expressed	0.01163	not_expressed	0.06076	not_expressed	0	not_expressed	0.03123	not_expressed	0.02139	not_expressed
GTEX-11EMC-2626-SM-59864	GTEX-11EMC	Female	XX	Muscle - Skeletal	66	not_expressed	same	32.58	expressed	0.4598	not_expressed	0.0296	not_expressed	0.03222	not_expressed	0.09816	not_expressed	0.008755	not_expressed	0.05767	not_expressed	0.01975	not_expressed
GTEX-11EMC-2826-SM-5PNY6	GTEX-11EMC	Female	XX	Adipose - Subcutaneous	66	not_expressed	same	35.29	expressed	0.3288	not_expressed	0	not_expressed	0.008683	not_expressed	0	not_expressed	0.007077	not_expressed	0.02331	not_expressed	0.06387	not_expressed
GTEX-11EMC-2926-SM-5EQ4F	GTEX-11EMC	Female	XX	Skin - Sun Exposed (Lower leg)	66	not_expressed	same	60.08	expressed	0.6265	not_expressed	0	not_expressed	0.02114	not_expressed	0.1656	not_expressed	0.006461	not_expressed	0.1702	not_expressed	0.0583	not_expressed
GTEX-11EMC-3026-SM-5EQ4R	GTEX-11EMC	Female	XX	Artery - Tibial	66	not_expressed	same	143.6	expressed	0.7527	not_expressed	0	not_expressed	0.07356	not_expressed	0.1132	not_expressed	0.01927	not_expressed	0.08464	not_expressed	0.02899	not_expressed
GTEX-11EMC-3126-SM-5EGJP	GTEX-11EMC	Female	XX	Pituitary	66	not_expressed	same	116.9	expressed	0.2109	not_expressed	0.03209	not_expressed	0	not_expressed	0.06082	not_expressed	0.01424	not_expressed	0.08598	not_expressed	0.06424	not_expressed
GTEX-11EMC-3226-SM-5EGKW	GTEX-11EMC	Female	XX	Brain - Cortex	66	not_expressed	same	14.92	expressed	0.3128	not_expressed	0.00569	not_expressed	0.002753	not_expressed	0.1402	not_expressed	0	not_expressed	0.03881	not_expressed	0.04557	not_expressed
GTEX-11EMC-3326-SM-5P9JH	GTEX-11EMC	Female	XX	Brain - Cerebellum	66	not_expressed	same	54.08	expressed	0.224	not_expressed	0.01442	not_expressed	0.003489	not_expressed	0.0205	not_expressed	0	not_expressed	0.0281	not_expressed	0.01925	not_expressed
GTEX-11GSP-0006-SM-5N9EL	GTEX-11GSP	Female	X0/XaXa	Whole Blood	66	not_expressed	same	2.283	intermediate	0.1194	not_expressed	0.004996	not_expressed	0.004834	not_expressed	0.0426	not_expressed	0	not_expressed	0.07787	not_expressed	0.006667	not_expressed
GTEX-11GSP-0008-SM-5Q5DM	GTEX-11GSP	Female	XX	Cells - Cultured fibroblasts	66	not_expressed	same	79.97	expressed	0.8478	not_expressed	0.01689	not_expressed	0.01635	not_expressed	0.06402	not_expressed	0.009993	not_expressed	0.06583	not_expressed	0.06763	not_expressed
GTEX-11GSP-0011-R10a-SM-5NQ7J	GTEX-11GSP	Female	X0/XaXa	Brain - Frontal Cortex (BA9)	66	not_expressed	same	4.761	intermediate	0.09593	not_expressed	0	not_expressed	0.01387	not_expressed	0	not_expressed	0.006785	not_expressed	0.05587	not_expressed	0.007653	not_expressed
GTEX-11GSP-0011-R11b-SM-5NQ7V	GTEX-11GSP	Female	XX	Brain - Cerebellar Hemisphere	66	not_expressed	same	49	expressed	0.3231	not_expressed	0.02704	not_expressed	0	not_expressed	0.1537	not_expressed	0	not_expressed	0.03951	not_expressed	0.03608	not_expressed
GTEX-11GSP-0011-R1a-SM-9QEJ3	GTEX-11GSP	Female	X0/XaXa	Brain - Hippocampus	66	not_expressed	same	6.841	intermediate	0.1431	not_expressed	0.01842	not_expressed	0.008914	not_expressed	0.03491	not_expressed	0	not_expressed	0.04935	not_expressed	0.03688	not_expressed
GTEX-11GSP-0011-R2b-SM-9QEGE	GTEX-11GSP	Female	X0/XaXa	Brain - Substantia nigra	66	not_expressed	same	5.492	intermediate	0.1542	not_expressed	0	not_expressed	0.005675	not_expressed	0.03334	not_expressed	0	not_expressed	0.02285	not_expressed	0.01565	not_expressed
GTEX-11GSP-0011-R3a-SM-9QEGF	GTEX-11GSP	Female	X0/XaXa	Brain - Anterior cingulate cortex (BA24)	66	not_expressed	same	2.348	intermediate	0.04594	not_expressed	0	not_expressed	0.009301	not_expressed	0.02732	not_expressed	0	not_expressed	0.01873	not_expressed	0.02565	not_expressed
GTEX-11GSP-0011-R5a-SM-57WBE	GTEX-11GSP	Female	XX	Brain - Caudate (basal ganglia)	66	not_expressed	same	19.28	expressed	0.1557	not_expressed	0.008146	not_expressed	0.007883	not_expressed	0.01544	not_expressed	0	not_expressed	0.02381	not_expressed	0.03261	not_expressed
GTEX-11GSP-0011-R6b-SM-57WBQ	GTEX-11GSP	Female	X0/XaXa	Brain - Nucleus accumbens (basal ganglia)	66	not_expressed	same	5.786	intermediate	0.1612	not_expressed	0.007934	not_expressed	0.02495	not_expressed	0.08645	not_expressed	0.01877	not_expressed	0.07729	not_expressed	0	not_expressed
GTEX-11GSP-0011-R7b-SM-57WC3	GTEX-11GSP	Female	XX	Brain - Putamen (basal ganglia)	66	not_expressed	same	13.19	expressed	0.2343	not_expressed	0.01226	not_expressed	0.02372	not_expressed	0.03484	not_expressed	0	not_expressed	0.02388	not_expressed	0	not_expressed
GTEX-11GSP-0011-R8b-SM-5NQ79	GTEX-11GSP	Female	X0/XaXa	Brain - Hypothalamus	66	not_expressed	same	8.654	intermediate	0.1417	not_expressed	0.01078	not_expressed	0.005215	not_expressed	0.09191	not_expressed	0.006375	not_expressed	0.06824	not_expressed	0.007191	not_expressed
GTEX-11GSP-0011-R9b-SM-5NQ77	GTEX-11GSP	Female	X0/XaXa	Brain - Spinal cord (cervical c-1)	66	not_expressed	same	8.138	intermediate	0.1507	not_expressed	0	not_expressed	0	not_expressed	0.04183	not_expressed	0	not_expressed	0.02457	not_expressed	0	not_expressed
GTEX-11GSP-0126-SM-5A5KU	GTEX-11GSP	Female	XX	Thyroid	66	not_expressed	same	94.96	expressed	0.5098	not_expressed	0	not_expressed	0.03686	not_expressed	0.1083	not_expressed	0.03605	not_expressed	0.1707	not_expressed	0.04067	not_expressed
GTEX-11GSP-0226-SM-5A5KV	GTEX-11GSP	Female	XX	Ovary	66	not_expressed	same	214.7	expressed	0.4679	not_expressed	0.08566	not_expressed	0.05921	not_expressed	0.1507	not_expressed	0.01448	not_expressed	0.08345	not_expressed	0	not_expressed
GTEX-11GSP-0326-SM-5A5KW	GTEX-11GSP	Female	XX	Adrenal Gland	66	not_expressed	same	18.24	expressed	0.3212	not_expressed	0	not_expressed	0.03901	not_expressed	0.1273	not_expressed	0	not_expressed	0.09819	not_expressed	0	not_expressed
GTEX-11GSP-0426-SM-5A5KX	GTEX-11GSP	Female	XX	Pancreas	66	not_expressed	same	14.17	expressed	0.4683	not_expressed	0.01434	not_expressed	0.04625	not_expressed	0.2445	not_expressed	0.01696	not_expressed	0.2002	not_expressed	0.0574	not_expressed
GTEX-11GSP-0626-SM-5986T	GTEX-11GSP	Female	XX	Liver	66	intermediate	mixed	12.3	expressed	1.2	intermediate	0.02854	not_expressed	0.06628	not_expressed	0.2867	not_expressed	0.04727	not_expressed	0.3893	not_expressed	0.1066	not_expressed
GTEX-11GSP-0726-SM-5986L	GTEX-11GSP	Female	XX	Lung	66	not_expressed	same	51.46	expressed	0.5733	not_expressed	0.01919	not_expressed	0.06035	not_expressed	0.2	not_expressed	0.01703	not_expressed	0.1215	not_expressed	0.03842	not_expressed
GTEX-11GSP-0926-SM-9WYSG	GTEX-11GSP	Female	XX	Breast - Mammary Tissue	66	not_expressed	same	98.07	expressed	0.3764	not_expressed	0	not_expressed	0	not_expressed	0.08955	not_expressed	0	not_expressed	0.0491	not_expressed	0.03363	not_expressed
GTEX-11GSP-1026-SM-9WYSH	GTEX-11GSP	Female	XX	Adipose - Visceral (Omentum)	66	not_expressed	same	35.03	expressed	0.1728	not_expressed	0	not_expressed	0.0296	not_expressed	0.03162	not_expressed	0.00658	not_expressed	0.02709	not_expressed	0.02969	not_expressed
GTEX-11GSP-1126-SM-5A5LM	GTEX-11GSP	Female	XX	Artery - Aorta	66	not_expressed	same	82.88	expressed	0.8661	not_expressed	0.04676	not_expressed	0.05091	not_expressed	0.1772	not_expressed	0.02766	not_expressed	0.1481	not_expressed	0.0312	not_expressed
GTEX-11GSP-1226-SM-5985M	GTEX-11GSP	Female	XX	Heart - Atrial Appendage	66	not_expressed	same	47.96	expressed	0.3417	not_expressed	0	not_expressed	0.02106	not_expressed	0.1001	not_expressed	0.01471	not_expressed	0.07268	not_expressed	0.04148	not_expressed
GTEX-11GSP-1326-SM-5A5KY	GTEX-11GSP	Female	X0/XaXa	Heart - Left Ventricle	66	not_expressed	same	4.715	intermediate	0.2239	not_expressed	0.007493	not_expressed	0.01269	not_expressed	0.03905	not_expressed	0.02216	not_expressed	0.08395	not_expressed	0.03	not_expressed
GTEX-11GSP-1626-SM-5986N	GTEX-11GSP	Female	XX	Colon - Transverse	66	not_expressed	same	77.82	expressed	0.5117	not_expressed	0.01647	not_expressed	0.03187	not_expressed	0.1639	not_expressed	0.009742	not_expressed	0.1364	not_expressed	0	not_expressed
GTEX-11GSP-1726-SM-5A5LI	GTEX-11GSP	Female	XX	Esophagus - Muscularis	66	not_expressed	same	53.51	expressed	0.3369	not_expressed	0.03524	not_expressed	0.02984	not_expressed	0.09182	not_expressed	0.01042	not_expressed	0.01716	not_expressed	0.01176	not_expressed
GTEX-11GSP-1826-SM-5N9DQ	GTEX-11GSP	Female	XX	Esophagus - Mucosa	66	not_expressed	same	22.62	expressed	0.1584	not_expressed	0	not_expressed	0	not_expressed	0.07677	not_expressed	0	not_expressed	0.04305	not_expressed	0.01966	not_expressed
GTEX-11GSP-2126-SM-5HL5E	GTEX-11GSP	Female	XX	Stomach	66	not_expressed	same	28.51	expressed	0.3118	not_expressed	0	not_expressed	0.02913	not_expressed	0.1521	not_expressed	0	not_expressed	0.1173	not_expressed	0	not_expressed
GTEX-11GSP-2226-SM-5HL5Q	GTEX-11GSP	Female	XX	Vagina	66	not_expressed	same	163.4	expressed	0.9384	not_expressed	0	not_expressed	0.08233	not_expressed	0.3845	not_expressed	0.03097	not_expressed	0.1913	not_expressed	0.1048	not_expressed
GTEX-11GSP-2326-SM-5HL63	GTEX-11GSP	Female	XX	Skin - Not Sun Exposed (Suprapubic)	66	not_expressed	same	79.34	expressed	0.4384	not_expressed	0.06879	not_expressed	0.02219	not_expressed	0.07605	not_expressed	0.01356	not_expressed	0.08935	not_expressed	0.0306	not_expressed
GTEX-11GSP-2426-SM-5N9BD	GTEX-11GSP	Female	XX	Uterus	66	not_expressed	same	112.6	expressed	0.1132	not_expressed	0	not_expressed	0.04584	not_expressed	0.1257	not_expressed	0.01121	not_expressed	0.05538	not_expressed	0.02529	not_expressed
GTEX-11GSP-2526-SM-5N9BP	GTEX-11GSP	Female	XX	Skin - Sun Exposed (Lower leg)	66	not_expressed	same	44.6	expressed	0.4438	not_expressed	0.01548	not_expressed	0	not_expressed	0.05866	not_expressed	0.009155	not_expressed	0.05277	not_expressed	0.04131	not_expressed
GTEX-11GSP-2726-SM-5A5LJ	GTEX-11GSP	Female	XX	Muscle - Skeletal	66	not_expressed	same	29.09	expressed	0.3572	not_expressed	0.013	not_expressed	0.009433	not_expressed	0.06773	not_expressed	0.007688	not_expressed	0.06331	not_expressed	0	not_expressed
GTEX-11GSP-2826-SM-5A5LK	GTEX-11GSP	Female	XX	Nerve - Tibial	66	not_expressed	same	126.3	expressed	0.6392	not_expressed	0.02431	not_expressed	0.02941	not_expressed	0.2073	not_expressed	0.02877	not_expressed	0.1776	not_expressed	0.03245	not_expressed
GTEX-11GSP-2926-SM-5N9C2	GTEX-11GSP	Female	XX	Artery - Tibial	66	not_expressed	same	50.93	expressed	0.2681	not_expressed	0	not_expressed	0.004523	not_expressed	0.062	not_expressed	0	not_expressed	0.08196	not_expressed	0.06237	not_expressed
GTEX-11GSP-3026-SM-5N9CE	GTEX-11GSP	Female	XX	Pituitary	66	not_expressed	same	74.42	expressed	0.1989	not_expressed	0	not_expressed	0.01464	not_expressed	0.03585	not_expressed	0	not_expressed	0.03686	not_expressed	0.0202	not_expressed
GTEX-11GSP-3126-SM-5A5LL	GTEX-11GSP	Female	XX	Brain - Cerebellum	66	not_expressed	same	69.53	expressed	0.6027	not_expressed	0.008696	not_expressed	0.04207	not_expressed	0.09064	not_expressed	0	not_expressed	0.1186	not_expressed	0.116	not_expressed
GTEX-11GSP-3226-SM-5986O	GTEX-11GSP	Female	XX	Brain - Cortex	66	not_expressed	same	10.08	expressed	0.4247	not_expressed	0.02154	not_expressed	0.01042	not_expressed	0.1173	not_expressed	0.01593	not_expressed	0.1206	not_expressed	0.01437	not_expressed
GTEX-11I78-0001-SM-5Q5BE	GTEX-11I78	Female	XX	Cells - EBV-transformed lymphocytes	51	not_expressed	same	193	expressed	0.451	not_expressed	0.05032	not_expressed	0.01217	not_expressed	0.09536	not_expressed	0.01488	not_expressed	0.06128	not_expressed	0.03358	not_expressed
GTEX-11I78-0005-SM-5N9GB	GTEX-11I78	Female	X0/XaXa	Whole Blood	51	not_expressed	same	2.162	intermediate	0.2188	not_expressed	0	not_expressed	0.02215	not_expressed	0.09294	not_expressed	0.0116	not_expressed	0.0637	not_expressed	0.01745	not_expressed
GTEX-11I78-0008-SM-5Q5DI	GTEX-11I78	Female	XX	Cells - Cultured fibroblasts	51	not_expressed	same	96.14	expressed	0.4148	not_expressed	0.04339	not_expressed	0.03499	not_expressed	0.04796	not_expressed	0.008555	not_expressed	0.1057	not_expressed	0.04825	not_expressed
GTEX-11I78-0126-SM-5HL6F	GTEX-11I78	Female	XX	Lung	51	not_expressed	same	30.74	expressed	0.3687	not_expressed	0	not_expressed	0.04714	not_expressed	0.08462	not_expressed	0.009606	not_expressed	0.07119	not_expressed	0	not_expressed
GTEX-11I78-0226-SM-5HL6R	GTEX-11I78	Female	XX	Adipose - Visceral (Omentum)	51	intermediate	mixed	19	expressed	1.019	intermediate	0.01292	not_expressed	0.0125	not_expressed	0.1102	not_expressed	0.03057	not_expressed	0.151	not_expressed	0.06897	not_expressed
GTEX-11I78-0526-SM-5986A	GTEX-11I78	Female	XX	Thyroid	51	not_expressed	same	69.47	expressed	0.3384	not_expressed	0.008329	not_expressed	0.03224	not_expressed	0.1657	not_expressed	0.009854	not_expressed	0.07302	not_expressed	0.02223	not_expressed
GTEX-11I78-0626-SM-5A5LZ	GTEX-11I78	Female	XX	Pancreas	51	not_expressed	same	21.42	expressed	0.1458	not_expressed	0.01109	not_expressed	0.02952	not_expressed	0.03153	not_expressed	0.003281	not_expressed	0.05944	not_expressed	0.02961	not_expressed
GTEX-11I78-0726-SM-5A5M1	GTEX-11I78	Female	XX	Artery - Aorta	51	not_expressed	same	61.44	expressed	0.3719	not_expressed	0.04446	not_expressed	0.02151	not_expressed	0.07373	not_expressed	0	not_expressed	0.09746	not_expressed	0.02967	not_expressed
GTEX-11I78-0826-SM-5A5K4	GTEX-11I78	Female	XX	Heart - Left Ventricle	51	not_expressed	same	19.39	expressed	0.3702	not_expressed	0.005957	not_expressed	0.02018	not_expressed	0.1298	not_expressed	0.01057	not_expressed	0.05223	not_expressed	0	not_expressed
GTEX-11I78-1026-SM-5HL74	GTEX-11I78	Female	XX	Artery - Coronary	51	not_expressed	same	52.16	expressed	0.3038	not_expressed	0	not_expressed	0.004393	not_expressed	0.1376	not_expressed	0.005371	not_expressed	0.1061	not_expressed	0.04847	not_expressed
GTEX-11I78-1126-SM-5A5K5	GTEX-11I78	Female	XX	Small Intestine - Terminal Ileum	51	not_expressed	same	32.81	expressed	0.3485	not_expressed	0.01989	not_expressed	0.03849	not_expressed	0.1005	not_expressed	0.007842	not_expressed	0.1227	not_expressed	0.03538	not_expressed
GTEX-11I78-1226-SM-5A5K6	GTEX-11I78	Female	XX	Colon - Transverse	51	not_expressed	same	26.81	expressed	0.3431	not_expressed	0.01148	not_expressed	0.01667	not_expressed	0.05441	not_expressed	0.02038	not_expressed	0.09509	not_expressed	0.01533	not_expressed
GTEX-11I78-1326-SM-5PNY9	GTEX-11I78	Female	XX	Colon - Sigmoid	51	not_expressed	same	36.62	expressed	0.141	not_expressed	0.01475	not_expressed	0.007137	not_expressed	0.04193	not_expressed	0	not_expressed	0.02874	not_expressed	0	not_expressed
GTEX-11I78-1426-SM-5PNVY	GTEX-11I78	Female	XX	Esophagus - Muscularis	51	not_expressed	same	34.39	expressed	0.255	not_expressed	0	not_expressed	0.01721	not_expressed	0.05616	not_expressed	0	not_expressed	0.03464	not_expressed	0.03164	not_expressed
GTEX-11I78-1526-SM-5A5K7	GTEX-11I78	Female	XX	Esophagus - Mucosa	51	not_expressed	same	29.49	expressed	0.2389	not_expressed	0	not_expressed	0.01116	not_expressed	0.05829	not_expressed	0.009097	not_expressed	0.05993	not_expressed	0.05131	not_expressed
GTEX-11I78-1726-SM-5A5M3	GTEX-11I78	Female	XX	Stomach	51	not_expressed	same	46.31	expressed	0.7059	not_expressed	0	not_expressed	0.02199	not_expressed	0.1435	not_expressed	0.02688	not_expressed	0.2361	not_expressed	0.04043	not_expressed
GTEX-11I78-1826-SM-5A5M4	GTEX-11I78	Female	XX	Adrenal Gland	51	not_expressed	same	36.54	expressed	0.2431	not_expressed	0.01695	not_expressed	0.01094	not_expressed	0.06426	not_expressed	0.006687	not_expressed	0.05506	not_expressed	0.01508	not_expressed
GTEX-11I78-1926-SM-59878	GTEX-11I78	Female	XX	Ovary	51	not_expressed	same	145.7	expressed	0.8758	not_expressed	0.01879	not_expressed	0.07275	not_expressed	0.1692	not_expressed	0.02224	not_expressed	0.2655	not_expressed	0.02508	not_expressed
GTEX-11I78-2026-SM-5987C	GTEX-11I78	Female	XX	Vagina	51	not_expressed	same	43.12	expressed	0.4123	not_expressed	0	not_expressed	0.0318	not_expressed	0.1712	not_expressed	0.009718	not_expressed	0.112	not_expressed	0.03289	not_expressed
GTEX-11I78-2126-SM-5A5K8	GTEX-11I78	Female	XX	Uterus	51	not_expressed	same	155.6	expressed	0.854	not_expressed	0.007769	not_expressed	0.03383	not_expressed	0.1914	not_expressed	0.009191	not_expressed	0.1968	not_expressed	0.06221	not_expressed
GTEX-11I78-2226-SM-5PNYA	GTEX-11I78	Female	XX	Breast - Mammary Tissue	51	not_expressed	same	29.01	expressed	0.176	not_expressed	0	not_expressed	0	not_expressed	0.05234	not_expressed	0	not_expressed	0.01196	not_expressed	0	not_expressed
GTEX-11I78-2326-SM-5Q5AH	GTEX-11I78	Female	XX	Artery - Tibial	51	not_expressed	same	35.05	expressed	0.5175	not_expressed	0.03331	not_expressed	0.02418	not_expressed	0.1578	not_expressed	0.009853	not_expressed	0.1623	not_expressed	0.05557	not_expressed
GTEX-11I78-2426-SM-5A5K9	GTEX-11I78	Female	XX	Muscle - Skeletal	51	not_expressed	same	15.16	expressed	0.2569	not_expressed	0	not_expressed	0.01224	not_expressed	0.1138	not_expressed	0.00748	not_expressed	0.07391	not_expressed	0.03375	not_expressed
GTEX-11I78-2626-SM-5Q5AI	GTEX-11I78	Female	XX	Adipose - Subcutaneous	51	not_expressed	same	23.77	expressed	0.6081	not_expressed	0	not_expressed	0.003971	not_expressed	0.06222	not_expressed	0.02913	not_expressed	0.08796	not_expressed	0	not_expressed
GTEX-11P81-0006-SM-5NQ7A	GTEX-11P81	Female	X0/XaXa	Whole Blood	31	not_expressed	same	2.876	intermediate	0.1083	not_expressed	0.01511	not_expressed	0.02193	not_expressed	0.01431	not_expressed	0.008936	not_expressed	0.05886	not_expressed	0.03024	not_expressed
GTEX-11P81-0008-SM-5S2OT	GTEX-11P81	Female	XX	Cells - Cultured fibroblasts	31	not_expressed	same	47.37	expressed	0.1387	not_expressed	0	not_expressed	0.01404	not_expressed	0.02749	not_expressed	0.0286	not_expressed	0	not_expressed	0.02581	not_expressed
GTEX-11P81-0126-SM-5HL5Y	GTEX-11P81	Female	XX	Thyroid	31	not_expressed	same	194.1	expressed	0.892	not_expressed	0.01333	not_expressed	0.0387	not_expressed	0.1642	not_expressed	0.0552	not_expressed	0.0909	not_expressed	0.03558	not_expressed
GTEX-11P81-0226-SM-5HL5M	GTEX-11P81	Female	XX	Lung	31	not_expressed	same	76.09	expressed	0.2019	not_expressed	0.0338	not_expressed	0.02453	not_expressed	0.1521	not_expressed	0.02999	not_expressed	0.2058	not_expressed	0.02255	not_expressed
GTEX-11P81-0326-SM-5HL6B	GTEX-11P81	Female	XX	Artery - Aorta	31	not_expressed	same	77.12	expressed	0.4208	not_expressed	0.02071	not_expressed	0.02004	not_expressed	0.1178	not_expressed	0.01225	not_expressed	0.1009	not_expressed	0.02764	not_expressed
GTEX-11P81-0526-SM-59873	GTEX-11P81	Female	XX	Heart - Atrial Appendage	31	not_expressed	same	25.44	expressed	0.2407	not_expressed	0	not_expressed	0.01856	not_expressed	0.06816	not_expressed	0	not_expressed	0.08877	not_expressed	0.0192	not_expressed
GTEX-11P81-0726-SM-5PNYH	GTEX-11P81	Female	XX	Adipose - Visceral (Omentum)	31	not_expressed	same	53.9	expressed	0.392	not_expressed	0.01171	not_expressed	0	not_expressed	0.1499	not_expressed	0	not_expressed	0.01141	not_expressed	0	not_expressed
GTEX-11P81-0826-SM-5P9GR	GTEX-11P81	Female	XX	Esophagus - Mucosa	31	not_expressed	same	53.42	expressed	0.07228	not_expressed	0.007561	not_expressed	0.003658	not_expressed	0.02507	not_expressed	0.004473	not_expressed	0.007366	not_expressed	0	not_expressed
GTEX-11P81-0926-SM-59874	GTEX-11P81	Female	XX	Esophagus - Muscularis	31	not_expressed	same	66.82	expressed	0.7527	not_expressed	0.0134	not_expressed	0.03891	not_expressed	0.1968	not_expressed	0	not_expressed	0.09792	not_expressed	0.05366	not_expressed
GTEX-11P81-1026-SM-5GU54	GTEX-11P81	Female	XX	Esophagus - Gastroesophageal Junction	31	not_expressed	same	108.7	expressed	0.661	not_expressed	0	not_expressed	0.01846	not_expressed	0.0723	not_expressed	0.02257	not_expressed	0.03717	not_expressed	0.02546	not_expressed
GTEX-11P81-1126-SM-5GU5G	GTEX-11P81	Female	XX	Colon - Transverse	31	not_expressed	same	134.2	expressed	0.1734	not_expressed	0.01612	not_expressed	0.0351	not_expressed	0.1298	not_expressed	0	not_expressed	0.05497	not_expressed	0	not_expressed
GTEX-11P81-1326-SM-5GU5S	GTEX-11P81	Female	XX	Spleen	31	not_expressed	same	17.04	expressed	0.3288	not_expressed	0	not_expressed	0	not_expressed	0.1217	not_expressed	0.0217	not_expressed	0.08042	not_expressed	0	not_expressed
GTEX-11P81-1426-SM-5P9JN	GTEX-11P81	Female	XX	Colon - Sigmoid	31	not_expressed	same	49.22	expressed	0.05839	not_expressed	0	not_expressed	0.01478	not_expressed	0	not_expressed	0.007227	not_expressed	0.01785	not_expressed	0.0163	not_expressed
GTEX-11P81-1526-SM-5P9GS	GTEX-11P81	Female	XX	Ovary	31	not_expressed	same	178.4	expressed	0.06916	not_expressed	0	not_expressed	0.0168	not_expressed	0.08226	not_expressed	0.006847	not_expressed	0.01691	not_expressed	0	not_expressed
GTEX-11P81-1626-SM-5BC52	GTEX-11P81	Female	XX	Uterus	31	intermediate	mixed	201.9	expressed	1.149	intermediate	0.01118	not_expressed	0.0649	not_expressed	0.3495	not_expressed	0.03306	not_expressed	0.098	not_expressed	0.1641	not_expressed
GTEX-11P81-1926-SM-5BC53	GTEX-11P81	Female	XX	Breast - Mammary Tissue	31	not_expressed	same	99	expressed	0.4771	not_expressed	0.03327	not_expressed	0.02817	not_expressed	0.09457	not_expressed	0.08364	not_expressed	0.1296	not_expressed	0.0333	not_expressed
GTEX-11P81-2026-SM-5P9GT	GTEX-11P81	Female	XX	Minor Salivary Gland	31	not_expressed	same	62.44	expressed	0.08577	not_expressed	0	not_expressed	0.009922	not_expressed	0.02915	not_expressed	0	not_expressed	0.01998	not_expressed	0.01368	not_expressed
GTEX-11P81-2126-SM-5HL6N	GTEX-11P81	Female	XX	Vagina	31	not_expressed	same	89.55	expressed	0.6323	not_expressed	0.00945	not_expressed	0.04115	not_expressed	0.3402	not_expressed	0.01118	not_expressed	0.2394	not_expressed	0.05044	not_expressed
GTEX-11P81-2226-SM-5PNYI	GTEX-11P81	Female	XX	Skin - Not Sun Exposed (Suprapubic)	31	not_expressed	same	55.51	expressed	0.07673	not_expressed	0	not_expressed	0.006214	not_expressed	0	not_expressed	0	not_expressed	0.01251	not_expressed	0	not_expressed
GTEX-11P81-2326-SM-59875	GTEX-11P81	Female	XX	Skin - Sun Exposed (Lower leg)	31	not_expressed	same	76.78	expressed	0.864	not_expressed	0.01721	not_expressed	0.04998	not_expressed	0.1305	not_expressed	0.01527	not_expressed	0.109	not_expressed	0.02297	not_expressed
GTEX-11P81-2426-SM-5GU65	GTEX-11P81	Female	XX	Adipose - Subcutaneous	31	not_expressed	same	82.73	expressed	0.3841	not_expressed	0	not_expressed	0.01555	not_expressed	0.1447	not_expressed	0.01426	not_expressed	0.1174	not_expressed	0.09652	not_expressed
GTEX-11P81-2526-SM-5GU6H	GTEX-11P81	Female	XX	Muscle - Skeletal	31	not_expressed	same	19.94	expressed	0.3469	not_expressed	0.03226	not_expressed	0.03902	not_expressed	0.07641	not_expressed	0.01908	not_expressed	0.04713	not_expressed	0.1076	not_expressed
GTEX-11P81-2626-SM-5GU6T	GTEX-11P81	Female	XX	Nerve - Tibial	31	not_expressed	same	153.7	expressed	0.4376	not_expressed	0	not_expressed	0.02726	not_expressed	0.1068	not_expressed	0.01666	not_expressed	0.04117	not_expressed	0.07519	not_expressed
GTEX-11P81-2726-SM-59876	GTEX-11P81	Female	XX	Artery - Tibial	31	not_expressed	same	52.3	expressed	0.674	not_expressed	0	not_expressed	0.01819	not_expressed	0.09798	not_expressed	0.0278	not_expressed	0.3022	not_expressed	0.1882	not_expressed
GTEX-11TTK-0005-SM-5O9BX	GTEX-11TTK	Female	X0/XaXa	Whole Blood	69	not_expressed	same	0.1809	not_expressed	0.01874	not_expressed	0	not_expressed	0.003793	not_expressed	0.02971	not_expressed	0.004637	not_expressed	0.01909	not_expressed	0	not_expressed
GTEX-11TTK-0008-SM-5S2RU	GTEX-11TTK	Female	XX	Cells - Cultured fibroblasts	69	not_expressed	same	14.92	expressed	0.2421	not_expressed	0.02026	not_expressed	0.009802	not_expressed	0.03839	not_expressed	0.01198	not_expressed	0.07894	not_expressed	0.05407	not_expressed
GTEX-11TTK-0011-R10b-SM-DO925	GTEX-11TTK	Female	X0/XaXa	Brain - Frontal Cortex (BA9)	69	not_expressed	same	7.661	intermediate	0.1475	not_expressed	0	not_expressed	0.01791	not_expressed	0.03508	not_expressed	0.0073	not_expressed	0.03005	not_expressed	0.01647	not_expressed
GTEX-11TTK-0011-R11b-SM-DO112	GTEX-11TTK	Female	XX	Brain - Cerebellar Hemisphere	69	not_expressed	same	46.63	expressed	0.4701	not_expressed	0	not_expressed	0.01904	not_expressed	0.2237	not_expressed	0.02327	not_expressed	0.1341	not_expressed	0.035	not_expressed
GTEX-11TTK-0011-R4a-SM-DNZZU	GTEX-11TTK	Female	X0/XaXa	Brain - Amygdala	69	not_expressed	same	3.909	intermediate	0.05847	not_expressed	0.009787	not_expressed	0	not_expressed	0.02782	not_expressed	0	not_expressed	0.0286	not_expressed	0.01306	not_expressed
GTEX-11TTK-0011-R5a-SM-DNZZV	GTEX-11TTK	Female	X0/XaXa	Brain - Caudate (basal ganglia)	69	not_expressed	same	3.463	intermediate	0.2074	not_expressed	0	not_expressed	0.003651	not_expressed	0.01788	not_expressed	0	not_expressed	0.0147	not_expressed	0.01007	not_expressed
GTEX-11TTK-0011-R6b-SM-DNZZW	GTEX-11TTK	Female	X0/XaXa	Brain - Nucleus accumbens (basal ganglia)	69	not_expressed	same	3.146	intermediate	0.1818	not_expressed	0	not_expressed	0.008181	not_expressed	0	not_expressed	0.005001	not_expressed	0.01647	not_expressed	0	not_expressed
GTEX-11TTK-0011-R7b-SM-DNZZZ	GTEX-11TTK	Female	X0/XaXa	Brain - Putamen (basal ganglia)	69	not_expressed	same	8.433	intermediate	0.0728	not_expressed	0.01306	not_expressed	0.002106	not_expressed	0.008247	not_expressed	0.002574	not_expressed	0.0212	not_expressed	0	not_expressed
GTEX-11TTK-0011-R8b-SM-DO111	GTEX-11TTK	Female	X0/XaXa	Brain - Hypothalamus	69	not_expressed	same	6.43	intermediate	0.1168	not_expressed	0	not_expressed	0.02365	not_expressed	0	not_expressed	0	not_expressed	0.01905	not_expressed	0.01305	not_expressed
GTEX-11TTK-0126-SM-5987B	GTEX-11TTK	Female	XX	Skin - Sun Exposed (Lower leg)	69	not_expressed	same	59.63	expressed	0.7037	not_expressed	0.03569	not_expressed	0.04317	not_expressed	0.1437	not_expressed	0.03167	not_expressed	0.06084	not_expressed	0	not_expressed
GTEX-11TTK-0226-SM-5N9EC	GTEX-11TTK	Female	XX	Adipose - Subcutaneous	69	not_expressed	same	50.45	expressed	0.3732	not_expressed	0.03123	not_expressed	0.03626	not_expressed	0.1302	not_expressed	0.01847	not_expressed	0.1399	not_expressed	0.02501	not_expressed
GTEX-11TTK-0326-SM-5BC5N	GTEX-11TTK	Female	XX	Muscle - Skeletal	69	not_expressed	same	66.65	expressed	0.6509	not_expressed	0.03026	not_expressed	0.02928	not_expressed	0.07646	not_expressed	0	not_expressed	0.1769	not_expressed	0.02692	not_expressed
GTEX-11TTK-0426-SM-5EQLT	GTEX-11TTK	Female	XX	Nerve - Tibial	69	not_expressed	same	195.4	expressed	0.5988	not_expressed	0.04555	not_expressed	0.02204	not_expressed	0.1619	not_expressed	0	not_expressed	0.06657	not_expressed	0	not_expressed
GTEX-11TTK-0826-SM-5N9EG	GTEX-11TTK	Female	XX	Thyroid	69	not_expressed	same	84.2	expressed	0.2277	not_expressed	0.01121	not_expressed	0.02712	not_expressed	0.09029	not_expressed	0.01326	not_expressed	0.07644	not_expressed	0.02244	not_expressed
GTEX-11TTK-1926-SM-5PNW8	GTEX-11TTK	Female	XX	Kidney - Cortex	69	not_expressed	same	67.54	expressed	0.2417	not_expressed	0.03371	not_expressed	0.04485	not_expressed	0.1437	not_expressed	0.004985	not_expressed	0.09031	not_expressed	0.04499	not_expressed
GTEX-11TTK-2426-SM-5PNYO	GTEX-11TTK	Female	XX	Colon - Transverse	69	not_expressed	same	48.53	expressed	0.2083	not_expressed	0	not_expressed	0	not_expressed	0.04447	not_expressed	0	not_expressed	0.04572	not_expressed	0	not_expressed
GTEX-11TTK-2726-SM-5GU58	GTEX-11TTK	Female	XX	Vagina	69	intermediate	mixed	51.87	expressed	1.309	intermediate	0.01245	not_expressed	0.03615	not_expressed	0.1888	not_expressed	0	not_expressed	0.1698	not_expressed	0.1662	not_expressed
GTEX-11TTK-2826-SM-5GU5K	GTEX-11TTK	Female	XX	Brain - Cerebellum	69	not_expressed	same	54.22	expressed	0.4404	not_expressed	0	not_expressed	0.05944	not_expressed	0.1081	not_expressed	0.01557	not_expressed	0.04274	not_expressed	0.05855	not_expressed
GTEX-11TTK-2926-SM-5PNYP	GTEX-11TTK	Female	X0/XaXa	Brain - Cortex	69	not_expressed	same	6.649	intermediate	0.1604	not_expressed	0.008389	not_expressed	0.002029	not_expressed	0.03577	not_expressed	0	not_expressed	0.03269	not_expressed	0	not_expressed
GTEX-11UD1-0008-SM-5S2P6	GTEX-11UD1	Female	XX	Cells - Cultured fibroblasts	44	not_expressed	same	13.24	expressed	0.1034	not_expressed	0	not_expressed	0.02093	not_expressed	0.07172	not_expressed	0	not_expressed	0.02107	not_expressed	0	not_expressed
GTEX-11UD1-0011-R1b-SM-5BC7D	GTEX-11UD1	Female	X0/XaXa	Brain - Hippocampus	44	not_expressed	same	7.54	intermediate	0.146	not_expressed	0	not_expressed	0.05489	not_expressed	0.08269	not_expressed	0.04646	not_expressed	0.017	not_expressed	0.06988	not_expressed
GTEX-11UD1-0011-R2b-SM-5BC6O	GTEX-11UD1	Female	XX	Brain - Substantia nigra	44	not_expressed	same	12.21	expressed	0.8049	not_expressed	0.01773	not_expressed	0.02144	not_expressed	0.2435	not_expressed	0.05243	not_expressed	0.2245	not_expressed	0.07097	not_expressed
GTEX-11UD1-0011-R3a-SM-5BC6S	GTEX-11UD1	Female	X0/XaXa	Brain - Anterior cingulate cortex (BA24)	44	not_expressed	same	5.147	intermediate	0.2867	not_expressed	0.01143	not_expressed	0.01935	not_expressed	0.1137	not_expressed	0.00338	not_expressed	0.1002	not_expressed	0.0305	not_expressed
GTEX-11UD1-0011-R5b-SM-5P9FP	GTEX-11UD1	Female	X0/XaXa	Brain - Caudate (basal ganglia)	44	not_expressed	same	3.275	intermediate	0.03665	not_expressed	0	not_expressed	0.002968	not_expressed	0.01744	not_expressed	0	not_expressed	0.02091	not_expressed	0.008186	not_expressed
GTEX-11UD1-0126-SM-5PNYG	GTEX-11UD1	Female	XX	Skin - Sun Exposed (Lower leg)	44	not_expressed	same	15.13	expressed	0.1416	not_expressed	0.009872	not_expressed	0.004777	not_expressed	0.004677	not_expressed	0.00584	not_expressed	0.03847	not_expressed	0	not_expressed
GTEX-11UD1-0226-SM-5EQKL	GTEX-11UD1	Female	XX	Adipose - Subcutaneous	44	not_expressed	same	59.11	expressed	0.4107	not_expressed	0	not_expressed	0.03742	not_expressed	0.04071	not_expressed	0.0305	not_expressed	0.0586	not_expressed	0	not_expressed
GTEX-11UD1-0326-SM-5EQKX	GTEX-11UD1	Female	XX	Muscle - Skeletal	44	not_expressed	same	42.12	expressed	0.4427	not_expressed	0	not_expressed	0.01494	not_expressed	0.139	not_expressed	0.009132	not_expressed	0.06767	not_expressed	0.0309	not_expressed
GTEX-11VI4-0001-SM-5S2OI	GTEX-11VI4	Female	XX	Cells - EBV-transformed lymphocytes	47	not_expressed	same	41.96	expressed	0.3412	not_expressed	0	not_expressed	0.0296	not_expressed	0	not_expressed	0.01206	not_expressed	0.009934	not_expressed	0.02722	not_expressed
GTEX-11VI4-0006-SM-5N9D8	GTEX-11VI4	Female	X0/XaXa	Whole Blood	47	not_expressed	same	2.545	intermediate	0.1238	not_expressed	0.0148	not_expressed	0	not_expressed	0.02805	not_expressed	0	not_expressed	0.02884	not_expressed	0	not_expressed
GTEX-11VI4-0126-SM-5GU6Z	GTEX-11VI4	Female	XX	Spleen	47	not_expressed	same	18.5	expressed	0.4564	not_expressed	0	not_expressed	0.02772	not_expressed	0.09952	not_expressed	0.03389	not_expressed	0.04651	not_expressed	0.01274	not_expressed
GTEX-11VI4-0226-SM-5GU6C	GTEX-11VI4	Female	XX	Thyroid	47	not_expressed	same	203.4	expressed	0.1519	not_expressed	0	not_expressed	0.03691	not_expressed	0.07228	not_expressed	0.01504	not_expressed	0.07431	not_expressed	0	not_expressed
GTEX-11VI4-0326-SM-5EQ6L	GTEX-11VI4	Female	XX	Stomach	47	not_expressed	same	82.35	expressed	0.936	not_expressed	0.02176	not_expressed	0.01053	not_expressed	0.1237	not_expressed	0.03862	not_expressed	0.06359	not_expressed	0.05808	not_expressed
GTEX-11VI4-0426-SM-5EGHZ	GTEX-11VI4	Female	XX	Pancreas	47	not_expressed	same	29.75	expressed	0.2278	not_expressed	0.02542	not_expressed	0.01845	not_expressed	0.0301	not_expressed	0	not_expressed	0.01857	not_expressed	0.01696	not_expressed
GTEX-11VI4-0526-SM-5EQ48	GTEX-11VI4	Female	XX	Esophagus - Mucosa	47	not_expressed	same	65.76	expressed	0.3039	not_expressed	0	not_expressed	0.02392	not_expressed	0.1406	not_expressed	0	not_expressed	0.1239	not_expressed	0.03771	not_expressed
GTEX-11VI4-0626-SM-5EQLO	GTEX-11VI4	Female	XX	Esophagus - Muscularis	47	not_expressed	same	65.79	expressed	0.4607	not_expressed	0.007711	not_expressed	0.01119	not_expressed	0.06576	not_expressed	0.03649	not_expressed	0.03756	not_expressed	0.02058	not_expressed
GTEX-11VI4-0726-SM-5GU5B	GTEX-11VI4	Female	XX	Vagina	47	not_expressed	same	77.51	expressed	0.1015	not_expressed	0	not_expressed	0.005136	not_expressed	0.1106	not_expressed	0.01884	not_expressed	0.04136	not_expressed	0	not_expressed
GTEX-11VI4-0826-SM-5GU5N	GTEX-11VI4	Female	XX	Esophagus - Gastroesophageal Junction	47	intermediate	mixed	82.77	expressed	1.1	intermediate	0.09391	not_expressed	0.06361	not_expressed	0.4805	not_expressed	0.01111	not_expressed	0.3385	not_expressed	0.1504	not_expressed
GTEX-11VI4-1026-SM-5EQM1	GTEX-11VI4	Female	XX	Ovary	47	not_expressed	same	165.4	expressed	0.4043	not_expressed	0	not_expressed	0.007795	not_expressed	0.09922	not_expressed	0	not_expressed	0.03924	not_expressed	0.0215	not_expressed
GTEX-11VI4-1126-SM-5EQMD	GTEX-11VI4	Female	XX	Skin - Not Sun Exposed (Suprapubic)	47	not_expressed	same	43.83	expressed	0.2719	not_expressed	0	not_expressed	0.03303	not_expressed	0.07188	not_expressed	0.008975	not_expressed	0.0739	not_expressed	0	not_expressed
GTEX-11VI4-1226-SM-5EQMP	GTEX-11VI4	Female	XX	Adipose - Visceral (Omentum)	47	not_expressed	same	35.66	expressed	0.2492	not_expressed	0	not_expressed	0.02018	not_expressed	0.06423	not_expressed	0	not_expressed	0.04064	not_expressed	0.01392	not_expressed
GTEX-11VI4-1426-SM-5GU6O	GTEX-11VI4	Female	XX	Colon - Sigmoid	47	not_expressed	same	55.96	expressed	0.2529	not_expressed	0	not_expressed	0.01707	not_expressed	0.06684	not_expressed	0.01669	not_expressed	0.08247	not_expressed	0.01883	not_expressed
GTEX-11VI4-1526-SM-5EQKC	GTEX-11VI4	Female	XX	Colon - Transverse	47	not_expressed	same	66.36	expressed	0.1257	not_expressed	0.01315	not_expressed	0.01909	not_expressed	0.1308	not_expressed	0.007779	not_expressed	0.06406	not_expressed	0.01755	not_expressed
GTEX-11VI4-1626-SM-5EQKO	GTEX-11VI4	Female	XX	Small Intestine - Terminal Ileum	47	not_expressed	same	116.4	expressed	0.5749	not_expressed	0	not_expressed	0.03104	not_expressed	0.3951	not_expressed	0.02846	not_expressed	0.164	not_expressed	0.0535	not_expressed
GTEX-11VI4-1726-SM-5CVLH	GTEX-11VI4	Female	XX	Skin - Sun Exposed (Lower leg)	47	not_expressed	same	61.36	expressed	0.5781	not_expressed	0.01613	not_expressed	0.03511	not_expressed	0.1605	not_expressed	0.02385	not_expressed	0.1335	not_expressed	0.03228	not_expressed
GTEX-11VI4-1926-SM-5CVLI	GTEX-11VI4	Female	XX	Muscle - Skeletal	47	not_expressed	same	24.85	expressed	0.3204	not_expressed	0.01411	not_expressed	0.01707	not_expressed	0.06686	not_expressed	0.008349	not_expressed	0.1237	not_expressed	0.03767	not_expressed
GTEX-11VI4-2026-SM-5CVLJ	GTEX-11VI4	Female	XX	Artery - Tibial	47	not_expressed	same	43.93	expressed	0.1719	not_expressed	0	not_expressed	0.01989	not_expressed	0.08764	not_expressed	0	not_expressed	0.06007	not_expressed	0.05486	not_expressed
GTEX-11VI4-2126-SM-5EGI1	GTEX-11VI4	Female	XX	Nerve - Tibial	47	not_expressed	same	123.9	expressed	0.2418	not_expressed	0	not_expressed	0.005438	not_expressed	0.0852	not_expressed	0	not_expressed	0.07665	not_expressed	0	not_expressed
GTEX-11XUK-0005-SM-5LU9F	GTEX-11XUK	Female	XX	Whole Blood	48	not_expressed	same	17.15	expressed	0.559	not_expressed	0.06064	not_expressed	0.01677	not_expressed	0.1231	not_expressed	0.005125	not_expressed	0.05908	not_expressed	0.02312	not_expressed
GTEX-11XUK-0008-SM-5S2WD	GTEX-11XUK	Female	XX	Cells - Cultured fibroblasts	48	not_expressed	same	49.95	expressed	0.2188	not_expressed	0	not_expressed	0.02658	not_expressed	0.07808	not_expressed	0	not_expressed	0.03568	not_expressed	0.02444	not_expressed
GTEX-11XUK-0126-SM-5CVLK	GTEX-11XUK	Female	XX	Adrenal Gland	48	not_expressed	same	38.3	expressed	0.205	not_expressed	0	not_expressed	0.01037	not_expressed	0.1016	not_expressed	0.008456	not_expressed	0.08355	not_expressed	0.02861	not_expressed
GTEX-11XUK-0226-SM-5EQLW	GTEX-11XUK	Female	XX	Thyroid	48	not_expressed	same	150.6	expressed	0.8592	not_expressed	0	not_expressed	0.02269	not_expressed	0.06665	not_expressed	0	not_expressed	0.07614	not_expressed	0.04172	not_expressed
GTEX-11XUK-0426-SM-5EQML	GTEX-11XUK	Female	XX	Spleen	48	not_expressed	same	11.28	expressed	0.5671	not_expressed	0.01758	not_expressed	0.004252	not_expressed	0.08328	not_expressed	0.03119	not_expressed	0.05993	not_expressed	0.04692	not_expressed
GTEX-11XUK-0626-SM-5N9ES	GTEX-11XUK	Female	XX	Pancreas	48	not_expressed	same	10.87	expressed	0.1593	not_expressed	0.007408	not_expressed	0.008961	not_expressed	0.05616	not_expressed	0	not_expressed	0.03608	not_expressed	0	not_expressed
GTEX-11XUK-0726-SM-5EQMX	GTEX-11XUK	Female	XX	Esophagus - Muscularis	48	not_expressed	same	53.34	expressed	0.1621	not_expressed	0	not_expressed	0.04103	not_expressed	0.09643	not_expressed	0.01003	not_expressed	0.008262	not_expressed	0.04527	not_expressed
GTEX-11XUK-0826-SM-5GU6P	GTEX-11XUK	Female	XX	Esophagus - Mucosa	48	intermediate	mixed	52.28	expressed	6.366	intermediate	0.1219	not_expressed	0.2768	not_expressed	1.404	intermediate	0.2497	not_expressed	2.156	intermediate	0.751	not_expressed
GTEX-11XUK-0926-SM-5EQL3	GTEX-11XUK	Female	XX	Esophagus - Gastroesophageal Junction	48	not_expressed	same	50.6	expressed	0.2188	not_expressed	0	not_expressed	0.008858	not_expressed	0.1388	not_expressed	0	not_expressed	0.04459	not_expressed	0.03665	not_expressed
GTEX-11XUK-1326-SM-5EQM4	GTEX-11XUK	Female	XX	Vagina	48	not_expressed	same	54.59	expressed	0.2157	not_expressed	0	not_expressed	0.00794	not_expressed	0.01555	not_expressed	0.009708	not_expressed	0.03198	not_expressed	0.01095	not_expressed
GTEX-11XUK-1426-SM-5EQMG	GTEX-11XUK	Female	XX	Small Intestine - Terminal Ileum	48	not_expressed	same	81.87	expressed	0.3282	not_expressed	0	not_expressed	0.03127	not_expressed	0.1608	not_expressed	0.01434	not_expressed	0.08658	not_expressed	0.08626	not_expressed
GTEX-11XUK-1626-SM-5GU5O	GTEX-11XUK	Female	XX	Ovary	48	not_expressed	same	149.3	expressed	0.2949	not_expressed	0.02057	not_expressed	0	not_expressed	0.1754	not_expressed	0	not_expressed	0.05009	not_expressed	0.01372	not_expressed
GTEX-11XUK-1726-SM-5GU61	GTEX-11XUK	Female	XX	Adipose - Visceral (Omentum)	48	not_expressed	same	28.42	expressed	0.3191	not_expressed	0.01907	not_expressed	0.01846	not_expressed	0.1084	not_expressed	0	not_expressed	0.03717	not_expressed	0.05091	not_expressed
GTEX-11XUK-2026-SM-5EQLF	GTEX-11XUK	Female	XX	Skin - Sun Exposed (Lower leg)	48	not_expressed	same	62.7	expressed	0.3923	not_expressed	0.01824	not_expressed	0.04412	not_expressed	0.1037	not_expressed	0.02158	not_expressed	0.0533	not_expressed	0	not_expressed
GTEX-11XUK-2126-SM-5EQLR	GTEX-11XUK	Female	XX	Adipose - Subcutaneous	48	not_expressed	same	47.45	expressed	0.3107	not_expressed	0.01625	not_expressed	0.02359	not_expressed	0.0924	not_expressed	0.009615	not_expressed	0.08709	not_expressed	0.02169	not_expressed
GTEX-11XUK-2226-SM-5CVLL	GTEX-11XUK	Female	XX	Muscle - Skeletal	48	not_expressed	same	21.19	expressed	0.5502	not_expressed	0.006772	not_expressed	0.003276	not_expressed	0.04492	not_expressed	0.01602	not_expressed	0.05278	not_expressed	0.03615	not_expressed
GTEX-11XUK-2326-SM-5CVLM	GTEX-11XUK	Female	XX	Nerve - Tibial	48	not_expressed	same	78.13	expressed	0.9089	not_expressed	0.04003	not_expressed	0.05327	not_expressed	0.1517	not_expressed	0.01776	not_expressed	0.1657	not_expressed	0.02671	not_expressed
GTEX-11XUK-2426-SM-5GU72	GTEX-11XUK	Female	XX	Artery - Tibial	48	not_expressed	same	54.8	expressed	0.2335	not_expressed	0	not_expressed	0.01773	not_expressed	0.1042	not_expressed	0	not_expressed	0.09519	not_expressed	0.0652	not_expressed
GTEX-11ZTS-0005-SM-5NQ8A	GTEX-11ZTS	Female	X0/XaXa	Whole Blood	67	not_expressed	same	1.398	intermediate	0.5849	not_expressed	0	not_expressed	0.007401	not_expressed	0.2174	not_expressed	0.01357	not_expressed	0.1714	not_expressed	0.04083	not_expressed
GTEX-11ZTS-0008-SM-5S2VC	GTEX-11ZTS	Female	XX	Cells - Cultured fibroblasts	67	not_expressed	same	21.62	expressed	0.1963	not_expressed	0	not_expressed	0.01987	not_expressed	0.05447	not_expressed	0	not_expressed	0	not_expressed	0.04384	not_expressed
GTEX-11ZTS-0011-R10a-SM-DO93S	GTEX-11ZTS	Female	X0/XaXa	Brain - Frontal Cortex (BA9)	67	not_expressed	same	5.939	intermediate	0.04919	not_expressed	0	not_expressed	0	not_expressed	0.009751	not_expressed	0	not_expressed	0.01003	not_expressed	0.01373	not_expressed
GTEX-11ZTS-0011-R11a-SM-DO113	GTEX-11ZTS	Female	XX	Brain - Cerebellar Hemisphere	67	not_expressed	same	23.68	expressed	0.1182	not_expressed	0	not_expressed	0	not_expressed	0	not_expressed	0	not_expressed	0.0289	not_expressed	0	not_expressed
GTEX-11ZTS-0011-R1a-SM-5BC71	GTEX-11ZTS	Female	X0/XaXa	Brain - Hippocampus	67	not_expressed	same	9.813	intermediate	0.3437	not_expressed	0.03752	not_expressed	0.03328	not_expressed	0.05926	not_expressed	0.0148	not_expressed	0.06092	not_expressed	0.05008	not_expressed
GTEX-11ZTS-0011-R2b-SM-5BC75	GTEX-11ZTS	Female	XX	Brain - Substantia nigra	67	not_expressed	same	17.2	expressed	0.6438	not_expressed	0.03454	not_expressed	0.05681	not_expressed	0.144	not_expressed	0.01226	not_expressed	0.08075	not_expressed	0.07374	not_expressed
GTEX-11ZTS-0011-R3a-SM-5BC78	GTEX-11ZTS	Female	X0/XaXa	Brain - Anterior cingulate cortex (BA24)	67	not_expressed	same	3.308	intermediate	0.2119	not_expressed	0.01182	not_expressed	0.0143	not_expressed	0.09521	not_expressed	0.003497	not_expressed	0.04607	not_expressed	0.03155	not_expressed
GTEX-11ZTS-0011-R8a-SM-57WDI	GTEX-11ZTS	Female	X0/XaXa	Brain - Hypothalamus	67	not_expressed	same	3.04	intermediate	0.1205	not_expressed	0	not_expressed	0.009755	not_expressed	0	not_expressed	0.005963	not_expressed	0.03437	not_expressed	0	not_expressed
GTEX-11ZTS-0011-R9b-SM-DO93Q	GTEX-11ZTS	Female	X0/XaXa	Brain - Spinal cord (cervical c-1)	67	not_expressed	same	9.094	intermediate	0.069	not_expressed	0.004812	not_expressed	0	not_expressed	0	not_expressed	0.005693	not_expressed	0	not_expressed	0.01284	not_expressed
GTEX-11ZTS-0126-SM-5EQ6M	GTEX-11ZTS	Female	XX	Skin - Sun Exposed (Lower leg)	67	not_expressed	same	41.58	expressed	0.4442	not_expressed	0.01487	not_expressed	0.003598	not_expressed	0.07045	not_expressed	0.0132	not_expressed	0.05795	not_expressed	0.07938	not_expressed
GTEX-11ZTS-0226-SM-5EQKD	GTEX-11ZTS	Female	XX	Adipose - Subcutaneous	67	not_expressed	same	63.71	expressed	0.4019	not_expressed	0	not_expressed	0.03661	not_expressed	0.07966	not_expressed	0.01989	not_expressed	0.131	not_expressed	0.03366	not_expressed
GTEX-11ZTS-0326-SM-5EQKP	GTEX-11ZTS	Female	XX	Artery - Tibial	67	not_expressed	same	119.1	expressed	0.5388	not_expressed	0	not_expressed	0.02597	not_expressed	0.2034	not_expressed	0.03175	not_expressed	0.04183	not_expressed	0.02865	not_expressed
GTEX-11ZTS-0526-SM-5CVL9	GTEX-11ZTS	Female	XX	Muscle - Skeletal	67	not_expressed	same	27.37	expressed	0.4072	not_expressed	0	not_expressed	0.01178	not_expressed	0.1038	not_expressed	0.0288	not_expressed	0.07114	not_expressed	0.01624	not_expressed
GTEX-11ZTS-0826-SM-5EQ49	GTEX-11ZTS	Female	XX	Artery - Aorta	67	not_expressed	same	107.3	expressed	0.59	not_expressed	0.009876	not_expressed	0.04778	not_expressed	0.1872	not_expressed	0.02337	not_expressed	0.08659	not_expressed	0.07908	not_expressed
GTEX-11ZTS-1026-SM-5LU8O	GTEX-11ZTS	Female	XX	Artery - Coronary	67	not_expressed	same	83.31	expressed	0.8047	not_expressed	0.05102	not_expressed	0.03456	not_expressed	0.1547	not_expressed	0.01207	not_expressed	0.08947	not_expressed	0.02724	not_expressed
GTEX-11ZTS-1126-SM-5LU9X	GTEX-11ZTS	Female	XX	Thyroid	67	not_expressed	same	106.3	expressed	0.7632	not_expressed	0.05987	not_expressed	0.05311	not_expressed	0.2553	not_expressed	0.05313	not_expressed	0.1069	not_expressed	0.1065	not_expressed
GTEX-11ZTS-1226-SM-5EQMQ	GTEX-11ZTS	Female	XX	Lung	67	not_expressed	same	104.3	expressed	0.2997	not_expressed	0.03583	not_expressed	0.03468	not_expressed	0.2377	not_expressed	0.0053	not_expressed	0.01745	not_expressed	0	not_expressed
GTEX-11ZTS-1326-SM-5EQMA	GTEX-11ZTS	Female	XX	Adipose - Visceral (Omentum)	67	not_expressed	same	87.28	expressed	0.5976	not_expressed	0	not_expressed	0.02904	not_expressed	0.08529	not_expressed	0.02367	not_expressed	0.09744	not_expressed	0.0267	not_expressed
GTEX-11ZTS-1426-SM-5EQMM	GTEX-11ZTS	Female	XX	Liver	67	not_expressed	same	14.61	expressed	0.2239	not_expressed	0	not_expressed	0.01094	not_expressed	0.0551	not_expressed	0.001911	not_expressed	0.04721	not_expressed	0.008623	not_expressed
GTEX-11ZTS-1526-SM-5N9G7	GTEX-11ZTS	Female	XX	Colon - Sigmoid	67	not_expressed	same	65.2	expressed	0.2922	not_expressed	0.02717	not_expressed	0.01643	not_expressed	0.09653	not_expressed	0	not_expressed	0.03308	not_expressed	0.03626	not_expressed
GTEX-11ZTS-1926-SM-5CVLA	GTEX-11ZTS	Female	XX	Ovary	67	not_expressed	same	125.6	expressed	0.3538	not_expressed	0.02115	not_expressed	0.02558	not_expressed	0.01002	not_expressed	0.02502	not_expressed	0.08241	not_expressed	0.127	not_expressed
GTEX-11ZTS-2326-SM-5EQMY	GTEX-11ZTS	Female	XX	Uterus	67	not_expressed	same	175.3	expressed	0.8437	not_expressed	0	not_expressed	0.01178	not_expressed	0.2076	not_expressed	0.02881	not_expressed	0.166	not_expressed	0.08123	not_expressed
GTEX-11ZTS-2626-SM-5EGIC	GTEX-11ZTS	Female	XX	Esophagus - Mucosa	67	not_expressed	same	18.94	expressed	0.3518	not_expressed	0.01963	not_expressed	0.01899	not_expressed	0.07439	not_expressed	0	not_expressed	0.09561	not_expressed	0	not_expressed
GTEX-11ZTS-2726-SM-5EQLU	GTEX-11ZTS	Female	XX	Esophagus - Gastroesophageal Junction	67	not_expressed	same	45.45	expressed	0.4368	not_expressed	0.007946	not_expressed	0.0346	not_expressed	0.1205	not_expressed	0.0235	not_expressed	0.1084	not_expressed	0.02121	not_expressed
GTEX-11ZTS-3026-SM-5EQM7	GTEX-11ZTS	Female	XX	Minor Salivary Gland	67	not_expressed	same	59.94	expressed	0.4468	not_expressed	0	not_expressed	0.07813	not_expressed	0.1369	not_expressed	0.03016	not_expressed	0.08279	not_expressed	0.02268	not_expressed
GTEX-11ZTS-3226-SM-5EGID	GTEX-11ZTS	Female	XX	Brain - Cerebellum	67	not_expressed	same	54.26	expressed	0.8502	not_expressed	0.03309	not_expressed	0.05604	not_expressed	0.1725	not_expressed	0.004894	not_expressed	0.129	not_expressed	0.1104	not_expressed
GTEX-11ZTS-3326-SM-5LU9Y	GTEX-11ZTS	Female	XX	Pituitary	67	not_expressed	same	85.21	expressed	0.515	not_expressed	0.01959	not_expressed	0.009479	not_expressed	0.04641	not_expressed	0.02897	not_expressed	0.105	not_expressed	0	not_expressed
GTEX-11ZTT-0002-SM-5S2PA	GTEX-11ZTT	Female	X0/XaXa	Cells - EBV-transformed lymphocytes	67	not_expressed	same	6.673	intermediate	0.1324	not_expressed	0	not_expressed	0.02233	not_expressed	0	not_expressed	0	not_expressed	0.05396	not_expressed	0	not_expressed
GTEX-11ZTT-0006-SM-5N9FX	GTEX-11ZTT	Female	X0/XaXa	Whole Blood	67	not_expressed	same	1.036	intermediate	0.1892	not_expressed	0	not_expressed	0.01641	not_expressed	0.04821	not_expressed	0.006689	not_expressed	0.05508	not_expressed	0	not_expressed
GTEX-11ZTT-0008-SM-5S2TZ	GTEX-11ZTT	Female	XX	Cells - Cultured fibroblasts	67	not_expressed	same	28.97	expressed	0.2498	not_expressed	0	not_expressed	0.0236	not_expressed	0.05943	not_expressed	0.008244	not_expressed	0	not_expressed	0.0186	not_expressed
GTEX-11ZTT-0426-SM-5EQLK	GTEX-11ZTT	Female	XX	Artery - Coronary	67	intermediate	mixed	64.8	expressed	1.213	intermediate	0.04991	not_expressed	0.1127	not_expressed	0.3153	not_expressed	0.0689	not_expressed	0.3485	not_expressed	0.06661	not_expressed
GTEX-11ZTT-0526-SM-5EQLA	GTEX-11ZTT	Female	XX	Heart - Atrial Appendage	67	not_expressed	same	40.04	expressed	0.2449	not_expressed	0.01079	not_expressed	0.01305	not_expressed	0.05111	not_expressed	0.01276	not_expressed	0.08407	not_expressed	0.007198	not_expressed
GTEX-11ZTT-0626-SM-5EQLM	GTEX-11ZTT	Female	XX	Lung	67	not_expressed	same	82.15	expressed	0.3325	not_expressed	0	not_expressed	0.0187	not_expressed	0.09522	not_expressed	0.01829	not_expressed	0.03012	not_expressed	0.03095	not_expressed
GTEX-11ZTT-0926-SM-5EQMS	GTEX-11ZTT	Female	XX	Esophagus - Muscularis	67	not_expressed	same	79.53	expressed	0.2101	not_expressed	0.007991	not_expressed	0	not_expressed	0.1439	not_expressed	0.02363	not_expressed	0.09341	not_expressed	0.02133	not_expressed
GTEX-11ZTT-1026-SM-5EQKF	GTEX-11ZTT	Female	XX	Thyroid	67	not_expressed	same	144.3	expressed	0.4189	not_expressed	0	not_expressed	0	not_expressed	0.1329	not_expressed	0.01555	not_expressed	0.03415	not_expressed	0.02339	not_expressed
GTEX-11ZTT-1626-SM-5EQKR	GTEX-11ZTT	Female	XX	Colon - Sigmoid	67	not_expressed	same	60.93	expressed	0.5412	not_expressed	0	not_expressed	0.03287	not_expressed	0.09656	not_expressed	0	not_expressed	0.09927	not_expressed	0	not_expressed
GTEX-11ZTT-1726-SM-5EQL4	GTEX-11ZTT	Female	XX	Uterus	67	not_expressed	same	187.1	expressed	0.8475	not_expressed	0.01773	not_expressed	0.01287	not_expressed	0.1848	not_expressed	0.03147	not_expressed	0.1468	not_expressed	0.02366	not_expressed
GTEX-11ZTT-1826-SM-5CVLN	GTEX-11ZTT	Female	XX	Ovary	67	not_expressed	same	161.1	expressed	0.4267	not_expressed	0	not_expressed	0.04573	not_expressed	0.08956	not_expressed	0.02485	not_expressed	0	not_expressed	0.0841	not_expressed
GTEX-11ZTT-2126-SM-5CVLO	GTEX-11ZTT	Female	XX	Skin - Not Sun Exposed (Suprapubic)	67	not_expressed	same	36.18	expressed	0.395	not_expressed	0	not_expressed	0.01333	not_expressed	0.1305	not_expressed	0	not_expressed	0.07155	not_expressed	0	not_expressed
GTEX-11ZTT-2226-SM-5CVLP	GTEX-11ZTT	Female	XX	Minor Salivary Gland	67	not_expressed	same	70.74	expressed	0.2761	not_expressed	0.04077	not_expressed	0.03617	not_expressed	0.2511	not_expressed	0.0201	not_expressed	0.09268	not_expressed	0.03628	not_expressed
GTEX-11ZTT-2326-SM-5EQLG	GTEX-11ZTT	Female	XX	Breast - Mammary Tissue	67	not_expressed	same	34.81	expressed	0.1753	not_expressed	0.008148	not_expressed	0.007885	not_expressed	0.139	not_expressed	0.01446	not_expressed	0.05556	not_expressed	0.02175	not_expressed
GTEX-11ZTT-2426-SM-5EQLS	GTEX-11ZTT	Female	XX	Skin - Sun Exposed (Lower leg)	67	not_expressed	same	55.02	expressed	0.1499	not_expressed	0	not_expressed	0.02023	not_expressed	0.03963	not_expressed	0.01237	not_expressed	0.03056	not_expressed	0.02791	not_expressed
GTEX-11ZTT-2526-SM-5EQM9	GTEX-11ZTT	Female	XX	Adipose - Subcutaneous	67	not_expressed	same	41.81	expressed	0.4051	not_expressed	0	not_expressed	0.006562	not_expressed	0.03855	not_expressed	0.01203	not_expressed	0.03303	not_expressed	0.0181	not_expressed
GTEX-11ZTT-2626-SM-5EQKK	GTEX-11ZTT	Female	XX	Muscle - Skeletal	67	not_expressed	same	26.47	expressed	0.202	not_expressed	0.01208	not_expressed	0.02921	not_expressed	0.1373	not_expressed	0.03215	not_expressed	0.1059	not_expressed	0.04835	not_expressed
GTEX-11ZVC-0006-SM-5N9GA	GTEX-11ZVC	Female	XX	Whole Blood	56	not_expressed	same	14.93	expressed	0.04076	not_expressed	0	not_expressed	0	not_expressed	0	not_expressed	0.005044	not_expressed	0.008307	not_expressed	0	not_expressed
GTEX-11ZVC-0011-R1b-SM-5BC6M	GTEX-11ZVC	Female	X0/XaXa	Brain - Hippocampus	56	not_expressed	same	7.828	intermediate	0.477	not_expressed	0	not_expressed	0.03408	not_expressed	0.07787	not_expressed	0.01042	not_expressed	0.04575	not_expressed	0.007834	not_expressed
GTEX-11ZVC-0011-R3a-SM-5BC6V	GTEX-11ZVC	Female	X0/XaXa	Brain - Anterior cingulate cortex (BA24)	56	not_expressed	same	2.033	intermediate	0.4316	not_expressed	0.009761	not_expressed	0.0307	not_expressed	0.1017	not_expressed	0.005774	not_expressed	0.08796	not_expressed	0.0228	not_expressed
GTEX-11ZVC-0011-R4a-SM-5BC6Z	GTEX-11ZVC	Female	X0/XaXa	Brain - Amygdala	56	not_expressed	same	5.458	intermediate	0.3413	not_expressed	0.01058	not_expressed	0.02815	not_expressed	0.07017	not_expressed	0	not_expressed	0.04123	not_expressed	0.05647	not_expressed
GTEX-11ZVC-0011-R9a-SM-57WC5	GTEX-11ZVC	Female	X0/XaXa	Brain - Spinal cord (cervical c-1)	56	not_expressed	same	5.177	intermediate	0.9289	not_expressed	0.03887	not_expressed	0.02821	not_expressed	0.1719	not_expressed	0.03832	not_expressed	0.1704	not_expressed	0.3458	not_expressed
GTEX-11ZVC-0126-SM-5986G	GTEX-11ZVC	Female	XX	Thyroid	56	not_expressed	same	193.1	expressed	0.8415	not_expressed	0.04024	not_expressed	0.04867	not_expressed	0.2097	not_expressed	0.0238	not_expressed	0.196	not_expressed	0.0537	not_expressed
GTEX-11ZVC-0226-SM-731E8	GTEX-11ZVC	Female	XX	Lung	56	not_expressed	same	111.7	expressed	0.1375	not_expressed	0	not_expressed	0.01044	not_expressed	0.04087	not_expressed	0.01701	not_expressed	0.09806	not_expressed	0	not_expressed
GTEX-11ZVC-0326-SM-5CVLC	GTEX-11ZVC	Female	XX	Artery - Aorta	56	not_expressed	same	138.2	expressed	0.6578	not_expressed	0.04404	not_expressed	0.06925	not_expressed	0.08346	not_expressed	0	not_expressed	0.1931	not_expressed	0.02939	not_expressed
GTEX-11ZVC-0426-SM-5CVLD	GTEX-11ZVC	Female	XX	Heart - Left Ventricle	56	not_expressed	same	12.27	expressed	0.3291	not_expressed	0	not_expressed	0.01075	not_expressed	0.03367	not_expressed	0.01051	not_expressed	0.01298	not_expressed	0.01186	not_expressed
GTEX-11ZVC-0526-SM-5N9G1	GTEX-11ZVC	Female	XX	Heart - Atrial Appendage	56	not_expressed	same	16.17	expressed	0.1811	not_expressed	0.007216	not_expressed	0.006983	not_expressed	0.07521	not_expressed	0.008537	not_expressed	0.02109	not_expressed	0.00963	not_expressed
GTEX-11ZVC-0726-SM-5FQT9	GTEX-11ZVC	Female	XX	Liver	56	not_expressed	same	13.78	expressed	0.2916	not_expressed	0.02542	not_expressed	0.02214	not_expressed	0.03853	not_expressed	0.003007	not_expressed	0.07428	not_expressed	0.0407	not_expressed
GTEX-11ZVC-1426-SM-5EGGA	GTEX-11ZVC	Female	XX	Ovary	56	not_expressed	same	237.3	expressed	0.4664	not_expressed	0.01027	not_expressed	0.02485	not_expressed	0.1363	not_expressed	0.01215	not_expressed	0.1101	not_expressed	0.09596	not_expressed
GTEX-11ZVC-2126-SM-5EGJ1	GTEX-11ZVC	Female	XX	Colon - Transverse	56	not_expressed	same	90.65	expressed	0.5782	not_expressed	0.0427	not_expressed	0.03443	not_expressed	0.1349	not_expressed	0.008419	not_expressed	0.1456	not_expressed	0	not_expressed
GTEX-11ZVC-2526-SM-5FQTE	GTEX-11ZVC	Female	XX	Skin - Sun Exposed (Lower leg)	56	not_expressed	same	46.09	expressed	0.1844	not_expressed	0.01715	not_expressed	0.05393	not_expressed	0.1219	not_expressed	0.02536	not_expressed	0.01671	not_expressed	0.0801	not_expressed
GTEX-11ZVC-2626-SM-5FQTA	GTEX-11ZVC	Female	XX	Adipose - Subcutaneous	56	not_expressed	same	72.24	expressed	0.9614	not_expressed	0.01518	not_expressed	0.007345	not_expressed	0.1726	not_expressed	0.00898	not_expressed	0.1849	not_expressed	0.1317	not_expressed
GTEX-11ZVC-2726-SM-5FQSZ	GTEX-11ZVC	Female	XX	Muscle - Skeletal	56	not_expressed	same	33.55	expressed	0.4806	not_expressed	0.0391	not_expressed	0.03784	not_expressed	0.1323	not_expressed	0.01652	not_expressed	0.04353	not_expressed	0.082	not_expressed
GTEX-11ZVC-2826-SM-5FQTC	GTEX-11ZVC	Female	XX	Nerve - Tibial	56	not_expressed	same	175.8	expressed	0.7102	not_expressed	0.01917	not_expressed	0.01855	not_expressed	0.09084	not_expressed	0.03403	not_expressed	0.05604	not_expressed	0.08956	not_expressed
GTEX-11ZVC-2926-SM-5986H	GTEX-11ZVC	Female	XX	Artery - Tibial	56	not_expressed	same	123.7	expressed	0.7362	not_expressed	0.01925	not_expressed	0.06055	not_expressed	0.2371	not_expressed	0.02847	not_expressed	0.2063	not_expressed	0.2826	not_expressed
GTEX-11ZVC-3026-SM-59HJM	GTEX-11ZVC	Female	XX	Brain - Cerebellum	56	not_expressed	same	40.3	expressed	0.3335	not_expressed	0.01213	not_expressed	0.01468	not_expressed	0.23	not_expressed	0.0323	not_expressed	0.07684	not_expressed	0	not_expressed
GTEX-11ZVC-3226-SM-5FQV1	GTEX-11ZVC	Female	XX	Pituitary	56	not_expressed	same	81.9	expressed	0.4897	not_expressed	0.02769	not_expressed	0.02144	not_expressed	0.09971	not_expressed	0	not_expressed	0.08633	not_expressed	0.01478	not_expressed
GTEX-1211K-0001-SM-5S2P9	GTEX-1211K	Female	XX	Cells - EBV-transformed lymphocytes	63	not_expressed	same	17.56	expressed	0.2975	not_expressed	0.01037	not_expressed	0	not_expressed	0.0983	not_expressed	0	not_expressed	0.09096	not_expressed	0	not_expressed
GTEX-1211K-0006-SM-5MR53	GTEX-1211K	Female	X0/XaXa	Whole Blood	63	not_expressed	same	6.055	intermediate	0.17	not_expressed	0	not_expressed	0.01033	not_expressed	0.0674	not_expressed	0	not_expressed	0	not_expressed	0	not_expressed
GTEX-1211K-0008-SM-5S2W1	GTEX-1211K	Female	XX	Cells - Cultured fibroblasts	63	not_expressed	same	25.03	expressed	0.1542	not_expressed	0	not_expressed	0.01041	not_expressed	0.02038	not_expressed	0	not_expressed	0.03143	not_expressed	0	not_expressed
GTEX-1211K-0126-SM-59HJE	GTEX-1211K	Female	XX	Adrenal Gland	63	not_expressed	same	48.29	expressed	0.3113	not_expressed	0	not_expressed	0.02182	not_expressed	0.0902	not_expressed	0.008891	not_expressed	0.08785	not_expressed	0	not_expressed
GTEX-1211K-0226-SM-59HJY	GTEX-1211K	Female	XX	Heart - Atrial Appendage	63	not_expressed	same	31.58	expressed	0.422	not_expressed	0	not_expressed	0.002589	not_expressed	0.06591	not_expressed	0.006331	not_expressed	0.03128	not_expressed	0.01428	not_expressed
GTEX-1211K-0326-SM-5FQT1	GTEX-1211K	Female	XX	Artery - Aorta	63	not_expressed	same	33.27	expressed	0.5126	not_expressed	0.01532	not_expressed	0.02965	not_expressed	0.1161	not_expressed	0.009064	not_expressed	0.05224	not_expressed	0.06134	not_expressed
GTEX-1211K-0426-SM-5FQTP	GTEX-1211K	Female	XX	Spleen	63	not_expressed	same	53.37	expressed	0.5249	not_expressed	0.0303	not_expressed	0.01832	not_expressed	0.1435	not_expressed	0.008961	not_expressed	0.1254	not_expressed	0.07075	not_expressed
GTEX-1211K-0626-SM-5FQUZ	GTEX-1211K	Female	XX	Heart - Left Ventricle	63	not_expressed	same	20.75	expressed	0.3524	not_expressed	0	not_expressed	0.02038	not_expressed	0.07485	not_expressed	0.00623	not_expressed	0.03078	not_expressed	0.04217	not_expressed
GTEX-1211K-0726-SM-5FQUW	GTEX-1211K	Female	XX	Thyroid	63	not_expressed	same	157.5	expressed	0.3344	not_expressed	0	not_expressed	0.02257	not_expressed	0.1414	not_expressed	0	not_expressed	0.08179	not_expressed	0.0747	not_expressed
GTEX-1211K-0826-SM-5FQUP	GTEX-1211K	Female	XX	Lung	63	not_expressed	same	40.62	expressed	0.4917	not_expressed	0	not_expressed	0.01914	not_expressed	0.1125	not_expressed	0.02808	not_expressed	0.07708	not_expressed	0.0528	not_expressed
GTEX-1211K-0926-SM-5FQTL	GTEX-1211K	Female	XX	Esophagus - Mucosa	63	intermediate	mixed	46.04	expressed	1.247	intermediate	0.06731	not_expressed	0.03257	not_expressed	0.1913	not_expressed	0.004977	not_expressed	0.2213	not_expressed	0.06737	not_expressed
GTEX-1211K-1026-SM-5EQ4B	GTEX-1211K	Female	XX	Esophagus - Muscularis	63	not_expressed	same	56.05	expressed	0.3239	not_expressed	0	not_expressed	0.01035	not_expressed	0.1554	not_expressed	0.008438	not_expressed	0.04864	not_expressed	0.03807	not_expressed
GTEX-1211K-1126-SM-5EGGB	GTEX-1211K	Female	XX	Pancreas	63	not_expressed	same	24.73	expressed	0.2681	not_expressed	0	not_expressed	0.006786	not_expressed	0.0598	not_expressed	0.01244	not_expressed	0.03416	not_expressed	0.08423	not_expressed
GTEX-1211K-1226-SM-5EQ4N	GTEX-1211K	Female	XX	Adipose - Visceral (Omentum)	63	not_expressed	same	41.03	expressed	0.7416	not_expressed	0.05067	not_expressed	0.04903	not_expressed	0.108	not_expressed	0.02248	not_expressed	0.1234	not_expressed	0.05071	not_expressed
GTEX-1211K-1326-SM-5FQV2	GTEX-1211K	Female	XX	Esophagus - Gastroesophageal Junction	63	not_expressed	same	27.53	expressed	0.4749	not_expressed	0.01104	not_expressed	0.02136	not_expressed	0.06276	not_expressed	0.00653	not_expressed	0.05377	not_expressed	0.05893	not_expressed
GTEX-1211K-1426-SM-5FQTF	GTEX-1211K	Female	XX	Stomach	63	not_expressed	same	52.17	expressed	0.5101	not_expressed	0.01392	not_expressed	0.02919	not_expressed	0.1363	not_expressed	0.01372	not_expressed	0.06781	not_expressed	0.0867	not_expressed
GTEX-1211K-1526-SM-5FQU4	GTEX-1211K	Female	XX	Skin - Not Sun Exposed (Suprapubic)	63	not_expressed	same	43.2	expressed	0.5069	not_expressed	0.01767	not_expressed	0.04276	not_expressed	0.08374	not_expressed	0.02091	not_expressed	0.1119	not_expressed	0.03538	not_expressed
GTEX-1211K-1726-SM-5FQUJ	GTEX-1211K	Female	XX	Colon - Transverse	63	not_expressed	same	48.78	expressed	0.3359	not_expressed	0	not_expressed	0.0136	not_expressed	0.03996	not_expressed	0.008316	not_expressed	0.1369	not_expressed	0.03752	not_expressed
GTEX-1211K-1826-SM-5EGJ2	GTEX-1211K	Female	XX	Colon - Sigmoid	63	not_expressed	same	53.52	expressed	0.4408	not_expressed	0	not_expressed	0.02231	not_expressed	0.04369	not_expressed	0.01818	not_expressed	0.09733	not_expressed	0	not_expressed
GTEX-1211K-1926-SM-5EQLB	GTEX-1211K	Female	XX	Breast - Mammary Tissue	63	not_expressed	same	83.45	expressed	0.4535	not_expressed	0.01581	not_expressed	0.007651	not_expressed	0.08241	not_expressed	0.01403	not_expressed	0.06162	not_expressed	0.03166	not_expressed
GTEX-1211K-2026-SM-5EQ4Z	GTEX-1211K	Female	XX	Skin - Sun Exposed (Lower leg)	63	not_expressed	same	17.68	expressed	0.4914	not_expressed	0	not_expressed	0.00829	not_expressed	0.09741	not_expressed	0.0152	not_expressed	0.02504	not_expressed	0.0343	not_expressed
GTEX-1211K-2126-SM-59HJZ	GTEX-1211K	Female	XX	Muscle - Skeletal	63	not_expressed	same	27.1	expressed	0.5911	not_expressed	0.02393	not_expressed	0.0193	not_expressed	0.1436	not_expressed	0.01888	not_expressed	0.07772	not_expressed	0.03194	not_expressed
GTEX-1211K-2226-SM-5FQU6	GTEX-1211K	Female	XX	Adipose - Subcutaneous	63	not_expressed	same	73.15	expressed	0.4693	not_expressed	0	not_expressed	0.005	not_expressed	0.1273	not_expressed	0.02445	not_expressed	0.0302	not_expressed	0.01379	not_expressed
GTEX-1211K-2326-SM-5FQU7	GTEX-1211K	Female	XX	Nerve - Tibial	63	not_expressed	same	137.5	expressed	0.6072	not_expressed	0	not_expressed	0.03512	not_expressed	0.1892	not_expressed	0.01074	not_expressed	0.168	not_expressed	0.04844	not_expressed
GTEX-1211K-2426-SM-59HL8	GTEX-1211K	Female	XX	Artery - Tibial	63	not_expressed	same	102.7	expressed	0.6251	not_expressed	0.01509	not_expressed	0.03651	not_expressed	0.1335	not_expressed	0.0119	not_expressed	0.0833	not_expressed	0.06713	not_expressed
GTEX-1269C-0003-SM-5S2PB	GTEX-1269C	Female	X0/XaXa	Cells - EBV-transformed lymphocytes	62	not_expressed	same	7.864	intermediate	0.07103	not_expressed	0	not_expressed	0.00719	not_expressed	0.01408	not_expressed	0.008791	not_expressed	0	not_expressed	0	not_expressed
GTEX-1269C-0005-SM-5N9CJ	GTEX-1269C	Female	X0/XaXa	Whole Blood	62	not_expressed	same	1.413	intermediate	0.09715	not_expressed	0	not_expressed	0	not_expressed	0.01926	not_expressed	0.01603	not_expressed	0.0264	not_expressed	0	not_expressed
GTEX-1269C-0008-SM-5TDBY	GTEX-1269C	Female	XX	Cells - Cultured fibroblasts	62	intermediate	mixed	40.63	expressed	1.246	intermediate	0.05872	not_expressed	0.1101	not_expressed	0.1948	not_expressed	0.04342	not_expressed	0.2145	not_expressed	0.1763	not_expressed
GTEX-1269C-0126-SM-5EQ5L	GTEX-1269C	Female	XX	Skin - Not Sun Exposed (Suprapubic)	62	intermediate	mixed	73.24	expressed	1.068	intermediate	0	not_expressed	0.0376	not_expressed	0.1565	not_expressed	0.06321	not_expressed	0.2271	not_expressed	0.06482	not_expressed
GTEX-1269C-0226-SM-5EGKS	GTEX-1269C	Female	XX	Thyroid	62	not_expressed	same	107.7	expressed	0.2313	not_expressed	0.0176	not_expressed	0	not_expressed	0.03335	not_expressed	0.005205	not_expressed	0.05144	not_expressed	0	not_expressed
GTEX-1269C-0626-SM-5FQSS	GTEX-1269C	Female	X0/XaXa	Liver	62	not_expressed	same	6.918	intermediate	0.2418	not_expressed	0.01597	not_expressed	0.02576	not_expressed	0.05045	not_expressed	0	not_expressed	0.08299	not_expressed	0.02842	not_expressed
GTEX-1269C-0826-SM-5N9EM	GTEX-1269C	Female	X0/XaXa	Heart - Left Ventricle	62	not_expressed	same	2.282	intermediate	0.12	not_expressed	0	not_expressed	0.0027	not_expressed	0.04231	not_expressed	0.009905	not_expressed	0.02719	not_expressed	0.0149	not_expressed
GTEX-1269C-0926-SM-5FQSR	GTEX-1269C	Female	XX	Lung	62	not_expressed	same	79.12	expressed	0.4913	not_expressed	0.01713	not_expressed	0.008289	not_expressed	0.2029	not_expressed	0.04561	not_expressed	0.1836	not_expressed	0.1372	not_expressed
GTEX-1269C-1026-SM-5N9EY	GTEX-1269C	Female	X0/XaXa	Esophagus - Mucosa	62	not_expressed	same	1.656	intermediate	0.3598	not_expressed	0	not_expressed	0.00683	not_expressed	0.08025	not_expressed	0	not_expressed	0.05042	not_expressed	0	not_expressed
GTEX-1269C-1826-SM-5N9E1	GTEX-1269C	Female	XX	Ovary	62	not_expressed	same	95.63	expressed	0.328	not_expressed	0	not_expressed	0.02213	not_expressed	0.0743	not_expressed	0.03093	not_expressed	0.07639	not_expressed	0.01744	not_expressed
GTEX-1269C-2426-SM-5FQSN	GTEX-1269C	Female	XX	Breast - Mammary Tissue	62	intermediate	mixed	137	expressed	1.061	intermediate	0.007402	not_expressed	0.05014	not_expressed	0.1192	not_expressed	0.02627	not_expressed	0.137	not_expressed	0.01976	not_expressed
GTEX-1269C-2526-SM-5EGJ3	GTEX-1269C	Female	XX	Skin - Sun Exposed (Lower leg)	62	not_expressed	same	29.23	expressed	0.125	not_expressed	0.02242	not_expressed	0.01446	not_expressed	0.1487	not_expressed	0	not_expressed	0.04368	not_expressed	0.03989	not_expressed
GTEX-1269C-2626-SM-5EQ5C	GTEX-1269C	Female	XX	Muscle - Skeletal	62	not_expressed	same	26.78	expressed	0.537	not_expressed	0	not_expressed	0.01242	not_expressed	0.06083	not_expressed	0.01519	not_expressed	0.03127	not_expressed	0.04284	not_expressed
GTEX-1269C-2726-SM-5EGJ4	GTEX-1269C	Female	XX	Adipose - Subcutaneous	62	not_expressed	same	56.93	expressed	0.3897	not_expressed	0.02965	not_expressed	0.02869	not_expressed	0.1334	not_expressed	0.008769	not_expressed	0.0722	not_expressed	0.03956	not_expressed
GTEX-1269C-2826-SM-5EQ5O	GTEX-1269C	Female	XX	Artery - Tibial	62	not_expressed	same	36.78	expressed	0.7236	not_expressed	0	not_expressed	0.04578	not_expressed	0.1434	not_expressed	0.02799	not_expressed	0.129	not_expressed	0.05051	not_expressed
GTEX-1269C-3126-SM-5EGI6	GTEX-1269C	Female	XX	Brain - Cerebellum	62	not_expressed	same	23.85	expressed	0.5451	not_expressed	0.01521	not_expressed	0.007358	not_expressed	0.03602	not_expressed	0	not_expressed	0.07407	not_expressed	0.04059	not_expressed
GTEX-1269C-3226-SM-5EGKT	GTEX-1269C	Female	XX	Pituitary	62	not_expressed	same	72.84	expressed	0.1342	not_expressed	0	not_expressed	0.006037	not_expressed	0.08275	not_expressed	0.00738	not_expressed	0.01823	not_expressed	0.04995	not_expressed
GTEX-12WSD-0005-SM-5N9FZ	GTEX-12WSD	Female	XX	Whole Blood	64	not_expressed	same	17.25	expressed	0.293	not_expressed	0	not_expressed	0.005932	not_expressed	0.05228	not_expressed	0.02538	not_expressed	0.05375	not_expressed	0	not_expressed
GTEX-12WSD-0008-SM-664ME	GTEX-12WSD	Female	XX	Cells - Cultured fibroblasts	64	not_expressed	same	58.49	expressed	0.1102	not_expressed	0	not_expressed	0.01674	not_expressed	0.03824	not_expressed	0	not_expressed	0.01123	not_expressed	0	not_expressed
GTEX-12WSD-0011-R11a-SM-9OSVC	GTEX-12WSD	Female	X0/XaXa	Brain - Cerebellar Hemisphere	64	not_expressed	same	4.534	intermediate	0.1201	not_expressed	0.01257	not_expressed	0.00608	not_expressed	0.02977	not_expressed	0.003717	not_expressed	0.02448	not_expressed	0.01677	not_expressed
GTEX-12WSD-0011-R1b-SM-5LZVY	GTEX-12WSD	Female	X0/XaXa	Brain - Hippocampus	64	not_expressed	same	4.529	intermediate	0.1545	not_expressed	0.01175	not_expressed	0.002843	not_expressed	0.05011	not_expressed	0.006951	not_expressed	0.0229	not_expressed	0	not_expressed
GTEX-12WSD-0011-R2a-SM-5LZWB	GTEX-12WSD	Female	X0/XaXa	Brain - Substantia nigra	64	not_expressed	same	0.973	not_expressed	0.1407	not_expressed	0.009811	not_expressed	0.002373	not_expressed	0.04648	not_expressed	0.008705	not_expressed	0.04301	not_expressed	0.01309	not_expressed
GTEX-12WSD-0011-R3b-SM-5LZWN	GTEX-12WSD	Female	X0/XaXa	Brain - Anterior cingulate cortex (BA24)	64	not_expressed	same	2.515	intermediate	0.1978	not_expressed	0	not_expressed	0.00534	not_expressed	0.01046	not_expressed	0.01306	not_expressed	0.04301	not_expressed	0	not_expressed
GTEX-12WSD-0011-R4b-SM-5LZUA	GTEX-12WSD	Female	X0/XaXa	Brain - Amygdala	64	not_expressed	same	5.952	intermediate	0.1468	not_expressed	0	not_expressed	0.01081	not_expressed	0.01058	not_expressed	0.006606	not_expressed	0.04352	not_expressed	0	not_expressed
GTEX-12WSD-0011-R5b-SM-5CVNG	GTEX-12WSD	Female	XX	Brain - Caudate (basal ganglia)	64	not_expressed	same	11.64	expressed	0.6029	not_expressed	0.01645	not_expressed	0.01858	not_expressed	0.1715	not_expressed	0.01298	not_expressed	0.1656	not_expressed	0.1171	not_expressed
GTEX-12WSD-0011-R6b-SM-5P9JU	GTEX-12WSD	Female	XX	Brain - Nucleus accumbens (basal ganglia)	64	not_expressed	same	19.39	expressed	0.1053	not_expressed	0	not_expressed	0	not_expressed	0.004174	not_expressed	0	not_expressed	0.01717	not_expressed	0	not_expressed
GTEX-12WSD-0011-R7b-SM-5PNWE	GTEX-12WSD	Female	XX	Brain - Putamen (basal ganglia)	64	not_expressed	same	13.03	expressed	0.05889	not_expressed	0	not_expressed	0	not_expressed	0.02335	not_expressed	0	not_expressed	0	not_expressed	0.01644	not_expressed
GTEX-12WSD-0011-R9a-SM-5GU6W	GTEX-12WSD	Female	XX	Brain - Spinal cord (cervical c-1)	64	not_expressed	same	19.38	expressed	0.3632	not_expressed	0.019	not_expressed	0.02757	not_expressed	0.045	not_expressed	0.005619	not_expressed	0.07403	not_expressed	0.02535	not_expressed
GTEX-12WSD-0126-SM-59HKN	GTEX-12WSD	Female	XX	Skin - Sun Exposed (Lower leg)	64	not_expressed	same	43.5	expressed	0.2856	not_expressed	0	not_expressed	0.003855	not_expressed	0.1057	not_expressed	0.01885	not_expressed	0.01552	not_expressed	0	not_expressed
GTEX-12WSD-0226-SM-59HKO	GTEX-12WSD	Female	XX	Adipose - Subcutaneous	64	not_expressed	same	91.97	expressed	0.433	not_expressed	0.03294	not_expressed	0.03586	not_expressed	0.1171	not_expressed	0.02923	not_expressed	0.02407	not_expressed	0	not_expressed
GTEX-12WSD-0326-SM-59HKP	GTEX-12WSD	Female	XX	Nerve - Tibial	64	intermediate	mixed	34.91	expressed	1.063	intermediate	0.01744	not_expressed	0.02109	not_expressed	0.19	not_expressed	0.02579	not_expressed	0.07644	not_expressed	0.03491	not_expressed
GTEX-12WSD-0526-SM-5EQ6F	GTEX-12WSD	Female	XX	Muscle - Skeletal	64	not_expressed	same	29.6	expressed	0.3977	not_expressed	0.02894	not_expressed	0.007001	not_expressed	0.07541	not_expressed	0.0214	not_expressed	0.09163	not_expressed	0.01931	not_expressed
GTEX-12WSD-0626-SM-5GCMW	GTEX-12WSD	Female	XX	Skin - Not Sun Exposed (Suprapubic)	64	not_expressed	same	50.84	expressed	0.3803	not_expressed	0.01872	not_expressed	0.01812	not_expressed	0.03548	not_expressed	0.05537	not_expressed	0.01824	not_expressed	0	not_expressed
GTEX-12WSD-0826-SM-5GCNE	GTEX-12WSD	Female	XX	Lung	64	not_expressed	same	73.03	expressed	0.4663	not_expressed	0.02439	not_expressed	0.0295	not_expressed	0.09243	not_expressed	0	not_expressed	0.1188	not_expressed	0	not_expressed
GTEX-12WSD-0926-SM-5GCNL	GTEX-12WSD	Female	XX	Thyroid	64	not_expressed	same	233.8	expressed	0.7104	not_expressed	0.04756	not_expressed	0.05753	not_expressed	0.2704	not_expressed	0.02814	not_expressed	0.3128	not_expressed	0.03174	not_expressed
GTEX-12WSD-1026-SM-5EQ42	GTEX-12WSD	Female	XX	Artery - Coronary	64	not_expressed	same	168.1	expressed	0.7607	not_expressed	0	not_expressed	0.03186	not_expressed	0.2184	not_expressed	0.03896	not_expressed	0.2245	not_expressed	0.1318	not_expressed
GTEX-12WSD-1126-SM-5EGJD	GTEX-12WSD	Female	XX	Heart - Left Ventricle	64	not_expressed	same	30.98	expressed	0.5582	not_expressed	0	not_expressed	0.02055	not_expressed	0.05532	not_expressed	0.0157	not_expressed	0.07756	not_expressed	0.05667	not_expressed
GTEX-12WSD-1226-SM-5HL9Q	GTEX-12WSD	Female	XX	Heart - Atrial Appendage	64	not_expressed	same	41.35	expressed	0.2028	not_expressed	0	not_expressed	0.01493	not_expressed	0.05117	not_expressed	0.004564	not_expressed	0.06012	not_expressed	0	not_expressed
GTEX-12WSD-1326-SM-5GCNU	GTEX-12WSD	Female	XX	Artery - Aorta	64	intermediate	mixed	103.7	expressed	2.3	intermediate	0.1237	not_expressed	0.07318	not_expressed	0.6384	not_expressed	0.05693	not_expressed	0.4018	not_expressed	0.2202	not_expressed
GTEX-12WSD-1426-SM-5GCN9	GTEX-12WSD	Female	XX	Liver	64	not_expressed	same	13.05	expressed	0.4337	not_expressed	0	not_expressed	0.005665	not_expressed	0.1276	not_expressed	0.006926	not_expressed	0.08554	not_expressed	0.03125	not_expressed
GTEX-12WSD-1626-SM-5GCNR	GTEX-12WSD	Female	XX	Pancreas	64	not_expressed	same	16.85	expressed	0.1721	not_expressed	0.012	not_expressed	0.005805	not_expressed	0.07958	not_expressed	0	not_expressed	0.04676	not_expressed	0	not_expressed
GTEX-12WSD-1726-SM-5GCN4	GTEX-12WSD	Female	XX	Spleen	64	not_expressed	same	138.6	expressed	0.7148	not_expressed	0.02848	not_expressed	0.02756	not_expressed	0.1484	not_expressed	0.0337	not_expressed	0.1665	not_expressed	0.114	not_expressed
GTEX-12WSD-1826-SM-5GCOA	GTEX-12WSD	Female	XX	Esophagus - Mucosa	64	not_expressed	same	37.54	expressed	0.4311	not_expressed	0	not_expressed	0.02078	not_expressed	0.09766	not_expressed	0.0254	not_expressed	0.1757	not_expressed	0.08024	not_expressed
GTEX-12WSD-1926-SM-5GCOV	GTEX-12WSD	Female	XX	Esophagus - Muscularis	64	not_expressed	same	105.5	expressed	0.4834	not_expressed	0.02697	not_expressed	0.0261	not_expressed	0.1533	not_expressed	0.01595	not_expressed	0.07881	not_expressed	0.01799	not_expressed
GTEX-12WSD-2026-SM-5HL7D	GTEX-12WSD	Female	XX	Esophagus - Gastroesophageal Junction	64	not_expressed	same	128.9	expressed	0.4384	not_expressed	0	not_expressed	0.04931	not_expressed	0.05794	not_expressed	0.03617	not_expressed	0.1092	not_expressed	0.0272	not_expressed
GTEX-12WSD-2126-SM-5LZWK	GTEX-12WSD	Female	XX	Adrenal Gland	64	not_expressed	same	16.99	expressed	0.1763	not_expressed	0.01476	not_expressed	0.02142	not_expressed	0.04194	not_expressed	0	not_expressed	0.07906	not_expressed	0.01969	not_expressed
GTEX-12WSD-2326-SM-59HKQ	GTEX-12WSD	Female	XX	Stomach	64	not_expressed	same	28.16	expressed	0.3355	not_expressed	0.01337	not_expressed	0.04204	not_expressed	0.076	not_expressed	0.03163	not_expressed	0.06512	not_expressed	0.0446	not_expressed
GTEX-12WSD-2626-SM-5EGJE	GTEX-12WSD	Female	XX	Colon - Sigmoid	64	not_expressed	same	75.09	expressed	0.9058	not_expressed	0.01995	not_expressed	0.04826	not_expressed	0.2268	not_expressed	0.0649	not_expressed	0.1069	not_expressed	0.03993	not_expressed
GTEX-12WSD-2726-SM-59HLR	GTEX-12WSD	Female	XX	Ovary	64	not_expressed	same	157.8	expressed	0.6779	not_expressed	0.03913	not_expressed	0	not_expressed	0.09268	not_expressed	0.05786	not_expressed	0.04765	not_expressed	0.03916	not_expressed
GTEX-12WSD-2826-SM-59HKT	GTEX-12WSD	Female	XX	Uterus	64	not_expressed	same	210.9	expressed	0.6294	not_expressed	0.03902	not_expressed	0.03304	not_expressed	0.1479	not_expressed	0.01154	not_expressed	0.19	not_expressed	0.1562	not_expressed
GTEX-12WSD-2926-SM-5LZUH	GTEX-12WSD	Female	XX	Vagina	64	not_expressed	same	131.9	expressed	0.2694	not_expressed	0	not_expressed	0	not_expressed	0.07767	not_expressed	0.01212	not_expressed	0.05989	not_expressed	0.02735	not_expressed
GTEX-12WSD-3026-SM-5LZU7	GTEX-12WSD	Female	XX	Brain - Cerebellum	64	not_expressed	same	84.04	expressed	0.2502	not_expressed	0	not_expressed	0.03618	not_expressed	0.06376	not_expressed	0	not_expressed	0.02914	not_expressed	0.01996	not_expressed
GTEX-12WSD-3126-SM-5HL7P	GTEX-12WSD	Female	XX	Brain - Cortex	64	not_expressed	same	18.05	expressed	0.2161	not_expressed	0.01292	not_expressed	0.03125	not_expressed	0.06119	not_expressed	0.00764	not_expressed	0.0692	not_expressed	0	not_expressed
GTEX-12WSD-3226-SM-5HL9G	GTEX-12WSD	Female	XX	Pituitary	64	not_expressed	same	120.1	expressed	0.5826	not_expressed	0.01875	not_expressed	0.009074	not_expressed	0.1422	not_expressed	0.01109	not_expressed	0.1918	not_expressed	0.07508	not_expressed
GTEX-12WSG-0005-SM-5NQA2	GTEX-12WSG	Female	X0/XaXa	Whole Blood	55	not_expressed	same	1.898	intermediate	0.157	not_expressed	0	not_expressed	0.01156	not_expressed	0.07358	not_expressed	0.01413	not_expressed	0.04655	not_expressed	0.01594	not_expressed
GTEX-12WSG-0008-SM-5TDC4	GTEX-12WSG	Female	XX	Cells - Cultured fibroblasts	55	intermediate	mixed	70.59	expressed	3.425	intermediate	0.04432	not_expressed	0.1394	not_expressed	0.5599	not_expressed	0.1704	not_expressed	0.5397	not_expressed	0.1479	not_expressed
GTEX-12WSG-0226-SM-5EGIF	GTEX-12WSG	Female	XX	Thyroid	55	not_expressed	same	115.4	expressed	0.5929	not_expressed	0.02067	not_expressed	0.01	not_expressed	0.06856	not_expressed	0.01223	not_expressed	0.01007	not_expressed	0.05518	not_expressed
GTEX-12WSG-0426-SM-5FQSE	GTEX-12WSG	Female	XX	Adipose - Visceral (Omentum)	55	not_expressed	same	36.53	expressed	0.4652	not_expressed	0.01693	not_expressed	0.02047	not_expressed	0.1604	not_expressed	0	not_expressed	0.03298	not_expressed	0.04518	not_expressed
GTEX-12WSG-0526-SM-5FQTH	GTEX-12WSG	Female	XX	Heart - Left Ventricle	55	not_expressed	same	13.12	expressed	0.4125	not_expressed	0.005393	not_expressed	0.01044	not_expressed	0.1073	not_expressed	0.00319	not_expressed	0.01051	not_expressed	0.0144	not_expressed
GTEX-12WSG-0626-SM-5FQTQ	GTEX-12WSG	Female	XX	Liver	55	not_expressed	same	14.46	expressed	0.217	not_expressed	0	not_expressed	0.01883	not_expressed	0.09833	not_expressed	0.01918	not_expressed	0.1011	not_expressed	0.05193	not_expressed
GTEX-12WSG-0726-SM-5EGIG	GTEX-12WSG	Female	XX	Adrenal Gland	55	not_expressed	same	29.89	expressed	0.2723	not_expressed	0	not_expressed	0	not_expressed	0.01542	not_expressed	0.01926	not_expressed	0.07135	not_expressed	0.01086	not_expressed
GTEX-12WSG-0826-SM-5EQ5A	GTEX-12WSG	Female	XX	Kidney - Cortex	55	not_expressed	same	22.51	expressed	0.5424	not_expressed	0.01418	not_expressed	0.02745	not_expressed	0.08736	not_expressed	0.01678	not_expressed	0.08982	not_expressed	0	not_expressed
GTEX-12WSG-0926-SM-5EGIH	GTEX-12WSG	Female	XX	Spleen	55	not_expressed	same	28.8	expressed	0.5645	not_expressed	0.03937	not_expressed	0.0381	not_expressed	0.1865	not_expressed	0.01164	not_expressed	0.3164	not_expressed	0.09195	not_expressed
GTEX-12WSG-1026-SM-5EGII	GTEX-12WSG	Female	X0/XaXa	Pancreas	55	not_expressed	same	5.541	intermediate	0.3255	not_expressed	0.01009	not_expressed	0.0122	not_expressed	0.06692	not_expressed	0.002984	not_expressed	0.0344	not_expressed	0.02693	not_expressed
GTEX-12WSG-1226-SM-5EQ4C	GTEX-12WSG	Female	XX	Heart - Atrial Appendage	55	not_expressed	same	29.24	expressed	0.4769	not_expressed	0.006047	not_expressed	0.03511	not_expressed	0.1031	not_expressed	0.01431	not_expressed	0.08248	not_expressed	0.03228	not_expressed
GTEX-12WSG-1426-SM-5FQUK	GTEX-12WSG	Female	XX	Ovary	55	not_expressed	same	145.7	expressed	0.4974	not_expressed	0.04956	not_expressed	0.03836	not_expressed	0.1597	not_expressed	0.01173	not_expressed	0.1352	not_expressed	0.05291	not_expressed
GTEX-12WSG-2026-SM-5FQUU	GTEX-12WSG	Female	X0/XaXa	Stomach	55	not_expressed	same	9.024	intermediate	0.4414	not_expressed	0	not_expressed	0.04703	not_expressed	0.1105	not_expressed	0	not_expressed	0.08523	not_expressed	0.02595	not_expressed
GTEX-12WSG-2126-SM-5EGJ7	GTEX-12WSG	Female	XX	Uterus	55	not_expressed	same	174.6	expressed	0.6998	not_expressed	0	not_expressed	0.03435	not_expressed	0.1345	not_expressed	0.03149	not_expressed	0.1297	not_expressed	0.03553	not_expressed
GTEX-12WSG-2426-SM-5EQLZ	GTEX-12WSG	Female	XX	Colon - Sigmoid	55	not_expressed	same	57.41	expressed	0.4358	not_expressed	0.01586	not_expressed	0	not_expressed	0.1352	not_expressed	0.03752	not_expressed	0.06952	not_expressed	0.04232	not_expressed
GTEX-12WSG-2726-SM-5EQ5M	GTEX-12WSG	Female	XX	Nerve - Tibial	55	not_expressed	same	149.8	expressed	0.8707	not_expressed	0	not_expressed	0.06079	not_expressed	0.08333	not_expressed	0.04459	not_expressed	0.1713	not_expressed	0.1509	not_expressed
GTEX-12WSG-2826-SM-E9J4H	GTEX-12WSG	Female	XX	Skin - Sun Exposed (Lower leg)	55	not_expressed	same	48.87	expressed	0.196	not_expressed	0.0164	not_expressed	0	not_expressed	0.0544	not_expressed	0.009704	not_expressed	0.02397	not_expressed	0.02189	not_expressed
GTEX-12WSG-5004-SM-7EPG9	GTEX-12WSG	Female	X0/XaXa	Lung	55	not_expressed	same	4.743	intermediate	0.2051	not_expressed	0	not_expressed	0.006388	not_expressed	0.06255	not_expressed	0	not_expressed	0.05145	not_expressed	0.01762	not_expressed
GTEX-12WSG-5007-SM-7DUGZ	GTEX-12WSG	Female	XX	Esophagus - Mucosa	55	not_expressed	same	13.81	expressed	0.1962	not_expressed	0.005863	not_expressed	0.01702	not_expressed	0.03333	not_expressed	0.01387	not_expressed	0.03427	not_expressed	0	not_expressed
GTEX-12WSG-5016-SM-7SB84	GTEX-12WSG	Female	X0/XaXa	Muscle - Skeletal	55	not_expressed	same	2.961	intermediate	0.05905	not_expressed	0	not_expressed	0.005978	not_expressed	0.005853	not_expressed	0.007308	not_expressed	0.03009	not_expressed	0	not_expressed
GTEX-12WSJ-0002-SM-5TDBV	GTEX-12WSJ	Female	XX	Cells - EBV-transformed lymphocytes	43	intermediate	mixed	48.27	expressed	1.011	intermediate	0.07693	not_expressed	0.2196	not_expressed	0.4082	not_expressed	0.04096	not_expressed	0.2998	not_expressed	0.1848	not_expressed
GTEX-12WSJ-0005-SM-5LU8S	GTEX-12WSJ	Female	X0/XaXa	Whole Blood	43	not_expressed	same	7.227	intermediate	0.2698	not_expressed	0	not_expressed	0.03186	not_expressed	0.09806	not_expressed	0.01113	not_expressed	0.09165	not_expressed	0.02511	not_expressed
GTEX-12WSJ-0008-SM-664ML	GTEX-12WSJ	Female	XX	Cells - Cultured fibroblasts	43	not_expressed	same	91.22	expressed	0.1671	not_expressed	0	not_expressed	0.006766	not_expressed	0.03312	not_expressed	0	not_expressed	0.01362	not_expressed	0.03732	not_expressed
GTEX-12WSJ-0126-SM-5GCOM	GTEX-12WSJ	Female	XX	Adrenal Gland	43	not_expressed	same	46.49	expressed	0.1472	not_expressed	0.02737	not_expressed	0.02648	not_expressed	0.09076	not_expressed	0.008095	not_expressed	0.1133	not_expressed	0.01826	not_expressed
GTEX-12WSJ-0226-SM-5GCP7	GTEX-12WSJ	Female	XX	Lung	43	not_expressed	same	47.78	expressed	0.1103	not_expressed	0	not_expressed	0.0134	not_expressed	0.1574	not_expressed	0.01092	not_expressed	0.08993	not_expressed	0.07392	not_expressed
GTEX-12WSJ-0326-SM-5GCMT	GTEX-12WSJ	Female	XX	Thyroid	43	not_expressed	same	102.7	expressed	0.3207	not_expressed	0.02684	not_expressed	0.02164	not_expressed	0.09324	not_expressed	0.005292	not_expressed	0.1481	not_expressed	0.05969	not_expressed
GTEX-12WSJ-0526-SM-5GCOZ	GTEX-12WSJ	Female	XX	Spleen	43	not_expressed	same	10.08	expressed	0.3905	not_expressed	0.01815	not_expressed	0.03513	not_expressed	0.0344	not_expressed	0	not_expressed	0.03537	not_expressed	0.07268	not_expressed
GTEX-12WSJ-0726-SM-5GCN6	GTEX-12WSJ	Female	XX	Esophagus - Muscularis	43	not_expressed	same	47.31	expressed	0.6111	not_expressed	0.01827	not_expressed	0.01768	not_expressed	0.1385	not_expressed	0.02161	not_expressed	0.1246	not_expressed	0.1219	not_expressed
GTEX-12WSJ-0826-SM-5PNWV	GTEX-12WSJ	Female	X0/XaXa	Esophagus - Gastroesophageal Junction	43	not_expressed	same	5.076	intermediate	0.1178	not_expressed	0	not_expressed	0.004769	not_expressed	0.01868	not_expressed	0.01166	not_expressed	0.0192	not_expressed	0.04604	not_expressed
GTEX-12WSJ-0926-SM-5P9JD	GTEX-12WSJ	Female	XX	Stomach	43	not_expressed	same	39.84	expressed	0.1007	not_expressed	0	not_expressed	0.005823	not_expressed	0.04562	not_expressed	0	not_expressed	0.03517	not_expressed	0.01606	not_expressed
GTEX-12WSJ-1126-SM-5LZVJ	GTEX-12WSJ	Female	XX	Skin - Not Sun Exposed (Suprapubic)	43	not_expressed	same	20.43	expressed	0.162	not_expressed	0	not_expressed	0	not_expressed	0.04817	not_expressed	0.01002	not_expressed	0.03301	not_expressed	0.02261	not_expressed
GTEX-12WSJ-1226-SM-5LU91	GTEX-12WSJ	Female	XX	Ovary	43	not_expressed	same	140.2	expressed	0.7083	not_expressed	0.03952	not_expressed	0.03824	not_expressed	0.1872	not_expressed	0.01169	not_expressed	0.2021	not_expressed	0.02637	not_expressed
GTEX-12WSJ-1326-SM-5GCOB	GTEX-12WSJ	Female	XX	Vagina	43	not_expressed	same	93.74	expressed	0.3685	not_expressed	0.05139	not_expressed	0.02487	not_expressed	0.0974	not_expressed	0	not_expressed	0.1502	not_expressed	0.01715	not_expressed
GTEX-12WSJ-1426-SM-5GCON	GTEX-12WSJ	Female	XX	Colon - Sigmoid	43	not_expressed	same	61.68	expressed	0.417	not_expressed	0.02053	not_expressed	0.0149	not_expressed	0.009725	not_expressed	0	not_expressed	0.06999	not_expressed	0	not_expressed
GTEX-12WSJ-1526-SM-5GCNI	GTEX-12WSJ	Female	XX	Colon - Transverse	43	not_expressed	same	57.09	expressed	0.5277	not_expressed	0.07643	not_expressed	0.06164	not_expressed	0.04828	not_expressed	0.06029	not_expressed	0.1655	not_expressed	0.068	not_expressed
GTEX-12WSJ-1726-SM-5LZVV	GTEX-12WSJ	Female	XX	Muscle - Skeletal	43	not_expressed	same	23.28	expressed	0.1119	not_expressed	0.01338	not_expressed	0.006473	not_expressed	0.03803	not_expressed	0	not_expressed	0.03258	not_expressed	0.01785	not_expressed
GTEX-12WSJ-1826-SM-5GCNY	GTEX-12WSJ	Female	XX	Skin - Sun Exposed (Lower leg)	43	not_expressed	same	40.11	expressed	0.4513	not_expressed	0.01717	not_expressed	0.04568	not_expressed	0.1057	not_expressed	0	not_expressed	0.05853	not_expressed	0	not_expressed
GTEX-12WSK-0006-SM-5NQA1	GTEX-12WSK	Female	X0/XaXa	Whole Blood	41	not_expressed	same	0.799	not_expressed	0.2604	not_expressed	0.005734	not_expressed	0.0111	not_expressed	0.07064	not_expressed	0	not_expressed	0.02235	not_expressed	0	not_expressed
GTEX-12WSK-0008-SM-5YY9R	GTEX-12WSK	Female	XX	Cells - Cultured fibroblasts	41	not_expressed	same	95.74	expressed	0.1483	not_expressed	0	not_expressed	0.04003	not_expressed	0	not_expressed	0	not_expressed	0.01343	not_expressed	0	not_expressed
GTEX-12WSK-0126-SM-5GCO7	GTEX-12WSK	Female	XX	Spleen	41	not_expressed	same	21.89	expressed	0.1646	not_expressed	0	not_expressed	0.008329	not_expressed	0.02175	not_expressed	0.01358	not_expressed	0.04472	not_expressed	0	not_expressed
GTEX-12WSK-0226-SM-5BC62	GTEX-12WSK	Female	XX	Pancreas	41	intermediate	mixed	27.22	expressed	1.048	intermediate	0.02404	not_expressed	0.1134	not_expressed	0.3758	not_expressed	0.04266	not_expressed	0.1815	not_expressed	0.08019	not_expressed
GTEX-12WSK-0326-SM-5GCOJ	GTEX-12WSK	Female	XX	Adrenal Gland	41	not_expressed	same	35.24	expressed	0.3366	not_expressed	0	not_expressed	0.01185	not_expressed	0.06963	not_expressed	0.01087	not_expressed	0.04176	not_expressed	0	not_expressed
GTEX-12WSK-0426-SM-5GCNS	GTEX-12WSK	Female	XX	Artery - Aorta	41	intermediate	mixed	83.23	expressed	1.063	intermediate	0.04683	not_expressed	0.03966	not_expressed	0.1553	not_expressed	0.0277	not_expressed	0.2852	not_expressed	0.125	not_expressed
GTEX-12WSK-0526-SM-5CVNA	GTEX-12WSK	Female	XX	Heart - Atrial Appendage	41	not_expressed	same	23.89	expressed	0.1581	not_expressed	0	not_expressed	0.01372	not_expressed	0.06718	not_expressed	0.02516	not_expressed	0.03223	not_expressed	0.02523	not_expressed
GTEX-12WSK-0626-SM-5LZUJ	GTEX-12WSK	Female	XX	Heart - Left Ventricle	41	not_expressed	same	21.7	expressed	0.194	not_expressed	0.01015	not_expressed	0	not_expressed	0.03845	not_expressed	0.006001	not_expressed	0.05436	not_expressed	0.01354	not_expressed
GTEX-12WSK-0726-SM-5LZUV	GTEX-12WSK	Female	XX	Artery - Coronary	41	not_expressed	same	40.5	expressed	0.4821	not_expressed	0.02522	not_expressed	0.03254	not_expressed	0.06372	not_expressed	0.01989	not_expressed	0.0737	not_expressed	0	not_expressed
GTEX-12WSK-0826-SM-5CVNP	GTEX-12WSK	Female	XX	Lung	41	not_expressed	same	67.65	expressed	0.6342	not_expressed	0.009478	not_expressed	0.01376	not_expressed	0.06286	not_expressed	0.01121	not_expressed	0.09233	not_expressed	0.0253	not_expressed
GTEX-12WSK-0926-SM-5CVNQ	GTEX-12WSK	Female	XX	Thyroid	41	not_expressed	same	162.5	expressed	0.4827	not_expressed	0	not_expressed	0.02549	not_expressed	0.1248	not_expressed	0.005195	not_expressed	0.1112	not_expressed	0.0586	not_expressed
GTEX-12WSK-1026-SM-5CVNR	GTEX-12WSK	Female	XX	Adipose - Visceral (Omentum)	41	not_expressed	same	38.63	expressed	0.4577	not_expressed	0.02736	not_expressed	0.03309	not_expressed	0.09722	not_expressed	0.008092	not_expressed	0.09995	not_expressed	0.02738	not_expressed
GTEX-12WSK-1126-SM-5LZV8	GTEX-12WSK	Female	XX	Esophagus - Mucosa	41	not_expressed	same	44.39	expressed	0.3217	not_expressed	0	not_expressed	0.007661	not_expressed	0.05251	not_expressed	0.009367	not_expressed	0.09255	not_expressed	0	not_expressed
GTEX-12WSK-1326-SM-5CVNM	GTEX-12WSK	Female	XX	Esophagus - Gastroesophageal Junction	41	not_expressed	same	84.4	expressed	0.5025	not_expressed	0.01682	not_expressed	0.02035	not_expressed	0.06375	not_expressed	0.004975	not_expressed	0.03277	not_expressed	0	not_expressed
GTEX-12WSK-1426-SM-5CVNN	GTEX-12WSK	Female	XX	Stomach	41	not_expressed	same	34.71	expressed	0.3131	not_expressed	0.01379	not_expressed	0.01334	not_expressed	0.1176	not_expressed	0.01224	not_expressed	0.1276	not_expressed	0.0276	not_expressed
GTEX-12WSK-1526-SM-5CVNO	GTEX-12WSK	Female	XX	Small Intestine - Terminal Ileum	41	not_expressed	same	64.19	expressed	0.4404	not_expressed	0	not_expressed	0.0123	not_expressed	0.08429	not_expressed	0	not_expressed	0.07428	not_expressed	0.03392	not_expressed
GTEX-12WSK-1926-SM-5LZVK	GTEX-12WSK	Female	XX	Ovary	41	not_expressed	same	244.2	expressed	0.3852	not_expressed	0	not_expressed	0.0104	not_expressed	0.05091	not_expressed	0	not_expressed	0.06281	not_expressed	0.0717	not_expressed
GTEX-12WSK-2026-SM-5CVNB	GTEX-12WSK	Female	XX	Uterus	41	not_expressed	same	49.1	expressed	0.4852	not_expressed	0	not_expressed	0.01572	not_expressed	0.09235	not_expressed	0.03843	not_expressed	0.1662	not_expressed	0	not_expressed
GTEX-12WSK-2126-SM-5CVNC	GTEX-12WSK	Female	XX	Skin - Not Sun Exposed (Suprapubic)	41	not_expressed	same	27.98	expressed	0.5779	not_expressed	0.01466	not_expressed	0.007091	not_expressed	0.1389	not_expressed	0.008669	not_expressed	0.07852	not_expressed	0.009779	not_expressed
GTEX-12WSK-2226-SM-5GCO5	GTEX-12WSK	Female	XX	Breast - Mammary Tissue	41	not_expressed	same	40.62	expressed	0.2638	not_expressed	0	not_expressed	0.0356	not_expressed	0.1395	not_expressed	0.01632	not_expressed	0.1165	not_expressed	0.02455	not_expressed
GTEX-12WSK-2326-SM-5GCOH	GTEX-12WSK	Female	XX	Skin - Sun Exposed (Lower leg)	41	not_expressed	same	55.5	expressed	0.6647	not_expressed	0.01113	not_expressed	0.0323	not_expressed	0.1476	not_expressed	0	not_expressed	0.1192	not_expressed	0	not_expressed
GTEX-12WSK-2626-SM-5GCOT	GTEX-12WSK	Female	XX	Nerve - Tibial	41	not_expressed	same	108	expressed	0.5808	not_expressed	0.01944	not_expressed	0.01881	not_expressed	0.1934	not_expressed	0	not_expressed	0.08523	not_expressed	0.02595	not_expressed
GTEX-12WSK-2726-SM-5CVND	GTEX-12WSK	Female	XX	Artery - Tibial	41	not_expressed	same	45.52	expressed	0.7343	not_expressed	0	not_expressed	0.03717	not_expressed	0.04159	not_expressed	0	not_expressed	0.1069	not_expressed	0.07323	not_expressed
GTEX-12ZZX-0005-SM-5O9A9	GTEX-12ZZX	Female	X0/XaXa	Whole Blood	49	not_expressed	same	2.108	intermediate	0.3204	not_expressed	0.007057	not_expressed	0.01024	not_expressed	0.1003	not_expressed	0.01252	not_expressed	0.06875	not_expressed	0.03767	not_expressed
GTEX-12ZZX-0008-SM-5YY9N	GTEX-12ZZX	Female	XX	Cells - Cultured fibroblasts	49	not_expressed	same	115.7	expressed	0.2271	not_expressed	0	not_expressed	0	not_expressed	0.03859	not_expressed	0.008031	not_expressed	0.01323	not_expressed	0	not_expressed
GTEX-12ZZX-0011-R10b-SM-5DUWK	GTEX-12ZZX	Female	XX	Brain - Frontal Cortex (BA9)	49	not_expressed	same	25.05	expressed	0.3243	not_expressed	0	not_expressed	0.01931	not_expressed	0.0832	not_expressed	0.01417	not_expressed	0.06221	not_expressed	0.0213	not_expressed
GTEX-12ZZX-0011-R11a-SM-5DUVJ	GTEX-12ZZX	Female	XX	Brain - Cerebellar Hemisphere	49	not_expressed	same	80.11	expressed	0.4576	not_expressed	0.02253	not_expressed	0	not_expressed	0.1067	not_expressed	0	not_expressed	0.1536	not_expressed	0	not_expressed
GTEX-12ZZX-0011-R1a-SM-5EQ6B	GTEX-12ZZX	Female	X0/XaXa	Brain - Hippocampus	49	not_expressed	same	9.658	intermediate	0.3114	not_expressed	0	not_expressed	0.02101	not_expressed	0.09406	not_expressed	0.00367	not_expressed	0.06044	not_expressed	0.03312	not_expressed
GTEX-12ZZX-0011-R2a-SM-5EGLG	GTEX-12ZZX	Female	X0/XaXa	Brain - Substantia nigra	49	not_expressed	same	3.522	intermediate	0.4418	not_expressed	0.0255	not_expressed	0.01234	not_expressed	0.0604	not_expressed	0.007541	not_expressed	0.04968	not_expressed	0.01701	not_expressed
GTEX-12ZZX-0011-R3b-SM-5EGLH	GTEX-12ZZX	Female	XX	Brain - Anterior cingulate cortex (BA24)	49	not_expressed	same	11.03	expressed	0.1116	not_expressed	0.01167	not_expressed	0.02259	not_expressed	0.04978	not_expressed	0	not_expressed	0.04549	not_expressed	0	not_expressed
GTEX-12ZZX-0011-R5a-SM-5HL89	GTEX-12ZZX	Female	X0/XaXa	Brain - Caudate (basal ganglia)	49	not_expressed	same	3.673	intermediate	0.206	not_expressed	0.009072	not_expressed	0.01317	not_expressed	0.05587	not_expressed	0.02683	not_expressed	0.02209	not_expressed	0.006053	not_expressed
GTEX-12ZZX-0011-R6a-SM-5HL8L	GTEX-12ZZX	Female	X0/XaXa	Brain - Nucleus accumbens (basal ganglia)	49	not_expressed	same	6.845	intermediate	0.3725	not_expressed	0	not_expressed	0.02623	not_expressed	0.07064	not_expressed	0.03608	not_expressed	0.05282	not_expressed	0.03618	not_expressed
GTEX-12ZZX-0011-R7b-SM-5DUVV	GTEX-12ZZX	Female	X0/XaXa	Brain - Putamen (basal ganglia)	49	not_expressed	same	7.754	intermediate	0.2971	not_expressed	0	not_expressed	0.01718	not_expressed	0.02244	not_expressed	0	not_expressed	0.0346	not_expressed	0.0316	not_expressed
GTEX-12ZZX-0011-R8a-SM-5DUW8	GTEX-12ZZX	Female	XX	Brain - Hypothalamus	49	not_expressed	same	18.45	expressed	0.3873	not_expressed	0	not_expressed	0	not_expressed	0.02925	not_expressed	0.0137	not_expressed	0.04511	not_expressed	0.0412	not_expressed
GTEX-12ZZX-0126-SM-5EGK9	GTEX-12ZZX	Female	XX	Skin - Sun Exposed (Lower leg)	49	not_expressed	same	44.27	expressed	0.5259	not_expressed	0	not_expressed	0.04436	not_expressed	0.2606	not_expressed	0.01627	not_expressed	0.1429	not_expressed	0	not_expressed
GTEX-12ZZX-0226-SM-5DUXU	GTEX-12ZZX	Female	XX	Adipose - Subcutaneous	49	not_expressed	same	60.91	expressed	0.6651	not_expressed	0.01855	not_expressed	0.04488	not_expressed	0.07032	not_expressed	0.03841	not_expressed	0.09037	not_expressed	0.04952	not_expressed
GTEX-12ZZX-0326-SM-5DUVH	GTEX-12ZZX	Female	XX	Muscle - Skeletal	49	not_expressed	same	26.93	expressed	0.2699	not_expressed	0	not_expressed	0.04007	not_expressed	0.05707	not_expressed	0.01781	not_expressed	0.09534	not_expressed	0.02009	not_expressed
GTEX-12ZZX-0426-SM-5DUVT	GTEX-12ZZX	Female	XX	Nerve - Tibial	49	not_expressed	same	130.2	expressed	0.6472	not_expressed	0	not_expressed	0.01787	not_expressed	0.105	not_expressed	0.02185	not_expressed	0.1319	not_expressed	0	not_expressed
GTEX-12ZZX-0526-SM-5DUW6	GTEX-12ZZX	Female	XX	Artery - Tibial	49	not_expressed	same	81.61	expressed	0.2837	not_expressed	0	not_expressed	0.02611	not_expressed	0.09204	not_expressed	0.01277	not_expressed	0.1157	not_expressed	0	not_expressed
GTEX-12ZZX-0626-SM-5EQ46	GTEX-12ZZX	Female	XX	Artery - Coronary	49	not_expressed	same	96.39	expressed	0.6289	not_expressed	0.02024	not_expressed	0.01959	not_expressed	0.1822	not_expressed	0	not_expressed	0.1183	not_expressed	0.08105	not_expressed
GTEX-12ZZX-0726-SM-5EGKA	GTEX-12ZZX	Female	XX	Heart - Atrial Appendage	49	not_expressed	same	55.6	expressed	0.5196	not_expressed	0.01359	not_expressed	0.02958	not_expressed	0.1287	not_expressed	0.02411	not_expressed	0.1125	not_expressed	0.01813	not_expressed
GTEX-12ZZX-1026-SM-5LZUW	GTEX-12ZZX	Female	XX	Artery - Aorta	49	not_expressed	same	88.63	expressed	0.6047	not_expressed	0	not_expressed	0.03673	not_expressed	0.04795	not_expressed	0.01497	not_expressed	0.1356	not_expressed	0	not_expressed
GTEX-12ZZX-1126-SM-5EGKB	GTEX-12ZZX	Female	XX	Breast - Mammary Tissue	49	not_expressed	same	220.7	expressed	0.2572	not_expressed	0	not_expressed	0.01893	not_expressed	0.08343	not_expressed	0	not_expressed	0.09531	not_expressed	0.02611	not_expressed
GTEX-12ZZX-1226-SM-5EGHS	GTEX-12ZZX	Female	XX	Thyroid	49	not_expressed	same	100.2	expressed	0.9273	not_expressed	0	not_expressed	0.01482	not_expressed	0.0387	not_expressed	0.02416	not_expressed	0.1094	not_expressed	0.05451	not_expressed
GTEX-12ZZX-1326-SM-5DUWI	GTEX-12ZZX	Female	XX	Esophagus - Mucosa	49	not_expressed	same	77.54	expressed	0.3	not_expressed	0	not_expressed	0.01735	not_expressed	0.1104	not_expressed	0	not_expressed	0.131	not_expressed	0	not_expressed
GTEX-12ZZX-1726-SM-5BC63	GTEX-12ZZX	Female	XX	Adipose - Visceral (Omentum)	49	not_expressed	same	53.58	expressed	0.7176	not_expressed	0.04619	not_expressed	0.03353	not_expressed	0.1641	not_expressed	0.006831	not_expressed	0.1125	not_expressed	0.03082	not_expressed
GTEX-12ZZX-1926-SM-5EGKC	GTEX-12ZZX	Female	XX	Vagina	49	not_expressed	same	103.3	expressed	0.3093	not_expressed	0.01991	not_expressed	0.0289	not_expressed	0.04716	not_expressed	0.01766	not_expressed	0.1067	not_expressed	0.01328	not_expressed
GTEX-12ZZX-2026-SM-5LZV9	GTEX-12ZZX	Female	XX	Ovary	49	intermediate	mixed	137.5	expressed	1.172	intermediate	0.07627	not_expressed	0.116	not_expressed	0.2891	not_expressed	0.03867	not_expressed	0.2123	not_expressed	0.1163	not_expressed
GTEX-12ZZX-2126-SM-5LZVL	GTEX-12ZZX	Female	XX	Uterus	49	not_expressed	same	65.77	expressed	0.1173	not_expressed	0	not_expressed	0.005937	not_expressed	0.09302	not_expressed	0.007259	not_expressed	0.07173	not_expressed	0.01638	not_expressed
GTEX-12ZZX-2426-SM-5GCOE	GTEX-12ZZX	Female	XX	Skin - Not Sun Exposed (Suprapubic)	49	not_expressed	same	52.89	expressed	0.2501	not_expressed	0.02093	not_expressed	0	not_expressed	0	not_expressed	0.01238	not_expressed	0.1223	not_expressed	0	not_expressed
GTEX-12ZZX-2726-SM-5N9FT	GTEX-12ZZX	Female	XX	Colon - Sigmoid	49	not_expressed	same	29.59	expressed	0.2379	not_expressed	0	not_expressed	0.009633	not_expressed	0.05188	not_expressed	0.008833	not_expressed	0.06788	not_expressed	0.006642	not_expressed
GTEX-12ZZX-2826-SM-5BC6K	GTEX-12ZZX	Female	XX	Brain - Cerebellum	49	not_expressed	same	181.8	expressed	0.6809	not_expressed	0.03052	not_expressed	0.04923	not_expressed	0.2025	not_expressed	0.02408	not_expressed	0.03965	not_expressed	0.02716	not_expressed
GTEX-12ZZX-2926-SM-5GCOQ	GTEX-12ZZX	Female	XX	Brain - Cortex	49	not_expressed	same	37.74	expressed	0.5036	not_expressed	0	not_expressed	0	not_expressed	0.03839	not_expressed	0.01918	not_expressed	0.07105	not_expressed	0.03245	not_expressed
GTEX-12ZZX-3026-SM-5GCP3	GTEX-12ZZX	Female	XX	Pituitary	49	not_expressed	same	136.4	expressed	0.3276	not_expressed	0.02109	not_expressed	0.0102	not_expressed	0.05995	not_expressed	0	not_expressed	0.1027	not_expressed	0.02815	not_expressed
GTEX-13113-0006-SM-5NQ7X	GTEX-13113	Female	X0/XaXa	Whole Blood	61	not_expressed	same	0.5502	not_expressed	0.2377	not_expressed	0	not_expressed	0.006416	not_expressed	0.08796	not_expressed	0	not_expressed	0.0646	not_expressed	0.0354	not_expressed
GTEX-13113-0008-SM-5YY9T	GTEX-13113	Female	XX	Cells - Cultured fibroblasts	61	not_expressed	same	108	expressed	0.1945	not_expressed	0	not_expressed	0.01181	not_expressed	0.03855	not_expressed	0.009627	not_expressed	0.007927	not_expressed	0.04344	not_expressed
GTEX-13113-0126-SM-5LZVX	GTEX-13113	Female	XX	Thyroid	61	not_expressed	same	219.8	expressed	0.3326	not_expressed	0.02319	not_expressed	0.02245	not_expressed	0.08791	not_expressed	0.01372	not_expressed	0.0113	not_expressed	0	not_expressed
GTEX-13113-0526-SM-5GCN2	GTEX-13113	Female	XX	Artery - Aorta	61	not_expressed	same	54.43	expressed	0.2157	not_expressed	0.009027	not_expressed	0.04368	not_expressed	0.008553	not_expressed	0.0267	not_expressed	0.06156	not_expressed	0	not_expressed
GTEX-13113-0626-SM-5GCP2	GTEX-13113	Female	XX	Esophagus - Gastroesophageal Junction	61	not_expressed	same	39.55	expressed	0.4515	not_expressed	0	not_expressed	0.03047	not_expressed	0.1094	not_expressed	0	not_expressed	0.1125	not_expressed	0	not_expressed
GTEX-13113-0726-SM-5LZUF	GTEX-13113	Female	XX	Stomach	61	not_expressed	same	34.26	expressed	0.2757	not_expressed	0.0425	not_expressed	0.0235	not_expressed	0.05753	not_expressed	0.007183	not_expressed	0.06506	not_expressed	0.01621	not_expressed
GTEX-13113-1126-SM-5LZU9	GTEX-13113	Female	XX	Adipose - Visceral (Omentum)	61	not_expressed	same	22.32	expressed	0.2584	not_expressed	0	not_expressed	0.006539	not_expressed	0.01281	not_expressed	0.007995	not_expressed	0.02633	not_expressed	0.01804	not_expressed
GTEX-13113-1226-SM-5EGHT	GTEX-13113	Female	XX	Small Intestine - Terminal Ileum	61	not_expressed	same	82.08	expressed	0.4228	not_expressed	0.06923	not_expressed	0.01117	not_expressed	0.05831	not_expressed	0.009101	not_expressed	0.07494	not_expressed	0.04106	not_expressed
GTEX-13113-1326-SM-5GCOI	GTEX-13113	Female	XX	Liver	61	not_expressed	same	14.43	expressed	0.1963	not_expressed	0	not_expressed	0.006625	not_expressed	0.1038	not_expressed	0.0243	not_expressed	0.04668	not_expressed	0.03654	not_expressed
GTEX-13113-1426-SM-5EGHU	GTEX-13113	Female	XX	Colon - Sigmoid	61	not_expressed	same	78.6	expressed	0.4873	not_expressed	0.03262	not_expressed	0.07893	not_expressed	0.1855	not_expressed	0.0386	not_expressed	0.0874	not_expressed	0.09796	not_expressed
GTEX-13113-1526-SM-5EGHV	GTEX-13113	Female	XX	Minor Salivary Gland	61	not_expressed	same	98.23	expressed	0.6184	not_expressed	0.02156	not_expressed	0.0313	not_expressed	0.2554	not_expressed	0.01276	not_expressed	0.1366	not_expressed	0	not_expressed
GTEX-13113-1626-SM-5EQ4I	GTEX-13113	Female	XX	Skin - Not Sun Exposed (Suprapubic)	61	not_expressed	same	67.6	expressed	0.45	not_expressed	0	not_expressed	0.0564	not_expressed	0.08496	not_expressed	0.05835	not_expressed	0.05241	not_expressed	0	not_expressed
GTEX-13113-1826-SM-5LZW4	GTEX-13113	Female	XX	Adipose - Subcutaneous	61	not_expressed	same	42.23	expressed	0.2675	not_expressed	0	not_expressed	0.01806	not_expressed	0.01768	not_expressed	0.005519	not_expressed	0.03635	not_expressed	0.0249	not_expressed
GTEX-13113-2026-SM-5LZU3	GTEX-13113	Female	XX	Nerve - Tibial	61	not_expressed	same	122.5	expressed	0.3215	not_expressed	0	not_expressed	0.004649	not_expressed	0.08194	not_expressed	0.02274	not_expressed	0.1311	not_expressed	0.02565	not_expressed
GTEX-13113-2126-SM-5EQ4U	GTEX-13113	Female	XX	Artery - Tibial	61	not_expressed	same	87.68	expressed	0.4768	not_expressed	0.07042	not_expressed	0.04543	not_expressed	0.2669	not_expressed	0.02083	not_expressed	0.1143	not_expressed	0.1566	not_expressed
GTEX-13113-5004-SM-79ONL	GTEX-13113	Female	X0/XaXa	Lung	61	not_expressed	same	9.867	intermediate	0.1303	not_expressed	0	not_expressed	0.007536	not_expressed	0.02583	not_expressed	0.004607	not_expressed	0.01517	not_expressed	0.04157	not_expressed
GTEX-13113-5010-SM-7RHFP	GTEX-13113	Female	XX	Esophagus - Muscularis	61	not_expressed	same	10.61	expressed	0.08963	not_expressed	0	not_expressed	0.006048	not_expressed	0.02369	not_expressed	0.007395	not_expressed	0.03653	not_expressed	0.01668	not_expressed
GTEX-13113-5013-SM-7SB7G	GTEX-13113	Female	XX	Breast - Mammary Tissue	61	not_expressed	same	20.89	expressed	0.2183	not_expressed	0	not_expressed	0.01579	not_expressed	0.02473	not_expressed	0	not_expressed	0.03179	not_expressed	0	not_expressed
GTEX-13113-5016-SM-7EPIP	GTEX-13113	Female	X0/XaXa	Skin - Sun Exposed (Lower leg)	61	not_expressed	same	4.87	intermediate	0.1127	not_expressed	0	not_expressed	0.02663	not_expressed	0.0596	not_expressed	0.02791	not_expressed	0.05361	not_expressed	0	not_expressed
GTEX-13113-5019-SM-7EPH2	GTEX-13113	Female	XX	Muscle - Skeletal	61	not_expressed	same	21.28	expressed	0.5708	not_expressed	0.044	not_expressed	0.03041	not_expressed	0.2144	not_expressed	0.01487	not_expressed	0.1531	not_expressed	0	not_expressed
GTEX-1313W-0006-SM-5O9B1	GTEX-1313W	Female	X0/XaXa	Whole Blood	54	not_expressed	same	1.668	intermediate	0.5202	not_expressed	0	not_expressed	0	not_expressed	0.1111	not_expressed	0.009905	not_expressed	0.05709	not_expressed	0.02234	not_expressed
GTEX-1313W-0008-SM-5YYAP	GTEX-1313W	Female	XX	Cells - Cultured fibroblasts	54	not_expressed	same	68.31	expressed	0.1788	not_expressed	0	not_expressed	0	not_expressed	0.04727	not_expressed	0	not_expressed	0.03645	not_expressed	0	not_expressed
GTEX-1313W-0011-R10b-SM-5DUXA	GTEX-1313W	Female	XX	Brain - Frontal Cortex (BA9)	54	not_expressed	same	13.25	expressed	0.5764	not_expressed	0.0067	not_expressed	0.04214	not_expressed	0.1016	not_expressed	0	not_expressed	0.1762	not_expressed	0	not_expressed
GTEX-1313W-0011-R11a-SM-5DUXN	GTEX-1313W	Female	XX	Brain - Cerebellar Hemisphere	54	not_expressed	same	24.11	expressed	0.435	not_expressed	0.02141	not_expressed	0	not_expressed	0.1319	not_expressed	0	not_expressed	0.08344	not_expressed	0	not_expressed
GTEX-1313W-0011-R1b-SM-5EQ4A	GTEX-1313W	Female	X0/XaXa	Brain - Hippocampus	54	not_expressed	same	8.466	intermediate	0.2816	not_expressed	0.005611	not_expressed	0.01629	not_expressed	0.0957	not_expressed	0.01328	not_expressed	0.04373	not_expressed	0.05991	not_expressed
GTEX-1313W-0011-R2a-SM-5EGLF	GTEX-1313W	Female	X0/XaXa	Brain - Substantia nigra	54	not_expressed	same	7.463	intermediate	0.2331	not_expressed	0	not_expressed	0.01573	not_expressed	0.08217	not_expressed	0.006412	not_expressed	0.0264	not_expressed	0.01447	not_expressed
GTEX-1313W-0011-R3a-SM-5EGLI	GTEX-1313W	Female	X0/XaXa	Brain - Anterior cingulate cortex (BA24)	54	not_expressed	same	7.715	intermediate	0.2391	not_expressed	0.01112	not_expressed	0.005378	not_expressed	0.0474	not_expressed	0	not_expressed	0.01624	not_expressed	0.01484	not_expressed
GTEX-1313W-0011-R4b-SM-5KLZV	GTEX-1313W	Female	X0/XaXa	Brain - Amygdala	54	not_expressed	same	5.477	intermediate	0.1805	not_expressed	0	not_expressed	0.01218	not_expressed	0.07634	not_expressed	0.005957	not_expressed	0.03924	not_expressed	0.01344	not_expressed
GTEX-1313W-0011-R5b-SM-5L3EP	GTEX-1313W	Female	XX	Brain - Caudate (basal ganglia)	54	not_expressed	same	12.59	expressed	0.2887	not_expressed	0.01342	not_expressed	0.01299	not_expressed	0.02544	not_expressed	0	not_expressed	0.01961	not_expressed	0.02687	not_expressed
GTEX-1313W-0011-R6a-SM-5K7XO	GTEX-1313W	Female	XX	Brain - Nucleus accumbens (basal ganglia)	54	not_expressed	same	17.67	expressed	0.408	not_expressed	0	not_expressed	0.02873	not_expressed	0.08439	not_expressed	0.01756	not_expressed	0.09399	not_expressed	0	not_expressed
GTEX-1313W-0011-R7b-SM-5DUWL	GTEX-1313W	Female	X0/XaXa	Brain - Putamen (basal ganglia)	54	not_expressed	same	7.64	intermediate	0.2228	not_expressed	0	not_expressed	0.006445	not_expressed	0.06942	not_expressed	0.01182	not_expressed	0.03244	not_expressed	0	not_expressed
GTEX-1313W-0011-R8a-SM-5DUVM	GTEX-1313W	Female	X0/XaXa	Brain - Hypothalamus	54	not_expressed	same	6.884	intermediate	0.3166	not_expressed	0.006623	not_expressed	0.01282	not_expressed	0.06276	not_expressed	0.007836	not_expressed	0.09679	not_expressed	0.01768	not_expressed
GTEX-1313W-0126-SM-5LZUN	GTEX-1313W	Female	XX	Skin - Sun Exposed (Lower leg)	54	not_expressed	same	30.41	expressed	0.4763	not_expressed	0.02277	not_expressed	0.01102	not_expressed	0.02698	not_expressed	0.006736	not_expressed	0.1165	not_expressed	0	not_expressed
GTEX-1313W-0226-SM-5LZV7	GTEX-1313W	Female	XX	Adipose - Subcutaneous	54	not_expressed	same	48.82	expressed	0.3764	not_expressed	0	not_expressed	0.008468	not_expressed	0.05804	not_expressed	0.01035	not_expressed	0.05967	not_expressed	0	not_expressed
GTEX-1313W-0326-SM-5LZU5	GTEX-1313W	Female	XX	Nerve - Tibial	54	not_expressed	same	119.8	expressed	0.1357	not_expressed	0	not_expressed	0.007849	not_expressed	0.1076	not_expressed	0.01919	not_expressed	0.03161	not_expressed	0	not_expressed
GTEX-1313W-0526-SM-5P9FZ	GTEX-1313W	Female	XX	Muscle - Skeletal	54	not_expressed	same	25.51	expressed	0.1165	not_expressed	0.0195	not_expressed	0.004718	not_expressed	0.04158	not_expressed	0.01154	not_expressed	0.05225	not_expressed	0.05206	not_expressed
GTEX-1313W-0626-SM-5EQ4H	GTEX-1313W	Female	XX	Skin - Not Sun Exposed (Suprapubic)	54	not_expressed	same	27.63	expressed	0.3718	not_expressed	0.02222	not_expressed	0.02867	not_expressed	0.1053	not_expressed	0.02191	not_expressed	0.1155	not_expressed	0.03954	not_expressed
GTEX-1313W-0726-SM-5EGK1	GTEX-1313W	Female	XX	Thyroid	54	not_expressed	same	109.5	expressed	0.451	not_expressed	0	not_expressed	0.0376	not_expressed	0.0526	not_expressed	0.01313	not_expressed	0.04326	not_expressed	0.04445	not_expressed
GTEX-1313W-0826-SM-5EQ4T	GTEX-1313W	Female	XX	Breast - Mammary Tissue	54	not_expressed	same	75.77	expressed	0.5568	not_expressed	0.008629	not_expressed	0.0334	not_expressed	0.1063	not_expressed	0.03063	not_expressed	0.1261	not_expressed	0.1152	not_expressed
GTEX-1313W-0926-SM-5EQ56	GTEX-1313W	Female	XX	Lung	54	not_expressed	same	48.07	expressed	0.4956	not_expressed	0	not_expressed	0.0602	not_expressed	0.1572	not_expressed	0.01227	not_expressed	0.1111	not_expressed	0.04151	not_expressed
GTEX-1313W-1026-SM-5EQ5I	GTEX-1313W	Female	XX	Artery - Aorta	54	not_expressed	same	114.7	expressed	0.2375	not_expressed	0.02484	not_expressed	0.04808	not_expressed	0.09415	not_expressed	0.02939	not_expressed	0.0847	not_expressed	0.03315	not_expressed
GTEX-1313W-1126-SM-5EQ5U	GTEX-1313W	Female	XX	Heart - Atrial Appendage	54	not_expressed	same	39.81	expressed	0.2566	not_expressed	0	not_expressed	0.00866	not_expressed	0.06218	not_expressed	0.02118	not_expressed	0.03487	not_expressed	0.04777	not_expressed
GTEX-1313W-1426-SM-5KLZU	GTEX-1313W	Female	XX	Heart - Left Ventricle	54	not_expressed	same	11.43	expressed	0.2469	not_expressed	0.004396	not_expressed	0.008507	not_expressed	0.05206	not_expressed	0.005201	not_expressed	0.06209	not_expressed	0.01173	not_expressed
GTEX-1313W-1626-SM-5J1OE	GTEX-1313W	Female	XX	Adipose - Visceral (Omentum)	54	not_expressed	same	45.7	expressed	0.386	not_expressed	0.02019	not_expressed	0.0293	not_expressed	0.06376	not_expressed	0.01592	not_expressed	0.06556	not_expressed	0	not_expressed
GTEX-1313W-2726-SM-5P9IX	GTEX-1313W	Female	XX	Ovary	54	not_expressed	same	120.5	expressed	0.1934	not_expressed	0.00899	not_expressed	0.0174	not_expressed	0.01704	not_expressed	0.01064	not_expressed	0.01752	not_expressed	0	not_expressed
GTEX-1313W-2826-SM-5P9G1	GTEX-1313W	Female	XX	Uterus	54	not_expressed	same	97.87	expressed	0.1705	not_expressed	0.0428	not_expressed	0	not_expressed	0	not_expressed	0	not_expressed	0.08339	not_expressed	0	not_expressed
GTEX-1313W-3026-SM-5LZUZ	GTEX-1313W	Female	XX	Brain - Cerebellum	54	not_expressed	same	115	expressed	0.4367	not_expressed	0	not_expressed	0.0208	not_expressed	0.1222	not_expressed	0.01272	not_expressed	0	not_expressed	0	not_expressed
GTEX-1313W-3126-SM-5LZUI	GTEX-1313W	Female	XX	Brain - Cortex	54	not_expressed	same	30.55	expressed	0.1039	not_expressed	0	not_expressed	0.02455	not_expressed	0.0206	not_expressed	0.004288	not_expressed	0.007062	not_expressed	0.01935	not_expressed
GTEX-1313W-3226-SM-5LZUU	GTEX-1313W	Female	XX	Pituitary	54	not_expressed	same	116.4	expressed	0.4242	not_expressed	0	not_expressed	0.01636	not_expressed	0.04805	not_expressed	0	not_expressed	0.09881	not_expressed	0.04512	not_expressed
GTEX-131XG-0006-SM-5O9CE	GTEX-131XG	Female	X0/XaXa	Whole Blood	55	not_expressed	same	1.352	intermediate	0.1141	not_expressed	0	not_expressed	0.01387	not_expressed	0.02715	not_expressed	0.005651	not_expressed	0.02792	not_expressed	0.01275	not_expressed
GTEX-131XG-0008-SM-5YY9O	GTEX-131XG	Female	XX	Cells - Cultured fibroblasts	55	not_expressed	same	96.99	expressed	0.1808	not_expressed	0	not_expressed	0.006656	not_expressed	0.01955	not_expressed	0	not_expressed	0.0134	not_expressed	0.01836	not_expressed
GTEX-131XG-0126-SM-5K7UJ	GTEX-131XG	Female	XX	Adipose - Visceral (Omentum)	55	not_expressed	same	20.57	expressed	0.2362	not_expressed	0.01853	not_expressed	0.002989	not_expressed	0.1171	not_expressed	0.003654	not_expressed	0.1023	not_expressed	0.01649	not_expressed
GTEX-131XG-0226-SM-5IFG1	GTEX-131XG	Female	XX	Thyroid	55	not_expressed	same	135.6	expressed	0.1356	not_expressed	0	not_expressed	0.01373	not_expressed	0.03585	not_expressed	0	not_expressed	0.05529	not_expressed	0.03787	not_expressed
GTEX-131XG-0326-SM-5L3DX	GTEX-131XG	Female	XX	Skin - Not Sun Exposed (Suprapubic)	55	not_expressed	same	25.82	expressed	0.4056	not_expressed	0	not_expressed	0.02613	not_expressed	0.08772	not_expressed	0	not_expressed	0.1052	not_expressed	0.02059	not_expressed
GTEX-131XG-0426-SM-5IFGD	GTEX-131XG	Female	XX	Spleen	55	not_expressed	same	18.74	expressed	0.1575	not_expressed	0	not_expressed	0.01993	not_expressed	0.09368	not_expressed	0.01949	not_expressed	0.07223	not_expressed	0.02199	not_expressed
GTEX-131XG-0526-SM-5DUWF	GTEX-131XG	Female	XX	Heart - Atrial Appendage	55	not_expressed	same	20.05	expressed	0.1607	not_expressed	0	not_expressed	0.03614	not_expressed	0.1274	not_expressed	0	not_expressed	0.08733	not_expressed	0	not_expressed
GTEX-131XG-0626-SM-5GCMP	GTEX-131XG	Female	XX	Heart - Left Ventricle	55	not_expressed	same	13.03	expressed	0.2395	not_expressed	0	not_expressed	0.02771	not_expressed	0.0814	not_expressed	0	not_expressed	0.06277	not_expressed	0.009554	not_expressed
GTEX-131XG-0826-SM-5LZVS	GTEX-131XG	Female	XX	Artery - Coronary	55	not_expressed	same	32.09	expressed	0.2524	not_expressed	0	not_expressed	0.02787	not_expressed	0.03639	not_expressed	0	not_expressed	0.01871	not_expressed	0	not_expressed
GTEX-131XG-0926-SM-5LZW5	GTEX-131XG	Female	XX	Esophagus - Muscularis	55	not_expressed	same	33.44	expressed	0.3835	not_expressed	0.01783	not_expressed	0.02588	not_expressed	0.1352	not_expressed	0.01582	not_expressed	0	not_expressed	0	not_expressed
GTEX-131XG-1026-SM-5GCMX	GTEX-131XG	Female	XX	Esophagus - Mucosa	55	not_expressed	same	44.5	expressed	0.3155	not_expressed	0	not_expressed	0.01597	not_expressed	0.09382	not_expressed	0.03905	not_expressed	0.08842	not_expressed	0.02202	not_expressed
GTEX-131XG-1126-SM-5DUWR	GTEX-131XG	Female	XX	Esophagus - Gastroesophageal Junction	55	not_expressed	same	37.51	expressed	0.3206	not_expressed	0	not_expressed	0.03245	not_expressed	0	not_expressed	0.02834	not_expressed	0.06534	not_expressed	0	not_expressed
GTEX-131XG-1226-SM-5EGH9	GTEX-131XG	Female	XX	Stomach	55	not_expressed	same	19.58	expressed	0.6691	not_expressed	0.02154	not_expressed	0.06252	not_expressed	0.06122	not_expressed	0.03822	not_expressed	0.1678	not_expressed	0	not_expressed
GTEX-131XG-1326-SM-5DUX4	GTEX-131XG	Female	XX	Adrenal Gland	55	not_expressed	same	38.47	expressed	0.2716	not_expressed	0	not_expressed	0.00846	not_expressed	0.07455	not_expressed	0.02069	not_expressed	0.09368	not_expressed	0.09334	not_expressed
GTEX-131XG-1426-SM-5GCMO	GTEX-131XG	Female	XX	Pancreas	55	not_expressed	same	14.34	expressed	0.2034	not_expressed	0	not_expressed	0.006503	not_expressed	0.07216	not_expressed	0.007951	not_expressed	0.07856	not_expressed	0.01196	not_expressed
GTEX-131XG-1526-SM-5GCNQ	GTEX-131XG	Female	XX	Colon - Sigmoid	55	not_expressed	same	48.93	expressed	0.2065	not_expressed	0.04321	not_expressed	0.01568	not_expressed	0.174	not_expressed	0	not_expressed	0.1368	not_expressed	0	not_expressed
GTEX-131XG-1726-SM-5LZUR	GTEX-131XG	Female	XX	Small Intestine - Terminal Ileum	55	not_expressed	same	49.42	expressed	0.2914	not_expressed	0.02152	not_expressed	0.04512	not_expressed	0.1631	not_expressed	0	not_expressed	0.06987	not_expressed	0.02872	not_expressed
GTEX-131XG-1826-SM-5LZV4	GTEX-131XG	Female	XX	Colon - Transverse	55	not_expressed	same	29.72	expressed	0.1897	not_expressed	0.00635	not_expressed	0.0169	not_expressed	0.04513	not_expressed	0.003756	not_expressed	0.03712	not_expressed	0	not_expressed
GTEX-131XG-1926-SM-5LZVG	GTEX-131XG	Female	XX	Ovary	55	not_expressed	same	93.47	expressed	0.2098	not_expressed	0	not_expressed	0	not_expressed	0.06238	not_expressed	0	not_expressed	0.05344	not_expressed	0	not_expressed
GTEX-131XG-2026-SM-5GCN5	GTEX-131XG	Female	XX	Uterus	55	not_expressed	same	178.7	expressed	0.388	not_expressed	0.0191	not_expressed	0.02773	not_expressed	0.09955	not_expressed	0	not_expressed	0.07444	not_expressed	0.02549	not_expressed
GTEX-131XG-2126-SM-5DUXG	GTEX-131XG	Female	XX	Vagina	55	not_expressed	same	66.9	expressed	0.5036	not_expressed	0	not_expressed	0.03884	not_expressed	0.08557	not_expressed	0.03562	not_expressed	0.06843	not_expressed	0	not_expressed
GTEX-131XG-2226-SM-5DUXS	GTEX-131XG	Female	XX	Artery - Tibial	55	not_expressed	same	24.12	expressed	0.4467	not_expressed	0	not_expressed	0.04737	not_expressed	0.06747	not_expressed	0.02106	not_expressed	0.1214	not_expressed	0	not_expressed
GTEX-131XG-2326-SM-5HL8F	GTEX-131XG	Female	XX	Muscle - Skeletal	55	not_expressed	same	10.61	expressed	0.2866	not_expressed	0	not_expressed	0.02321	not_expressed	0.05113	not_expressed	0.01419	not_expressed	0.08761	not_expressed	0.016	not_expressed
GTEX-131XG-2526-SM-5HL7F	GTEX-131XG	Female	XX	Nerve - Tibial	55	not_expressed	same	65.24	expressed	0.4084	not_expressed	0	not_expressed	0	not_expressed	0.08996	not_expressed	0.01123	not_expressed	0.1665	not_expressed	0	not_expressed
GTEX-131XG-2626-SM-5KM17	GTEX-131XG	Female	XX	Skin - Sun Exposed (Lower leg)	55	not_expressed	same	18.06	expressed	0.3096	not_expressed	0.01851	not_expressed	0.03135	not_expressed	0.1403	not_expressed	0	not_expressed	0.08114	not_expressed	0.0494	not_expressed
GTEX-131XW-0006-SM-5O9AO	GTEX-131XW	Female	X0/XaXa	Whole Blood	51	not_expressed	same	2.095	intermediate	0.3883	not_expressed	0	not_expressed	0.01572	not_expressed	0.03079	not_expressed	0	not_expressed	0.03957	not_expressed	0.02168	not_expressed
GTEX-131XW-0008-SM-664MJ	GTEX-131XW	Female	XX	Cells - Cultured fibroblasts	51	not_expressed	same	66.94	expressed	0.297	not_expressed	0.02924	not_expressed	0.007074	not_expressed	0.1177	not_expressed	0	not_expressed	0.04273	not_expressed	0	not_expressed
GTEX-131XW-0011-R10a-SM-5DUVA	GTEX-131XW	Female	X0/XaXa	Brain - Frontal Cortex (BA9)	51	not_expressed	same	1.213	intermediate	0.3084	not_expressed	0.009559	not_expressed	0	not_expressed	0.0634	not_expressed	0.01414	not_expressed	0.02794	not_expressed	0	not_expressed
GTEX-131XW-0011-R11a-SM-5DUV9	GTEX-131XW	Female	X0/XaXa	Brain - Cerebellar Hemisphere	51	not_expressed	same	3.693	intermediate	0.2445	not_expressed	0.01137	not_expressed	0.005501	not_expressed	0.02693	not_expressed	0.006726	not_expressed	0.06646	not_expressed	0	not_expressed
GTEX-131XW-0011-R6b-SM-5K7XY	GTEX-131XW	Female	X0/XaXa	Brain - Nucleus accumbens (basal ganglia)	51	not_expressed	same	1.777	intermediate	0.2187	not_expressed	0.01615	not_expressed	0.01042	not_expressed	0.0612	not_expressed	0	not_expressed	0.0367	not_expressed	0.01437	not_expressed
GTEX-131XW-0011-R8a-SM-5DUWY	GTEX-131XW	Female	X0/XaXa	Brain - Hypothalamus	51	not_expressed	same	1.647	intermediate	0.2295	not_expressed	0	not_expressed	0.004646	not_expressed	0.06369	not_expressed	0.0142	not_expressed	0.07951	not_expressed	0.02563	not_expressed
GTEX-131XW-0011-R9a-SM-5N9EO	GTEX-131XW	Female	XX	Brain - Spinal cord (cervical c-1)	51	not_expressed	same	12.69	expressed	0.2056	not_expressed	0.01147	not_expressed	0.01387	not_expressed	0.125	not_expressed	0.006785	not_expressed	0.03911	not_expressed	0.03061	not_expressed
GTEX-131XW-0126-SM-5LZWD	GTEX-131XW	Female	XX	Nerve - Tibial	51	not_expressed	same	65.94	expressed	0.1513	not_expressed	0.00487	not_expressed	0	not_expressed	0.01384	not_expressed	0	not_expressed	0.04744	not_expressed	0	not_expressed
GTEX-131XW-0226-SM-5IJCA	GTEX-131XW	Female	XX	Artery - Tibial	51	not_expressed	same	51.84	expressed	0.3003	not_expressed	0.02513	not_expressed	0.02026	not_expressed	0.1429	not_expressed	0.01487	not_expressed	0.155	not_expressed	0.05589	not_expressed
GTEX-131XW-0326-SM-5KM1J	GTEX-131XW	Female	XX	Muscle - Skeletal	51	not_expressed	same	32.64	expressed	0.2029	not_expressed	0.006063	not_expressed	0.01467	not_expressed	0.04596	not_expressed	0	not_expressed	0.03544	not_expressed	0.01618	not_expressed
GTEX-131XW-0426-SM-5LZWP	GTEX-131XW	Female	XX	Skin - Sun Exposed (Lower leg)	51	not_expressed	same	57.92	expressed	0.5391	not_expressed	0.01805	not_expressed	0.03056	not_expressed	0.1282	not_expressed	0.02135	not_expressed	0.1494	not_expressed	0.03612	not_expressed
GTEX-131XW-0526-SM-5PNXZ	GTEX-131XW	Female	XX	Adipose - Subcutaneous	51	not_expressed	same	66.84	expressed	0.1614	not_expressed	0.01228	not_expressed	0	not_expressed	0.01164	not_expressed	0	not_expressed	0.01196	not_expressed	0	not_expressed
GTEX-131XW-0626-SM-5PNVD	GTEX-131XW	Female	XX	Skin - Not Sun Exposed (Suprapubic)	51	not_expressed	same	42.35	expressed	0.4558	not_expressed	0	not_expressed	0.04614	not_expressed	0.1807	not_expressed	0.01254	not_expressed	0.09291	not_expressed	0	not_expressed
GTEX-131XW-0726-SM-5EGK3	GTEX-131XW	Female	XX	Breast - Mammary Tissue	51	not_expressed	same	137.9	expressed	0.474	not_expressed	0.01072	not_expressed	0.05187	not_expressed	0.2286	not_expressed	0.01903	not_expressed	0.1044	not_expressed	0.04292	not_expressed
GTEX-131XW-1126-SM-5EGK4	GTEX-131XW	Female	XX	Lung	51	not_expressed	same	63.61	expressed	0.6488	not_expressed	0.01939	not_expressed	0.04222	not_expressed	0.2021	not_expressed	0.03441	not_expressed	0.08501	not_expressed	0.01294	not_expressed
GTEX-131XW-2226-SM-5PNY1	GTEX-131XW	Female	XX	Artery - Aorta	51	not_expressed	same	22.5	expressed	0.113	not_expressed	0.03153	not_expressed	0.003814	not_expressed	0.05975	not_expressed	0	not_expressed	0	not_expressed	0	not_expressed
GTEX-131XW-3126-SM-5LZUC	GTEX-131XW	Female	XX	Brain - Cortex	51	not_expressed	same	10.76	expressed	0.1748	not_expressed	0	not_expressed	0.005055	not_expressed	0.0693	not_expressed	0.009271	not_expressed	0.112	not_expressed	0.01394	not_expressed
GTEX-131XW-3226-SM-5LZUO	GTEX-131XW	Female	XX	Pituitary	51	not_expressed	same	26.75	expressed	0.2116	not_expressed	0	not_expressed	0.03061	not_expressed	0.01199	not_expressed	0.02245	not_expressed	0.1048	not_expressed	0.01688	not_expressed
GTEX-131YS-0005-SM-5NQAS	GTEX-131YS	Female	X0/XaXa	Whole Blood	67	not_expressed	same	1.856	intermediate	0.3872	not_expressed	0	not_expressed	0.02138	not_expressed	0.01396	not_expressed	0	not_expressed	0.02152	not_expressed	0.03931	not_expressed
GTEX-131YS-0008-SM-5YY9Z	GTEX-131YS	Female	XX	Cells - Cultured fibroblasts	67	not_expressed	same	82.28	expressed	0.2592	not_expressed	0.01355	not_expressed	0.006558	not_expressed	0.03211	not_expressed	0.03207	not_expressed	0.03961	not_expressed	0	not_expressed
GTEX-131YS-0011-R10b-SM-5EQ5N	GTEX-131YS	Female	XX	Brain - Frontal Cortex (BA9)	67	not_expressed	same	18.23	expressed	0.4966	not_expressed	0.01433	not_expressed	0.006934	not_expressed	0.1697	not_expressed	0.004239	not_expressed	0.08377	not_expressed	0.03825	not_expressed
GTEX-131YS-0011-R11b-SM-5EGLM	GTEX-131YS	Female	XX	Brain - Cerebellar Hemisphere	67	not_expressed	same	139.6	expressed	0.6125	not_expressed	0.02229	not_expressed	0.05931	not_expressed	0.1901	not_expressed	0	not_expressed	0.152	not_expressed	0.05948	not_expressed
GTEX-131YS-0011-R1a-SM-5DUXC	GTEX-131YS	Female	X0/XaXa	Brain - Hippocampus	67	not_expressed	same	7.105	intermediate	0.1356	not_expressed	0	not_expressed	0.004991	not_expressed	0.04398	not_expressed	0.0122	not_expressed	0.03517	not_expressed	0.01377	not_expressed
GTEX-131YS-0011-R3b-SM-5DUXB	GTEX-131YS	Female	X0/XaXa	Brain - Anterior cingulate cortex (BA24)	67	not_expressed	same	6.746	intermediate	0.4648	not_expressed	0.03112	not_expressed	0.04517	not_expressed	0.1622	not_expressed	0.02761	not_expressed	0.2046	not_expressed	0.05191	not_expressed
GTEX-131YS-0011-R4a-SM-5DUVL	GTEX-131YS	Female	X0/XaXa	Brain - Amygdala	67	not_expressed	same	9.537	intermediate	0.6457	not_expressed	0.01544	not_expressed	0.03362	not_expressed	0.1317	not_expressed	0	not_expressed	0.1278	not_expressed	0	not_expressed
GTEX-131YS-0011-R5b-SM-5K7YB	GTEX-131YS	Female	XX	Brain - Caudate (basal ganglia)	67	not_expressed	same	27.56	expressed	0.6258	not_expressed	0.0187	not_expressed	0.0362	not_expressed	0.1506	not_expressed	0.01106	not_expressed	0.1002	not_expressed	0	not_expressed
GTEX-131YS-0011-R7a-SM-5IJDA	GTEX-131YS	Female	XX	Brain - Putamen (basal ganglia)	67	not_expressed	same	11.33	expressed	0.3309	not_expressed	0.01458	not_expressed	0.007053	not_expressed	0.05525	not_expressed	0.02587	not_expressed	0.0639	not_expressed	0	not_expressed
GTEX-131YS-0011-R9b-SM-5EQLY	GTEX-131YS	Female	XX	Brain - Spinal cord (cervical c-1)	67	not_expressed	same	13.25	expressed	0.6299	not_expressed	0.01506	not_expressed	0.03279	not_expressed	0.09989	not_expressed	0.03118	not_expressed	0.01467	not_expressed	0	not_expressed
GTEX-131YS-0126-SM-5KM1M	GTEX-131YS	Female	XX	Skin - Sun Exposed (Lower leg)	67	not_expressed	same	45.61	expressed	0.2451	not_expressed	0	not_expressed	0.03189	not_expressed	0.111	not_expressed	0	not_expressed	0.04281	not_expressed	0.0391	not_expressed
GTEX-131YS-0226-SM-5IJEH	GTEX-131YS	Female	XX	Adipose - Subcutaneous	67	not_expressed	same	63.9	expressed	0.2457	not_expressed	0.0514	not_expressed	0.03109	not_expressed	0.07306	not_expressed	0.007602	not_expressed	0.09389	not_expressed	0.04287	not_expressed
GTEX-131YS-0326-SM-5PNYW	GTEX-131YS	Female	XX	Nerve - Tibial	67	not_expressed	same	142.1	expressed	0.2862	not_expressed	0	not_expressed	0	not_expressed	0.02431	not_expressed	0	not_expressed	0.04166	not_expressed	0	not_expressed
GTEX-131YS-0426-SM-5EQ4J	GTEX-131YS	Female	XX	Artery - Tibial	67	not_expressed	same	122.3	expressed	0.365	not_expressed	0	not_expressed	0.009236	not_expressed	0.1628	not_expressed	0.03388	not_expressed	0.07439	not_expressed	0.02548	not_expressed
GTEX-131YS-0526-SM-5EGKJ	GTEX-131YS	Female	XX	Muscle - Skeletal	67	not_expressed	same	27.66	expressed	0.1747	not_expressed	0.006092	not_expressed	0.005895	not_expressed	0.06927	not_expressed	0	not_expressed	0.06528	not_expressed	0.01626	not_expressed
GTEX-131YS-0626-SM-5EGKL	GTEX-131YS	Female	XX	Breast - Mammary Tissue	67	not_expressed	same	115	expressed	0.4313	not_expressed	0	not_expressed	0.0393	not_expressed	0.1026	not_expressed	0.04271	not_expressed	0.1143	not_expressed	0	not_expressed
GTEX-131YS-0726-SM-5P9G9	GTEX-131YS	Female	XX	Thyroid	67	not_expressed	same	155.6	expressed	0.1707	not_expressed	0.007141	not_expressed	0.00691	not_expressed	0.0609	not_expressed	0	not_expressed	0.03478	not_expressed	0	not_expressed
GTEX-131YS-0826-SM-5PNYV	GTEX-131YS	Female	XX	Heart - Atrial Appendage	67	not_expressed	same	36.77	expressed	0.09679	not_expressed	0	not_expressed	0.007838	not_expressed	0.02302	not_expressed	0.004791	not_expressed	0.007891	not_expressed	0.005405	not_expressed
GTEX-131YS-0926-SM-5IJB9	GTEX-131YS	Female	XX	Lung	67	not_expressed	same	113.4	expressed	0.5137	not_expressed	0	not_expressed	0.005474	not_expressed	0.1286	not_expressed	0.01338	not_expressed	0.1543	not_expressed	0.06039	not_expressed
GTEX-131YS-1126-SM-5N9FQ	GTEX-131YS	Female	XX	Artery - Aorta	67	not_expressed	same	88.27	expressed	0.2622	not_expressed	0.01463	not_expressed	0.02124	not_expressed	0.1109	not_expressed	0	not_expressed	0.06414	not_expressed	0	not_expressed
GTEX-131YS-1226-SM-5K7VE	GTEX-131YS	Female	XX	Artery - Coronary	67	not_expressed	same	58.77	expressed	0.2492	not_expressed	0.01738	not_expressed	0.008407	not_expressed	0.09878	not_expressed	0.01028	not_expressed	0.01693	not_expressed	0	not_expressed
GTEX-131YS-1426-SM-5IJF7	GTEX-131YS	Female	XX	Esophagus - Mucosa	67	not_expressed	same	32.92	expressed	0.2722	not_expressed	0.02848	not_expressed	0.01378	not_expressed	0.1619	not_expressed	0.02527	not_expressed	0.06935	not_expressed	0.057	not_expressed
GTEX-131YS-1626-SM-5HL6C	GTEX-131YS	Female	XX	Liver	67	not_expressed	same	14.42	expressed	0.2115	not_expressed	0	not_expressed	0.01223	not_expressed	0.07786	not_expressed	0.02244	not_expressed	0.08621	not_expressed	0	not_expressed
GTEX-131YS-1726-SM-5HL7G	GTEX-131YS	Female	XX	Adipose - Visceral (Omentum)	67	not_expressed	same	54.56	expressed	0.4356	not_expressed	0.00729	not_expressed	0.01411	not_expressed	0.04835	not_expressed	0.01294	not_expressed	0.08523	not_expressed	0.009729	not_expressed
GTEX-131YS-2026-SM-5P9J8	GTEX-131YS	Female	XX	Adrenal Gland	67	not_expressed	same	19.98	expressed	0.1198	not_expressed	0	not_expressed	0	not_expressed	0.01899	not_expressed	0.005928	not_expressed	0.01464	not_expressed	0.04012	not_expressed
GTEX-131YS-2226-SM-5P9G8	GTEX-131YS	Female	XX	Ovary	67	not_expressed	same	155.9	expressed	0.08318	not_expressed	0.008701	not_expressed	0.00842	not_expressed	0.1237	not_expressed	0.02059	not_expressed	0.05086	not_expressed	0	not_expressed
GTEX-131YS-2326-SM-5IJFJ	GTEX-131YS	Female	XX	Uterus	67	not_expressed	same	108.6	expressed	0.4539	not_expressed	0.01727	not_expressed	0.04177	not_expressed	0.1309	not_expressed	0	not_expressed	0.1262	not_expressed	0.04609	not_expressed
GTEX-131YS-2426-SM-5J2OD	GTEX-131YS	Female	XX	Vagina	67	not_expressed	same	134.3	expressed	0.5613	not_expressed	0.02819	not_expressed	0.03182	not_expressed	0.08012	not_expressed	0.02223	not_expressed	0.03661	not_expressed	0.05015	not_expressed
GTEX-131YS-2826-SM-5EQ47	GTEX-131YS	Female	XX	Skin - Not Sun Exposed (Suprapubic)	67	not_expressed	same	70.46	expressed	0.6214	not_expressed	0.03852	not_expressed	0.01864	not_expressed	0.1278	not_expressed	0.04558	not_expressed	0.122	not_expressed	0.01285	not_expressed
GTEX-131YS-2926-SM-5EGKI	GTEX-131YS	Female	XX	Colon - Sigmoid	67	not_expressed	same	63.56	expressed	0.4018	not_expressed	0	not_expressed	0.01914	not_expressed	0.07496	not_expressed	0.01755	not_expressed	0.06744	not_expressed	0	not_expressed
GTEX-131YS-3026-SM-5EGHY	GTEX-131YS	Female	XX	Brain - Cerebellum	67	not_expressed	same	102.3	expressed	0.6445	not_expressed	0.009631	not_expressed	0.0466	not_expressed	0.1004	not_expressed	0	not_expressed	0.09383	not_expressed	0.05141	not_expressed
GTEX-131YS-3126-SM-5KLYT	GTEX-131YS	Female	XX	Brain - Cortex	67	not_expressed	same	16.77	expressed	0.1301	not_expressed	0	not_expressed	0.01755	not_expressed	0.01719	not_expressed	0.01431	not_expressed	0.0648	not_expressed	0	not_expressed
GTEX-131YS-3226-SM-5IFGV	GTEX-131YS	Female	XX	Pituitary	67	not_expressed	same	105.4	expressed	0.2682	not_expressed	0	not_expressed	0.03341	not_expressed	0.04907	not_expressed	0.01021	not_expressed	0.1682	not_expressed	0.02304	not_expressed
GTEX-132AR-0006-SM-5NQ7N	GTEX-132AR	Female	XX	Whole Blood	56	not_expressed	same	21.36	expressed	0	not_expressed	0.01784	not_expressed	0	not_expressed	0.05916	not_expressed	0.02638	not_expressed	0.01738	not_expressed	0	not_expressed
GTEX-132AR-0008-SM-62LDH	GTEX-132AR	Female	XX	Cells - Cultured fibroblasts	56	not_expressed	same	103.8	expressed	0.09867	not_expressed	0.006881	not_expressed	0.01665	not_expressed	0.07172	not_expressed	0.01221	not_expressed	0.01341	not_expressed	0.02755	not_expressed
GTEX-132AR-0226-SM-5IJBE	GTEX-132AR	Female	XX	Adipose - Subcutaneous	56	not_expressed	same	57.25	expressed	0.5048	not_expressed	0.01363	not_expressed	0.04286	not_expressed	0.07748	not_expressed	0	not_expressed	0.1195	not_expressed	0.06366	not_expressed
GTEX-132AR-0326-SM-5KM2C	GTEX-132AR	Female	XX	Skin - Not Sun Exposed (Suprapubic)	56	not_expressed	same	52.33	expressed	0.3169	not_expressed	0.01473	not_expressed	0.02139	not_expressed	0.05585	not_expressed	0	not_expressed	0.03589	not_expressed	0.03933	not_expressed
GTEX-132AR-0426-SM-5IFH8	GTEX-132AR	Female	XX	Liver	56	not_expressed	same	52.45	expressed	0.2621	not_expressed	0	not_expressed	0.03033	not_expressed	0.0297	not_expressed	0	not_expressed	0.08396	not_expressed	0	not_expressed
GTEX-132AR-0526-SM-5J2MJ	GTEX-132AR	Female	XX	Adipose - Visceral (Omentum)	56	not_expressed	same	88.09	expressed	0.3472	not_expressed	0	not_expressed	0.03163	not_expressed	0.1514	not_expressed	0.008595	not_expressed	0.1062	not_expressed	0.02908	not_expressed
GTEX-132AR-0726-SM-5EQ6J	GTEX-132AR	Female	XX	Artery - Tibial	56	not_expressed	same	54.18	expressed	0.6083	not_expressed	0	not_expressed	0.009473	not_expressed	0.1206	not_expressed	0.01158	not_expressed	0.09537	not_expressed	0.06532	not_expressed
GTEX-132AR-0826-SM-5EGK6	GTEX-132AR	Female	XX	Breast - Mammary Tissue	56	not_expressed	same	73.26	expressed	0.1475	not_expressed	0	not_expressed	0.007466	not_expressed	0.05848	not_expressed	0.01369	not_expressed	0.06013	not_expressed	0.03089	not_expressed
GTEX-132AR-1026-SM-5PNVL	GTEX-132AR	Female	XX	Muscle - Skeletal	56	not_expressed	same	36.16	expressed	0.1671	not_expressed	0	not_expressed	0.00846	not_expressed	0.01657	not_expressed	0.02586	not_expressed	0.01703	not_expressed	0.01167	not_expressed
GTEX-132AR-1126-SM-5P9GA	GTEX-132AR	Female	XX	Thyroid	56	not_expressed	same	200.7	expressed	0.103	not_expressed	0	not_expressed	0.02779	not_expressed	0.04763	not_expressed	0.008495	not_expressed	0.06995	not_expressed	0.0575	not_expressed
GTEX-132AR-1326-SM-5K7YC	GTEX-132AR	Female	XX	Artery - Coronary	56	not_expressed	same	33.81	expressed	0.3695	not_expressed	0.01472	not_expressed	0.02137	not_expressed	0.1116	not_expressed	0.01742	not_expressed	0.0502	not_expressed	0.05895	not_expressed
GTEX-132AR-1426-SM-5IFF1	GTEX-132AR	Female	XX	Ovary	56	not_expressed	same	240	expressed	0.4393	not_expressed	0	not_expressed	0.01668	not_expressed	0.04354	not_expressed	0.04757	not_expressed	0.06715	not_expressed	0.03066	not_expressed
GTEX-132AR-1526-SM-5KM1L	GTEX-132AR	Female	XX	Uterus	56	not_expressed	same	199.5	expressed	0.2764	not_expressed	0.01927	not_expressed	0	not_expressed	0.07305	not_expressed	0.0114	not_expressed	0.05633	not_expressed	0.02572	not_expressed
GTEX-132AR-1726-SM-5EGHQ	GTEX-132AR	Female	XX	Adrenal Gland	56	not_expressed	same	83.22	expressed	0.274	not_expressed	0.04777	not_expressed	0	not_expressed	0.05432	not_expressed	0.005652	not_expressed	0.09308	not_expressed	0.05101	not_expressed
GTEX-132AR-1826-SM-5EGHR	GTEX-132AR	Female	XX	Pancreas	56	not_expressed	same	47.12	expressed	0.1722	not_expressed	0.02058	not_expressed	0.01743	not_expressed	0.009752	not_expressed	0.006088	not_expressed	0.05514	not_expressed	0.02747	not_expressed
GTEX-132AR-1926-SM-5EGK5	GTEX-132AR	Female	XX	Heart - Atrial Appendage	56	not_expressed	same	46.73	expressed	0.1447	not_expressed	0.01211	not_expressed	0.02344	not_expressed	0.132	not_expressed	0.02149	not_expressed	0.05309	not_expressed	0.01616	not_expressed
GTEX-132AR-2026-SM-5IJG4	GTEX-132AR	Female	XX	Heart - Left Ventricle	56	not_expressed	same	28.73	expressed	0.2123	not_expressed	0.009868	not_expressed	0.01432	not_expressed	0.06078	not_expressed	0.01168	not_expressed	0.05768	not_expressed	0.01975	not_expressed
GTEX-132AR-2126-SM-5K7XG	GTEX-132AR	Female	XX	Artery - Aorta	56	not_expressed	same	87.07	expressed	0.6072	not_expressed	0.0231	not_expressed	0	not_expressed	0.06565	not_expressed	0.02049	not_expressed	0.07875	not_expressed	0.1541	not_expressed
GTEX-132AR-2226-SM-5J2NT	GTEX-132AR	Female	XX	Esophagus - Mucosa	56	not_expressed	same	45.79	expressed	0.1616	not_expressed	0.01229	not_expressed	0.01784	not_expressed	0.05241	not_expressed	0.007271	not_expressed	0.1078	not_expressed	0	not_expressed
GTEX-132AR-2326-SM-5IJDY	GTEX-132AR	Female	XX	Esophagus - Muscularis	56	not_expressed	same	103.3	expressed	0.3217	not_expressed	0.02804	not_expressed	0.04342	not_expressed	0.1169	not_expressed	0.01659	not_expressed	0.1257	not_expressed	0.01497	not_expressed
GTEX-132AR-2426-SM-5IFFD	GTEX-132AR	Female	XX	Stomach	56	not_expressed	same	109.4	expressed	0.65	not_expressed	0	not_expressed	0	not_expressed	0.1991	not_expressed	0.02925	not_expressed	0.1566	not_expressed	0.1815	not_expressed
GTEX-132AR-2526-SM-5PNVM	GTEX-132AR	Female	XX	Esophagus - Gastroesophageal Junction	56	not_expressed	same	108.2	expressed	0.1739	not_expressed	0.04852	not_expressed	0	not_expressed	0.09196	not_expressed	0	not_expressed	0.02364	not_expressed	0	not_expressed
GTEX-132AR-2726-SM-5PNVN	GTEX-132AR	Female	XX	Colon - Transverse	56	not_expressed	same	47.24	expressed	0.1131	not_expressed	0	not_expressed	0.0229	not_expressed	0.07473	not_expressed	0	not_expressed	0	not_expressed	0.02105	not_expressed
GTEX-132AR-2826-SM-5IJFV	GTEX-132AR	Female	XX	Colon - Sigmoid	56	not_expressed	same	84.92	expressed	0.1484	not_expressed	0.006208	not_expressed	0.03604	not_expressed	0.1	not_expressed	0.01469	not_expressed	0.06653	not_expressed	0	not_expressed
GTEX-133LE-0008-SM-62LDD	GTEX-133LE	Female	XX	Cells - Cultured fibroblasts	26	not_expressed	same	78.77	expressed	0.2184	not_expressed	0	not_expressed	0.01105	not_expressed	0.05773	not_expressed	0	not_expressed	0.02968	not_expressed	0.02033	not_expressed
GTEX-133LE-0226-SM-5PNY3	GTEX-133LE	Female	XX	Artery - Aorta	26	not_expressed	same	55.53	expressed	0.6563	not_expressed	0.02817	not_expressed	0.01703	not_expressed	0.06005	not_expressed	0.02916	not_expressed	0.1235	not_expressed	0.01879	not_expressed
GTEX-133LE-0326-SM-5P9G4	GTEX-133LE	Female	XX	Thyroid	26	not_expressed	same	95	expressed	0.117	not_expressed	0	not_expressed	0.02369	not_expressed	0.03374	not_expressed	0.01053	not_expressed	0.01301	not_expressed	0.01188	not_expressed
GTEX-133LE-0526-SM-5N9EJ	GTEX-133LE	Female	XX	Lung	26	not_expressed	same	42.69	expressed	0.2362	not_expressed	0	not_expressed	0.0255	not_expressed	0.03121	not_expressed	0.01169	not_expressed	0.04493	not_expressed	0.01759	not_expressed
GTEX-133LE-0626-SM-5IFFJ	GTEX-133LE	Female	XX	Esophagus - Mucosa	26	not_expressed	same	51.08	expressed	0.424	not_expressed	0.0169	not_expressed	0.04088	not_expressed	0.04803	not_expressed	0.02499	not_expressed	0.107	not_expressed	0.05637	not_expressed
GTEX-133LE-0726-SM-5P9IZ	GTEX-133LE	Female	XX	Esophagus - Muscularis	26	not_expressed	same	36.81	expressed	0.07466	not_expressed	0.006248	not_expressed	0	not_expressed	0.01184	not_expressed	0.007392	not_expressed	0.03043	not_expressed	0	not_expressed
GTEX-133LE-0926-SM-5P9J1	GTEX-133LE	Female	XX	Adipose - Visceral (Omentum)	26	not_expressed	same	39.52	expressed	0.08733	not_expressed	0	not_expressed	0.00884	not_expressed	0	not_expressed	0	not_expressed	0.01187	not_expressed	0	not_expressed
GTEX-133LE-1226-SM-5IFGC	GTEX-133LE	Female	XX	Ovary	26	not_expressed	same	118.6	expressed	0.3248	not_expressed	0.02265	not_expressed	0.01096	not_expressed	0.06439	not_expressed	0.0134	not_expressed	0.04413	not_expressed	0.06046	not_expressed
GTEX-133LE-1326-SM-5IFGO	GTEX-133LE	Female	XX	Stomach	26	not_expressed	same	52.85	expressed	0.158	not_expressed	0	not_expressed	0.003997	not_expressed	0.07828	not_expressed	0	not_expressed	0.1046	not_expressed	0.03308	not_expressed
GTEX-133LE-1426-SM-5IFH1	GTEX-133LE	Female	XX	Small Intestine - Terminal Ileum	26	not_expressed	same	45.35	expressed	0.1841	not_expressed	0	not_expressed	0.008603	not_expressed	0.01123	not_expressed	0.02104	not_expressed	0.03464	not_expressed	0.01582	not_expressed
GTEX-133LE-1526-SM-5IFEN	GTEX-133LE	Female	XX	Colon - Transverse	26	not_expressed	same	43.78	expressed	0.3537	not_expressed	0	not_expressed	0	not_expressed	0.05487	not_expressed	0.003806	not_expressed	0.06895	not_expressed	0	not_expressed
GTEX-133LE-1726-SM-5K7VQ	GTEX-133LE	Female	XX	Breast - Mammary Tissue	26	not_expressed	same	74.83	expressed	0.2478	not_expressed	0.007408	not_expressed	0.01434	not_expressed	0.1123	not_expressed	0.02629	not_expressed	0.05773	not_expressed	0.02966	not_expressed
GTEX-133LE-1826-SM-5J1MV	GTEX-133LE	Female	XX	Skin - Sun Exposed (Lower leg)	26	not_expressed	same	46.36	expressed	0.4999	not_expressed	0	not_expressed	0.02453	not_expressed	0.1201	not_expressed	0.0225	not_expressed	0.06792	not_expressed	0.03384	not_expressed
GTEX-133LE-1926-SM-5N9FV	GTEX-133LE	Female	XX	Adipose - Subcutaneous	26	not_expressed	same	50.73	expressed	0.07161	not_expressed	0	not_expressed	0.005799	not_expressed	0.06246	not_expressed	0	not_expressed	0.02919	not_expressed	0	not_expressed
GTEX-133LE-2026-SM-5K7WM	GTEX-133LE	Female	XX	Muscle - Skeletal	26	not_expressed	same	28.08	expressed	0.3424	not_expressed	0.01433	not_expressed	0.006933	not_expressed	0.1426	not_expressed	0.02119	not_expressed	0.08375	not_expressed	0.03824	not_expressed
GTEX-133LE-2126-SM-5IJBX	GTEX-133LE	Female	XX	Nerve - Tibial	26	intermediate	mixed	134.5	expressed	1.027	intermediate	0	not_expressed	0.0533	not_expressed	0.2609	not_expressed	0.0391	not_expressed	0.161	not_expressed	0.0882	not_expressed
GTEX-133LE-2226-SM-5IFGU	GTEX-133LE	Female	XX	Artery - Tibial	26	not_expressed	same	29.64	expressed	0.303	not_expressed	0.02113	not_expressed	0.02045	not_expressed	0.1101	not_expressed	0	not_expressed	0.1647	not_expressed	0	not_expressed
GTEX-133LE-2326-SM-5K7W3	GTEX-133LE	Female	XX	Skin - Not Sun Exposed (Suprapubic)	26	not_expressed	same	42.85	expressed	0.4474	not_expressed	0.0144	not_expressed	0.02439	not_expressed	0.0887	not_expressed	0.0213	not_expressed	0.04911	not_expressed	0.05766	not_expressed
GTEX-1399S-0006-SM-5NQ7U	GTEX-1399S	Female	X0/XaXa	Whole Blood	33	not_expressed	same	2.841	intermediate	0.6095	not_expressed	0.01646	not_expressed	0.02389	not_expressed	0.2651	not_expressed	0.009734	not_expressed	0.2164	not_expressed	0.04392	not_expressed
GTEX-1399S-0008-SM-62LDF	GTEX-1399S	Female	XX	Cells - Cultured fibroblasts	33	not_expressed	same	74.05	expressed	0.2775	not_expressed	0	not_expressed	0.01983	not_expressed	0.03236	not_expressed	0	not_expressed	0.02661	not_expressed	0.01823	not_expressed
GTEX-1399S-0126-SM-5IJCF	GTEX-1399S	Female	XX	Skin - Not Sun Exposed (Suprapubic)	33	not_expressed	same	15.04	expressed	0.5884	not_expressed	0.02172	not_expressed	0.06307	not_expressed	0.1647	not_expressed	0.02999	not_expressed	0.1975	not_expressed	0.05799	not_expressed
GTEX-1399S-0226-SM-5IFFG	GTEX-1399S	Female	XX	Spleen	33	not_expressed	same	11.38	expressed	0.2709	not_expressed	0	not_expressed	0.01371	not_expressed	0.08726	not_expressed	0.02933	not_expressed	0.1173	not_expressed	0.01891	not_expressed
GTEX-1399S-0326-SM-5IFFS	GTEX-1399S	Female	XX	Pancreas	33	not_expressed	same	22.56	expressed	0.2031	not_expressed	0.005311	not_expressed	0.005139	not_expressed	0.01006	not_expressed	0.01885	not_expressed	0.09831	not_expressed	0.02835	not_expressed
GTEX-1399S-0426-SM-5IFG5	GTEX-1399S	Female	XX	Adrenal Gland	33	not_expressed	same	32.7	expressed	0.2455	not_expressed	0	not_expressed	0.01462	not_expressed	0.06299	not_expressed	0.01072	not_expressed	0.06476	not_expressed	0	not_expressed
GTEX-1399S-0526-SM-5IJG8	GTEX-1399S	Female	XX	Kidney - Cortex	33	not_expressed	same	41.09	expressed	0.1242	not_expressed	0	not_expressed	0.01509	not_expressed	0.03447	not_expressed	0.006149	not_expressed	0.02025	not_expressed	0	not_expressed
GTEX-1399S-0826-SM-5KM23	GTEX-1399S	Female	XX	Heart - Atrial Appendage	33	not_expressed	same	20.5	expressed	0.1734	not_expressed	0	not_expressed	0.008775	not_expressed	0.05728	not_expressed	0.0143	not_expressed	0	not_expressed	0.03227	not_expressed
GTEX-1399S-0926-SM-5PNVQ	GTEX-1399S	Female	XX	Artery - Coronary	33	not_expressed	same	10.75	expressed	0.1036	not_expressed	0	not_expressed	0.008389	not_expressed	0.01643	not_expressed	0.02051	not_expressed	0.03378	not_expressed	0.04628	not_expressed
GTEX-1399S-1026-SM-5KLZ9	GTEX-1399S	Female	XX	Heart - Left Ventricle	33	not_expressed	same	17.94	expressed	0.08981	not_expressed	0.005369	not_expressed	0.01039	not_expressed	0.03561	not_expressed	0	not_expressed	0.02615	not_expressed	0	not_expressed
GTEX-1399S-1326-SM-5P9GH	GTEX-1399S	Female	XX	Esophagus - Mucosa	33	not_expressed	same	27.32	expressed	0.04043	not_expressed	0	not_expressed	0.002046	not_expressed	0.01202	not_expressed	0	not_expressed	0.02472	not_expressed	0	not_expressed
GTEX-1399S-1426-SM-5PNYQ	GTEX-1399S	Female	X0/XaXa	Adipose - Visceral (Omentum)	33	not_expressed	same	7.552	intermediate	0.1683	not_expressed	0.004695	not_expressed	0.004543	not_expressed	0.01779	not_expressed	0	not_expressed	0.03659	not_expressed	0.0188	not_expressed
GTEX-1399S-1526-SM-5P9JC	GTEX-1399S	Female	XX	Esophagus - Gastroesophageal Junction	33	not_expressed	same	16.59	expressed	0.2949	not_expressed	0	not_expressed	0.005971	not_expressed	0.06432	not_expressed	0	not_expressed	0.006012	not_expressed	0.03294	not_expressed
GTEX-1399S-1626-SM-5P9GI	GTEX-1399S	Female	XX	Stomach	33	not_expressed	same	13.03	expressed	0.107	not_expressed	0	not_expressed	0.008661	not_expressed	0	not_expressed	0.005295	not_expressed	0.01744	not_expressed	0.01194	not_expressed
GTEX-1399S-1726-SM-5L3DI	GTEX-1399S	Female	XX	Lung	33	not_expressed	same	69.54	expressed	0.2019	not_expressed	0.008447	not_expressed	0.02044	not_expressed	0.08804	not_expressed	0.009994	not_expressed	0.06583	not_expressed	0.02255	not_expressed
GTEX-1399S-1926-SM-5J2M5	GTEX-1399S	Female	XX	Colon - Transverse	33	not_expressed	same	50.09	expressed	0.1387	not_expressed	0	not_expressed	0.01404	not_expressed	0.04583	not_expressed	0.01145	not_expressed	0.08953	not_expressed	0.01291	not_expressed
GTEX-1399S-2026-SM-5KM4B	GTEX-1399S	Female	XX	Small Intestine - Terminal Ileum	33	not_expressed	same	74.36	expressed	0.09223	not_expressed	0.006432	not_expressed	0.03423	not_expressed	0.04266	not_expressed	0	not_expressed	0.06893	not_expressed	0.02575	not_expressed
GTEX-1399S-2126-SM-5J2MH	GTEX-1399S	Female	XX	Ovary	33	not_expressed	same	109.7	expressed	0.3403	not_expressed	0	not_expressed	0.02176	not_expressed	0.07102	not_expressed	0.008867	not_expressed	0.1168	not_expressed	0.04001	not_expressed
GTEX-1399S-2226-SM-5IFEW	GTEX-1399S	Female	XX	Uterus	33	not_expressed	same	104	expressed	0.3401	not_expressed	0.01581	not_expressed	0.02678	not_expressed	0.06742	not_expressed	0.02806	not_expressed	0.0154	not_expressed	0.0211	not_expressed
GTEX-1399S-2326-SM-5K7YV	GTEX-1399S	Female	XX	Vagina	33	not_expressed	same	75.21	expressed	0.4855	not_expressed	0.02138	not_expressed	0.03104	not_expressed	0.2735	not_expressed	0.01265	not_expressed	0.125	not_expressed	0.1141	not_expressed
GTEX-1399S-2426-SM-5K7U3	GTEX-1399S	Female	XX	Nerve - Tibial	33	not_expressed	same	21.93	expressed	0.2791	not_expressed	0.02748	not_expressed	0.02659	not_expressed	0.1562	not_expressed	0	not_expressed	0.07361	not_expressed	0.01834	not_expressed
GTEX-1399S-2626-SM-5L3DU	GTEX-1399S	Female	XX	Artery - Tibial	33	not_expressed	same	26.49	expressed	0.7052	not_expressed	0.0407	not_expressed	0.03939	not_expressed	0.09642	not_expressed	0.01204	not_expressed	0.1784	not_expressed	0	not_expressed
GTEX-1399S-2726-SM-5KM22	GTEX-1399S	Female	XX	Muscle - Skeletal	33	not_expressed	same	18.3	expressed	0.08184	not_expressed	0	not_expressed	0	not_expressed	0.01298	not_expressed	0.008103	not_expressed	0.04003	not_expressed	0	not_expressed
GTEX-1399U-0005-SM-5NQ8K	GTEX-1399U	Female	X0/XaXa	Whole Blood	50	not_expressed	same	2.228	intermediate	0.1736	not_expressed	0	not_expressed	0.01757	not_expressed	0.04301	not_expressed	0.01074	not_expressed	0.1061	not_expressed	0.02423	not_expressed
GTEX-1399U-0008-SM-5S2VE	GTEX-1399U	Female	XX	Cells - Cultured fibroblasts	50	not_expressed	same	29.28	expressed	0.2815	not_expressed	0	not_expressed	0.02493	not_expressed	0.0558	not_expressed	0	not_expressed	0.01434	not_expressed	0.01965	not_expressed
GTEX-1399U-0226-SM-5P9J2	GTEX-1399U	Female	XX	Adrenal Gland	50	not_expressed	same	31.19	expressed	0.1368	not_expressed	0.009537	not_expressed	0.01384	not_expressed	0.01807	not_expressed	0	not_expressed	0.01858	not_expressed	0	not_expressed
GTEX-1399U-0326-SM-5P9G5	GTEX-1399U	Female	XX	Thyroid	50	not_expressed	same	162.4	expressed	0.2294	not_expressed	0.005647	not_expressed	0.008197	not_expressed	0.03745	not_expressed	0.0167	not_expressed	0.02751	not_expressed	0	not_expressed
GTEX-1399U-0426-SM-5K7UU	GTEX-1399U	Female	XX	Artery - Aorta	50	not_expressed	same	60.01	expressed	0.9923	not_expressed	0	not_expressed	0.04426	not_expressed	0.1667	not_expressed	0.02081	not_expressed	0.1097	not_expressed	0.01878	not_expressed
GTEX-1399U-0526-SM-5K7YM	GTEX-1399U	Female	XX	Heart - Left Ventricle	50	not_expressed	same	24.72	expressed	0.3178	not_expressed	0	not_expressed	0.02047	not_expressed	0.1031	not_expressed	0.02861	not_expressed	0.03533	not_expressed	0.04033	not_expressed
GTEX-1399U-0626-SM-5J1NZ	GTEX-1399U	Female	XX	Artery - Coronary	50	not_expressed	same	28.17	expressed	0.2327	not_expressed	0	not_expressed	0.03534	not_expressed	0.1153	not_expressed	0	not_expressed	0.02372	not_expressed	0.06498	not_expressed
GTEX-1399U-0726-SM-5KM1D	GTEX-1399U	Female	XX	Heart - Atrial Appendage	50	not_expressed	same	24.71	expressed	0.1785	not_expressed	0.005334	not_expressed	0.005162	not_expressed	0.07581	not_expressed	0.02524	not_expressed	0.03638	not_expressed	0.04271	not_expressed
GTEX-1399U-0826-SM-5KM1P	GTEX-1399U	Female	XX	Lung	50	not_expressed	same	52.13	expressed	0.2939	not_expressed	0	not_expressed	0.01552	not_expressed	0.08612	not_expressed	0.01265	not_expressed	0.05209	not_expressed	0.02854	not_expressed
GTEX-1399U-0926-SM-5IFHA	GTEX-1399U	Female	XX	Pancreas	50	not_expressed	same	34.97	expressed	0.8432	not_expressed	0.0299	not_expressed	0.06655	not_expressed	0.476	not_expressed	0.04599	not_expressed	0.4428	not_expressed	0.06385	not_expressed
GTEX-1399U-1026-SM-5J1OC	GTEX-1399U	Female	XX	Esophagus - Mucosa	50	not_expressed	same	31.42	expressed	0.2786	not_expressed	0.04294	not_expressed	0.005937	not_expressed	0.0872	not_expressed	0.02177	not_expressed	0.09562	not_expressed	0.04912	not_expressed
GTEX-1399U-1126-SM-5L3DB	GTEX-1399U	Female	XX	Skin - Not Sun Exposed (Suprapubic)	50	not_expressed	same	48.39	expressed	0.2119	not_expressed	0.01612	not_expressed	0.0312	not_expressed	0.09165	not_expressed	0.009536	not_expressed	0.03141	not_expressed	0.02151	not_expressed
GTEX-1399U-1226-SM-5K7XT	GTEX-1399U	Female	XX	Esophagus - Muscularis	50	not_expressed	same	56.83	expressed	0.7943	not_expressed	0.01749	not_expressed	0.02962	not_expressed	0.1823	not_expressed	0.0207	not_expressed	0.1534	not_expressed	0.09338	not_expressed
GTEX-1399U-1326-SM-5IJET	GTEX-1399U	Female	XX	Uterus	50	not_expressed	same	96.03	expressed	0.3809	not_expressed	0.01594	not_expressed	0.05784	not_expressed	0.04531	not_expressed	0.04714	not_expressed	0.06211	not_expressed	0	not_expressed
GTEX-1399U-1426-SM-5J1N8	GTEX-1399U	Female	XX	Esophagus - Gastroesophageal Junction	50	not_expressed	same	40.54	expressed	0.3532	not_expressed	0	not_expressed	0.0065	not_expressed	0.0891	not_expressed	0.01987	not_expressed	0.09161	not_expressed	0.03586	not_expressed
GTEX-1399U-1526-SM-5J2N7	GTEX-1399U	Female	XX	Vagina	50	not_expressed	same	75.65	expressed	0.5825	not_expressed	0	not_expressed	0.03931	not_expressed	0.1625	not_expressed	0.01068	not_expressed	0.1935	not_expressed	0	not_expressed
GTEX-1399U-1626-SM-5P9J3	GTEX-1399U	Female	XX	Stomach	50	not_expressed	same	35.15	expressed	0.141	not_expressed	0	not_expressed	0.003172	not_expressed	0.06834	not_expressed	0.003879	not_expressed	0	not_expressed	0.0175	not_expressed
GTEX-1399U-1726-SM-5P9J4	GTEX-1399U	Female	XX	Ovary	50	not_expressed	same	121.3	expressed	0.3478	not_expressed	0.01386	not_expressed	0.07376	not_expressed	0.03283	not_expressed	0.02459	not_expressed	0.08776	not_expressed	0.04624	not_expressed
GTEX-1399U-1826-SM-5PNZ1	GTEX-1399U	Female	XX	Breast - Mammary Tissue	50	not_expressed	same	43.9	expressed	0.1567	not_expressed	0.01093	not_expressed	0.01058	not_expressed	0.02071	not_expressed	0	not_expressed	0.01597	not_expressed	0	not_expressed
GTEX-1399U-1926-SM-5IFH7	GTEX-1399U	Female	XX	Colon - Transverse	50	not_expressed	same	11.81	expressed	0.1434	not_expressed	0	not_expressed	0.005805	not_expressed	0.03979	not_expressed	0.02129	not_expressed	0.04091	not_expressed	0.01601	not_expressed
GTEX-1399U-2026-SM-9WPNN	GTEX-1399U	Female	XX	Adipose - Visceral (Omentum)	50	not_expressed	same	24.46	expressed	0.1717	not_expressed	0	not_expressed	0.01448	not_expressed	0.06806	not_expressed	0.01062	not_expressed	0.06414	not_expressed	0.01598	not_expressed
GTEX-1399U-2126-SM-5IFEZ	GTEX-1399U	Female	XX	Small Intestine - Terminal Ileum	50	not_expressed	same	78.84	expressed	0.5559	not_expressed	0	not_expressed	0.01563	not_expressed	0.1592	not_expressed	0.03058	not_expressed	0.2644	not_expressed	0.1121	not_expressed
GTEX-1399U-2226-SM-5KLZI	GTEX-1399U	Female	X0/XaXa	Colon - Sigmoid	50	not_expressed	same	9.3	intermediate	0.2122	not_expressed	0	not_expressed	0	not_expressed	0.08414	not_expressed	0.01126	not_expressed	0.08033	not_expressed	0.06772	not_expressed
GTEX-1399U-2326-SM-5K7WY	GTEX-1399U	Female	X0/XaXa	Skin - Sun Exposed (Lower leg)	50	not_expressed	same	3.904	intermediate	0.4383	not_expressed	0	not_expressed	0.04273	not_expressed	0.148	not_expressed	0.01607	not_expressed	0.06618	not_expressed	0.06346	not_expressed
GTEX-1399U-2426-SM-5K7XB	GTEX-1399U	Female	X0/XaXa	Adipose - Subcutaneous	50	not_expressed	same	7.956	intermediate	0.4941	not_expressed	0	not_expressed	0.02501	not_expressed	0.1119	not_expressed	0.01747	not_expressed	0.2014	not_expressed	0.03942	not_expressed
GTEX-1399U-2526-SM-5L3DL	GTEX-1399U	Female	XX	Muscle - Skeletal	50	not_expressed	same	12.81	expressed	0.3014	not_expressed	0.01009	not_expressed	0.009764	not_expressed	0.09083	not_expressed	0.005969	not_expressed	0.07864	not_expressed	0.01347	not_expressed
GTEX-1399U-2626-SM-9YFKU	GTEX-1399U	Female	XX	Nerve - Tibial	50	not_expressed	same	21.58	expressed	0.3646	not_expressed	0	not_expressed	0.01055	not_expressed	0.06196	not_expressed	0	not_expressed	0.02123	not_expressed	0	not_expressed
GTEX-1399U-2726-SM-9YFKV	GTEX-1399U	Female	X0/XaXa	Artery - Tibial	50	not_expressed	same	5.574	intermediate	0.261	not_expressed	0.0234	not_expressed	0.02265	not_expressed	0.05914	not_expressed	0.01385	not_expressed	0.0684	not_expressed	0	not_expressed
GTEX-139D8-0006-SM-5LZX8	GTEX-139D8	Female	X0/XaXa	Whole Blood	34	not_expressed	same	6.239	intermediate	0.152	not_expressed	0.007952	not_expressed	0.01539	not_expressed	0.07535	not_expressed	0	not_expressed	0.03099	not_expressed	0	not_expressed
GTEX-139D8-0008-SM-5ZZUH	GTEX-139D8	Female	XX	Cells - Cultured fibroblasts	34	not_expressed	same	80.31	expressed	0.3246	not_expressed	0	not_expressed	0.008214	not_expressed	0.04826	not_expressed	0	not_expressed	0.08269	not_expressed	0.02266	not_expressed
GTEX-139D8-0226-SM-5KLZO	GTEX-139D8	Female	XX	Skin - Sun Exposed (Lower leg)	34	not_expressed	same	37.2	expressed	0.2855	not_expressed	0	not_expressed	0.0272	not_expressed	0.05327	not_expressed	0.02494	not_expressed	0.08899	not_expressed	0	not_expressed
GTEX-139D8-0326-SM-5IJCJ	GTEX-139D8	Female	XX	Adipose - Subcutaneous	34	not_expressed	same	63.57	expressed	0.6216	not_expressed	0.01678	not_expressed	0.01624	not_expressed	0.1113	not_expressed	0.01985	not_expressed	0.09809	not_expressed	0.08958	not_expressed
GTEX-139D8-0726-SM-5P9GJ	GTEX-139D8	Female	XX	Muscle - Skeletal	34	not_expressed	same	12.42	expressed	0.1307	not_expressed	0	not_expressed	0.009619	not_expressed	0.009419	not_expressed	0.00294	not_expressed	0.07747	not_expressed	0.0398	not_expressed
GTEX-139D8-1126-SM-5LU8W	GTEX-139D8	Female	XX	Skin - Not Sun Exposed (Suprapubic)	34	not_expressed	same	50.87	expressed	0.6409	not_expressed	0.0346	not_expressed	0.008371	not_expressed	0.1475	not_expressed	0.04094	not_expressed	0.05899	not_expressed	0.1039	not_expressed
GTEX-139D8-1226-SM-5L3ED	GTEX-139D8	Female	XX	Artery - Aorta	34	not_expressed	same	50.59	expressed	0.6821	not_expressed	0.02378	not_expressed	0	not_expressed	0.2254	not_expressed	0.03517	not_expressed	0.1158	not_expressed	0	not_expressed
GTEX-139D8-1426-SM-5IJEX	GTEX-139D8	Female	XX	Esophagus - Muscularis	34	not_expressed	same	43.95	expressed	0.3739	not_expressed	0.0447	not_expressed	0.09372	not_expressed	0.08471	not_expressed	0.01322	not_expressed	0.03629	not_expressed	0	not_expressed
GTEX-139D8-1626-SM-5IJFZ	GTEX-139D8	Female	XX	Adipose - Visceral (Omentum)	34	not_expressed	same	60.69	expressed	0.3362	not_expressed	0.0134	not_expressed	0.009724	not_expressed	0.09521	not_expressed	0.007925	not_expressed	0.07179	not_expressed	0	not_expressed
GTEX-139D8-2326-SM-5IFGE	GTEX-139D8	Female	XX	Stomach	34	not_expressed	same	45.16	expressed	0.1907	not_expressed	0.008864	not_expressed	0.01715	not_expressed	0.09239	not_expressed	0.06292	not_expressed	0.1036	not_expressed	0.02366	not_expressed
GTEX-139D8-2426-SM-5KM3A	GTEX-139D8	Female	XX	Ovary	34	not_expressed	same	123.9	expressed	0.5961	not_expressed	0	not_expressed	0.01341	not_expressed	0.1182	not_expressed	0	not_expressed	0.081	not_expressed	0.07397	not_expressed
GTEX-139D8-2526-SM-5N9G3	GTEX-139D8	Female	XX	Uterus	34	not_expressed	same	51.64	expressed	0.9054	not_expressed	0.03294	not_expressed	0.06376	not_expressed	0.2419	not_expressed	0.04385	not_expressed	0.1926	not_expressed	0.01099	not_expressed
GTEX-139D8-2926-SM-5IJBM	GTEX-139D8	Female	XX	Colon - Sigmoid	34	intermediate	mixed	66.8	expressed	1.021	intermediate	0.0244	not_expressed	0.03542	not_expressed	0.1387	not_expressed	0.02165	not_expressed	0.2377	not_expressed	0.03257	not_expressed
GTEX-139T4-0008-SM-5S2WF	GTEX-139T4	Female	XX	Cells - Cultured fibroblasts	51	not_expressed	same	71.47	expressed	0.2808	not_expressed	0.01306	not_expressed	0.01579	not_expressed	0.04949	not_expressed	0.003862	not_expressed	0.1081	not_expressed	0.02614	not_expressed
GTEX-139T4-0011-R9b-SM-5HL6S	GTEX-139T4	Female	XX	Brain - Spinal cord (cervical c-1)	51	not_expressed	same	13.78	expressed	0.6319	not_expressed	0	not_expressed	0.008253	not_expressed	0.1131	not_expressed	0.02018	not_expressed	0.1496	not_expressed	0	not_expressed
GTEX-139T4-0126-SM-5HL5G	GTEX-139T4	Female	XX	Adipose - Subcutaneous	51	not_expressed	same	76.28	expressed	0.6657	not_expressed	0.008704	not_expressed	0.02527	not_expressed	0.08248	not_expressed	0.0103	not_expressed	0.07632	not_expressed	0.08132	not_expressed
GTEX-139T4-0226-SM-5HL5S	GTEX-139T4	Female	XX	Skin - Sun Exposed (Lower leg)	51	intermediate	mixed	146.6	expressed	1.57	intermediate	0	not_expressed	0.05578	not_expressed	0.2403	not_expressed	0.05455	not_expressed	0.2021	not_expressed	0.1231	not_expressed
GTEX-139T4-0326-SM-5K7XN	GTEX-139T4	Female	XX	Muscle - Skeletal	51	not_expressed	same	95.81	expressed	0.5404	not_expressed	0.03571	not_expressed	0.02591	not_expressed	0.09022	not_expressed	0.01056	not_expressed	0.1217	not_expressed	0.07942	not_expressed
GTEX-139T4-0426-SM-5J1OQ	GTEX-139T4	Female	XX	Nerve - Tibial	51	not_expressed	same	187	expressed	0.421	not_expressed	0	not_expressed	0.004058	not_expressed	0.07948	not_expressed	0.009924	not_expressed	0.07354	not_expressed	0.04478	not_expressed
GTEX-139T4-0826-SM-5N9GF	GTEX-139T4	Female	XX	Pituitary	51	not_expressed	same	31.07	expressed	0.252	not_expressed	0	not_expressed	0.00255	not_expressed	0.0899	not_expressed	0	not_expressed	0.04622	not_expressed	0.01407	not_expressed
GTEX-13CF3-0006-SM-5N9ED	GTEX-13CF3	Female	X0/XaXa	Whole Blood	62	not_expressed	same	1.121	intermediate	0.09798	not_expressed	0.01025	not_expressed	0.01984	not_expressed	0.06798	not_expressed	0	not_expressed	0.1048	not_expressed	0.02736	not_expressed
GTEX-13CF3-0126-SM-5IFFM	GTEX-13CF3	Female	XX	Adrenal Gland	62	not_expressed	same	46.08	expressed	0.2707	not_expressed	0	not_expressed	0.009135	not_expressed	0.07752	not_expressed	0.01117	not_expressed	0.04905	not_expressed	0.0168	not_expressed
GTEX-13CF3-0226-SM-5J1NW	GTEX-13CF3	Female	XX	Spleen	62	not_expressed	same	21.17	expressed	0.4252	not_expressed	0.01186	not_expressed	0.01722	not_expressed	0.07866	not_expressed	0.02105	not_expressed	0.09821	not_expressed	0.02374	not_expressed
GTEX-13CF3-0426-SM-5IJEU	GTEX-13CF3	Female	XX	Lung	62	not_expressed	same	43.3	expressed	0.2307	not_expressed	0.01206	not_expressed	0.04378	not_expressed	0.05144	not_expressed	0.01071	not_expressed	0.05289	not_expressed	0.02415	not_expressed
GTEX-13CF3-0526-SM-5IJBV	GTEX-13CF3	Female	XX	Artery - Aorta	62	not_expressed	same	68.9	expressed	0.456	not_expressed	0.0159	not_expressed	0.05386	not_expressed	0.1883	not_expressed	0.03763	not_expressed	0.1859	not_expressed	0.04244	not_expressed
GTEX-13CF3-0626-SM-5J1NO	GTEX-13CF3	Female	XX	Artery - Coronary	62	not_expressed	same	81.04	expressed	0.6339	not_expressed	0	not_expressed	0	not_expressed	0.09259	not_expressed	0.004129	not_expressed	0.1088	not_expressed	0.03726	not_expressed
GTEX-13CF3-0726-SM-5J2MY	GTEX-13CF3	Female	XX	Heart - Left Ventricle	62	not_expressed	same	24.48	expressed	0.2879	not_expressed	0.01004	not_expressed	0.01457	not_expressed	0.09038	not_expressed	0.01188	not_expressed	0.05868	not_expressed	0	not_expressed
GTEX-13CF3-0926-SM-5LZZC	GTEX-13CF3	Female	XX	Thyroid	62	not_expressed	same	198.8	expressed	0.04863	not_expressed	0	not_expressed	0.01969	not_expressed	0.01928	not_expressed	0.02407	not_expressed	0.05947	not_expressed	0	not_expressed
GTEX-13CF3-1026-SM-5LZWY	GTEX-13CF3	Female	XX	Pancreas	62	not_expressed	same	30.93	expressed	0.0969	not_expressed	0.02027	not_expressed	0.009809	not_expressed	0.03362	not_expressed	0	not_expressed	0.02469	not_expressed	0	not_expressed
GTEX-13CF3-1126-SM-5LZXB	GTEX-13CF3	Female	XX	Adipose - Visceral (Omentum)	62	not_expressed	same	28.85	expressed	0.06141	not_expressed	0	not_expressed	0.01865	not_expressed	0.01217	not_expressed	0.0152	not_expressed	0.01252	not_expressed	0	not_expressed
GTEX-13CF3-1226-SM-5LZXN	GTEX-13CF3	Female	XX	Small Intestine - Terminal Ileum	62	not_expressed	same	58.46	expressed	0.03728	not_expressed	0.0156	not_expressed	0.03019	not_expressed	0.0739	not_expressed	0.004614	not_expressed	0.0152	not_expressed	0.02082	not_expressed
GTEX-13CF3-1326-SM-5LZXZ	GTEX-13CF3	Female	XX	Colon - Sigmoid	62	not_expressed	same	48.18	expressed	0.2142	not_expressed	0	not_expressed	0.01735	not_expressed	0.03397	not_expressed	0	not_expressed	0.1397	not_expressed	0.0957	not_expressed
GTEX-13CF3-1426-SM-5K7YY	GTEX-13CF3	Female	XX	Colon - Transverse	62	not_expressed	same	62.57	expressed	0.4863	not_expressed	0	not_expressed	0.02569	not_expressed	0.1006	not_expressed	0.05757	not_expressed	0.1121	not_expressed	0.01181	not_expressed
GTEX-13CF3-1526-SM-5J2NB	GTEX-13CF3	Female	XX	Esophagus - Muscularis	62	not_expressed	same	32.6	expressed	0.1843	not_expressed	0.04745	not_expressed	0.01435	not_expressed	0.05621	not_expressed	0.01404	not_expressed	0.1156	not_expressed	0.03167	not_expressed
GTEX-13CF3-1626-SM-5IFG9	GTEX-13CF3	Female	XX	Esophagus - Mucosa	62	not_expressed	same	44.52	expressed	0.6116	not_expressed	0.02258	not_expressed	0.05462	not_expressed	0.08558	not_expressed	0.02226	not_expressed	0.1246	not_expressed	0.04018	not_expressed
GTEX-13CF3-1726-SM-5LU9E	GTEX-13CF3	Female	XX	Esophagus - Gastroesophageal Junction	62	not_expressed	same	62.54	expressed	0.5269	not_expressed	0.01917	not_expressed	0.04638	not_expressed	0.1181	not_expressed	0.03402	not_expressed	0.0747	not_expressed	0.02558	not_expressed
GTEX-13CF3-1826-SM-5J1NK	GTEX-13CF3	Female	XX	Muscle - Skeletal	62	not_expressed	same	17.64	expressed	0.2791	not_expressed	0.01062	not_expressed	0.02312	not_expressed	0.1207	not_expressed	0.00314	not_expressed	0.08274	not_expressed	0.02834	not_expressed
GTEX-13CF3-1926-SM-5K7WF	GTEX-13CF3	Female	XX	Stomach	62	not_expressed	same	12.92	expressed	0.2199	not_expressed	0	not_expressed	0.01172	not_expressed	0.101	not_expressed	0.005731	not_expressed	0.04247	not_expressed	0.01293	not_expressed
GTEX-13CF3-2126-SM-5IFJP	GTEX-13CF3	Female	XX	Breast - Mammary Tissue	62	not_expressed	same	28.69	expressed	0.3968	not_expressed	0	not_expressed	0.03868	not_expressed	0.1049	not_expressed	0	not_expressed	0.05991	not_expressed	0.03283	not_expressed
GTEX-13CF3-2226-SM-5J2MX	GTEX-13CF3	Female	XX	Artery - Tibial	62	not_expressed	same	69.84	expressed	0.839	not_expressed	0.02988	not_expressed	0.02891	not_expressed	0.1769	not_expressed	0.008837	not_expressed	0.1601	not_expressed	0.01994	not_expressed
GTEX-13CF3-2326-SM-5IFGL	GTEX-13CF3	Female	XX	Adipose - Subcutaneous	62	not_expressed	same	40.12	expressed	0.1929	not_expressed	0	not_expressed	0.02343	not_expressed	0.04589	not_expressed	0	not_expressed	0.05504	not_expressed	0	not_expressed
GTEX-13CF3-2426-SM-5IFGX	GTEX-13CF3	Female	XX	Skin - Sun Exposed (Lower leg)	62	not_expressed	same	37.6	expressed	0.6292	not_expressed	0	not_expressed	0.01644	not_expressed	0.1207	not_expressed	0.01507	not_expressed	0.1407	not_expressed	0.02267	not_expressed
GTEX-13D11-0226-SM-5LZXL	GTEX-13D11	Female	XX	Thyroid	58	not_expressed	same	63.3	expressed	0.2623	not_expressed	0	not_expressed	0	not_expressed	0.052	not_expressed	0	not_expressed	0.03564	not_expressed	0	not_expressed
GTEX-13D11-0326-SM-5LZXX	GTEX-13D11	Female	XX	Lung	58	not_expressed	same	52.1	expressed	0.03926	not_expressed	0	not_expressed	0	not_expressed	0.01556	not_expressed	0.004859	not_expressed	0.032	not_expressed	0	not_expressed
GTEX-13D11-0426-SM-5LZYA	GTEX-13D11	Female	XX	Adrenal Gland	58	not_expressed	same	39.89	expressed	0.3423	not_expressed	0	not_expressed	0.0154	not_expressed	0.01508	not_expressed	0	not_expressed	0.02325	not_expressed	0.03186	not_expressed
GTEX-13D11-0526-SM-5LZYM	GTEX-13D11	Female	XX	Adipose - Visceral (Omentum)	58	not_expressed	same	38.09	expressed	0.08237	not_expressed	0.01723	not_expressed	0.02084	not_expressed	0.04082	not_expressed	0.02548	not_expressed	0.1091	not_expressed	0.023	not_expressed
GTEX-13D11-0626-SM-5LZYY	GTEX-13D11	Female	XX	Colon - Sigmoid	58	not_expressed	same	65.71	expressed	0.1772	not_expressed	0	not_expressed	0.01025	not_expressed	0.04014	not_expressed	0	not_expressed	0.04127	not_expressed	0.02827	not_expressed
GTEX-13D11-0726-SM-5LZZB	GTEX-13D11	Female	XX	Small Intestine - Terminal Ileum	58	not_expressed	same	29.15	expressed	0.06736	not_expressed	0.007047	not_expressed	0.01364	not_expressed	0.02671	not_expressed	0	not_expressed	0.02746	not_expressed	0	not_expressed
GTEX-13D11-0826-SM-5KLZJ	GTEX-13D11	Female	XX	Colon - Transverse	58	not_expressed	same	22.92	expressed	0.3191	not_expressed	0.01068	not_expressed	0.02584	not_expressed	0.07084	not_expressed	0.006318	not_expressed	0.03642	not_expressed	0.02851	not_expressed
GTEX-13D11-0926-SM-5J2NC	GTEX-13D11	Female	XX	Skin - Not Sun Exposed (Suprapubic)	58	not_expressed	same	56.3	expressed	0.1549	not_expressed	0.0144	not_expressed	0.02787	not_expressed	0.04094	not_expressed	0.008519	not_expressed	0.02104	not_expressed	0.00961	not_expressed
GTEX-13D11-1026-SM-5IJFB	GTEX-13D11	Female	XX	Breast - Mammary Tissue	58	not_expressed	same	40.83	expressed	0.2087	not_expressed	0.02495	not_expressed	0.02717	not_expressed	0.06502	not_expressed	0	not_expressed	0.0547	not_expressed	0.01665	not_expressed
GTEX-13D11-1126-SM-5KLYS	GTEX-13D11	Female	XX	Ovary	58	not_expressed	same	93.14	expressed	0.2812	not_expressed	0.01177	not_expressed	0.02277	not_expressed	0.05574	not_expressed	0.02088	not_expressed	0.05731	not_expressed	0.0157	not_expressed
GTEX-13D11-1226-SM-5IFGA	GTEX-13D11	Female	XX	Uterus	58	not_expressed	same	153.9	expressed	0.3024	not_expressed	0	not_expressed	0.02187	not_expressed	0.05139	not_expressed	0.04812	not_expressed	0.1233	not_expressed	0.08444	not_expressed
GTEX-13D11-1326-SM-5IJFY	GTEX-13D11	Female	XX	Vagina	58	not_expressed	same	19.15	expressed	0.191	not_expressed	0	not_expressed	0.02677	not_expressed	0.1165	not_expressed	0.02909	not_expressed	0.1198	not_expressed	0.03281	not_expressed
GTEX-13D11-1426-SM-5K7Y9	GTEX-13D11	Female	XX	Artery - Aorta	58	intermediate	mixed	54.64	expressed	1.554	intermediate	0	not_expressed	0.02097	not_expressed	0.2464	not_expressed	0.01282	not_expressed	0.1161	not_expressed	0.1591	not_expressed
GTEX-13D11-1526-SM-5J2NA	GTEX-13D11	Female	XX	Heart - Atrial Appendage	58	not_expressed	same	20.28	expressed	0.03415	not_expressed	0	not_expressed	0.01613	not_expressed	0.02708	not_expressed	0.005635	not_expressed	0.01856	not_expressed	0.03814	not_expressed
GTEX-13D11-1726-SM-5IFGQ	GTEX-13D11	Female	XX	Heart - Left Ventricle	58	not_expressed	same	22.42	expressed	0.1632	not_expressed	0.004877	not_expressed	0.009438	not_expressed	0.03697	not_expressed	0.00577	not_expressed	0.019	not_expressed	0	not_expressed
GTEX-13D11-1826-SM-5J2NM	GTEX-13D11	Female	XX	Esophagus - Muscularis	58	not_expressed	same	27.8	expressed	0.3265	not_expressed	0.02732	not_expressed	0.04627	not_expressed	0.233	not_expressed	0.04041	not_expressed	0.173	not_expressed	0.07292	not_expressed
GTEX-13D11-1926-SM-5IFGB	GTEX-13D11	Female	XX	Esophagus - Mucosa	58	not_expressed	same	49.54	expressed	0.2369	not_expressed	0	not_expressed	0.04454	not_expressed	0.04697	not_expressed	0.02513	not_expressed	0.05519	not_expressed	0.104	not_expressed
GTEX-13D11-2026-SM-5IJBK	GTEX-13D11	Female	XX	Esophagus - Gastroesophageal Junction	58	not_expressed	same	64.21	expressed	0.4417	not_expressed	0.0176	not_expressed	0.01703	not_expressed	0.08339	not_expressed	0.03124	not_expressed	0.1886	not_expressed	0	not_expressed
GTEX-13D11-2126-SM-5IFH2	GTEX-13D11	Female	XX	Stomach	58	not_expressed	same	40.29	expressed	0.1492	not_expressed	0	not_expressed	0.006041	not_expressed	0.07098	not_expressed	0.007386	not_expressed	0.04257	not_expressed	0.01666	not_expressed
GTEX-13D11-2226-SM-5IFEO	GTEX-13D11	Female	XX	Pancreas	58	not_expressed	same	37.33	expressed	0.1224	not_expressed	0.02048	not_expressed	0.0223	not_expressed	0.05822	not_expressed	0.009086	not_expressed	0.08479	not_expressed	0.041	not_expressed
GTEX-13D11-2326-SM-5IJCY	GTEX-13D11	Female	XX	Adipose - Subcutaneous	58	not_expressed	same	39.47	expressed	0.2428	not_expressed	0.01693	not_expressed	0	not_expressed	0.1203	not_expressed	0.02003	not_expressed	0.04123	not_expressed	0.09038	not_expressed
GTEX-13D11-2426-SM-5KM1V	GTEX-13D11	Female	XX	Skin - Sun Exposed (Lower leg)	58	not_expressed	same	31.07	expressed	0.6023	not_expressed	0.01738	not_expressed	0.008409	not_expressed	0.07411	not_expressed	0.02056	not_expressed	0.06773	not_expressed	0.1856	not_expressed
GTEX-13D11-2526-SM-5KM28	GTEX-13D11	Female	XX	Muscle - Skeletal	58	not_expressed	same	20.16	expressed	0.2626	not_expressed	0.02585	not_expressed	0.01251	not_expressed	0.03674	not_expressed	0.003823	not_expressed	0.01259	not_expressed	0.01725	not_expressed
GTEX-13D11-2626-SM-5IJDB	GTEX-13D11	Female	XX	Nerve - Tibial	58	not_expressed	same	117.9	expressed	0.6748	not_expressed	0	not_expressed	0.02024	not_expressed	0.1982	not_expressed	0.01237	not_expressed	0.3057	not_expressed	0.05583	not_expressed
GTEX-13D11-2726-SM-5K7V7	GTEX-13D11	Female	XX	Artery - Tibial	58	not_expressed	same	35.93	expressed	0.2885	not_expressed	0	not_expressed	0.00649	not_expressed	0.05719	not_expressed	0.0238	not_expressed	0.0196	not_expressed	0.0179	not_expressed
GTEX-13FH7-0008-SM-5ZZUJ	GTEX-13FH7	Female	XX	Cells - Cultured fibroblasts	55	not_expressed	same	99.16	expressed	0.6622	not_expressed	0.01847	not_expressed	0.02681	not_expressed	0.08752	not_expressed	0.03278	not_expressed	0.07198	not_expressed	0.04931	not_expressed
GTEX-13FH7-0126-SM-5KLZ1	GTEX-13FH7	Female	XX	Thyroid	55	not_expressed	same	181.8	expressed	0.2345	not_expressed	0	not_expressed	0.02713	not_expressed	0.05313	not_expressed	0	not_expressed	0.06145	not_expressed	0.01871	not_expressed
GTEX-13FH7-0226-SM-5IFGG	GTEX-13FH7	Female	XX	Adrenal Gland	55	not_expressed	same	55.42	expressed	0.4741	not_expressed	0.01417	not_expressed	0.01714	not_expressed	0.05371	not_expressed	0	not_expressed	0.02761	not_expressed	0.05673	not_expressed
GTEX-13FH7-0326-SM-5J1MR	GTEX-13FH7	Female	XX	Artery - Aorta	55	not_expressed	same	56.02	expressed	0.4571	not_expressed	0.02942	not_expressed	0.007118	not_expressed	0.1882	not_expressed	0	not_expressed	0.1003	not_expressed	0.03927	not_expressed
GTEX-13FH7-0426-SM-5KM4M	GTEX-13FH7	Female	XX	Artery - Coronary	55	not_expressed	same	33.96	expressed	0.4934	not_expressed	0	not_expressed	0.03746	not_expressed	0.1386	not_expressed	0.02035	not_expressed	0.1089	not_expressed	0.0574	not_expressed
GTEX-13FH7-0526-SM-5IJF8	GTEX-13FH7	Female	XX	Esophagus - Mucosa	55	not_expressed	same	60.68	expressed	0.203	not_expressed	0.01416	not_expressed	0.03426	not_expressed	0.1409	not_expressed	0.02932	not_expressed	0.1104	not_expressed	0.03779	not_expressed
GTEX-13FH7-0626-SM-5KLZD	GTEX-13FH7	Female	XX	Esophagus - Gastroesophageal Junction	55	not_expressed	same	73.93	expressed	0.6404	not_expressed	0	not_expressed	0.006824	not_expressed	0.1002	not_expressed	0.004172	not_expressed	0.1374	not_expressed	0.0847	not_expressed
GTEX-13FH7-0726-SM-5J2NK	GTEX-13FH7	Female	XX	Esophagus - Muscularis	55	not_expressed	same	66.71	expressed	0.1864	not_expressed	0.01418	not_expressed	0.00343	not_expressed	0.0403	not_expressed	0	not_expressed	0.06906	not_expressed	0.01892	not_expressed
GTEX-13FH7-0826-SM-5J2NW	GTEX-13FH7	Female	XX	Heart - Atrial Appendage	55	not_expressed	same	36.6	expressed	0.2593	not_expressed	0	not_expressed	0.01125	not_expressed	0.04405	not_expressed	0	not_expressed	0.09058	not_expressed	0.02068	not_expressed
GTEX-13FH7-0926-SM-5J2MR	GTEX-13FH7	Female	XX	Heart - Left Ventricle	55	not_expressed	same	20.29	expressed	0.3609	not_expressed	0.009437	not_expressed	0.04109	not_expressed	0.1073	not_expressed	0.0307	not_expressed	0.06895	not_expressed	0.06927	not_expressed
GTEX-13FH7-1026-SM-5IJGF	GTEX-13FH7	Female	XX	Stomach	55	not_expressed	same	37.28	expressed	0.2635	not_expressed	0.01161	not_expressed	0.01123	not_expressed	0.04399	not_expressed	0.0206	not_expressed	0.09046	not_expressed	0.03098	not_expressed
GTEX-13FH7-1126-SM-5K7UG	GTEX-13FH7	Female	XX	Skin - Not Sun Exposed (Suprapubic)	55	not_expressed	same	54.09	expressed	0.2948	not_expressed	0	not_expressed	0.0199	not_expressed	0.08442	not_expressed	0.004054	not_expressed	0.05341	not_expressed	0	not_expressed
GTEX-13FH7-1226-SM-5IJFK	GTEX-13FH7	Female	XX	Small Intestine - Terminal Ileum	55	not_expressed	same	85.16	expressed	0.3654	not_expressed	0	not_expressed	0.02551	not_expressed	0.1299	not_expressed	0.01248	not_expressed	0.1181	not_expressed	0	not_expressed
GTEX-13FH7-1326-SM-5IFG8	GTEX-13FH7	Female	XX	Spleen	55	not_expressed	same	42.11	expressed	0.2736	not_expressed	0	not_expressed	0.01583	not_expressed	0.07749	not_expressed	0.03386	not_expressed	0.03187	not_expressed	0	not_expressed
GTEX-13FH7-1426-SM-5IFIC	GTEX-13FH7	Female	XX	Pancreas	55	not_expressed	same	32.07	expressed	0.1593	not_expressed	0	not_expressed	0	not_expressed	0.02105	not_expressed	0.006571	not_expressed	0.08116	not_expressed	0.02965	not_expressed
GTEX-13FH7-1526-SM-5J2N6	GTEX-13FH7	Female	XX	Colon - Transverse	55	not_expressed	same	68.12	expressed	0.2949	not_expressed	0	not_expressed	0.009951	not_expressed	0.04547	not_expressed	0.01217	not_expressed	0.05343	not_expressed	0.03659	not_expressed
GTEX-13FH7-1626-SM-5J2O9	GTEX-13FH7	Female	XX	Colon - Sigmoid	55	not_expressed	same	53.11	expressed	0.2658	not_expressed	0.01711	not_expressed	0.01656	not_expressed	0.05674	not_expressed	0.01012	not_expressed	0.1167	not_expressed	0.03425	not_expressed
GTEX-13FH7-1726-SM-5IJE7	GTEX-13FH7	Female	XX	Lung	55	not_expressed	same	51.47	expressed	0.2471	not_expressed	0.01825	not_expressed	0.005886	not_expressed	0.02305	not_expressed	0.007196	not_expressed	0.1067	not_expressed	0	not_expressed
GTEX-13FH7-1926-SM-5J2OL	GTEX-13FH7	Female	XX	Adipose - Visceral (Omentum)	55	not_expressed	same	31.1	expressed	0.1342	not_expressed	0.02247	not_expressed	0.01631	not_expressed	0.1597	not_expressed	0.006645	not_expressed	0.06019	not_expressed	0	not_expressed
GTEX-13FH7-2026-SM-E9J4I	GTEX-13FH7	Female	XX	Skin - Sun Exposed (Lower leg)	55	not_expressed	same	54.73	expressed	0.2084	not_expressed	0	not_expressed	0.03452	not_expressed	0.03005	not_expressed	0.01876	not_expressed	0.03089	not_expressed	0	not_expressed
GTEX-13FH7-2126-SM-5L3DJ	GTEX-13FH7	Female	XX	Muscle - Skeletal	55	not_expressed	same	17.41	expressed	0.4543	not_expressed	0	not_expressed	0.03184	not_expressed	0.1801	not_expressed	0	not_expressed	0.1567	not_expressed	0.03903	not_expressed
GTEX-13FH7-2226-SM-5IJD4	GTEX-13FH7	Female	XX	Adipose - Subcutaneous	55	not_expressed	same	39.08	expressed	0.6641	not_expressed	0.03705	not_expressed	0.0493	not_expressed	0.1755	not_expressed	0.02192	not_expressed	0.1624	not_expressed	0.04945	not_expressed
GTEX-13FH7-2326-SM-5KM1E	GTEX-13FH7	Female	XX	Artery - Tibial	55	not_expressed	same	85.75	expressed	0.2829	not_expressed	0.01821	not_expressed	0.01763	not_expressed	0.1381	not_expressed	0.005387	not_expressed	0.142	not_expressed	0.1094	not_expressed
GTEX-13FH7-2426-SM-5K7US	GTEX-13FH7	Female	XX	Nerve - Tibial	55	not_expressed	same	96.99	expressed	0.1751	not_expressed	0	not_expressed	0.01773	not_expressed	0.06076	not_expressed	0.02168	not_expressed	0.09816	not_expressed	0.07335	not_expressed
GTEX-13FTX-0005-SM-5N9F6	GTEX-13FTX	Female	X0/XaXa	Whole Blood	28	not_expressed	same	1.7	intermediate	0.9921	not_expressed	0	not_expressed	0.05092	not_expressed	0.09972	not_expressed	0.04842	not_expressed	0.3076	not_expressed	0.03902	not_expressed
GTEX-13FTX-0226-SM-5K7TX	GTEX-13FTX	Female	XX	Artery - Aorta	28	not_expressed	same	69.43	expressed	0.4403	not_expressed	0	not_expressed	0	not_expressed	0.08349	not_expressed	0.01895	not_expressed	0.01561	not_expressed	0.03207	not_expressed
GTEX-13FTX-0326-SM-5J2NG	GTEX-13FTX	Female	XX	Lung	28	not_expressed	same	43.55	expressed	0.2717	not_expressed	0	not_expressed	0.01965	not_expressed	0.05387	not_expressed	0	not_expressed	0	not_expressed	0	not_expressed
GTEX-13FTX-0526-SM-5IFGS	GTEX-13FTX	Female	XX	Esophagus - Mucosa	28	not_expressed	same	42.7	expressed	0.2948	not_expressed	0.01762	not_expressed	0.004264	not_expressed	0.0501	not_expressed	0.01043	not_expressed	0.1202	not_expressed	0.03528	not_expressed
GTEX-13FTX-0626-SM-5J2NS	GTEX-13FTX	Female	XX	Adipose - Visceral (Omentum)	28	not_expressed	same	26.09	expressed	0.3712	not_expressed	0	not_expressed	0.009017	not_expressed	0.05886	not_expressed	0.0147	not_expressed	0.07867	not_expressed	0.03316	not_expressed
GTEX-13FTX-0726-SM-5N9BI	GTEX-13FTX	Female	XX	Stomach	28	not_expressed	same	23.31	expressed	0.2814	not_expressed	0.01178	not_expressed	0.01709	not_expressed	0.1172	not_expressed	0.006966	not_expressed	0.0631	not_expressed	0	not_expressed
GTEX-13FTX-0926-SM-5IFF7	GTEX-13FTX	Female	XX	Ovary	28	not_expressed	same	157.2	expressed	0.3583	not_expressed	0	not_expressed	0.01707	not_expressed	0.1003	not_expressed	0.02087	not_expressed	0.1031	not_expressed	0.03531	not_expressed
GTEX-13FTX-1026-SM-5J2O5	GTEX-13FTX	Female	XX	Uterus	28	not_expressed	same	121.3	expressed	0.2952	not_expressed	0.02059	not_expressed	0.04482	not_expressed	0.1463	not_expressed	0.02435	not_expressed	0.1103	not_expressed	0.04121	not_expressed
GTEX-13FTX-1126-SM-5N9EN	GTEX-13FTX	Female	XX	Breast - Mammary Tissue	28	not_expressed	same	28.01	expressed	0.6077	not_expressed	0.01956	not_expressed	0.01656	not_expressed	0.1251	not_expressed	0.01446	not_expressed	0.1858	not_expressed	0.05221	not_expressed
GTEX-13FTX-1226-SM-5IFGN	GTEX-13FTX	Female	XX	Pancreas	28	not_expressed	same	24.01	expressed	0.2201	not_expressed	0	not_expressed	0.005243	not_expressed	0.02054	not_expressed	0.01923	not_expressed	0.03167	not_expressed	0	not_expressed
GTEX-13FTX-1526-SM-5K7VJ	GTEX-13FTX	Female	XX	Skin - Not Sun Exposed (Suprapubic)	28	not_expressed	same	39.88	expressed	0.2557	not_expressed	0	not_expressed	0.005751	not_expressed	0.09573	not_expressed	0.01055	not_expressed	0.04632	not_expressed	0.02379	not_expressed
GTEX-13FTX-1826-SM-5J1NX	GTEX-13FTX	Female	XX	Skin - Sun Exposed (Lower leg)	28	not_expressed	same	47.76	expressed	0.2953	not_expressed	0.02907	not_expressed	0.007034	not_expressed	0.06198	not_expressed	0.043	not_expressed	0.07081	not_expressed	0	not_expressed
GTEX-13FTX-2026-SM-5L3D6	GTEX-13FTX	Female	XX	Muscle - Skeletal	28	not_expressed	same	18.12	expressed	0.482	not_expressed	0.03103	not_expressed	0.02252	not_expressed	0.08819	not_expressed	0.02753	not_expressed	0.1285	not_expressed	0.0207	not_expressed
GTEX-13FTX-2226-SM-5J1OP	GTEX-13FTX	Female	XX	Artery - Tibial	28	not_expressed	same	48.77	expressed	0.4998	not_expressed	0.01961	not_expressed	0.0253	not_expressed	0.1734	not_expressed	0.01546	not_expressed	0.08913	not_expressed	0.0785	not_expressed
GTEX-13FTY-0005-SM-5NQ78	GTEX-13FTY	Female	X0/XaXa	Whole Blood	49	not_expressed	same	1.33	intermediate	0.357	not_expressed	0	not_expressed	0.01701	not_expressed	0.0333	not_expressed	0.0104	not_expressed	0.01712	not_expressed	0	not_expressed
GTEX-13FTY-0011-R11a-SM-5IJEA	GTEX-13FTY	Female	XX	Brain - Cerebellar Hemisphere	49	not_expressed	same	40.47	expressed	0.1353	not_expressed	0.02516	not_expressed	0.0213	not_expressed	0.05959	not_expressed	0.007441	not_expressed	0.06127	not_expressed	0.05036	not_expressed
GTEX-13FTY-0011-R1a-SM-5LZXE	GTEX-13FTY	Female	X0/XaXa	Brain - Hippocampus	49	not_expressed	same	1.187	intermediate	0.09474	not_expressed	0	not_expressed	0.001598	not_expressed	0.02504	not_expressed	0.007817	not_expressed	0.01609	not_expressed	0	not_expressed
GTEX-13FTY-0011-R9b-SM-5KM2U	GTEX-13FTY	Female	X0/XaXa	Brain - Spinal cord (cervical c-1)	49	not_expressed	same	3.523	intermediate	0.2255	not_expressed	0.01769	not_expressed	0.02853	not_expressed	0.04471	not_expressed	0.006977	not_expressed	0.08043	not_expressed	0.01574	not_expressed
GTEX-13FTY-0126-SM-5J2NZ	GTEX-13FTY	Female	XX	Lung	49	not_expressed	same	71.68	expressed	0.2924	not_expressed	0.01748	not_expressed	0	not_expressed	0.1076	not_expressed	0.01551	not_expressed	0.09365	not_expressed	0.0933	not_expressed
GTEX-13FTY-0226-SM-5IJBW	GTEX-13FTY	Female	XX	Muscle - Skeletal	49	not_expressed	same	29.7	expressed	0.3174	not_expressed	0.01328	not_expressed	0.003213	not_expressed	0.05663	not_expressed	0.01178	not_expressed	0.11	not_expressed	0.03545	not_expressed
GTEX-13FTY-0326-SM-5L3DN	GTEX-13FTY	Female	XX	Nerve - Tibial	49	not_expressed	same	214	expressed	0.7094	not_expressed	0.01237	not_expressed	0.06583	not_expressed	0.1524	not_expressed	0.02927	not_expressed	0.1084	not_expressed	0.132	not_expressed
GTEX-13FTY-0426-SM-5IJC2	GTEX-13FTY	Female	XX	Artery - Tibial	49	not_expressed	same	52.7	expressed	0.3666	not_expressed	0	not_expressed	0.01979	not_expressed	0.06784	not_expressed	0.05445	not_expressed	0.1594	not_expressed	0.0273	not_expressed
GTEX-13FTY-0526-SM-5L3EV	GTEX-13FTY	Female	XX	Skin - Sun Exposed (Lower leg)	49	not_expressed	same	45.42	expressed	0.4815	not_expressed	0	not_expressed	0.0339	not_expressed	0.09959	not_expressed	0	not_expressed	0.06826	not_expressed	0.02338	not_expressed
GTEX-13FTY-0626-SM-5L3F8	GTEX-13FTY	Female	XX	Adipose - Subcutaneous	49	not_expressed	same	62.8	expressed	0.4215	not_expressed	0	not_expressed	0.02246	not_expressed	0.1319	not_expressed	0.01098	not_expressed	0.1266	not_expressed	0.07433	not_expressed
GTEX-13FTY-0726-SM-5J2OH	GTEX-13FTY	Female	XX	Thyroid	49	not_expressed	same	199.6	expressed	0.218	not_expressed	0.02737	not_expressed	0.05297	not_expressed	0.1037	not_expressed	0.01619	not_expressed	0.0711	not_expressed	0.0487	not_expressed
GTEX-13FTY-2126-SM-5IFFB	GTEX-13FTY	Female	XX	Skin - Not Sun Exposed (Suprapubic)	49	not_expressed	same	25.66	expressed	0.3677	not_expressed	0.0162	not_expressed	0.007837	not_expressed	0.1151	not_expressed	0.009582	not_expressed	0.08679	not_expressed	0.03242	not_expressed
GTEX-13FTY-2226-SM-5J1ND	GTEX-13FTY	Female	XX	Breast - Mammary Tissue	49	not_expressed	same	214.9	expressed	0.5684	not_expressed	0	not_expressed	0.008524	not_expressed	0.2087	not_expressed	0.02605	not_expressed	0.03432	not_expressed	0.08229	not_expressed
GTEX-13FTY-2826-SM-5J2ML	GTEX-13FTY	Female	XX	Pituitary	49	not_expressed	same	121.4	expressed	0.4703	not_expressed	0	not_expressed	0.01984	not_expressed	0.1554	not_expressed	0	not_expressed	0.1118	not_expressed	0	not_expressed
GTEX-13JUV-0006-SM-5NQ97	GTEX-13JUV	Female	XX	Whole Blood	46	not_expressed	same	10.09	expressed	0.08392	not_expressed	0	not_expressed	0	not_expressed	0.04436	not_expressed	0	not_expressed	0.04561	not_expressed	0	not_expressed
GTEX-13JUV-0011-R10b-SM-5LZXR	GTEX-13JUV	Female	X0/XaXa	Brain - Frontal Cortex (BA9)	46	not_expressed	same	4.774	intermediate	0.1465	not_expressed	0	not_expressed	0	not_expressed	0.02582	not_expressed	0	not_expressed	0.03319	not_expressed	0	not_expressed
GTEX-13JUV-0011-R11a-SM-5LZYH	GTEX-13JUV	Female	XX	Brain - Cerebellar Hemisphere	46	not_expressed	same	11.32	expressed	0.26	not_expressed	0.01978	not_expressed	0	not_expressed	0.03748	not_expressed	0.01755	not_expressed	0.06743	not_expressed	0.02639	not_expressed
GTEX-13JUV-0011-R1a-SM-5LZY4	GTEX-13JUV	Female	XX	Brain - Hippocampus	46	not_expressed	same	16.74	expressed	0.1111	not_expressed	0	not_expressed	0.007496	not_expressed	0.04404	not_expressed	0.02291	not_expressed	0.007546	not_expressed	0.02067	not_expressed
GTEX-13JUV-0011-R5a-SM-5LZY5	GTEX-13JUV	Female	X0/XaXa	Brain - Caudate (basal ganglia)	46	not_expressed	same	7.725	intermediate	0.1554	not_expressed	0	not_expressed	0.01887	not_expressed	0.03696	not_expressed	0	not_expressed	0.02533	not_expressed	0	not_expressed
GTEX-13JUV-0011-R6b-SM-5LZYG	GTEX-13JUV	Female	X0/XaXa	Brain - Nucleus accumbens (basal ganglia)	46	not_expressed	same	7.855	intermediate	0.1345	not_expressed	0	not_expressed	0.01021	not_expressed	0.01333	not_expressed	0	not_expressed	0	not_expressed	0.01877	not_expressed
GTEX-13JUV-0011-R7b-SM-5LZZG	GTEX-13JUV	Female	X0/XaXa	Brain - Putamen (basal ganglia)	46	not_expressed	same	1.896	intermediate	0.1028	not_expressed	0.01075	not_expressed	0.0104	not_expressed	0.02037	not_expressed	0	not_expressed	0.01047	not_expressed	0	not_expressed
GTEX-13JUV-0011-R9a-SM-5LZX3	GTEX-13JUV	Female	XX	Brain - Spinal cord (cervical c-1)	46	not_expressed	same	23.57	expressed	0.1666	not_expressed	0.01549	not_expressed	0.01499	not_expressed	0	not_expressed	0	not_expressed	0.01509	not_expressed	0	not_expressed
GTEX-13JUV-0226-SM-5IJCC	GTEX-13JUV	Female	XX	Heart - Atrial Appendage	46	not_expressed	same	34.08	expressed	0.5653	not_expressed	0	not_expressed	0.0109	not_expressed	0.07471	not_expressed	0.01333	not_expressed	0.06035	not_expressed	0.05261	not_expressed
GTEX-13JUV-0526-SM-5K7XE	GTEX-13JUV	Female	XX	Lung	46	intermediate	mixed	62.94	expressed	1.086	intermediate	0.01109	not_expressed	0.03218	not_expressed	0.126	not_expressed	0.02623	not_expressed	0.3132	not_expressed	0	not_expressed
GTEX-13JUV-0626-SM-5J1MQ	GTEX-13JUV	Female	XX	Adipose - Visceral (Omentum)	46	not_expressed	same	47.43	expressed	0.9984	not_expressed	0.02932	not_expressed	0.01773	not_expressed	0.1806	not_expressed	0	not_expressed	0.2642	not_expressed	0.05869	not_expressed
GTEX-13JUV-2026-SM-5K7UA	GTEX-13JUV	Female	XX	Skin - Not Sun Exposed (Suprapubic)	46	not_expressed	same	106.2	expressed	0.5469	not_expressed	0.03269	not_expressed	0	not_expressed	0.03098	not_expressed	0	not_expressed	0.09555	not_expressed	0.04363	not_expressed
GTEX-13JUV-2326-SM-5IJCE	GTEX-13JUV	Female	XX	Muscle - Skeletal	46	not_expressed	same	25.92	expressed	0.1923	not_expressed	0.01238	not_expressed	0.00599	not_expressed	0.07625	not_expressed	0.003662	not_expressed	0.05427	not_expressed	0.02478	not_expressed
GTEX-13JUV-2426-SM-5J1NS	GTEX-13JUV	Female	XX	Artery - Tibial	46	not_expressed	same	100.4	expressed	0.9183	not_expressed	0	not_expressed	0.009785	not_expressed	0.08623	not_expressed	0.04785	not_expressed	0.1084	not_expressed	0	not_expressed
GTEX-13JUV-2526-SM-5J1OD	GTEX-13JUV	Female	XX	Nerve - Tibial	46	not_expressed	same	176.1	expressed	0.4127	not_expressed	0	not_expressed	0	not_expressed	0.1378	not_expressed	0.03763	not_expressed	0.1151	not_expressed	0.09703	not_expressed
GTEX-13JUV-2626-SM-5N9EB	GTEX-13JUV	Female	XX	Pituitary	46	not_expressed	same	108.3	expressed	0.3903	not_expressed	0	not_expressed	0.02213	not_expressed	0.05571	not_expressed	0	not_expressed	0.07001	not_expressed	0.008719	not_expressed
GTEX-13JUV-2726-SM-5LZZ8	GTEX-13JUV	Female	XX	Skin - Sun Exposed (Lower leg)	46	not_expressed	same	42.48	expressed	0.3711	not_expressed	0	not_expressed	0.009391	not_expressed	0.02759	not_expressed	0	not_expressed	0.05673	not_expressed	0	not_expressed
GTEX-13JUV-2826-SM-5LZWU	GTEX-13JUV	Female	XX	Adipose - Subcutaneous	46	not_expressed	same	57.97	expressed	0.1779	not_expressed	0	not_expressed	0.02251	not_expressed	0.07052	not_expressed	0	not_expressed	0.03625	not_expressed	0	not_expressed
GTEX-13JUV-2926-SM-5LZX7	GTEX-13JUV	Female	XX	Brain - Cortex	46	not_expressed	same	14.76	expressed	0.1974	not_expressed	0.01377	not_expressed	0.01332	not_expressed	0.03262	not_expressed	0.008146	not_expressed	0.04024	not_expressed	0.02756	not_expressed
GTEX-13JUV-3026-SM-5K7WX	GTEX-13JUV	Female	XX	Brain - Cerebellum	46	intermediate	mixed	106.5	expressed	1.221	intermediate	0	not_expressed	0.06631	not_expressed	0.08264	not_expressed	0.02211	not_expressed	0.1699	not_expressed	0.08314	not_expressed
GTEX-13N11-0126-SM-5KM2Z	GTEX-13N11	Female	XX	Spleen	50	not_expressed	same	12.46	expressed	0.07441	not_expressed	0	not_expressed	0.01883	not_expressed	0.04426	not_expressed	0	not_expressed	0.03033	not_expressed	0.02078	not_expressed
GTEX-13N11-0226-SM-5KM3C	GTEX-13N11	Female	XX	Pancreas	50	not_expressed	same	33.72	expressed	0.7103	not_expressed	0.01486	not_expressed	0.03595	not_expressed	0.2112	not_expressed	0.07032	not_expressed	0.2099	not_expressed	0.01983	not_expressed
GTEX-13N11-0326-SM-5LUA3	GTEX-13N11	Female	XX	Lung	50	not_expressed	same	47.6	expressed	0.8669	not_expressed	0.03921	not_expressed	0.04743	not_expressed	0.2322	not_expressed	0.0232	not_expressed	0.1146	not_expressed	0.1047	not_expressed
GTEX-13N11-0426-SM-5KM3O	GTEX-13N11	Female	XX	Heart - Left Ventricle	50	not_expressed	same	22.45	expressed	0.133	not_expressed	0.01012	not_expressed	0.007346	not_expressed	0.05754	not_expressed	0	not_expressed	0.03944	not_expressed	0.01351	not_expressed
GTEX-13N11-0526-SM-5IJFI	GTEX-13N11	Female	XX	Ovary	50	not_expressed	same	185.3	expressed	0.2206	not_expressed	0	not_expressed	0.02679	not_expressed	0.1399	not_expressed	0.01092	not_expressed	0.1169	not_expressed	0.06159	not_expressed
GTEX-13N11-0626-SM-5J1OL	GTEX-13N11	Female	XX	Artery - Coronary	50	not_expressed	same	57.65	expressed	0.3074	not_expressed	0	not_expressed	0.03557	not_expressed	0.06965	not_expressed	0.02174	not_expressed	0.07161	not_expressed	0.02453	not_expressed
GTEX-13N11-0726-SM-5L3DP	GTEX-13N11	Female	XX	Heart - Atrial Appendage	50	not_expressed	same	35.24	expressed	0.7651	not_expressed	0	not_expressed	0.02582	not_expressed	0.1138	not_expressed	0.03156	not_expressed	0.1689	not_expressed	0.0178	not_expressed
GTEX-13N11-0826-SM-5IJFP	GTEX-13N11	Female	XX	Adrenal Gland	50	not_expressed	same	51.12	expressed	0.2738	not_expressed	0.01206	not_expressed	0.01459	not_expressed	0.1086	not_expressed	0.007134	not_expressed	0.06462	not_expressed	0.07243	not_expressed
GTEX-13N11-0926-SM-5IJG2	GTEX-13N11	Female	XX	Liver	50	not_expressed	same	50.23	expressed	0.2522	not_expressed	0.01919	not_expressed	0.03945	not_expressed	0.08635	not_expressed	0.01135	not_expressed	0.09813	not_expressed	0	not_expressed
GTEX-13N11-1026-SM-5K7XQ	GTEX-13N11	Female	XX	Thyroid	50	not_expressed	same	202	expressed	0.6081	not_expressed	0.02678	not_expressed	0.04536	not_expressed	0.1777	not_expressed	0	not_expressed	0.1305	not_expressed	0.03575	not_expressed
GTEX-13N11-1126-SM-5KM41	GTEX-13N11	Female	XX	Uterus	50	not_expressed	same	120.6	expressed	0.3474	not_expressed	0	not_expressed	0.004395	not_expressed	0.1291	not_expressed	0	not_expressed	0.0708	not_expressed	0.02425	not_expressed
GTEX-13N11-1526-SM-5L3FL	GTEX-13N11	Female	XX	Vagina	50	not_expressed	same	178.4	expressed	0.5927	not_expressed	0	not_expressed	0.05455	not_expressed	0.09614	not_expressed	0.02001	not_expressed	0.1318	not_expressed	0.07523	not_expressed
GTEX-13N11-1726-SM-5J1OJ	GTEX-13N11	Female	XX	Breast - Mammary Tissue	50	not_expressed	same	89.82	expressed	0.6506	not_expressed	0.0165	not_expressed	0.03992	not_expressed	0.1642	not_expressed	0.02928	not_expressed	0.1045	not_expressed	0	not_expressed
GTEX-13N11-1826-SM-5IJDS	GTEX-13N11	Female	XX	Adipose - Visceral (Omentum)	50	not_expressed	same	87.34	expressed	0.5347	not_expressed	0.02685	not_expressed	0.02165	not_expressed	0.1102	not_expressed	0	not_expressed	0.1046	not_expressed	0.04777	not_expressed
GTEX-13N11-2326-SM-5IJBF	GTEX-13N11	Female	XX	Skin - Not Sun Exposed (Suprapubic)	50	not_expressed	same	62.18	expressed	0.2018	not_expressed	0	not_expressed	0.026	not_expressed	0.08002	not_expressed	0.01817	not_expressed	0.1047	not_expressed	0.02049	not_expressed
GTEX-13N11-2526-SM-5K7UE	GTEX-13N11	Female	XX	Skin - Sun Exposed (Lower leg)	50	not_expressed	same	47.13	expressed	0.5266	not_expressed	0	not_expressed	0.03949	not_expressed	0.1083	not_expressed	0	not_expressed	0.0636	not_expressed	0.08713	not_expressed
GTEX-13N11-2626-SM-5K7UQ	GTEX-13N11	Female	XX	Adipose - Subcutaneous	50	not_expressed	same	68.7	expressed	0.3824	not_expressed	0.01455	not_expressed	0.0176	not_expressed	0.1241	not_expressed	0.008605	not_expressed	0.07086	not_expressed	0.02912	not_expressed
GTEX-13N11-2726-SM-5L3ER	GTEX-13N11	Female	XX	Muscle - Skeletal	50	not_expressed	same	25.96	expressed	0.3629	not_expressed	0	not_expressed	0.006997	not_expressed	0.1096	not_expressed	0.008554	not_expressed	0.07748	not_expressed	0.0193	not_expressed
GTEX-13N11-2826-SM-5KM4Z	GTEX-13N11	Female	XX	Nerve - Tibial	50	not_expressed	same	173.3	expressed	0.4589	not_expressed	0	not_expressed	0.03484	not_expressed	0.1478	not_expressed	0.0142	not_expressed	0.1169	not_expressed	0	not_expressed
GTEX-13N11-2926-SM-5K7VD	GTEX-13N11	Female	XX	Artery - Tibial	50	not_expressed	same	102.2	expressed	0.3574	not_expressed	0.01994	not_expressed	0.03376	not_expressed	0.1228	not_expressed	0	not_expressed	0.01942	not_expressed	0	not_expressed
GTEX-13NZ8-0011-R1b-SM-5KM3V	GTEX-13NZ8	Female	X0/XaXa	Brain - Hippocampus	69	not_expressed	same	3.279	intermediate	0.1463	not_expressed	0	not_expressed	0.02592	not_expressed	0.05439	not_expressed	0.01358	not_expressed	0.07083	not_expressed	0.02043	not_expressed
GTEX-13NZ8-0011-R8b-SM-5KM48	GTEX-13NZ8	Female	X0/XaXa	Brain - Hypothalamus	69	not_expressed	same	1.472	intermediate	0.1349	not_expressed	0.008061	not_expressed	0.0156	not_expressed	0.04201	not_expressed	0.004769	not_expressed	0.02356	not_expressed	0.005379	not_expressed
GTEX-13NZ8-0126-SM-5IJCT	GTEX-13NZ8	Female	XX	Breast - Mammary Tissue	69	intermediate	mixed	85.22	expressed	1.132	intermediate	0.02202	not_expressed	0.08525	not_expressed	0.1878	not_expressed	0	not_expressed	0.1287	not_expressed	0.0147	not_expressed
GTEX-13NZ8-0226-SM-5J2OK	GTEX-13NZ8	Female	XX	Thyroid	69	not_expressed	same	100.6	expressed	0.1133	not_expressed	0.03794	not_expressed	0.0413	not_expressed	0.06291	not_expressed	0.01122	not_expressed	0.07391	not_expressed	0.05063	not_expressed
GTEX-13NZ8-0326-SM-5L3DF	GTEX-13NZ8	Female	XX	Lung	69	not_expressed	same	30.97	expressed	0.7361	not_expressed	0	not_expressed	0.01863	not_expressed	0.1338	not_expressed	0	not_expressed	0.2	not_expressed	0.06851	not_expressed
GTEX-13NZ8-0826-SM-5MR3I	GTEX-13NZ8	Female	XX	Skin - Sun Exposed (Lower leg)	69	not_expressed	same	24.3	expressed	0.271	not_expressed	0	not_expressed	0.02743	not_expressed	0.07163	not_expressed	0	not_expressed	0.01227	not_expressed	0	not_expressed
GTEX-13NZ8-0926-SM-5MR3U	GTEX-13NZ8	Female	XX	Adipose - Subcutaneous	69	intermediate	mixed	38.36	expressed	2.322	intermediate	0.1134	not_expressed	0.2779	not_expressed	0.4703	not_expressed	0.1007	not_expressed	0.8496	not_expressed	1.429	intermediate
GTEX-13NZ8-1226-SM-5KM4A	GTEX-13NZ8	Female	XX	Skin - Not Sun Exposed (Suprapubic)	69	not_expressed	same	57.28	expressed	0.5988	not_expressed	0	not_expressed	0.03163	not_expressed	0.1136	not_expressed	0	not_expressed	0.08491	not_expressed	0.0727	not_expressed
GTEX-13NZ8-1626-SM-5IJBC	GTEX-13NZ8	Female	XX	Artery - Tibial	69	not_expressed	same	76.04	expressed	0.7011	not_expressed	0	not_expressed	0.02218	not_expressed	0.1477	not_expressed	0.08677	not_expressed	0.09824	not_expressed	0.02447	not_expressed
GTEX-13O3O-0011-R10a-SM-5LUA9	GTEX-13O3O	Female	X0/XaXa	Brain - Frontal Cortex (BA9)	68	not_expressed	same	2.054	intermediate	0.2545	not_expressed	0	not_expressed	0.04122	not_expressed	0.06054	not_expressed	0.042	not_expressed	0.06916	not_expressed	0.02842	not_expressed
GTEX-13O3O-0011-R11b-SM-5KM4G	GTEX-13O3O	Female	XX	Brain - Cerebellar Hemisphere	68	not_expressed	same	25.76	expressed	0.363	not_expressed	0.03797	not_expressed	0.04593	not_expressed	0.07195	not_expressed	0.01123	not_expressed	0.1202	not_expressed	0.01267	not_expressed
GTEX-13O3O-0011-R1b-SM-5KM2K	GTEX-13O3O	Female	X0/XaXa	Brain - Hippocampus	68	not_expressed	same	6.708	intermediate	0.2192	not_expressed	0.02116	not_expressed	0.0273	not_expressed	0.006684	not_expressed	0.008346	not_expressed	0.03436	not_expressed	0.04707	not_expressed
GTEX-13O3O-0011-R2b-SM-5P9H1	GTEX-13O3O	Female	X0/XaXa	Brain - Substantia nigra	68	not_expressed	same	4.923	intermediate	0.03867	not_expressed	0	not_expressed	0.003914	not_expressed	0.02299	not_expressed	0.009571	not_expressed	0.01576	not_expressed	0	not_expressed
GTEX-13O3O-0011-R3b-SM-5KM3R	GTEX-13O3O	Female	X0/XaXa	Brain - Anterior cingulate cortex (BA24)	68	not_expressed	same	5.81	intermediate	0.3821	not_expressed	0.0246	not_expressed	0.01488	not_expressed	0.1165	not_expressed	0.01455	not_expressed	0.1138	not_expressed	0.01641	not_expressed
GTEX-13O3O-0011-R4b-SM-5KM3F	GTEX-13O3O	Female	X0/XaXa	Brain - Amygdala	68	not_expressed	same	7.148	intermediate	0.3492	not_expressed	0.01218	not_expressed	0.01767	not_expressed	0.05191	not_expressed	0	not_expressed	0.04744	not_expressed	0	not_expressed
GTEX-13O3O-0011-R5b-SM-5KM44	GTEX-13O3O	Female	XX	Brain - Caudate (basal ganglia)	68	not_expressed	same	12.72	expressed	0.2104	not_expressed	0.03301	not_expressed	0.01864	not_expressed	0.06256	not_expressed	0.00651	not_expressed	0.0536	not_expressed	0.05874	not_expressed
GTEX-13O3O-0011-R6b-SM-5P9GY	GTEX-13O3O	Female	XX	Brain - Nucleus accumbens (basal ganglia)	68	not_expressed	same	13.17	expressed	0.8709	not_expressed	0.018	not_expressed	0.03048	not_expressed	0.162	not_expressed	0.01863	not_expressed	0.1227	not_expressed	0.04803	not_expressed
GTEX-13O3O-0011-R7b-SM-5P9GZ	GTEX-13O3O	Female	X0/XaXa	Brain - Putamen (basal ganglia)	68	not_expressed	same	6.193	intermediate	0.1137	not_expressed	0.003964	not_expressed	0.007671	not_expressed	0.02253	not_expressed	0	not_expressed	0.01545	not_expressed	0	not_expressed
GTEX-13O3O-0011-R8b-SM-5LUAL	GTEX-13O3O	Female	X0/XaXa	Brain - Hypothalamus	68	not_expressed	same	8.083	intermediate	0.2662	not_expressed	0	not_expressed	0.01135	not_expressed	0.04999	not_expressed	0.02774	not_expressed	0.04569	not_expressed	0.01565	not_expressed
GTEX-13O3O-0126-SM-E9J49	GTEX-13O3O	Female	XX	Skin - Sun Exposed (Lower leg)	68	not_expressed	same	62.59	expressed	0.2327	not_expressed	0	not_expressed	0.01087	not_expressed	0.05677	not_expressed	0.01329	not_expressed	0.04377	not_expressed	0.07996	not_expressed
GTEX-13O3O-0326-SM-5K7W2	GTEX-13O3O	Female	XX	Nerve - Tibial	68	not_expressed	same	130.8	expressed	0.2781	not_expressed	0.03325	not_expressed	0.02413	not_expressed	0.08663	not_expressed	0.009833	not_expressed	0.06478	not_expressed	0.02218	not_expressed
GTEX-13O3O-0426-SM-5KM2Y	GTEX-13O3O	Female	XX	Artery - Tibial	68	not_expressed	same	116.6	expressed	0.6029	not_expressed	0	not_expressed	0.04069	not_expressed	0.06374	not_expressed	0.009949	not_expressed	0.1147	not_expressed	0.06733	not_expressed
GTEX-13O3O-0526-SM-5J1NL	GTEX-13O3O	Female	XX	Muscle - Skeletal	68	not_expressed	same	28.87	expressed	0.6432	not_expressed	0.0351	not_expressed	0.05662	not_expressed	0.2717	not_expressed	0.04846	not_expressed	0.285	not_expressed	0.1405	not_expressed
GTEX-13O3O-0726-SM-5J1N7	GTEX-13O3O	Female	XX	Lung	68	not_expressed	same	72.24	expressed	0.7745	not_expressed	0	not_expressed	0.05702	not_expressed	0.1675	not_expressed	0.01162	not_expressed	0.2201	not_expressed	0	not_expressed
GTEX-13O3O-0826-SM-5K7WE	GTEX-13O3O	Female	XX	Breast - Mammary Tissue	68	not_expressed	same	65.94	expressed	0.361	not_expressed	0.02517	not_expressed	0.01218	not_expressed	0.1252	not_expressed	0.02606	not_expressed	0.04292	not_expressed	0	not_expressed
GTEX-13O3O-0926-SM-5KM1F	GTEX-13O3O	Female	XX	Thyroid	68	not_expressed	same	126.9	expressed	0.3766	not_expressed	0.02101	not_expressed	0.02033	not_expressed	0.1095	not_expressed	0	not_expressed	0.1023	not_expressed	0.05608	not_expressed
GTEX-13O3O-1126-SM-5KM4Q	GTEX-13O3O	Female	XX	Artery - Aorta	68	not_expressed	same	63.62	expressed	0.4314	not_expressed	0.04814	not_expressed	0.06988	not_expressed	0.1026	not_expressed	0.02848	not_expressed	0.0469	not_expressed	0.03212	not_expressed
GTEX-13O3O-1426-SM-5KM2S	GTEX-13O3O	Female	XX	Heart - Atrial Appendage	68	not_expressed	same	22.98	expressed	0.1754	not_expressed	0	not_expressed	0.04917	not_expressed	0.107	not_expressed	0.01002	not_expressed	0.055	not_expressed	0	not_expressed
GTEX-13O3O-1526-SM-5KM1C	GTEX-13O3O	Female	X0/XaXa	Heart - Left Ventricle	68	not_expressed	same	5.266	intermediate	0.176	not_expressed	0	not_expressed	0.004191	not_expressed	0.03283	not_expressed	0.01025	not_expressed	0.008438	not_expressed	0.03468	not_expressed
GTEX-13O3O-1626-SM-5KM1O	GTEX-13O3O	Female	X0/XaXa	Adrenal Gland	68	not_expressed	same	6.988	intermediate	0.7825	not_expressed	0.03046	not_expressed	0.02211	not_expressed	0.1299	not_expressed	0.01802	not_expressed	0.1039	not_expressed	0.04065	not_expressed
GTEX-13O3O-1826-SM-5IFGW	GTEX-13O3O	Female	X0/XaXa	Liver	68	not_expressed	same	3.382	intermediate	0.2038	not_expressed	0.02132	not_expressed	0.01032	not_expressed	0.04545	not_expressed	0	not_expressed	0.04154	not_expressed	0.01423	not_expressed
GTEX-13O3O-2326-SM-5IJD6	GTEX-13O3O	Female	XX	Skin - Not Sun Exposed (Suprapubic)	68	not_expressed	same	85.29	expressed	0.2212	not_expressed	0	not_expressed	0.02411	not_expressed	0.05397	not_expressed	0.008423	not_expressed	0.1873	not_expressed	0.0285	not_expressed
GTEX-13O3O-2526-SM-5L3DR	GTEX-13O3O	Female	XX	Colon - Transverse	68	not_expressed	same	42.5	expressed	0.6637	not_expressed	0	not_expressed	0.07963	not_expressed	0.3021	not_expressed	0.03651	not_expressed	0.1603	not_expressed	0	not_expressed
GTEX-13O3O-2726-SM-5KM35	GTEX-13O3O	Female	XX	Ovary	68	not_expressed	same	113	expressed	0.6837	not_expressed	0.02384	not_expressed	0.07305	not_expressed	0.1054	not_expressed	0	not_expressed	0.1084	not_expressed	0.06363	not_expressed
GTEX-13O3O-3026-SM-5KM42	GTEX-13O3O	Female	XX	Brain - Cerebellum	68	not_expressed	same	84.54	expressed	0.2577	not_expressed	0	not_expressed	0.01739	not_expressed	0.06812	not_expressed	0.02126	not_expressed	0.0963	not_expressed	0.03598	not_expressed
GTEX-13O3O-3126-SM-5KM3H	GTEX-13O3O	Female	XX	Brain - Cortex	68	not_expressed	same	16.43	expressed	0.1746	not_expressed	0.01992	not_expressed	0.01607	not_expressed	0.03776	not_expressed	0.03143	not_expressed	0.04529	not_expressed	0.01773	not_expressed
GTEX-13OVI-0001-SM-5O9BL	GTEX-13OVI	Female	X0/XaXa	Whole Blood	66	not_expressed	same	0.4775	not_expressed	0.1683	not_expressed	0	not_expressed	0.001622	not_expressed	0.02541	not_expressed	0.001983	not_expressed	0.02286	not_expressed	0.02237	not_expressed
GTEX-13OVI-0326-SM-5K7X1	GTEX-13OVI	Female	XX	Heart - Atrial Appendage	66	not_expressed	same	33.11	expressed	0.3973	not_expressed	0.01279	not_expressed	0.02166	not_expressed	0.05453	not_expressed	0.01891	not_expressed	0.06229	not_expressed	0.0768	not_expressed
GTEX-13OVI-0526-SM-5IFFQ	GTEX-13OVI	Female	XX	Pancreas	66	not_expressed	same	25.93	expressed	0.2534	not_expressed	0	not_expressed	0.01425	not_expressed	0.07813	not_expressed	0.01394	not_expressed	0.1148	not_expressed	0	not_expressed
GTEX-13OVI-0626-SM-5IJCN	GTEX-13OVI	Female	XX	Artery - Aorta	66	not_expressed	same	30.36	expressed	0.1755	not_expressed	0.02098	not_expressed	0.0406	not_expressed	0.07951	not_expressed	0.006205	not_expressed	0.08174	not_expressed	0.02799	not_expressed
GTEX-13OVI-0726-SM-5L3DD	GTEX-13OVI	Female	XX	Ovary	66	not_expressed	same	47.68	expressed	0.7661	not_expressed	0.03562	not_expressed	0.04308	not_expressed	0.2362	not_expressed	0.02107	not_expressed	0.008675	not_expressed	0	not_expressed
GTEX-13OVI-0826-SM-5KLZ8	GTEX-13OVI	Female	XX	Thyroid	66	not_expressed	same	125.8	expressed	0.2952	not_expressed	0	not_expressed	0.01594	not_expressed	0.1404	not_expressed	0.01948	not_expressed	0.04813	not_expressed	0.06593	not_expressed
GTEX-13OVI-0926-SM-5J1MI	GTEX-13OVI	Female	XX	Vagina	66	not_expressed	same	85.21	expressed	0.5593	not_expressed	0.007313	not_expressed	0.02831	not_expressed	0.02079	not_expressed	0.02596	not_expressed	0.07125	not_expressed	0.01952	not_expressed
GTEX-13OVI-1026-SM-5L3EM	GTEX-13OVI	Female	XX	Uterus	66	not_expressed	same	130	expressed	0.833	not_expressed	0.04225	not_expressed	0.04089	not_expressed	0.4604	not_expressed	0.06248	not_expressed	0.2573	not_expressed	0.08458	not_expressed
GTEX-13OVI-1126-SM-5KLZF	GTEX-13OVI	Female	XX	Kidney - Cortex	66	not_expressed	same	94.53	expressed	0.4425	not_expressed	0	not_expressed	0.02879	not_expressed	0.1065	not_expressed	0.01565	not_expressed	0.05797	not_expressed	0.0353	not_expressed
GTEX-13OVI-1226-SM-5J2ME	GTEX-13OVI	Female	XX	Adrenal Gland	66	not_expressed	same	45.9	expressed	0.492	not_expressed	0.005719	not_expressed	0.03044	not_expressed	0.09212	not_expressed	0.01353	not_expressed	0.09471	not_expressed	0.01526	not_expressed
GTEX-13OVI-1326-SM-5IJBO	GTEX-13OVI	Female	XX	Adipose - Subcutaneous	66	not_expressed	same	37.37	expressed	0.2373	not_expressed	0.01986	not_expressed	0.009608	not_expressed	0.09408	not_expressed	0.01175	not_expressed	0.09672	not_expressed	0.0265	not_expressed
GTEX-13OVI-1426-SM-5L3EY	GTEX-13OVI	Female	XX	Skin - Sun Exposed (Lower leg)	66	not_expressed	same	41.82	expressed	0.4057	not_expressed	0	not_expressed	0.03458	not_expressed	0.1355	not_expressed	0.01057	not_expressed	0.148	not_expressed	0.07154	not_expressed
GTEX-13OVI-1526-SM-5K7VX	GTEX-13OVI	Female	XX	Nerve - Tibial	66	not_expressed	same	100.9	expressed	0.3836	not_expressed	0.03057	not_expressed	0.05547	not_expressed	0.2317	not_expressed	0	not_expressed	0.1042	not_expressed	0.0816	not_expressed
GTEX-13OVI-1726-SM-5L3DW	GTEX-13OVI	Female	XX	Muscle - Skeletal	66	not_expressed	same	55.96	expressed	0.5379	not_expressed	0	not_expressed	0.03314	not_expressed	0.1484	not_expressed	0.01158	not_expressed	0.1144	not_expressed	0.05224	not_expressed
GTEX-13OVI-1926-SM-5IJCG	GTEX-13OVI	Female	XX	Small Intestine - Terminal Ileum	66	not_expressed	same	50.36	expressed	0.2893	not_expressed	0.01614	not_expressed	0	not_expressed	0.02294	not_expressed	0	not_expressed	0.05504	not_expressed	0.02154	not_expressed
GTEX-13OVI-2026-SM-5J1MU	GTEX-13OVI	Female	XX	Colon - Transverse	66	not_expressed	same	22.83	expressed	0.3736	not_expressed	0.005584	not_expressed	0.02431	not_expressed	0.05291	not_expressed	0.009909	not_expressed	0.1034	not_expressed	0.02981	not_expressed
GTEX-13OVI-2126-SM-5KM3U	GTEX-13OVI	Female	XX	Colon - Sigmoid	66	not_expressed	same	64.8	expressed	0.3263	not_expressed	0.03034	not_expressed	0.04771	not_expressed	0.02875	not_expressed	0	not_expressed	0.1035	not_expressed	0.03037	not_expressed
GTEX-13OVI-2326-SM-5KM47	GTEX-13OVI	Female	XX	Minor Salivary Gland	66	not_expressed	same	76.66	expressed	0.4914	not_expressed	0	not_expressed	0.04377	not_expressed	0.07793	not_expressed	0.009731	not_expressed	0.07211	not_expressed	0.1098	not_expressed
GTEX-13OVI-2426-SM-5KM4J	GTEX-13OVI	Female	XX	Stomach	66	not_expressed	same	59.38	expressed	0.4513	not_expressed	0.01573	not_expressed	0.03045	not_expressed	0.1267	not_expressed	0.02792	not_expressed	0.04599	not_expressed	0.0105	not_expressed
GTEX-13OVI-2526-SM-5KM4V	GTEX-13OVI	Female	XX	Esophagus - Muscularis	66	not_expressed	same	56.46	expressed	0.2371	not_expressed	0	not_expressed	0.04061	not_expressed	0.1229	not_expressed	0.009028	not_expressed	0.1487	not_expressed	0.03055	not_expressed
GTEX-13OVI-2626-SM-5KM4T	GTEX-13OVI	Female	XX	Esophagus - Mucosa	66	not_expressed	same	54.31	expressed	0.1145	not_expressed	0	not_expressed	0.01931	not_expressed	0.09076	not_expressed	0.01889	not_expressed	0.01555	not_expressed	0	not_expressed
GTEX-13OVJ-0006-SM-5O98T	GTEX-13OVJ	Female	X0/XaXa	Whole Blood	55	not_expressed	same	1.478	intermediate	0.2807	not_expressed	0.01068	not_expressed	0.031	not_expressed	0.05059	not_expressed	0	not_expressed	0.0208	not_expressed	0.02138	not_expressed
GTEX-13OVJ-0011-R10b-SM-5L3HT	GTEX-13OVJ	Female	XX	Brain - Frontal Cortex (BA9)	55	not_expressed	same	20.7	expressed	0.4775	not_expressed	0.0333	not_expressed	0.03625	not_expressed	0.213	not_expressed	0.0591	not_expressed	0.09732	not_expressed	0.08888	not_expressed
GTEX-13OVJ-0011-R11a-SM-5P9H8	GTEX-13OVJ	Female	XX	Brain - Cerebellar Hemisphere	55	not_expressed	same	41.97	expressed	0.1149	not_expressed	0	not_expressed	0.02327	not_expressed	0.03038	not_expressed	0.009484	not_expressed	0.02343	not_expressed	0	not_expressed
GTEX-13OVJ-0011-R1b-SM-5L3I6	GTEX-13OVJ	Female	XX	Brain - Hippocampus	55	not_expressed	same	12.88	expressed	0.4145	not_expressed	0	not_expressed	0.003814	not_expressed	0.1046	not_expressed	0.01865	not_expressed	0.06912	not_expressed	0	not_expressed
GTEX-13OVJ-0011-R2b-SM-5L3GP	GTEX-13OVJ	Female	X0/XaXa	Brain - Substantia nigra	55	not_expressed	same	5.557	intermediate	0.2961	not_expressed	0.006884	not_expressed	0.02665	not_expressed	0.0848	not_expressed	0.008144	not_expressed	0.08718	not_expressed	0.01837	not_expressed
GTEX-13OVJ-0011-R4b-SM-5P9H5	GTEX-13OVJ	Female	XX	Brain - Amygdala	55	not_expressed	same	13.95	expressed	0.05102	not_expressed	0	not_expressed	0	not_expressed	0.02023	not_expressed	0	not_expressed	0	not_expressed	0	not_expressed
GTEX-13OVJ-0011-R5a-SM-5P9H7	GTEX-13OVJ	Female	XX	Brain - Caudate (basal ganglia)	55	not_expressed	same	12.08	expressed	0	not_expressed	0	not_expressed	0.004472	not_expressed	0.03941	not_expressed	0.005467	not_expressed	0.01801	not_expressed	0.01233	not_expressed
GTEX-13OVJ-0011-R6b-SM-5L3GH	GTEX-13OVJ	Female	XX	Brain - Nucleus accumbens (basal ganglia)	55	not_expressed	same	22.45	expressed	0.2926	not_expressed	0.0144	not_expressed	0.02788	not_expressed	0.09555	not_expressed	0.008521	not_expressed	0.09823	not_expressed	0.03845	not_expressed
GTEX-13OVJ-0011-R7a-SM-5L3G1	GTEX-13OVJ	Female	XX	Brain - Putamen (basal ganglia)	55	not_expressed	same	18.35	expressed	0.1279	not_expressed	0	not_expressed	0.03237	not_expressed	0.1458	not_expressed	0.01979	not_expressed	0.05215	not_expressed	0.01786	not_expressed
GTEX-13OVJ-0011-R8b-SM-5L3FS	GTEX-13OVJ	Female	X0/XaXa	Brain - Hypothalamus	55	not_expressed	same	7.087	intermediate	0.2559	not_expressed	0.0252	not_expressed	0.02134	not_expressed	0.08954	not_expressed	0.01491	not_expressed	0.06137	not_expressed	0.03363	not_expressed
GTEX-13OVJ-0011-R9b-SM-5L3GD	GTEX-13OVJ	Female	XX	Brain - Spinal cord (cervical c-1)	55	not_expressed	same	13.7	expressed	0.5799	not_expressed	0.02426	not_expressed	0.05577	not_expressed	0.06323	not_expressed	0.007177	not_expressed	0.1182	not_expressed	0.04857	not_expressed
GTEX-13OVJ-0126-SM-5KM36	GTEX-13OVJ	Female	XX	Skin - Sun Exposed (Lower leg)	55	not_expressed	same	59	expressed	0.4943	not_expressed	0.02758	not_expressed	0.02001	not_expressed	0.06533	not_expressed	0.01223	not_expressed	0.09403	not_expressed	0	not_expressed
GTEX-13OVJ-0226-SM-5L3GK	GTEX-13OVJ	Female	XX	Muscle - Skeletal	55	not_expressed	same	35.03	expressed	0.4847	not_expressed	0.01502	not_expressed	0.02181	not_expressed	0.1139	not_expressed	0.01777	not_expressed	0.0805	not_expressed	0.01002	not_expressed
GTEX-13OVJ-0326-SM-5L3GL	GTEX-13OVJ	Female	XX	Adipose - Subcutaneous	55	not_expressed	same	64.33	expressed	0.3924	not_expressed	0	not_expressed	0.01589	not_expressed	0.1245	not_expressed	0.02914	not_expressed	0.09598	not_expressed	0.02191	not_expressed
GTEX-13OVJ-0426-SM-5L3GX	GTEX-13OVJ	Female	XX	Nerve - Tibial	55	not_expressed	same	127.4	expressed	0.5323	not_expressed	0	not_expressed	0.02395	not_expressed	0.1172	not_expressed	0.02928	not_expressed	0.217	not_expressed	0.09907	not_expressed
GTEX-13OVJ-0626-SM-5J2O2	GTEX-13OVJ	Female	XX	Thyroid	55	not_expressed	same	77.54	expressed	0.5824	not_expressed	0.01393	not_expressed	0.02021	not_expressed	0.05938	not_expressed	0.01648	not_expressed	0.2171	not_expressed	0.01859	not_expressed
GTEX-13OVJ-0726-SM-5KM1W	GTEX-13OVJ	Female	XX	Lung	55	not_expressed	same	42.71	expressed	0.8548	not_expressed	0.1412	not_expressed	0.07742	not_expressed	0.6243	not_expressed	0.04454	not_expressed	0.2751	not_expressed	0.05025	not_expressed
GTEX-13OVJ-0826-SM-5J1OK	GTEX-13OVJ	Female	XX	Skin - Not Sun Exposed (Suprapubic)	55	not_expressed	same	53.98	expressed	0.3075	not_expressed	0	not_expressed	0.02334	not_expressed	0.08381	not_expressed	0	not_expressed	0.08617	not_expressed	0.04292	not_expressed
GTEX-13OVJ-0926-SM-5K7U1	GTEX-13OVJ	Female	XX	Adipose - Visceral (Omentum)	55	not_expressed	same	56.57	expressed	0.329	not_expressed	0.01377	not_expressed	0.006661	not_expressed	0.1044	not_expressed	0.01629	not_expressed	0.06706	not_expressed	0	not_expressed
GTEX-13OVJ-1226-SM-5L3HA	GTEX-13OVJ	Female	XX	Esophagus - Mucosa	55	not_expressed	same	47.98	expressed	0.6495	not_expressed	0.01941	not_expressed	0.03757	not_expressed	0.08277	not_expressed	0.02297	not_expressed	0.07564	not_expressed	0.02591	not_expressed
GTEX-13OVJ-1326-SM-5K7Z9	GTEX-13OVJ	Female	XX	Esophagus - Muscularis	55	not_expressed	same	80.61	expressed	0.755	not_expressed	0.02179	not_expressed	0.04217	not_expressed	0.2994	not_expressed	0.07089	not_expressed	0.2335	not_expressed	0.02908	not_expressed
GTEX-13OVJ-1426-SM-5K7Z2	GTEX-13OVJ	Female	XX	Esophagus - Gastroesophageal Junction	55	not_expressed	same	70.32	expressed	0.6298	not_expressed	0.02292	not_expressed	0.03326	not_expressed	0.1303	not_expressed	0.006778	not_expressed	0.2679	not_expressed	0.03058	not_expressed
GTEX-13OVJ-1726-SM-5IJDZ	GTEX-13OVJ	Female	XX	Colon - Transverse	55	not_expressed	same	34.67	expressed	0.1157	not_expressed	0.01076	not_expressed	0.00781	not_expressed	0.05608	not_expressed	0.006365	not_expressed	0.03669	not_expressed	0	not_expressed
GTEX-13OVJ-1826-SM-5KM2D	GTEX-13OVJ	Female	XX	Colon - Sigmoid	55	not_expressed	same	87.1	expressed	0.2356	not_expressed	0.01643	not_expressed	0	not_expressed	0.07006	not_expressed	0.009719	not_expressed	0.06402	not_expressed	0.02193	not_expressed
GTEX-13OVJ-2326-SM-5IJGA	GTEX-13OVJ	Female	XX	Uterus	55	not_expressed	same	178.2	expressed	0.2423	not_expressed	0.007243	not_expressed	0.03504	not_expressed	0.1098	not_expressed	0.01714	not_expressed	0.1482	not_expressed	0.09666	not_expressed
GTEX-13OVJ-2426-SM-5KM3I	GTEX-13OVJ	Female	XX	Ovary	55	not_expressed	same	150.1	expressed	0.5204	not_expressed	0.02969	not_expressed	0.03352	not_expressed	0.1313	not_expressed	0	not_expressed	0.1736	not_expressed	0.1321	not_expressed
GTEX-13OVJ-2626-SM-5IJFT	GTEX-13OVJ	Female	XX	Pituitary	55	not_expressed	same	122.8	expressed	0.2953	not_expressed	0.02471	not_expressed	0.02391	not_expressed	0.1288	not_expressed	0.01462	not_expressed	0.08425	not_expressed	0	not_expressed
GTEX-13OVJ-2726-SM-5IJG6	GTEX-13OVJ	Female	XX	Brain - Cerebellum	55	not_expressed	same	113.3	expressed	0.8822	not_expressed	0	not_expressed	0.09922	not_expressed	0.2798	not_expressed	0.04367	not_expressed	0.2317	not_expressed	0.04379	not_expressed
GTEX-13OVJ-2826-SM-5L3GW	GTEX-13OVJ	Female	XX	Brain - Cortex	55	not_expressed	same	34.19	expressed	0.2356	not_expressed	0.02465	not_expressed	0.0159	not_expressed	0.08564	not_expressed	0	not_expressed	0.08004	not_expressed	0.02193	not_expressed
GTEX-13PL6-0011-R5b-SM-5O9BI	GTEX-13PL6	Female	X0/XaXa	Brain - Caudate (basal ganglia)	44	not_expressed	same	7.682	intermediate	0.06862	not_expressed	0	not_expressed	0.005557	not_expressed	0	not_expressed	0.003397	not_expressed	0.005594	not_expressed	0.003832	not_expressed
GTEX-13PL6-0011-R6a-SM-5O9C5	GTEX-13PL6	Female	X0/XaXa	Brain - Nucleus accumbens (basal ganglia)	44	not_expressed	same	1.631	intermediate	0.06271	not_expressed	0	not_expressed	0.01128	not_expressed	0.005525	not_expressed	0.001725	not_expressed	0.03976	not_expressed	0.01556	not_expressed
GTEX-13PL6-0011-R9b-SM-5O9CH	GTEX-13PL6	Female	X0/XaXa	Brain - Spinal cord (cervical c-1)	44	not_expressed	same	3.457	intermediate	0.05148	not_expressed	0	not_expressed	0	not_expressed	0	not_expressed	0	not_expressed	0.01049	not_expressed	0	not_expressed
GTEX-13PL6-0326-SM-5IJCP	GTEX-13PL6	Female	XX	Muscle - Skeletal	44	not_expressed	same	26.35	expressed	0.368	not_expressed	0.01339	not_expressed	0.03887	not_expressed	0.08882	not_expressed	0	not_expressed	0.07827	not_expressed	0.01787	not_expressed
GTEX-13PL6-0526-SM-5L3G6	GTEX-13PL6	Female	XX	Artery - Tibial	44	not_expressed	same	117.8	expressed	0.5319	not_expressed	0	not_expressed	0.01958	not_expressed	0.0671	not_expressed	0.01197	not_expressed	0.05913	not_expressed	0.027	not_expressed
GTEX-13PL6-0826-SM-5IJBI	GTEX-13PL6	Female	XX	Heart - Atrial Appendage	44	not_expressed	same	37.02	expressed	0.1332	not_expressed	0.01115	not_expressed	0.01349	not_expressed	0.07396	not_expressed	0.006596	not_expressed	0.07061	not_expressed	0.06696	not_expressed
GTEX-13PL6-0926-SM-5KLYY	GTEX-13PL6	Female	XX	Adipose - Visceral (Omentum)	44	not_expressed	same	65.1	expressed	0.4809	not_expressed	0	not_expressed	0.01498	not_expressed	0.08067	not_expressed	0.009157	not_expressed	0.04524	not_expressed	0.02066	not_expressed
GTEX-13PL6-1026-SM-5L3E5	GTEX-13PL6	Female	XX	Thyroid	44	not_expressed	same	177	expressed	0.4592	not_expressed	0	not_expressed	0.03718	not_expressed	0.1821	not_expressed	0	not_expressed	0.07487	not_expressed	0.03419	not_expressed
GTEX-13PL6-1126-SM-5L3IE	GTEX-13PL6	Female	XX	Skin - Not Sun Exposed (Suprapubic)	44	not_expressed	same	35.74	expressed	0.3697	not_expressed	0	not_expressed	0.02929	not_expressed	0.1211	not_expressed	0	not_expressed	0.1114	not_expressed	0.01795	not_expressed
GTEX-13PL6-2926-SM-5L3I2	GTEX-13PL6	Female	XX	Breast - Mammary Tissue	44	not_expressed	same	110.5	expressed	0.299	not_expressed	0.008936	not_expressed	0.004324	not_expressed	0.1016	not_expressed	0.01057	not_expressed	0.08705	not_expressed	0	not_expressed
GTEX-13PL6-3126-SM-5LUAR	GTEX-13PL6	Female	XX	Brain - Cortex	44	not_expressed	same	12.92	expressed	0.2735	not_expressed	0.01526	not_expressed	0.01846	not_expressed	0.0723	not_expressed	0.009027	not_expressed	0.09663	not_expressed	0	not_expressed
GTEX-13PL7-0005-SM-5N9ET	GTEX-13PL7	Female	X0/XaXa	Whole Blood	62	not_expressed	same	1.512	intermediate	0.3065	not_expressed	0	not_expressed	0.005909	not_expressed	0.0405	not_expressed	0.007225	not_expressed	0.03569	not_expressed	0.0326	not_expressed
GTEX-13PL7-0226-SM-731DT	GTEX-13PL7	Female	XX	Esophagus - Mucosa	62	not_expressed	same	75.41	expressed	0.1923	not_expressed	0	not_expressed	0	not_expressed	0.06933	not_expressed	0.008656	not_expressed	0.04277	not_expressed	0.03906	not_expressed
GTEX-13PL7-0326-SM-5IJEK	GTEX-13PL7	Female	XX	Esophagus - Muscularis	62	not_expressed	same	69.26	expressed	0.2774	not_expressed	0.02444	not_expressed	0.02956	not_expressed	0.1389	not_expressed	0.01807	not_expressed	0.119	not_expressed	0	not_expressed
GTEX-13PL7-0526-SM-5J2MQ	GTEX-13PL7	Female	XX	Esophagus - Gastroesophageal Junction	62	not_expressed	same	58.08	expressed	0.2664	not_expressed	0.01174	not_expressed	0.02271	not_expressed	0.0278	not_expressed	0.0243	not_expressed	0.12	not_expressed	0.03132	not_expressed
GTEX-13PL7-0626-SM-5IJCD	GTEX-13PL7	Female	XX	Muscle - Skeletal	62	not_expressed	same	31.69	expressed	0.3015	not_expressed	0	not_expressed	0.01453	not_expressed	0.05693	not_expressed	0	not_expressed	0.03512	not_expressed	0.03207	not_expressed
GTEX-13PL7-0726-SM-5KM1S	GTEX-13PL7	Female	XX	Heart - Atrial Appendage	62	not_expressed	same	35.93	expressed	0.3131	not_expressed	0.009357	not_expressed	0.01358	not_expressed	0.08423	not_expressed	0.01937	not_expressed	0.01367	not_expressed	0.01249	not_expressed
GTEX-13PL7-1026-SM-5MR5C	GTEX-13PL7	Female	XX	Adrenal Gland	62	not_expressed	same	27.41	expressed	0.08744	not_expressed	0	not_expressed	0.0177	not_expressed	0.01156	not_expressed	0.01082	not_expressed	0.0594	not_expressed	0.008138	not_expressed
GTEX-13PL7-1126-SM-5MR5O	GTEX-13PL7	Female	XX	Spleen	62	not_expressed	same	35.95	expressed	0.1132	not_expressed	0	not_expressed	0.005728	not_expressed	0.01122	not_expressed	0.007004	not_expressed	0.02307	not_expressed	0.0316	not_expressed
GTEX-13PL7-1226-SM-5SIAR	GTEX-13PL7	Female	XX	Adipose - Visceral (Omentum)	62	not_expressed	same	28.26	expressed	0.1014	not_expressed	0.01414	not_expressed	0.0171	not_expressed	0.02009	not_expressed	0.004181	not_expressed	0.02754	not_expressed	0.009433	not_expressed
GTEX-13PL7-1726-SM-5J2NX	GTEX-13PL7	Female	XX	Lung	62	not_expressed	same	46.57	expressed	0.4496	not_expressed	0	not_expressed	0.02375	not_expressed	0.1008	not_expressed	0.01936	not_expressed	0.1673	not_expressed	0.04367	not_expressed
GTEX-13PL7-1826-SM-5IJDV	GTEX-13PL7	Female	XX	Artery - Coronary	62	not_expressed	same	60.32	expressed	0.41	not_expressed	0.00903	not_expressed	0.04369	not_expressed	0.1882	not_expressed	0.03205	not_expressed	0.06158	not_expressed	0.0241	not_expressed
GTEX-13PL7-1926-SM-5J1MM	GTEX-13PL7	Female	XX	Nerve - Tibial	62	not_expressed	same	111.4	expressed	0.4866	not_expressed	0.01357	not_expressed	0.01313	not_expressed	0.05144	not_expressed	0.008029	not_expressed	0.01983	not_expressed	0.07246	not_expressed
GTEX-13PL7-2026-SM-5IFGK	GTEX-13PL7	Female	XX	Uterus	62	not_expressed	same	147.1	expressed	0.2474	not_expressed	0	not_expressed	0.01366	not_expressed	0.08918	not_expressed	0	not_expressed	0.01834	not_expressed	0.02512	not_expressed
GTEX-13PL7-2126-SM-5L3HZ	GTEX-13PL7	Female	XX	Artery - Tibial	62	not_expressed	same	89.44	expressed	0.627	not_expressed	0	not_expressed	0.05078	not_expressed	0.1243	not_expressed	0	not_expressed	0.0639	not_expressed	0	not_expressed
GTEX-13PL7-2226-SM-5L3IC	GTEX-13PL7	Female	XX	Pancreas	62	not_expressed	same	54.23	expressed	0.4867	not_expressed	0.01358	not_expressed	0.03941	not_expressed	0.1158	not_expressed	0.004015	not_expressed	0.08597	not_expressed	0.01812	not_expressed
GTEX-13PL7-2326-SM-5L3FY	GTEX-13PL7	Female	XX	Ovary	62	not_expressed	same	215.9	expressed	0.4202	not_expressed	0.01598	not_expressed	0.0464	not_expressed	0.09844	not_expressed	0.02836	not_expressed	0.1946	not_expressed	0	not_expressed
GTEX-13PL7-2426-SM-5J2N3	GTEX-13PL7	Female	XX	Colon - Sigmoid	62	not_expressed	same	57.69	expressed	0.3176	not_expressed	0	not_expressed	0.01754	not_expressed	0.07441	not_expressed	0.01072	not_expressed	0.1353	not_expressed	0.03225	not_expressed
GTEX-13PL7-2526-SM-5IFGR	GTEX-13PL7	Female	XX	Colon - Transverse	62	not_expressed	same	32.04	expressed	0.08443	not_expressed	0	not_expressed	0.0114	not_expressed	0.02232	not_expressed	0.006966	not_expressed	0.04589	not_expressed	0.01572	not_expressed
GTEX-13PL7-2626-SM-5IFH4	GTEX-13PL7	Female	XX	Small Intestine - Terminal Ileum	62	not_expressed	same	39.56	expressed	0.2211	not_expressed	0.01233	not_expressed	0.0179	not_expressed	0.07596	not_expressed	0.007296	not_expressed	0.06609	not_expressed	0	not_expressed
GTEX-13PL7-2726-SM-5L3GB	GTEX-13PL7	Female	XX	Vagina	62	not_expressed	same	66.07	expressed	0.6363	not_expressed	0.01664	not_expressed	0.06442	not_expressed	0.2838	not_expressed	0.03938	not_expressed	0.1378	not_expressed	0	not_expressed
GTEX-13PLJ-0005-SM-5NQ99	GTEX-13PLJ	Female	X0/XaXa	Whole Blood	60	not_expressed	same	5.964	intermediate	0.2362	not_expressed	0	not_expressed	0	not_expressed	0.03745	not_expressed	0	not_expressed	0.01925	not_expressed	0.01319	not_expressed
GTEX-13PLJ-0011-R11b-SM-5O9BS	GTEX-13PLJ	Female	XX	Brain - Cerebellar Hemisphere	60	not_expressed	same	14.2	expressed	0.03572	not_expressed	0	not_expressed	0.003615	not_expressed	0.02124	not_expressed	0	not_expressed	0.01092	not_expressed	0	not_expressed
GTEX-13PLJ-0011-R3a-SM-5O9DT	GTEX-13PLJ	Female	X0/XaXa	Brain - Anterior cingulate cortex (BA24)	60	not_expressed	same	1.843	intermediate	0.1328	not_expressed	0	not_expressed	0.002988	not_expressed	0.01755	not_expressed	0.003653	not_expressed	0.01504	not_expressed	0.02472	not_expressed
GTEX-13PLJ-0011-R5a-SM-5O9BG	GTEX-13PLJ	Female	X0/XaXa	Brain - Caudate (basal ganglia)	60	not_expressed	same	9.134	intermediate	0.05708	not_expressed	0	not_expressed	0	not_expressed	0.002829	not_expressed	0.003532	not_expressed	0.02327	not_expressed	0.02391	not_expressed
GTEX-13PLJ-0011-R9b-SM-5O9DV	GTEX-13PLJ	Female	XX	Brain - Spinal cord (cervical c-1)	60	not_expressed	same	15.31	expressed	0.1407	not_expressed	0	not_expressed	0.00633	not_expressed	0.0124	not_expressed	0.01161	not_expressed	0	not_expressed	0	not_expressed
GTEX-13PLJ-0126-SM-5L3HU	GTEX-13PLJ	Female	XX	Adipose - Subcutaneous	60	not_expressed	same	95.33	expressed	0.568	not_expressed	0	not_expressed	0.03	not_expressed	0.1371	not_expressed	0	not_expressed	0.1007	not_expressed	0.02758	not_expressed
GTEX-13PLJ-0326-SM-5L3I7	GTEX-13PLJ	Female	XX	Muscle - Skeletal	60	not_expressed	same	44.28	expressed	0.4458	not_expressed	0	not_expressed	0.03818	not_expressed	0.09517	not_expressed	0.02122	not_expressed	0.08387	not_expressed	0.0383	not_expressed
GTEX-13PLJ-0526-SM-5K7VW	GTEX-13PLJ	Female	XX	Artery - Tibial	60	not_expressed	same	48.36	expressed	0.8271	not_expressed	0.04486	not_expressed	0.03101	not_expressed	0.08501	not_expressed	0.02654	not_expressed	0.1873	not_expressed	0.05987	not_expressed
GTEX-13PLJ-1726-SM-5L3FT	GTEX-13PLJ	Female	XX	Pituitary	60	not_expressed	same	81.2	expressed	0.3489	not_expressed	0.03244	not_expressed	0.0157	not_expressed	0.1153	not_expressed	0.009595	not_expressed	0.09481	not_expressed	0.01082	not_expressed
GTEX-13PVR-0126-SM-5S2PY	GTEX-13PVR	Female	XX	Liver	68	not_expressed	same	28.3	expressed	0.332	not_expressed	0.02778	not_expressed	0.03137	not_expressed	0.08775	not_expressed	0	not_expressed	0.07218	not_expressed	0	not_expressed
GTEX-13PVR-0226-SM-5RQJI	GTEX-13PVR	Female	XX	Adrenal Gland	68	not_expressed	same	46.11	expressed	0.1979	not_expressed	0	not_expressed	0.006678	not_expressed	0.03923	not_expressed	0.01225	not_expressed	0.04034	not_expressed	0	not_expressed
GTEX-13PVR-0326-SM-5RQJY	GTEX-13PVR	Female	XX	Spleen	68	not_expressed	same	41.35	expressed	0.1236	not_expressed	0	not_expressed	0.01669	not_expressed	0.07626	not_expressed	0	not_expressed	0.0504	not_expressed	0	not_expressed
GTEX-13PVR-0426-SM-5RQK2	GTEX-13PVR	Female	XX	Skin - Not Sun Exposed (Suprapubic)	68	not_expressed	same	46.96	expressed	0.3326	not_expressed	0	not_expressed	0	not_expressed	0.04946	not_expressed	0.02058	not_expressed	0.01695	not_expressed	0	not_expressed
GTEX-13PVR-0526-SM-5S2OB	GTEX-13PVR	Female	XX	Adipose - Visceral (Omentum)	68	not_expressed	same	42.62	expressed	0.08363	not_expressed	0.0175	not_expressed	0	not_expressed	0.04974	not_expressed	0.01553	not_expressed	0	not_expressed	0.02335	not_expressed
GTEX-13PVR-0626-SM-5S2RC	GTEX-13PVR	Female	XX	Thyroid	68	not_expressed	same	132.4	expressed	0.151	not_expressed	0	not_expressed	0.01911	not_expressed	0.02246	not_expressed	0	not_expressed	0.03078	not_expressed	0.02108	not_expressed
GTEX-13PVR-0726-SM-5S2PX	GTEX-13PVR	Female	X0/XaXa	Pancreas	68	not_expressed	same	6.655	intermediate	0.1538	not_expressed	0.01073	not_expressed	0.01038	not_expressed	0.02033	not_expressed	0.006346	not_expressed	0.03135	not_expressed	0	not_expressed
GTEX-13PVR-0826-SM-5S2PV	GTEX-13PVR	Female	XX	Artery - Aorta	68	not_expressed	same	52.06	expressed	0.857	not_expressed	0.02109	not_expressed	0.01021	not_expressed	0.05996	not_expressed	0.01248	not_expressed	0.06165	not_expressed	0.0563	not_expressed
GTEX-13PVR-0926-SM-5S2RB	GTEX-13PVR	Female	XX	Heart - Atrial Appendage	68	not_expressed	same	31.75	expressed	0.03597	not_expressed	0.01505	not_expressed	0.007282	not_expressed	0.02852	not_expressed	0	not_expressed	0.01466	not_expressed	0	not_expressed
GTEX-13PVR-1026-SM-5QGQW	GTEX-13PVR	Female	XX	Heart - Left Ventricle	68	not_expressed	same	16.35	expressed	0.06176	not_expressed	0	not_expressed	0	not_expressed	0.03673	not_expressed	0.007643	not_expressed	0	not_expressed	0	not_expressed
GTEX-13PVR-1126-SM-5S2NX	GTEX-13PVR	Female	XX	Artery - Coronary	68	not_expressed	same	33.85	expressed	0.2257	not_expressed	0	not_expressed	0.01143	not_expressed	0	not_expressed	0	not_expressed	0.03451	not_expressed	0	not_expressed
GTEX-13PVR-1226-SM-5RQJ2	GTEX-13PVR	Female	XX	Ovary	68	not_expressed	same	115.3	expressed	0.1686	not_expressed	0	not_expressed	0.01138	not_expressed	0.04456	not_expressed	0	not_expressed	0.04582	not_expressed	0	not_expressed
GTEX-13PVR-1426-SM-5S2PW	GTEX-13PVR	Female	XX	Vagina	68	not_expressed	same	89.45	expressed	0.384	not_expressed	0.0459	not_expressed	0.01111	not_expressed	0.1305	not_expressed	0.02715	not_expressed	0.0559	not_expressed	0.04595	not_expressed
GTEX-13PVR-1626-SM-73KVF	GTEX-13PVR	Female	XX	Colon - Transverse	68	not_expressed	same	16.94	expressed	0.3254	not_expressed	0	not_expressed	0.05453	not_expressed	0.1513	not_expressed	0.02222	not_expressed	0.1647	not_expressed	0.0376	not_expressed
GTEX-13PVR-1726-SM-5Q5EC	GTEX-13PVR	Female	XX	Colon - Sigmoid	68	not_expressed	same	41.72	expressed	0.3617	not_expressed	0	not_expressed	0.01997	not_expressed	0.05214	not_expressed	0.01628	not_expressed	0.1608	not_expressed	0.257	not_expressed
GTEX-13PVR-1826-SM-5Q5CC	GTEX-13PVR	Female	XX	Esophagus - Mucosa	68	not_expressed	same	16.81	expressed	0.2934	not_expressed	0	not_expressed	0.02376	not_expressed	0.02327	not_expressed	0.009683	not_expressed	0.07176	not_expressed	0	not_expressed
GTEX-13PVR-2026-SM-73KXT	GTEX-13PVR	Female	XX	Esophagus - Gastroesophageal Junction	68	not_expressed	same	67.13	expressed	0.2584	not_expressed	0	not_expressed	0.01744	not_expressed	0.1195	not_expressed	0	not_expressed	0.05267	not_expressed	0	not_expressed
GTEX-13PVR-2126-SM-73KVR	GTEX-13PVR	Female	XX	Stomach	68	not_expressed	same	29.63	expressed	0.2125	not_expressed	0	not_expressed	0.05296	not_expressed	0.05834	not_expressed	0	not_expressed	0.06665	not_expressed	0.03652	not_expressed
GTEX-13PVR-2226-SM-7DHKP	GTEX-13PVR	Female	XX	Breast - Mammary Tissue	68	not_expressed	same	96.44	expressed	0.4445	not_expressed	0.02861	not_expressed	0.03461	not_expressed	0.122	not_expressed	0.008463	not_expressed	0.2509	not_expressed	0.1146	not_expressed
GTEX-13PVR-2326-SM-5QGR1	GTEX-13PVR	Female	XX	Skin - Sun Exposed (Lower leg)	68	not_expressed	same	14.51	expressed	0.091	not_expressed	0	not_expressed	0.01842	not_expressed	0.03608	not_expressed	0.01126	not_expressed	0.01855	not_expressed	0.02541	not_expressed
GTEX-13PVR-2426-SM-5RQHN	GTEX-13PVR	Female	XX	Adipose - Subcutaneous	68	not_expressed	same	46.6	expressed	0.4511	not_expressed	0	not_expressed	0.0166	not_expressed	0.07316	not_expressed	0.01015	not_expressed	0.1003	not_expressed	0.0229	not_expressed
GTEX-13PVR-2526-SM-5RQIT	GTEX-13PVR	Female	XX	Muscle - Skeletal	68	not_expressed	same	27.11	expressed	0.03967	not_expressed	0	not_expressed	0	not_expressed	0.06291	not_expressed	0.004909	not_expressed	0.01617	not_expressed	0	not_expressed
GTEX-13PVR-2626-SM-7DHKQ	GTEX-13PVR	Female	XX	Nerve - Tibial	68	not_expressed	same	120.4	expressed	0.4655	not_expressed	0.01855	not_expressed	0.008976	not_expressed	0.07031	not_expressed	0.06036	not_expressed	0.1355	not_expressed	0.04951	not_expressed
GTEX-13PVR-2726-SM-5SI6H	GTEX-13PVR	Female	XX	Artery - Tibial	68	not_expressed	same	89.79	expressed	0.3963	not_expressed	0.01842	not_expressed	0.02674	not_expressed	0.06983	not_expressed	0.0109	not_expressed	0.1615	not_expressed	0.04917	not_expressed
GTEX-13QBU-0126-SM-5LU3V	GTEX-13QBU	Female	XX	Artery - Coronary	40	not_expressed	same	72.89	expressed	0.174	not_expressed	0.0455	not_expressed	0.03523	not_expressed	0.09486	not_expressed	0	not_expressed	0.01773	not_expressed	0.1215	not_expressed
GTEX-13QBU-0226-SM-5LU48	GTEX-13QBU	Female	XX	Heart - Atrial Appendage	40	not_expressed	same	36.89	expressed	0.5119	not_expressed	0.0238	not_expressed	0.03454	not_expressed	0.07329	not_expressed	0.01408	not_expressed	0.1217	not_expressed	0.03176	not_expressed
GTEX-13QBU-0326-SM-5LU3F	GTEX-13QBU	Female	XX	Artery - Aorta	40	not_expressed	same	64.27	expressed	0.377	not_expressed	0	not_expressed	0.0477	not_expressed	0.09342	not_expressed	0	not_expressed	0.1057	not_expressed	0.05263	not_expressed
GTEX-13QBU-0426-SM-5J2O4	GTEX-13QBU	Female	XX	Heart - Left Ventricle	40	not_expressed	same	32.99	expressed	0.1442	not_expressed	0	not_expressed	0.009734	not_expressed	0.04289	not_expressed	0.005951	not_expressed	0.0441	not_expressed	0.03356	not_expressed
GTEX-13QBU-0526-SM-5IJFE	GTEX-13QBU	Female	XX	Adrenal Gland	40	not_expressed	same	35.63	expressed	0.105	not_expressed	0	not_expressed	0.01519	not_expressed	0.0357	not_expressed	0.007429	not_expressed	0.05506	not_expressed	0	not_expressed
GTEX-13QBU-0626-SM-5J2OG	GTEX-13QBU	Female	XX	Thyroid	40	not_expressed	same	141.5	expressed	0.2005	not_expressed	0	not_expressed	0.008117	not_expressed	0.06358	not_expressed	0.004962	not_expressed	0.09806	not_expressed	0.06716	not_expressed
GTEX-13QBU-0726-SM-5J2OA	GTEX-13QBU	Female	XX	Lung	40	not_expressed	same	112.2	expressed	0.251	not_expressed	0.00875	not_expressed	0.03175	not_expressed	0.07877	not_expressed	0.002588	not_expressed	0.05967	not_expressed	0.02336	not_expressed
GTEX-13QBU-0826-SM-5IJBU	GTEX-13QBU	Female	XX	Esophagus - Gastroesophageal Junction	40	not_expressed	same	93.64	expressed	0.4941	not_expressed	0	not_expressed	0.03335	not_expressed	0.08707	not_expressed	0.00906	not_expressed	0.1194	not_expressed	0.06132	not_expressed
GTEX-13QBU-0926-SM-5K7WQ	GTEX-13QBU	Female	XX	Esophagus - Muscularis	40	not_expressed	same	99.97	expressed	0.4361	not_expressed	0.01521	not_expressed	0.03679	not_expressed	0.1513	not_expressed	0	not_expressed	0.163	not_expressed	0.06088	not_expressed
GTEX-13QBU-1026-SM-5LU3R	GTEX-13QBU	Female	XX	Esophagus - Mucosa	40	not_expressed	same	41.3	expressed	0.1701	not_expressed	0	not_expressed	0.02153	not_expressed	0.07589	not_expressed	0	not_expressed	0.08669	not_expressed	0.02375	not_expressed
GTEX-13QBU-1126-SM-5LU44	GTEX-13QBU	Female	XX	Stomach	40	not_expressed	same	39.06	expressed	0.3326	not_expressed	0.01856	not_expressed	0.02694	not_expressed	0.1319	not_expressed	0.02196	not_expressed	0.07231	not_expressed	0.02477	not_expressed
GTEX-13QBU-1226-SM-5LU4G	GTEX-13QBU	Female	XX	Skin - Not Sun Exposed (Suprapubic)	40	not_expressed	same	34.84	expressed	0.4145	not_expressed	0.01734	not_expressed	0.03356	not_expressed	0.06573	not_expressed	0	not_expressed	0.06758	not_expressed	0.04629	not_expressed
GTEX-13QBU-1326-SM-5LU4K	GTEX-13QBU	Female	XX	Adipose - Visceral (Omentum)	40	not_expressed	same	39.38	expressed	0.08199	not_expressed	0	not_expressed	0.0083	not_expressed	0.04876	not_expressed	0	not_expressed	0.05013	not_expressed	0.02289	not_expressed
GTEX-13QBU-1526-SM-5LU3W	GTEX-13QBU	Female	XX	Ovary	40	intermediate	mixed	162.6	expressed	1.015	intermediate	0	not_expressed	0.02282	not_expressed	0.1252	not_expressed	0.02232	not_expressed	0.06434	not_expressed	0.05036	not_expressed
GTEX-13QBU-1626-SM-5LU4S	GTEX-13QBU	Female	XX	Uterus	40	not_expressed	same	140.4	expressed	0.4402	not_expressed	0.02167	not_expressed	0.02097	not_expressed	0.1027	not_expressed	0.01282	not_expressed	0.07389	not_expressed	0.02892	not_expressed
GTEX-13QBU-1726-SM-5IJFQ	GTEX-13QBU	Female	XX	Vagina	40	not_expressed	same	64.44	expressed	0.258	not_expressed	0.006352	not_expressed	0.01844	not_expressed	0.1204	not_expressed	0.007515	not_expressed	0.07425	not_expressed	0.03391	not_expressed
GTEX-13QBU-1826-SM-5IJG3	GTEX-13QBU	Female	XX	Colon - Transverse	40	not_expressed	same	41.48	expressed	0.2535	not_expressed	0.02893	not_expressed	0.08865	not_expressed	0.1599	not_expressed	0.02282	not_expressed	0.1268	not_expressed	0.03217	not_expressed
GTEX-13QBU-1926-SM-5IJEW	GTEX-13QBU	Female	XX	Small Intestine - Terminal Ileum	40	not_expressed	same	84.35	expressed	0.291	not_expressed	0.01282	not_expressed	0.02481	not_expressed	0.1093	not_expressed	0.01517	not_expressed	0.0562	not_expressed	0.05132	not_expressed
GTEX-13QBU-2026-SM-5KLZB	GTEX-13QBU	Female	XX	Colon - Sigmoid	40	not_expressed	same	102.7	expressed	0.2574	not_expressed	0.01539	not_expressed	0.007445	not_expressed	0.05103	not_expressed	0	not_expressed	0.08244	not_expressed	0.04107	not_expressed
GTEX-13QBU-2126-SM-5KLZN	GTEX-13QBU	Female	XX	Minor Salivary Gland	40	not_expressed	same	60.02	expressed	0.2316	not_expressed	0	not_expressed	0	not_expressed	0.0777	not_expressed	0.00441	not_expressed	0.1089	not_expressed	0.009949	not_expressed
GTEX-13QBU-2226-SM-5K7WI	GTEX-13QBU	Female	XX	Artery - Tibial	40	not_expressed	same	72.94	expressed	0.2423	not_expressed	0.00676	not_expressed	0.006542	not_expressed	0.1217	not_expressed	0.007998	not_expressed	0.1251	not_expressed	0.02706	not_expressed
GTEX-13QBU-2326-SM-5LU49	GTEX-13QBU	Female	XX	Nerve - Tibial	40	intermediate	mixed	151.5	expressed	1.152	intermediate	0.08964	not_expressed	0.1139	not_expressed	0.4778	not_expressed	0.03977	not_expressed	0.5022	not_expressed	0.08973	not_expressed
GTEX-13QBU-2426-SM-5LU4L	GTEX-13QBU	Female	XX	Muscle - Skeletal	40	not_expressed	same	30.32	expressed	0.3322	not_expressed	0	not_expressed	0	not_expressed	0.03592	not_expressed	0.01121	not_expressed	0.02462	not_expressed	0.008433	not_expressed
GTEX-13QBU-2526-SM-5LU4X	GTEX-13QBU	Female	XX	Adipose - Subcutaneous	40	not_expressed	same	45.01	expressed	0.2477	not_expressed	0	not_expressed	0.01433	not_expressed	0.0491	not_expressed	0.03065	not_expressed	0.05769	not_expressed	0.01976	not_expressed
GTEX-13QIC-0011-R10a-SM-5O9C7	GTEX-13QIC	Female	X0/XaXa	Brain - Frontal Cortex (BA9)	65	not_expressed	same	8.755	intermediate	0.04541	not_expressed	0.00475	not_expressed	0.009194	not_expressed	0.04501	not_expressed	0.00562	not_expressed	0.03702	not_expressed	0	not_expressed
GTEX-13QIC-0011-R11b-SM-5O9BU	GTEX-13QIC	Female	XX	Brain - Cerebellar Hemisphere	65	not_expressed	same	17.87	expressed	0.1008	not_expressed	0	not_expressed	0.006121	not_expressed	0.01598	not_expressed	0.004989	not_expressed	0.004108	not_expressed	0.01126	not_expressed
GTEX-13QIC-0011-R1a-SM-5O9CJ	GTEX-13QIC	Female	XX	Brain - Hippocampus	65	not_expressed	same	17.96	expressed	0.1309	not_expressed	0	not_expressed	0.0106	not_expressed	0.01038	not_expressed	0	not_expressed	0.03202	not_expressed	0.01462	not_expressed
GTEX-13QIC-0011-R3a-SM-5P9HT	GTEX-13QIC	Female	X0/XaXa	Brain - Anterior cingulate cortex (BA24)	65	not_expressed	same	4.955	intermediate	0.1104	not_expressed	0.00924	not_expressed	0.004471	not_expressed	0.01751	not_expressed	0	not_expressed	0.0135	not_expressed	0.01233	not_expressed
GTEX-13QIC-0011-R4a-SM-5PNX8	GTEX-13QIC	Female	X0/XaXa	Brain - Amygdala	65	not_expressed	same	2.466	intermediate	0.08553	not_expressed	0	not_expressed	0	not_expressed	0.02543	not_expressed	0	not_expressed	0.01743	not_expressed	0.01194	not_expressed
GTEX-13QIC-0011-R8b-SM-5O9CV	GTEX-13QIC	Female	X0/XaXa	Brain - Hypothalamus	65	not_expressed	same	6.525	intermediate	0.05686	not_expressed	0	not_expressed	0.01535	not_expressed	0.05636	not_expressed	0.009383	not_expressed	0.007726	not_expressed	0	not_expressed
GTEX-13QIC-1226-SM-5K7YR	GTEX-13QIC	Female	XX	Muscle - Skeletal	65	not_expressed	same	36.28	expressed	0.3374	not_expressed	0.01765	not_expressed	0.03415	not_expressed	0.0836	not_expressed	0.02088	not_expressed	0.1461	not_expressed	0.02355	not_expressed
GTEX-13QIC-1426-SM-5LU4V	GTEX-13QIC	Female	XX	Nerve - Tibial	65	not_expressed	same	129.1	expressed	0.5684	not_expressed	0.02265	not_expressed	0.01096	not_expressed	0.118	not_expressed	0.04019	not_expressed	0.1103	not_expressed	0.03023	not_expressed
GTEX-13QIC-1526-SM-5IJFL	GTEX-13QIC	Female	XX	Ovary	65	not_expressed	same	169.8	expressed	0.5036	not_expressed	0	not_expressed	0.06488	not_expressed	0.236	not_expressed	0.04533	not_expressed	0.1773	not_expressed	0.02557	not_expressed
GTEX-13QIC-1626-SM-5K7TZ	GTEX-13QIC	Female	X0/XaXa	Artery - Tibial	65	not_expressed	same	7.709	intermediate	0.4033	not_expressed	0.01776	not_expressed	0.02578	not_expressed	0.2777	not_expressed	0.01051	not_expressed	0.08652	not_expressed	0.02371	not_expressed
GTEX-13QIC-1826-SM-5J1MY	GTEX-13QIC	Female	XX	Vagina	65	not_expressed	same	112.6	expressed	0.697	not_expressed	0.01667	not_expressed	0	not_expressed	0.2369	not_expressed	0.004929	not_expressed	0.1786	not_expressed	0.02224	not_expressed
GTEX-13QIC-2026-SM-5N9G9	GTEX-13QIC	Female	XX	Esophagus - Gastroesophageal Junction	65	not_expressed	same	39.84	expressed	0.2213	not_expressed	0	not_expressed	0.002635	not_expressed	0.0516	not_expressed	0.029	not_expressed	0.04245	not_expressed	0	not_expressed
GTEX-13QIC-2326-SM-5LU5N	GTEX-13QIC	Female	XX	Breast - Mammary Tissue	65	not_expressed	same	126.4	expressed	0.262	not_expressed	0	not_expressed	0.03537	not_expressed	0.1126	not_expressed	0.03243	not_expressed	0.05341	not_expressed	0.02439	not_expressed
GTEX-13QIC-2926-SM-5J2NF	GTEX-13QIC	Female	XX	Brain - Cortex	65	not_expressed	same	17.79	expressed	0.2247	not_expressed	0	not_expressed	0.01137	not_expressed	0.05011	not_expressed	0	not_expressed	0.02862	not_expressed	0.01568	not_expressed
GTEX-13QIC-3026-SM-5LU58	GTEX-13QIC	Female	XX	Brain - Cerebellum	65	not_expressed	same	94.38	expressed	0.4202	not_expressed	0.02198	not_expressed	0.02658	not_expressed	0.1666	not_expressed	0.026	not_expressed	0.1071	not_expressed	0.08799	not_expressed
GTEX-13QJC-0011-R10a-SM-5SI63	GTEX-13QJC	Female	X0/XaXa	Brain - Frontal Cortex (BA9)	68	not_expressed	same	6.773	intermediate	0.4323	not_expressed	0.02412	not_expressed	0	not_expressed	0.08571	not_expressed	0.007134	not_expressed	0.05287	not_expressed	0	not_expressed
GTEX-13QJC-0011-R1b-SM-5S2UU	GTEX-13QJC	Female	XX	Brain - Hippocampus	68	not_expressed	same	10.18	expressed	0.3219	not_expressed	0.01554	not_expressed	0.03008	not_expressed	0.02455	not_expressed	0	not_expressed	0.02019	not_expressed	0.02766	not_expressed
GTEX-13QJC-0011-R2b-SM-5PNUN	GTEX-13QJC	Female	X0/XaXa	Brain - Substantia nigra	68	not_expressed	same	8.248	intermediate	0.08661	not_expressed	0.01208	not_expressed	0.005845	not_expressed	0.02289	not_expressed	0	not_expressed	0.01765	not_expressed	0	not_expressed
GTEX-13QJC-0011-R6a-SM-5S2VI	GTEX-13QJC	Female	X0/XaXa	Brain - Nucleus accumbens (basal ganglia)	68	not_expressed	same	7.626	intermediate	0.09261	not_expressed	0	not_expressed	0.002344	not_expressed	0.04131	not_expressed	0	not_expressed	0.03303	not_expressed	0	not_expressed
GTEX-13QJC-0011-R7b-SM-5PNUM	GTEX-13QJC	Female	X0/XaXa	Brain - Putamen (basal ganglia)	68	not_expressed	same	6.272	intermediate	0.1546	not_expressed	0.009243	not_expressed	0.02013	not_expressed	0.03503	not_expressed	0.005468	not_expressed	0.009005	not_expressed	0.01234	not_expressed
GTEX-13QJC-0011-R8b-SM-5S2U6	GTEX-13QJC	Female	X0/XaXa	Brain - Hypothalamus	68	not_expressed	same	5.78	intermediate	0.2136	not_expressed	0.008939	not_expressed	0.006488	not_expressed	0.04235	not_expressed	0.005288	not_expressed	0.0479	not_expressed	0.01193	not_expressed
GTEX-13QJC-0011-R9b-SM-5PNX3	GTEX-13QJC	Female	XX	Brain - Spinal cord (cervical c-1)	68	not_expressed	same	18.49	expressed	0.0619	not_expressed	0	not_expressed	0.004177	not_expressed	0.02863	not_expressed	0	not_expressed	0.008411	not_expressed	0	not_expressed
GTEX-13QJC-0126-SM-5ZZWJ	GTEX-13QJC	Female	XX	Skin - Not Sun Exposed (Suprapubic)	68	not_expressed	same	45.94	expressed	0.214	not_expressed	0.01791	not_expressed	0.01733	not_expressed	0.01697	not_expressed	0	not_expressed	0.01745	not_expressed	0.0717	not_expressed
GTEX-13QJC-0526-SM-5RQKB	GTEX-13QJC	Female	XX	Lung	68	not_expressed	same	67.35	expressed	0.1538	not_expressed	0	not_expressed	0.02076	not_expressed	0.03049	not_expressed	0	not_expressed	0.06271	not_expressed	0.01432	not_expressed
GTEX-13QJC-0626-SM-5S2O9	GTEX-13QJC	Female	XX	Artery - Coronary	68	not_expressed	same	90.87	expressed	0.1573	not_expressed	0	not_expressed	0.02547	not_expressed	0.07483	not_expressed	0	not_expressed	0.01282	not_expressed	0	not_expressed
GTEX-13QJC-0726-SM-5RQJK	GTEX-13QJC	Female	X0/XaXa	Liver	68	not_expressed	same	5.356	intermediate	0.1018	not_expressed	0	not_expressed	0	not_expressed	0.02523	not_expressed	0.006301	not_expressed	0	not_expressed	0	not_expressed
GTEX-13QJC-0826-SM-5RQKC	GTEX-13QJC	Female	XX	Thyroid	68	not_expressed	same	133.4	expressed	0.267	not_expressed	0.01862	not_expressed	0.004505	not_expressed	0.04411	not_expressed	0.01102	not_expressed	0.03628	not_expressed	0.02485	not_expressed
GTEX-13QJC-2326-SM-5Q5CD	GTEX-13QJC	Female	XX	Minor Salivary Gland	68	not_expressed	same	88.65	expressed	0.3104	not_expressed	0.03996	not_expressed	0.029	not_expressed	0.142	not_expressed	0	not_expressed	0.04866	not_expressed	0	not_expressed
GTEX-13QJC-2526-SM-7DHKJ	GTEX-13QJC	Female	XX	Artery - Tibial	68	not_expressed	same	74.63	expressed	0.3377	not_expressed	0.02174	not_expressed	0.04734	not_expressed	0.1442	not_expressed	0.01286	not_expressed	0.1165	not_expressed	0.1161	not_expressed
GTEX-13QJC-3326-SM-664OS	GTEX-13QJC	Female	XX	Pituitary	68	not_expressed	same	72.8	expressed	0.1389	not_expressed	0.02583	not_expressed	0.006249	not_expressed	0.09178	not_expressed	0	not_expressed	0	not_expressed	0	not_expressed
GTEX-13S7M-0005-SM-5NQ76	GTEX-13S7M	Female	XX	Whole Blood	66	not_expressed	same	11.93	expressed	0.2461	not_expressed	0	not_expressed	0.0115	not_expressed	0.06005	not_expressed	0.004686	not_expressed	0.03087	not_expressed	0.02114	not_expressed
GTEX-13S7M-0011-R10b-SM-5PNZB	GTEX-13S7M	Female	XX	Brain - Frontal Cortex (BA9)	66	not_expressed	same	15.44	expressed	0.08568	not_expressed	0	not_expressed	0.002478	not_expressed	0.009706	not_expressed	0	not_expressed	0.01996	not_expressed	0.02051	not_expressed
GTEX-13S7M-0011-R11b-SM-5P9HU	GTEX-13S7M	Female	XX	Brain - Cerebellar Hemisphere	66	not_expressed	same	37.5	expressed	0.1684	not_expressed	0.01409	not_expressed	0.02045	not_expressed	0.0534	not_expressed	0.01667	not_expressed	0.1029	not_expressed	0.03761	not_expressed
GTEX-13S7M-0011-R1b-SM-5PNZE	GTEX-13S7M	Female	X0/XaXa	Brain - Hippocampus	66	not_expressed	same	9.597	intermediate	0.08592	not_expressed	0.003994	not_expressed	0	not_expressed	0.00757	not_expressed	0	not_expressed	0.01167	not_expressed	0	not_expressed
GTEX-13S7M-0011-R3a-SM-5PNX2	GTEX-13S7M	Female	X0/XaXa	Brain - Anterior cingulate cortex (BA24)	66	not_expressed	same	6.907	intermediate	0	not_expressed	0.007105	not_expressed	0	not_expressed	0.02693	not_expressed	0	not_expressed	0.006922	not_expressed	0	not_expressed
GTEX-13S7M-0011-R5b-SM-5P9HS	GTEX-13S7M	Female	XX	Brain - Caudate (basal ganglia)	66	not_expressed	same	15.95	expressed	0.3702	not_expressed	0.02645	not_expressed	0.02925	not_expressed	0.08592	not_expressed	0.00894	not_expressed	0.09569	not_expressed	0.03025	not_expressed
GTEX-13S7M-0011-R6b-SM-5O9D8	GTEX-13S7M	Female	X0/XaXa	Brain - Nucleus accumbens (basal ganglia)	66	not_expressed	same	9.773	intermediate	0.07934	not_expressed	0	not_expressed	0.01124	not_expressed	0.01258	not_expressed	0.007856	not_expressed	0.01294	not_expressed	0.008861	not_expressed
GTEX-13S7M-0011-R7a-SM-5O9DK	GTEX-13S7M	Female	X0/XaXa	Brain - Putamen (basal ganglia)	66	not_expressed	same	6.191	intermediate	0.03314	not_expressed	0	not_expressed	0	not_expressed	0.00657	not_expressed	0	not_expressed	0	not_expressed	0.009254	not_expressed
GTEX-13S7M-0011-R9a-SM-5O9DW	GTEX-13S7M	Female	XX	Brain - Spinal cord (cervical c-1)	66	not_expressed	same	13.89	expressed	0.02082	not_expressed	0	not_expressed	0	not_expressed	0.02063	not_expressed	0	not_expressed	0.01273	not_expressed	0	not_expressed
GTEX-13S7M-0126-SM-5SI6A	GTEX-13S7M	Female	XX	Skin - Sun Exposed (Lower leg)	66	not_expressed	same	44.94	expressed	0.1662	not_expressed	0	not_expressed	0.02142	not_expressed	0.05393	not_expressed	0.02993	not_expressed	0.03696	not_expressed	0.0422	not_expressed
GTEX-13S7M-0226-SM-5S2UG	GTEX-13S7M	Female	XX	Adipose - Subcutaneous	66	not_expressed	same	69.83	expressed	0.1198	not_expressed	0.01253	not_expressed	0.006062	not_expressed	0.04155	not_expressed	0	not_expressed	0.06713	not_expressed	0.0418	not_expressed
GTEX-13S7M-0326-SM-5S2PH	GTEX-13S7M	Female	XX	Muscle - Skeletal	66	not_expressed	same	91.21	expressed	0	not_expressed	0	not_expressed	0	not_expressed	0.04174	not_expressed	0.01303	not_expressed	0.06437	not_expressed	0	not_expressed
GTEX-13S7M-0426-SM-5S2US	GTEX-13S7M	Female	XX	Nerve - Tibial	66	not_expressed	same	171.6	expressed	0.5936	not_expressed	0.01911	not_expressed	0	not_expressed	0.0181	not_expressed	0.0113	not_expressed	0.1303	not_expressed	0.051	not_expressed
GTEX-13S7M-0826-SM-5QGQX	GTEX-13S7M	Female	XX	Adipose - Visceral (Omentum)	66	not_expressed	same	35.45	expressed	0.5963	not_expressed	0.02495	not_expressed	0.02414	not_expressed	0.04728	not_expressed	0	not_expressed	0.06076	not_expressed	0	not_expressed
GTEX-13S7M-1726-SM-5RQK3	GTEX-13S7M	Female	XX	Uterus	66	not_expressed	same	78.35	expressed	0.1233	not_expressed	0.02579	not_expressed	0.01872	not_expressed	0.0611	not_expressed	0	not_expressed	0.02513	not_expressed	0.03442	not_expressed
GTEX-13S7M-1826-SM-5RQK6	GTEX-13S7M	Female	XX	Stomach	66	not_expressed	same	28.3	expressed	0.08174	not_expressed	0	not_expressed	0	not_expressed	0.05185	not_expressed	0	not_expressed	0.03332	not_expressed	0.01826	not_expressed
GTEX-13S7M-2126-SM-5S2QR	GTEX-13S7M	Female	XX	Lung	66	not_expressed	same	49.61	expressed	0.2826	not_expressed	0.01971	not_expressed	0.02861	not_expressed	0.0747	not_expressed	0.01166	not_expressed	0.0768	not_expressed	0.0526	not_expressed
GTEX-13S7M-2226-SM-5S2WB	GTEX-13S7M	Female	XX	Artery - Coronary	66	not_expressed	same	91.48	expressed	0.2942	not_expressed	0	not_expressed	0.03249	not_expressed	0.06363	not_expressed	0	not_expressed	0.06542	not_expressed	0.04481	not_expressed
GTEX-13S7M-3026-SM-5S2QQ	GTEX-13S7M	Female	XX	Brain - Cerebellum	66	not_expressed	same	92.68	expressed	0.3664	not_expressed	0	not_expressed	0	not_expressed	0.02641	not_expressed	0.03298	not_expressed	0.02716	not_expressed	0.0186	not_expressed
GTEX-13S7M-3126-SM-5RQJQ	GTEX-13S7M	Female	XX	Brain - Cortex	66	not_expressed	same	11.4	expressed	0.1027	not_expressed	0	not_expressed	0.01781	not_expressed	0.06977	not_expressed	0	not_expressed	0.05978	not_expressed	0.03276	not_expressed
GTEX-13SLX-0005-SM-CM2RF	GTEX-13SLX	Female	X0/XaXa	Whole Blood	57	not_expressed	same	7.353	intermediate	0.2412	not_expressed	0	not_expressed	0.01542	not_expressed	0.03523	not_expressed	0.006283	not_expressed	0.02587	not_expressed	0	not_expressed
GTEX-13SLX-0011-R10a-SM-5P9HV	GTEX-13SLX	Female	X0/XaXa	Brain - Frontal Cortex (BA9)	57	not_expressed	same	3.546	intermediate	0.1861	not_expressed	0.009163	not_expressed	0.008867	not_expressed	0.07814	not_expressed	0.02168	not_expressed	0.04463	not_expressed	0.006114	not_expressed
GTEX-13SLX-0011-R11b-SM-5O9C8	GTEX-13SLX	Female	XX	Brain - Cerebellar Hemisphere	57	not_expressed	same	29.43	expressed	0.2744	not_expressed	0	not_expressed	0.01169	not_expressed	0.09161	not_expressed	0.0286	not_expressed	0.02943	not_expressed	0.01613	not_expressed
GTEX-13SLX-0011-R2b-SM-5S2VP	GTEX-13SLX	Female	X0/XaXa	Brain - Substantia nigra	57	not_expressed	same	9.702	intermediate	0.3241	not_expressed	0	not_expressed	0.01789	not_expressed	0.0292	not_expressed	0.007293	not_expressed	0.01201	not_expressed	0.01645	not_expressed
GTEX-13SLX-0011-R4a-SM-5O9BJ	GTEX-13SLX	Female	X0/XaXa	Brain - Amygdala	57	not_expressed	same	2.639	intermediate	0.03064	not_expressed	0	not_expressed	0.004653	not_expressed	0.02126	not_expressed	0.003793	not_expressed	0	not_expressed	0.008556	not_expressed
GTEX-13SLX-0011-R5a-SM-5O9BV	GTEX-13SLX	Female	XX	Brain - Caudate (basal ganglia)	57	not_expressed	same	11.95	expressed	0.1411	not_expressed	0	not_expressed	0.01071	not_expressed	0.02097	not_expressed	0.004364	not_expressed	0.01437	not_expressed	0.009846	not_expressed
GTEX-13SLX-0011-R6a-SM-5PNX4	GTEX-13SLX	Female	XX	Brain - Nucleus accumbens (basal ganglia)	57	not_expressed	same	19.56	expressed	0.02332	not_expressed	0	not_expressed	0.004721	not_expressed	0.01849	not_expressed	0	not_expressed	0.03802	not_expressed	0.00651	not_expressed
GTEX-13SLX-0011-R8b-SM-5PNWZ	GTEX-13SLX	Female	X0/XaXa	Brain - Hypothalamus	57	not_expressed	same	4.585	intermediate	0.09687	not_expressed	0	not_expressed	0.003922	not_expressed	0.04609	not_expressed	0	not_expressed	0.02369	not_expressed	0.01082	not_expressed
GTEX-13SLX-0011-R9b-SM-5SI6X	GTEX-13SLX	Female	XX	Brain - Spinal cord (cervical c-1)	57	not_expressed	same	22.69	expressed	0.1314	not_expressed	0.01374	not_expressed	0.009973	not_expressed	0.03906	not_expressed	0.008129	not_expressed	0.05355	not_expressed	0	not_expressed
GTEX-13SLX-0126-SM-5S2MM	GTEX-13SLX	Female	XX	Nerve - Tibial	57	not_expressed	same	171.1	expressed	0.358	not_expressed	0	not_expressed	0.0223	not_expressed	0.08734	not_expressed	0	not_expressed	0	not_expressed	0.03075	not_expressed
GTEX-13SLX-0326-SM-5Q5E4	GTEX-13SLX	Female	XX	Muscle - Skeletal	57	not_expressed	same	16.2	expressed	0.08249	not_expressed	0.01151	not_expressed	0.01113	not_expressed	0.0327	not_expressed	0	not_expressed	0.07846	not_expressed	0.01535	not_expressed
GTEX-13SLX-0426-SM-5QGRC	GTEX-13SLX	Female	XX	Adipose - Subcutaneous	57	not_expressed	same	52.68	expressed	0.1637	not_expressed	0	not_expressed	0.0142	not_expressed	0.03708	not_expressed	0.01736	not_expressed	0.02859	not_expressed	0.02611	not_expressed
GTEX-13SLX-0526-SM-5S2ON	GTEX-13SLX	Female	XX	Skin - Sun Exposed (Lower leg)	57	intermediate	mixed	58.73	expressed	1.171	intermediate	0.02177	not_expressed	0.04214	not_expressed	0.2888	not_expressed	0.05152	not_expressed	0.1273	not_expressed	0.02906	not_expressed
GTEX-13SLX-0926-SM-5S2NM	GTEX-13SLX	Female	XX	Heart - Atrial Appendage	57	not_expressed	same	73.25	expressed	0.1798	not_expressed	0.01881	not_expressed	0.0182	not_expressed	0.02674	not_expressed	0.02782	not_expressed	0.0733	not_expressed	0	not_expressed
GTEX-13SLX-1026-SM-5ZZUQ	GTEX-13SLX	Female	XX	Heart - Left Ventricle	57	not_expressed	same	22.01	expressed	0.2509	not_expressed	0	not_expressed	0.004233	not_expressed	0.01658	not_expressed	0.002587	not_expressed	0.04687	not_expressed	0	not_expressed
GTEX-13SLX-1226-SM-5S2Q6	GTEX-13SLX	Female	XX	Liver	57	not_expressed	same	23.59	expressed	0.09211	not_expressed	0	not_expressed	0.009325	not_expressed	0.01826	not_expressed	0.0057	not_expressed	0.03755	not_expressed	0	not_expressed
GTEX-13SLX-1326-SM-5S2QS	GTEX-13SLX	Female	XX	Pancreas	57	not_expressed	same	11.41	expressed	0.2133	not_expressed	0	not_expressed	0.003085	not_expressed	0.04833	not_expressed	0.007543	not_expressed	0	not_expressed	0	not_expressed
GTEX-13SLX-1726-SM-5Q5E5	GTEX-13SLX	Female	XX	Esophagus - Mucosa	57	not_expressed	same	40.36	expressed	0.1943	not_expressed	0.0271	not_expressed	0.008741	not_expressed	0.1027	not_expressed	0.01069	not_expressed	0.0176	not_expressed	0.02411	not_expressed
GTEX-13SLX-1926-SM-5ZZUR	GTEX-13SLX	Female	XX	Esophagus - Muscularis	57	not_expressed	same	88.33	expressed	0.4959	not_expressed	0	not_expressed	0.02868	not_expressed	0.1311	not_expressed	0	not_expressed	0.05775	not_expressed	0.02637	not_expressed
GTEX-13SLX-2226-SM-62LEP	GTEX-13SLX	Female	XX	Skin - Not Sun Exposed (Suprapubic)	57	not_expressed	same	42.85	expressed	0.3924	not_expressed	0	not_expressed	0.01402	not_expressed	0.04575	not_expressed	0.02285	not_expressed	0.009408	not_expressed	0	not_expressed
GTEX-13SLX-2326-SM-5ZZWE	GTEX-13SLX	Female	XX	Breast - Mammary Tissue	57	not_expressed	same	118.2	expressed	0.4561	not_expressed	0	not_expressed	0	not_expressed	0.07613	not_expressed	0	not_expressed	0.01957	not_expressed	0.05361	not_expressed
GTEX-13SLX-2426-SM-664OM	GTEX-13SLX	Female	XX	Ovary	57	not_expressed	same	162.1	expressed	0.07696	not_expressed	0	not_expressed	0.00779	not_expressed	0.02288	not_expressed	0	not_expressed	0.04705	not_expressed	0.02149	not_expressed
GTEX-13SLX-3026-SM-5RQJU	GTEX-13SLX	Female	XX	Pituitary	57	not_expressed	same	147.8	expressed	0.698	not_expressed	0.06042	not_expressed	0.02436	not_expressed	0.1908	not_expressed	0.01191	not_expressed	0.2158	not_expressed	0.05376	not_expressed
GTEX-13SLX-3126-SM-5S2Q5	GTEX-13SLX	Female	XX	Brain - Cortex	57	not_expressed	same	18.19	expressed	0.1188	not_expressed	0.008282	not_expressed	0	not_expressed	0.03139	not_expressed	0	not_expressed	0.03227	not_expressed	0	not_expressed
GTEX-13SLX-3226-SM-5YYA6	GTEX-13SLX	Female	XX	Brain - Cerebellum	57	not_expressed	same	77.94	expressed	0.1533	not_expressed	0	not_expressed	0.01552	not_expressed	0.03039	not_expressed	0	not_expressed	0.01562	not_expressed	0.0214	not_expressed
GTEX-13U4I-0006-SM-5N9CI	GTEX-13U4I	Female	XX	Whole Blood	47	not_expressed	same	21.82	expressed	0.1103	not_expressed	0	not_expressed	0.007443	not_expressed	0.05102	not_expressed	0.0091	not_expressed	0	not_expressed	0	not_expressed
GTEX-13U4I-0126-SM-5LU38	GTEX-13U4I	Female	XX	Skin - Sun Exposed (Lower leg)	47	not_expressed	same	49.32	expressed	0.2992	not_expressed	0	not_expressed	0.003365	not_expressed	0.0659	not_expressed	0.02469	not_expressed	0.1762	not_expressed	0	not_expressed
GTEX-13U4I-0226-SM-5SIB1	GTEX-13U4I	Female	XX	Adipose - Subcutaneous	47	not_expressed	same	82.88	expressed	0.5088	not_expressed	0	not_expressed	0	not_expressed	0.08219	not_expressed	0.009329	not_expressed	0.07682	not_expressed	0	not_expressed
GTEX-13U4I-0426-SM-5LU4W	GTEX-13U4I	Female	XX	Artery - Tibial	47	not_expressed	same	86.87	expressed	0.4491	not_expressed	0	not_expressed	0.01364	not_expressed	0.1246	not_expressed	0.01112	not_expressed	0.119	not_expressed	0.02508	not_expressed
GTEX-13U4I-0526-SM-5LU59	GTEX-13U4I	Female	XX	Thyroid	47	not_expressed	same	178.2	expressed	0.4457	not_expressed	0	not_expressed	0.00564	not_expressed	0.08836	not_expressed	0.02758	not_expressed	0.04542	not_expressed	0	not_expressed
GTEX-13U4I-0626-SM-5LU5L	GTEX-13U4I	Female	XX	Heart - Atrial Appendage	47	not_expressed	same	43.64	expressed	0.2143	not_expressed	0.02562	not_expressed	0.01859	not_expressed	0.07282	not_expressed	0.01515	not_expressed	0.03743	not_expressed	0.03419	not_expressed
GTEX-13U4I-0826-SM-5SIBD	GTEX-13U4I	Female	XX	Heart - Left Ventricle	47	not_expressed	same	37.97	expressed	0.1851	not_expressed	0	not_expressed	0.0173	not_expressed	0.01129	not_expressed	0	not_expressed	0.02903	not_expressed	0	not_expressed
GTEX-13U4I-0926-SM-5LU5A	GTEX-13U4I	Female	XX	Artery - Coronary	47	not_expressed	same	88.69	expressed	0.3244	not_expressed	0.01131	not_expressed	0.01642	not_expressed	0.06432	not_expressed	0.01338	not_expressed	0.1323	not_expressed	0.0302	not_expressed
GTEX-13U4I-1026-SM-5LU3G	GTEX-13U4I	Female	XX	Artery - Aorta	47	not_expressed	same	89.48	expressed	0.5062	not_expressed	0	not_expressed	0.02795	not_expressed	0.08211	not_expressed	0.01139	not_expressed	0.01876	not_expressed	0.0257	not_expressed
GTEX-13U4I-1126-SM-5LU3S	GTEX-13U4I	Female	XX	Esophagus - Mucosa	47	not_expressed	same	56.82	expressed	0.7604	not_expressed	0.01818	not_expressed	0.08797	not_expressed	0.224	not_expressed	0.01613	not_expressed	0.1771	not_expressed	0.07279	not_expressed
GTEX-13U4I-1226-SM-5LU5M	GTEX-13U4I	Female	XX	Esophagus - Muscularis	47	not_expressed	same	115.6	expressed	0.2914	not_expressed	0	not_expressed	0.008427	not_expressed	0.04951	not_expressed	0	not_expressed	0.06787	not_expressed	0	not_expressed
GTEX-13U4I-1326-SM-5KM25	GTEX-13U4I	Female	XX	Esophagus - Gastroesophageal Junction	47	not_expressed	same	95	expressed	0.2975	not_expressed	0.0166	not_expressed	0.01205	not_expressed	0.118	not_expressed	0.01473	not_expressed	0.1294	not_expressed	0	not_expressed
GTEX-13U4I-1426-SM-5J2M3	GTEX-13U4I	Female	XX	Lung	47	not_expressed	same	62.36	expressed	0.2957	not_expressed	0.006513	not_expressed	0.02521	not_expressed	0.0864	not_expressed	0.01156	not_expressed	0.08883	not_expressed	0	not_expressed
GTEX-13U4I-1526-SM-5IFFF	GTEX-13U4I	Female	XX	Pancreas	47	not_expressed	same	35.8	expressed	0.1935	not_expressed	0	not_expressed	0.01152	not_expressed	0.04062	not_expressed	0.005636	not_expressed	0.04641	not_expressed	0.01907	not_expressed
GTEX-13U4I-1626-SM-5IFFR	GTEX-13U4I	Female	XX	Spleen	47	not_expressed	same	14	expressed	0.1851	not_expressed	0.01291	not_expressed	0.009368	not_expressed	0.05504	not_expressed	0	not_expressed	0.0503	not_expressed	0.01723	not_expressed
GTEX-13U4I-1726-SM-5J1MF	GTEX-13U4I	Female	XX	Adipose - Visceral (Omentum)	47	not_expressed	same	74.17	expressed	0.3417	not_expressed	0	not_expressed	0.005765	not_expressed	0.1242	not_expressed	0.02115	not_expressed	0.02902	not_expressed	0.03975	not_expressed
GTEX-13U4I-1826-SM-5IJD2	GTEX-13U4I	Female	XX	Muscle - Skeletal	47	not_expressed	same	37.84	expressed	0.282	not_expressed	0.01242	not_expressed	0.03907	not_expressed	0.05885	not_expressed	0.01837	not_expressed	0.115	not_expressed	0	not_expressed
GTEX-13U4I-1926-SM-5LU39	GTEX-13U4I	Female	XX	Uterus	47	not_expressed	same	172.4	expressed	0.2199	not_expressed	0.0184	not_expressed	0.0178	not_expressed	0.06102	not_expressed	0	not_expressed	0.08066	not_expressed	0.02455	not_expressed
GTEX-13U4I-2026-SM-5LU3L	GTEX-13U4I	Female	XX	Vagina	47	not_expressed	same	113.7	expressed	0.3578	not_expressed	0.01871	not_expressed	0.03621	not_expressed	0.1241	not_expressed	0.01845	not_expressed	0.08507	not_expressed	0.01665	not_expressed
GTEX-13U4I-2126-SM-5LU55	GTEX-13U4I	Female	XX	Ovary	47	not_expressed	same	157.6	expressed	0.4028	not_expressed	0.01204	not_expressed	0.03495	not_expressed	0.03422	not_expressed	0.02848	not_expressed	0.1055	not_expressed	0.03213	not_expressed
GTEX-13U4I-2226-SM-5LU5H	GTEX-13U4I	Female	XX	Skin - Not Sun Exposed (Suprapubic)	47	not_expressed	same	65.14	expressed	0.08578	not_expressed	0	not_expressed	0.008683	not_expressed	0.136	not_expressed	0.01592	not_expressed	0.1049	not_expressed	0.0479	not_expressed
GTEX-13U4I-2426-SM-5LU34	GTEX-13U4I	Female	XX	Colon - Transverse	47	not_expressed	same	131.9	expressed	0.2298	not_expressed	0	not_expressed	0.0349	not_expressed	0.02278	not_expressed	0	not_expressed	0.09368	not_expressed	0.02139	not_expressed
GTEX-13U4I-2526-SM-5SI8Z	GTEX-13U4I	Female	XX	Stomach	47	not_expressed	same	36.09	expressed	0.1275	not_expressed	0.006667	not_expressed	0.01613	not_expressed	0.0379	not_expressed	0.007888	not_expressed	0.02598	not_expressed	0.01779	not_expressed
GTEX-13U4I-2626-SM-5SI9C	GTEX-13U4I	Female	XX	Colon - Sigmoid	47	not_expressed	same	104.2	expressed	0.3477	not_expressed	0	not_expressed	0.006399	not_expressed	0.03133	not_expressed	0.01565	not_expressed	0.01288	not_expressed	0	not_expressed
GTEX-13VXT-0005-SM-5N9F3	GTEX-13VXT	Female	X0/XaXa	Whole Blood	24	not_expressed	same	3.013	intermediate	0.415	not_expressed	0.02481	not_expressed	0.012	not_expressed	0.03526	not_expressed	0.01101	not_expressed	0.04229	not_expressed	0.01655	not_expressed
GTEX-13VXT-0126-SM-5LU4I	GTEX-13VXT	Female	XX	Skin - Sun Exposed (Lower leg)	24	not_expressed	same	46.22	expressed	0.2615	not_expressed	0.007816	not_expressed	0.007563	not_expressed	0.02222	not_expressed	0.02774	not_expressed	0.0533	not_expressed	0.02086	not_expressed
GTEX-13VXT-0226-SM-5LU9Q	GTEX-13VXT	Female	XX	Adipose - Subcutaneous	24	intermediate	mixed	26.3	expressed	1.681	intermediate	0.01954	not_expressed	0.06146	not_expressed	0.3148	not_expressed	0.01734	not_expressed	0.3046	not_expressed	0.1304	not_expressed
GTEX-13VXT-0326-SM-5LU4U	GTEX-13VXT	Female	XX	Muscle - Skeletal	24	not_expressed	same	25.49	expressed	0.185	not_expressed	0	not_expressed	0.01362	not_expressed	0.06669	not_expressed	0	not_expressed	0.06856	not_expressed	0.03757	not_expressed
GTEX-13VXT-0426-SM-5LU57	GTEX-13VXT	Female	XX	Nerve - Tibial	24	not_expressed	same	86.22	expressed	0.3849	not_expressed	0.02013	not_expressed	0.02922	not_expressed	0.01908	not_expressed	0.02382	not_expressed	0.1177	not_expressed	0.05374	not_expressed
GTEX-13VXT-0526-SM-5SI9O	GTEX-13VXT	Female	XX	Artery - Tibial	24	not_expressed	same	57.39	expressed	0.2052	not_expressed	0	not_expressed	0.006925	not_expressed	0.04747	not_expressed	0	not_expressed	0.02789	not_expressed	0	not_expressed
GTEX-13VXT-0626-SM-5SIA1	GTEX-13VXT	Female	XX	Thyroid	24	not_expressed	same	110.9	expressed	0.4968	not_expressed	0.02188	not_expressed	0.02647	not_expressed	0.06221	not_expressed	0.05178	not_expressed	0.1066	not_expressed	0.0146	not_expressed
GTEX-13VXT-0726-SM-5SIAD	GTEX-13VXT	Female	XX	Heart - Atrial Appendage	24	not_expressed	same	17.78	expressed	0.2272	not_expressed	0	not_expressed	0.012	not_expressed	0.07051	not_expressed	0.009782	not_expressed	0.03222	not_expressed	0	not_expressed
GTEX-13VXT-0826-SM-5SIAP	GTEX-13VXT	Female	XX	Artery - Aorta	24	intermediate	mixed	41.09	expressed	1.337	intermediate	0	not_expressed	0.06765	not_expressed	0.1325	not_expressed	0.05974	not_expressed	0.2043	not_expressed	0.05183	not_expressed
GTEX-13VXT-0926-SM-5LU5K	GTEX-13VXT	Female	XX	Adipose - Visceral (Omentum)	24	not_expressed	same	46.01	expressed	0.287	not_expressed	0	not_expressed	0.01709	not_expressed	0.04686	not_expressed	0.008358	not_expressed	0.07571	not_expressed	0.05657	not_expressed
GTEX-13VXT-1026-SM-5LU37	GTEX-13VXT	Female	XX	Artery - Coronary	24	not_expressed	same	43.15	expressed	0.2649	not_expressed	0	not_expressed	0.02682	not_expressed	0.08928	not_expressed	0.006558	not_expressed	0.054	not_expressed	0.04438	not_expressed
GTEX-13VXT-1126-SM-5LU3A	GTEX-13VXT	Female	XX	Heart - Left Ventricle	24	not_expressed	same	20.26	expressed	0.2716	not_expressed	0.00437	not_expressed	0.03383	not_expressed	0.1656	not_expressed	0.007756	not_expressed	0.115	not_expressed	0.04666	not_expressed
GTEX-13VXT-1226-SM-5LU3M	GTEX-13VXT	Female	XX	Pancreas	24	not_expressed	same	44.43	expressed	0.1467	not_expressed	0.01023	not_expressed	0.01237	not_expressed	0.03392	not_expressed	0.006051	not_expressed	0.07972	not_expressed	0.0273	not_expressed
GTEX-13VXT-1326-SM-5LU3Y	GTEX-13VXT	Female	XX	Spleen	24	not_expressed	same	39.3	expressed	0.1018	not_expressed	0.007102	not_expressed	0.03436	not_expressed	0.1009	not_expressed	0.008403	not_expressed	0.04843	not_expressed	0.05687	not_expressed
GTEX-13VXT-1426-SM-5LU4B	GTEX-13VXT	Female	XX	Lung	24	not_expressed	same	87.92	expressed	0.2543	not_expressed	0.01773	not_expressed	0.01716	not_expressed	0.05041	not_expressed	0.01049	not_expressed	0.05183	not_expressed	0.02367	not_expressed
GTEX-13VXT-1526-SM-5LU3J	GTEX-13VXT	Female	XX	Ovary	24	not_expressed	same	149.4	expressed	0.3564	not_expressed	0	not_expressed	0.01443	not_expressed	0.0989	not_expressed	0	not_expressed	0.05084	not_expressed	0.0199	not_expressed
GTEX-13VXT-1626-SM-5IJES	GTEX-13VXT	Female	XX	Uterus	24	not_expressed	same	228.1	expressed	0.4447	not_expressed	0	not_expressed	0.06002	not_expressed	0.2855	not_expressed	0.01048	not_expressed	0.2417	not_expressed	0.0946	not_expressed
GTEX-13VXT-1726-SM-5IFF5	GTEX-13VXT	Female	XX	Minor Salivary Gland	24	not_expressed	same	50.77	expressed	0.1826	not_expressed	0	not_expressed	0	not_expressed	0.07845	not_expressed	0.007535	not_expressed	0.06204	not_expressed	0	not_expressed
GTEX-13VXT-1826-SM-5KM2F	GTEX-13VXT	Female	XX	Esophagus - Gastroesophageal Junction	24	not_expressed	same	43.21	expressed	0.219	not_expressed	0.01309	not_expressed	0.02533	not_expressed	0.1178	not_expressed	0.007743	not_expressed	0.08289	not_expressed	0.06987	not_expressed
GTEX-13VXT-1926-SM-5K7UO	GTEX-13VXT	Female	XX	Skin - Not Sun Exposed (Suprapubic)	24	not_expressed	same	55.76	expressed	0.5237	not_expressed	0.02529	not_expressed	0.008156	not_expressed	0.1118	not_expressed	0.02992	not_expressed	0.1232	not_expressed	0.04499	not_expressed
GTEX-13VXT-2026-SM-5L3EW	GTEX-13VXT	Female	XX	Colon - Sigmoid	24	not_expressed	same	101	expressed	0.7518	not_expressed	0.0242	not_expressed	0.02342	not_expressed	0.01147	not_expressed	0.02863	not_expressed	0.2122	not_expressed	0	not_expressed
GTEX-13VXT-2426-SM-5LU46	GTEX-13VXT	Female	XX	Colon - Transverse	24	not_expressed	same	62.82	expressed	0.2343	not_expressed	0	not_expressed	0.008626	not_expressed	0.06757	not_expressed	0	not_expressed	0.0521	not_expressed	0.02379	not_expressed
GTEX-13W3W-0005-SM-5SI9Y	GTEX-13W3W	Female	X0/XaXa	Whole Blood	65	not_expressed	same	7.995	intermediate	0.2433	not_expressed	0	not_expressed	0.004104	not_expressed	0.02411	not_expressed	0.01004	not_expressed	0.01653	not_expressed	0	not_expressed
GTEX-13W3W-0226-SM-731ET	GTEX-13W3W	Female	XX	Artery - Aorta	65	not_expressed	same	81.17	expressed	0.5263	not_expressed	0.01376	not_expressed	0.01332	not_expressed	0.1043	not_expressed	0.04885	not_expressed	0.1609	not_expressed	0.05511	not_expressed
GTEX-13W3W-0326-SM-731DS	GTEX-13W3W	Female	XX	Lung	65	not_expressed	same	109.4	expressed	0.1903	not_expressed	0	not_expressed	0.03303	not_expressed	0.06468	not_expressed	0.04711	not_expressed	0.1441	not_expressed	0.04555	not_expressed
GTEX-13W3W-0426-SM-5SI9D	GTEX-13W3W	Female	XX	Heart - Left Ventricle	65	not_expressed	same	24.69	expressed	0.1993	not_expressed	0	not_expressed	0.009495	not_expressed	0.04648	not_expressed	0.005804	not_expressed	0.05735	not_expressed	0.01964	not_expressed
GTEX-13W3W-0526-SM-5LU3X	GTEX-13W3W	Female	XX	Heart - Atrial Appendage	65	not_expressed	same	26.31	expressed	0.04039	not_expressed	0	not_expressed	0.0109	not_expressed	0.04271	not_expressed	0.01333	not_expressed	0.04391	not_expressed	0.03008	not_expressed
GTEX-13W3W-0626-SM-5LU45	GTEX-13W3W	Female	XX	Artery - Coronary	65	not_expressed	same	47.75	expressed	0.1543	not_expressed	0	not_expressed	0.03569	not_expressed	0.0961	not_expressed	0	not_expressed	0.03593	not_expressed	0.04922	not_expressed
GTEX-13W3W-0726-SM-5IJDQ	GTEX-13W3W	Female	XX	Skin - Not Sun Exposed (Suprapubic)	65	not_expressed	same	35.12	expressed	0.7672	not_expressed	0	not_expressed	0.05057	not_expressed	0.1485	not_expressed	0.008832	not_expressed	0.1891	not_expressed	0.03985	not_expressed
GTEX-13W3W-1026-SM-5IFG4	GTEX-13W3W	Female	XX	Pancreas	65	not_expressed	same	20.43	expressed	0.0654	not_expressed	0	not_expressed	0.01655	not_expressed	0.03889	not_expressed	0	not_expressed	0.07998	not_expressed	0.01826	not_expressed
GTEX-13W3W-1126-SM-5L3DO	GTEX-13W3W	Female	XX	Adipose - Visceral (Omentum)	65	not_expressed	same	33.36	expressed	0.4445	not_expressed	0.01431	not_expressed	0.02769	not_expressed	0.1695	not_expressed	0	not_expressed	0.1185	not_expressed	0.01909	not_expressed
GTEX-13W3W-1226-SM-5LU4H	GTEX-13W3W	Female	XX	Breast - Mammary Tissue	65	not_expressed	same	80.08	expressed	0.3435	not_expressed	0	not_expressed	0.009935	not_expressed	0.08755	not_expressed	0	not_expressed	0.08001	not_expressed	0	not_expressed
GTEX-13W3W-1326-SM-5LU4T	GTEX-13W3W	Female	XX	Adrenal Gland	65	not_expressed	same	37.9	expressed	0.2585	not_expressed	0	not_expressed	0.02617	not_expressed	0.04393	not_expressed	0	not_expressed	0.08281	not_expressed	0.04125	not_expressed
GTEX-13W3W-1426-SM-5LU56	GTEX-13W3W	Female	XX	Uterus	65	not_expressed	same	97.49	expressed	0.2198	not_expressed	0.02043	not_expressed	0.03955	not_expressed	0.09681	not_expressed	0.03627	not_expressed	0.1095	not_expressed	0.05454	not_expressed
GTEX-13W3W-1526-SM-5LU5I	GTEX-13W3W	Female	XX	Ovary	65	not_expressed	same	133	expressed	0.2519	not_expressed	0	not_expressed	0	not_expressed	0.06355	not_expressed	0.02267	not_expressed	0.084	not_expressed	0.02557	not_expressed
GTEX-13W3W-1626-SM-5LU35	GTEX-13W3W	Female	XX	Esophagus - Mucosa	65	not_expressed	same	63.07	expressed	0.1881	not_expressed	0	not_expressed	0.02929	not_expressed	0.06884	not_expressed	0	not_expressed	0	not_expressed	0	not_expressed
GTEX-13W3W-1726-SM-5LU4A	GTEX-13W3W	Female	XX	Esophagus - Muscularis	65	not_expressed	same	63.7	expressed	0.3654	not_expressed	0	not_expressed	0.03894	not_expressed	0.07625	not_expressed	0.009521	not_expressed	0.03136	not_expressed	0.02148	not_expressed
GTEX-13W3W-1826-SM-5IJDE	GTEX-13W3W	Female	XX	Esophagus - Gastroesophageal Junction	65	not_expressed	same	110.3	expressed	0.242	not_expressed	0.02025	not_expressed	0.0343	not_expressed	0.1535	not_expressed	0	not_expressed	0.1085	not_expressed	0.1216	not_expressed
GTEX-13W3W-2026-SM-5K7UL	GTEX-13W3W	Female	XX	Small Intestine - Terminal Ileum	65	not_expressed	same	39.63	expressed	0.1505	not_expressed	0	not_expressed	0.01015	not_expressed	0.05302	not_expressed	0.01241	not_expressed	0.06814	not_expressed	0	not_expressed
GTEX-13W3W-2126-SM-5K7UX	GTEX-13W3W	Female	XX	Colon - Transverse	65	not_expressed	same	52.97	expressed	0.6248	not_expressed	0.007923	not_expressed	0.007667	not_expressed	0.06006	not_expressed	0.004687	not_expressed	0.03087	not_expressed	0.01057	not_expressed
GTEX-13W3W-2226-SM-5LU4M	GTEX-13W3W	Female	XX	Colon - Sigmoid	65	not_expressed	same	44.38	expressed	0.1612	not_expressed	0.01499	not_expressed	0.01088	not_expressed	0.05681	not_expressed	0	not_expressed	0.05841	not_expressed	0.02	not_expressed
GTEX-13W3W-2326-SM-5LU4Y	GTEX-13W3W	Female	XX	Vagina	65	not_expressed	same	79.51	expressed	0.4564	not_expressed	0	not_expressed	0	not_expressed	0.1709	not_expressed	0	not_expressed	0.1137	not_expressed	0	not_expressed
GTEX-13W3W-2426-SM-5LU5B	GTEX-13W3W	Female	XX	Skin - Sun Exposed (Lower leg)	65	not_expressed	same	49.54	expressed	0.2298	not_expressed	0.02404	not_expressed	0.01745	not_expressed	0.03417	not_expressed	0.01067	not_expressed	0.06441	not_expressed	0.02406	not_expressed
GTEX-13W3W-2526-SM-5SI9P	GTEX-13W3W	Female	XX	Adipose - Subcutaneous	65	not_expressed	same	46.65	expressed	0.5967	not_expressed	0	not_expressed	0.03691	not_expressed	0	not_expressed	0.008206	not_expressed	0.006757	not_expressed	0.03702	not_expressed
GTEX-13W3W-2626-SM-5SIA2	GTEX-13W3W	Female	XX	Muscle - Skeletal	65	not_expressed	same	14.28	expressed	0.6852	not_expressed	0.005514	not_expressed	0.01334	not_expressed	0.1515	not_expressed	0.02609	not_expressed	0.1074	not_expressed	0.05151	not_expressed
GTEX-13W3W-2726-SM-5SIAE	GTEX-13W3W	Female	XX	Nerve - Tibial	65	not_expressed	same	43.94	expressed	0.1755	not_expressed	0	not_expressed	0.01579	not_expressed	0.03092	not_expressed	0.004826	not_expressed	0.07153	not_expressed	0.02177	not_expressed
GTEX-13W3W-2826-SM-731E5	GTEX-13W3W	Female	XX	Artery - Tibial	65	not_expressed	same	36.79	expressed	0.2027	not_expressed	0	not_expressed	0.01026	not_expressed	0.1206	not_expressed	0.01255	not_expressed	0.02066	not_expressed	0.0283	not_expressed
GTEX-13X6H-0126-SM-5QGOS	GTEX-13X6H	Female	XX	Artery - Aorta	55	not_expressed	same	51.61	expressed	0.3012	not_expressed	0	not_expressed	0.008132	not_expressed	0.03981	not_expressed	0.01491	not_expressed	0.03275	not_expressed	0.01121	not_expressed
GTEX-13X6H-0426-SM-5LU4E	GTEX-13X6H	Female	XX	Heart - Left Ventricle	55	not_expressed	same	19.15	expressed	0.07874	not_expressed	0.01098	not_expressed	0.01063	not_expressed	0.03642	not_expressed	0.006496	not_expressed	0.0214	not_expressed	0.01466	not_expressed
GTEX-13X6H-0526-SM-5LU4Q	GTEX-13X6H	Female	XX	Thyroid	55	not_expressed	same	168.2	expressed	0.5204	not_expressed	0	not_expressed	0.01915	not_expressed	0.009378	not_expressed	0.01171	not_expressed	0.05785	not_expressed	0	not_expressed
GTEX-13X6H-0626-SM-5LU53	GTEX-13X6H	Female	XX	Pancreas	55	not_expressed	same	34.05	expressed	0.2088	not_expressed	0	not_expressed	0.01812	not_expressed	0.05913	not_expressed	0.003692	not_expressed	0.0608	not_expressed	0.02499	not_expressed
GTEX-13X6H-0726-SM-5Q5BX	GTEX-13X6H	Female	X0/XaXa	Spleen	55	not_expressed	same	4.825	intermediate	0.2311	not_expressed	0.00806	not_expressed	0.0351	not_expressed	0.09164	not_expressed	0.01907	not_expressed	0.03141	not_expressed	0	not_expressed
GTEX-13X6H-0926-SM-5SIB2	GTEX-13X6H	Female	XX	Skin - Not Sun Exposed (Suprapubic)	55	not_expressed	same	38.67	expressed	0.3837	not_expressed	0.0169	not_expressed	0	not_expressed	0.03203	not_expressed	0	not_expressed	0.01646	not_expressed	0.05639	not_expressed
GTEX-13X6H-1026-SM-5SIBE	GTEX-13X6H	Female	XX	Ovary	55	not_expressed	same	68.12	expressed	0.232	not_expressed	0.01765	not_expressed	0.01708	not_expressed	0.03345	not_expressed	0.0261	not_expressed	0.01719	not_expressed	0	not_expressed
GTEX-13X6H-1326-SM-5LU42	GTEX-13X6H	Female	XX	Esophagus - Mucosa	55	not_expressed	same	41.57	expressed	0.1876	not_expressed	0	not_expressed	0.009497	not_expressed	0.0744	not_expressed	0.007741	not_expressed	0.05737	not_expressed	0.03493	not_expressed
GTEX-13X6H-1426-SM-5SI91	GTEX-13X6H	Female	XX	Esophagus - Muscularis	55	not_expressed	same	18.47	expressed	0.1838	not_expressed	0	not_expressed	0.003384	not_expressed	0.02651	not_expressed	0.008274	not_expressed	0.02044	not_expressed	0.04666	not_expressed
GTEX-13X6H-1526-SM-5Q5E2	GTEX-13X6H	Female	XX	Esophagus - Gastroesophageal Junction	55	not_expressed	same	21.5	expressed	0.5145	not_expressed	0	not_expressed	0	not_expressed	0.05829	not_expressed	0	not_expressed	0.05993	not_expressed	0.1095	not_expressed
GTEX-13X6H-1626-SM-5Q5CT	GTEX-13X6H	Female	XX	Stomach	55	not_expressed	same	30.31	expressed	0.1594	not_expressed	0.02668	not_expressed	0.01291	not_expressed	0.06952	not_expressed	0.02762	not_expressed	0.07147	not_expressed	0.05341	not_expressed
GTEX-13X6H-1726-SM-5Q5EH	GTEX-13X6H	Female	X0/XaXa	Adipose - Visceral (Omentum)	55	not_expressed	same	2.36	intermediate	0.2803	not_expressed	0.02345	not_expressed	0.005674	not_expressed	0.03889	not_expressed	0	not_expressed	0.03427	not_expressed	0.04695	not_expressed
GTEX-13X6H-1826-SM-7EWCZ	GTEX-13X6H	Female	XX	Small Intestine - Terminal Ileum	55	not_expressed	same	60.05	expressed	0.1886	not_expressed	0.007891	not_expressed	0.02673	not_expressed	0.01495	not_expressed	0	not_expressed	0.03075	not_expressed	0	not_expressed
GTEX-13X6H-1926-SM-7EWD3	GTEX-13X6H	Female	XX	Colon - Transverse	55	not_expressed	same	16.33	expressed	0.1851	not_expressed	0	not_expressed	0.02998	not_expressed	0.04404	not_expressed	0.009164	not_expressed	0.03018	not_expressed	0	not_expressed
GTEX-13X6H-2126-SM-7EWD5	GTEX-13X6H	Female	XX	Skin - Sun Exposed (Lower leg)	55	not_expressed	same	20.66	expressed	0.1171	not_expressed	0	not_expressed	0.01896	not_expressed	0.1021	not_expressed	0	not_expressed	0	not_expressed	0	not_expressed
GTEX-13X6H-2326-SM-7EWEB	GTEX-13X6H	Female	X0/XaXa	Muscle - Skeletal	55	not_expressed	same	4.967	intermediate	0.2222	not_expressed	0.01328	not_expressed	0.01928	not_expressed	0.03147	not_expressed	0	not_expressed	0.01941	not_expressed	0.05319	not_expressed
GTEX-13X6H-2526-SM-5QGOT	GTEX-13X6H	Female	X0/XaXa	Artery - Tibial	55	not_expressed	same	5.625	intermediate	0.337	not_expressed	0	not_expressed	0.00853	not_expressed	0.05011	not_expressed	0	not_expressed	0.01717	not_expressed	0.05882	not_expressed
GTEX-13X6K-0011-R10a-SM-5P9JR	GTEX-13X6K	Female	XX	Brain - Frontal Cortex (BA9)	61	not_expressed	same	20.93	expressed	0	not_expressed	0.006217	not_expressed	0.01203	not_expressed	0.03535	not_expressed	0.007356	not_expressed	0	not_expressed	0.01659	not_expressed
GTEX-13X6K-0011-R11a-SM-5P9F5	GTEX-13X6K	Female	XX	Brain - Cerebellar Hemisphere	61	not_expressed	same	37.61	expressed	0.268	not_expressed	0.01402	not_expressed	0.02035	not_expressed	0.04649	not_expressed	0.008293	not_expressed	0.06146	not_expressed	0.01871	not_expressed
GTEX-13X6K-0011-R2b-SM-5P9K3	GTEX-13X6K	Female	X0/XaXa	Brain - Substantia nigra	61	not_expressed	same	9.691	intermediate	0.07854	not_expressed	0	not_expressed	0.003975	not_expressed	0.01557	not_expressed	0	not_expressed	0.02401	not_expressed	0	not_expressed
GTEX-13X6K-0011-R3b-SM-5PNUD	GTEX-13X6K	Female	XX	Brain - Anterior cingulate cortex (BA24)	61	not_expressed	same	31.93	expressed	0.1213	not_expressed	0	not_expressed	0.01637	not_expressed	0.03207	not_expressed	0.01001	not_expressed	0.01648	not_expressed	0.02258	not_expressed
GTEX-13X6K-0011-R4b-SM-5P9HO	GTEX-13X6K	Female	XX	Brain - Amygdala	61	not_expressed	same	12.5	expressed	0.07144	not_expressed	0	not_expressed	0.008035	not_expressed	0.03776	not_expressed	0.003929	not_expressed	0	not_expressed	0	not_expressed
GTEX-13X6K-0011-R5b-SM-5PNUE	GTEX-13X6K	Female	X0/XaXa	Brain - Caudate (basal ganglia)	61	not_expressed	same	8.529	intermediate	0.2273	not_expressed	0	not_expressed	0	not_expressed	0.02253	not_expressed	0	not_expressed	0.04632	not_expressed	0.04759	not_expressed
GTEX-13X6K-0011-R6a-SM-5P9K6	GTEX-13X6K	Female	XX	Brain - Nucleus accumbens (basal ganglia)	61	not_expressed	same	40.25	expressed	0.4316	not_expressed	0	not_expressed	0.03398	not_expressed	0.09983	not_expressed	0.01484	not_expressed	0.06354	not_expressed	0.01339	not_expressed
GTEX-13X6K-0011-R7b-SM-5P9K7	GTEX-13X6K	Female	X0/XaXa	Brain - Putamen (basal ganglia)	61	not_expressed	same	9.144	intermediate	0.1297	not_expressed	0.009044	not_expressed	0.002917	not_expressed	0.03142	not_expressed	0.003567	not_expressed	0.0235	not_expressed	0.01609	not_expressed
GTEX-13X6K-0011-R8b-SM-5PNZ4	GTEX-13X6K	Female	XX	Brain - Hypothalamus	61	not_expressed	same	37.66	expressed	0.122	not_expressed	0	not_expressed	0	not_expressed	0	not_expressed	0.01342	not_expressed	0.0221	not_expressed	0.01514	not_expressed
GTEX-13X6K-0226-SM-5QGPB	GTEX-13X6K	Female	XX	Adipose - Subcutaneous	61	not_expressed	same	50.14	expressed	0.3884	not_expressed	0	not_expressed	0.02621	not_expressed	0.044	not_expressed	0.009156	not_expressed	0.03016	not_expressed	0.06197	not_expressed
GTEX-13X6K-0326-SM-5Q5D6	GTEX-13X6K	Female	XX	Muscle - Skeletal	61	not_expressed	same	51.87	expressed	0.2792	not_expressed	0	not_expressed	0.01979	not_expressed	0.01107	not_expressed	0.01382	not_expressed	0.07967	not_expressed	0.02339	not_expressed
GTEX-13X6K-0426-SM-5O9DZ	GTEX-13X6K	Female	XX	Nerve - Tibial	61	not_expressed	same	189.4	expressed	0.1586	not_expressed	0.005529	not_expressed	0.0214	not_expressed	0.03143	not_expressed	0.003271	not_expressed	0.04848	not_expressed	0.01476	not_expressed
GTEX-13X6K-0526-SM-5LU51	GTEX-13X6K	Female	XX	Artery - Tibial	61	not_expressed	same	113.5	expressed	0.04775	not_expressed	0.03996	not_expressed	0.01934	not_expressed	0.1325	not_expressed	0	not_expressed	0.0584	not_expressed	0.02667	not_expressed
GTEX-13X6K-0626-SM-5LU5D	GTEX-13X6K	Female	XX	Skin - Not Sun Exposed (Suprapubic)	61	not_expressed	same	71	expressed	0.2227	not_expressed	0	not_expressed	0	not_expressed	0.1019	not_expressed	0.02969	not_expressed	0.02794	not_expressed	0.03827	not_expressed
GTEX-13X6K-0726-SM-5LU2Z	GTEX-13X6K	Female	XX	Adipose - Visceral (Omentum)	61	not_expressed	same	46.16	expressed	0.2103	not_expressed	0	not_expressed	0	not_expressed	0.05734	not_expressed	0	not_expressed	0.03215	not_expressed	0.02937	not_expressed
GTEX-13X6K-1626-SM-7EWCX	GTEX-13X6K	Female	XX	Lung	61	not_expressed	same	79.11	expressed	0.2816	not_expressed	0.02142	not_expressed	0.01036	not_expressed	0.06089	not_expressed	0.02534	not_expressed	0.02087	not_expressed	0	not_expressed
GTEX-13X6K-1726-SM-7IGLG	GTEX-13X6K	Female	XX	Heart - Atrial Appendage	61	intermediate	mixed	37.43	expressed	2.484	intermediate	0.02181	not_expressed	0.09672	not_expressed	0.4029	not_expressed	0.0688	not_expressed	0.4815	not_expressed	0.2183	not_expressed
GTEX-13X6K-1826-SM-5O9CR	GTEX-13X6K	Female	XX	Heart - Left Ventricle	61	not_expressed	same	17.4	expressed	0.1237	not_expressed	0.00575	not_expressed	0.001391	not_expressed	0.03269	not_expressed	0.0102	not_expressed	0.0112	not_expressed	0.03069	not_expressed
GTEX-13X6K-1926-SM-5LU4O	GTEX-13X6K	Female	XX	Artery - Aorta	61	not_expressed	same	156.1	expressed	0.2264	not_expressed	0.009475	not_expressed	0.009169	not_expressed	0.1167	not_expressed	0.02242	not_expressed	0.1292	not_expressed	0.05058	not_expressed
GTEX-13X6K-2126-SM-5O9D4	GTEX-13X6K	Female	XX	Esophagus - Mucosa	61	not_expressed	same	102.4	expressed	0.05102	not_expressed	0	not_expressed	0.01377	not_expressed	0	not_expressed	0.008419	not_expressed	0.03466	not_expressed	0.01899	not_expressed
GTEX-13X6K-2226-SM-79OMI	GTEX-13X6K	Female	XX	Esophagus - Muscularis	61	not_expressed	same	84.83	expressed	0.1248	not_expressed	0	not_expressed	0.01011	not_expressed	0.0396	not_expressed	0.01236	not_expressed	0.06107	not_expressed	0.05577	not_expressed
GTEX-13X6K-2726-SM-5O9DG	GTEX-13X6K	Female	XX	Colon - Sigmoid	61	not_expressed	same	66.2	expressed	0.05672	not_expressed	0.01187	not_expressed	0.002871	not_expressed	0.04498	not_expressed	0.00351	not_expressed	0.04624	not_expressed	0.03167	not_expressed
GTEX-13X6K-2826-SM-5O9DS	GTEX-13X6K	Female	XX	Brain - Cerebellum	61	not_expressed	same	141.9	expressed	0.1516	not_expressed	0	not_expressed	0.01534	not_expressed	0.03005	not_expressed	0	not_expressed	0.0309	not_expressed	0.01693	not_expressed
GTEX-13X6K-2926-SM-5Q5D5	GTEX-13X6K	Female	XX	Brain - Cortex	61	not_expressed	same	17.5	expressed	0.3377	not_expressed	0	not_expressed	0.00263	not_expressed	0.08754	not_expressed	0	not_expressed	0.143	not_expressed	0.01451	not_expressed
GTEX-13X6K-3026-SM-5QGPA	GTEX-13X6K	Female	XX	Pituitary	61	not_expressed	same	142.7	expressed	0.3868	not_expressed	0	not_expressed	0.01958	not_expressed	0.07668	not_expressed	0.02394	not_expressed	0.06898	not_expressed	0.054	not_expressed
GTEX-145LS-0011-R10a-SM-5PNUQ	GTEX-145LS	Female	XX	Brain - Frontal Cortex (BA9)	61	not_expressed	same	18.85	expressed	0.2366	not_expressed	0	not_expressed	0.00479	not_expressed	0.06566	not_expressed	0.005856	not_expressed	0.05304	not_expressed	0.01982	not_expressed
GTEX-145LS-0011-R1b-SM-5PNUP	GTEX-145LS	Female	XX	Brain - Hippocampus	61	not_expressed	same	14.75	expressed	0.08953	not_expressed	0	not_expressed	0.003021	not_expressed	0.04733	not_expressed	0.007387	not_expressed	0.02433	not_expressed	0	not_expressed
GTEX-145LS-0011-R2a-SM-5PNZI	GTEX-145LS	Female	XX	Brain - Substantia nigra	61	not_expressed	same	11.49	expressed	0.02586	not_expressed	0.01082	not_expressed	0.005235	not_expressed	0.01538	not_expressed	0	not_expressed	0.01054	not_expressed	0	not_expressed
GTEX-145LS-0011-R3a-SM-5S2VJ	GTEX-145LS	Female	X0/XaXa	Brain - Anterior cingulate cortex (BA24)	61	not_expressed	same	6.469	intermediate	0.1994	not_expressed	0	not_expressed	0.01345	not_expressed	0.02635	not_expressed	0	not_expressed	0.06772	not_expressed	0	not_expressed
GTEX-145LS-0011-R4b-SM-5S2UT	GTEX-145LS	Female	X0/XaXa	Brain - Amygdala	61	not_expressed	same	6.234	intermediate	0.1848	not_expressed	0	not_expressed	0.01069	not_expressed	0.03141	not_expressed	0.006536	not_expressed	0.01076	not_expressed	0	not_expressed
GTEX-145LS-0011-R5a-SM-5SI65	GTEX-145LS	Female	XX	Brain - Caudate (basal ganglia)	61	not_expressed	same	17.65	expressed	0.1626	not_expressed	0	not_expressed	0.008232	not_expressed	0.04299	not_expressed	0	not_expressed	0.08287	not_expressed	0	not_expressed
GTEX-145LS-0011-R6b-SM-5PNWL	GTEX-145LS	Female	XX	Brain - Nucleus accumbens (basal ganglia)	61	not_expressed	same	15.79	expressed	0.2567	not_expressed	0.01652	not_expressed	0.007994	not_expressed	0.04697	not_expressed	0	not_expressed	0.03219	not_expressed	0.01102	not_expressed
GTEX-145LS-0011-R7a-SM-5PNWM	GTEX-145LS	Female	XX	Brain - Putamen (basal ganglia)	61	not_expressed	same	10.8	expressed	0.06635	not_expressed	0	not_expressed	0	not_expressed	0.02631	not_expressed	0.01642	not_expressed	0	not_expressed	0.03705	not_expressed
GTEX-145LS-0011-R8b-SM-5PNXA	GTEX-145LS	Female	XX	Brain - Hypothalamus	61	not_expressed	same	35.81	expressed	0.9176	not_expressed	0.01163	not_expressed	0.01689	not_expressed	0.07717	not_expressed	0	not_expressed	0.034	not_expressed	0.03105	not_expressed
GTEX-145LS-0126-SM-5QGP1	GTEX-145LS	Female	XX	Skin - Sun Exposed (Lower leg)	61	not_expressed	same	33.36	expressed	0.08471	not_expressed	0	not_expressed	0	not_expressed	0.03359	not_expressed	0.01048	not_expressed	0.08633	not_expressed	0	not_expressed
GTEX-145LS-0226-SM-5O9A5	GTEX-145LS	Female	XX	Adipose - Subcutaneous	61	not_expressed	same	65.76	expressed	0.8889	not_expressed	0.02657	not_expressed	0.05999	not_expressed	0.2517	not_expressed	0.08382	not_expressed	0.3106	not_expressed	0.09455	not_expressed
GTEX-145LS-0426-SM-5LU8M	GTEX-145LS	Female	XX	Artery - Tibial	61	not_expressed	same	117.8	expressed	0.9806	not_expressed	0	not_expressed	0.02146	not_expressed	0.2207	not_expressed	0.01968	not_expressed	0.08642	not_expressed	0.1184	not_expressed
GTEX-145LS-0526-SM-5LU8Y	GTEX-145LS	Female	XX	Muscle - Skeletal	61	not_expressed	same	35.53	expressed	0.6033	not_expressed	0.01403	not_expressed	0.0509	not_expressed	0.206	not_expressed	0.02489	not_expressed	0.08881	not_expressed	0.009359	not_expressed
GTEX-145LS-0626-SM-7EPG7	GTEX-145LS	Female	XX	Skin - Not Sun Exposed (Suprapubic)	61	not_expressed	same	85.5	expressed	0.2208	not_expressed	0	not_expressed	0.01863	not_expressed	0.08756	not_expressed	0.01367	not_expressed	0.03001	not_expressed	0.08221	not_expressed
GTEX-145LS-1226-SM-5Q5D9	GTEX-145LS	Female	XX	Lung	61	not_expressed	same	25.69	expressed	0.5294	not_expressed	0.0426	not_expressed	0.07833	not_expressed	0.1776	not_expressed	0.03024	not_expressed	0.08301	not_expressed	0.02274	not_expressed
GTEX-145LS-1326-SM-5Q5EP	GTEX-145LS	Female	XX	Heart - Atrial Appendage	61	not_expressed	same	28.05	expressed	0.2041	not_expressed	0	not_expressed	0.01377	not_expressed	0.06294	not_expressed	0.01123	not_expressed	0.009244	not_expressed	0.02533	not_expressed
GTEX-145LS-1826-SM-5LUAZ	GTEX-145LS	Female	XX	Esophagus - Mucosa	61	not_expressed	same	32.73	expressed	0.7082	not_expressed	0	not_expressed	0.02472	not_expressed	0.09682	not_expressed	0.006044	not_expressed	0.05973	not_expressed	0.02727	not_expressed
GTEX-145LS-2026-SM-5Q5D7	GTEX-145LS	Female	XX	Esophagus - Gastroesophageal Junction	61	not_expressed	same	69.56	expressed	0.3989	not_expressed	0.01757	not_expressed	0.02975	not_expressed	0.05827	not_expressed	0.005197	not_expressed	0.07702	not_expressed	0.07034	not_expressed
GTEX-145LS-2326-SM-5TDCY	GTEX-145LS	Female	XX	Ovary	61	intermediate	mixed	84.32	expressed	2.513	intermediate	0.08762	not_expressed	0.05653	not_expressed	0.3044	not_expressed	0.06047	not_expressed	0.441	not_expressed	0.3703	not_expressed
GTEX-145LS-2426-SM-5TDCZ	GTEX-145LS	Female	XX	Uterus	61	intermediate	mixed	112.7	expressed	1.221	intermediate	0.0138	not_expressed	0.02672	not_expressed	0.157	not_expressed	0	not_expressed	0.1479	not_expressed	0.1474	not_expressed
GTEX-145LS-2526-SM-5TDC9	GTEX-145LS	Female	XXY	Vagina	61	expressed	mixed	97.13	expressed	35.49	expressed	0.384	not_expressed	3.505	intermediate	9.481	intermediate	2.714	intermediate	11.01	expressed	2.89	intermediate
GTEX-145LS-2726-SM-5Q5D8	GTEX-145LS	Female	XX	Colon - Transverse	61	not_expressed	same	45.6	expressed	0.4726	not_expressed	0.01318	not_expressed	0.02551	not_expressed	0.08744	not_expressed	0	not_expressed	0.07706	not_expressed	0.05278	not_expressed
GTEX-145LS-2926-SM-5O99G	GTEX-145LS	Female	XX	Colon - Sigmoid	61	intermediate	mixed	69.36	expressed	1.139	intermediate	0	not_expressed	0.02386	not_expressed	0.2492	not_expressed	0.03889	not_expressed	0.3282	not_expressed	0.06581	not_expressed
GTEX-145LS-3026-SM-5O99S	GTEX-145LS	Female	XX	Brain - Cerebellum	61	not_expressed	same	164.6	expressed	0.06152	not_expressed	0	not_expressed	0	not_expressed	0.1098	not_expressed	0.01523	not_expressed	0.1756	not_expressed	0.01718	not_expressed
GTEX-145LS-3126-SM-5Q5BY	GTEX-145LS	Female	XX	Brain - Cortex	61	not_expressed	same	23.25	expressed	0.4851	not_expressed	0.02706	not_expressed	0.006548	not_expressed	0.07052	not_expressed	0.008005	not_expressed	0.09887	not_expressed	0.01806	not_expressed
GTEX-145LS-3226-SM-5TDCA	GTEX-145LS	Female	XX	Pituitary	61	intermediate	mixed	88.16	expressed	4.288	intermediate	0.1897	not_expressed	0.1482	not_expressed	1.735	intermediate	0.0863	not_expressed	0.6253	not_expressed	0.2142	not_expressed
GTEX-145ME-0126-SM-5S2QM	GTEX-145ME	Female	XX	Thyroid	46	not_expressed	same	91.67	expressed	0.1855	not_expressed	0.01294	not_expressed	0	not_expressed	0.1226	not_expressed	0	not_expressed	0.03781	not_expressed	0.03453	not_expressed
GTEX-145ME-0226-SM-5S2QN	GTEX-145ME	Female	XX	Lung	46	not_expressed	same	42.66	expressed	0.3149	not_expressed	0.01647	not_expressed	0	not_expressed	0.01561	not_expressed	0.009745	not_expressed	0.0321	not_expressed	0.06595	not_expressed
GTEX-145ME-0326-SM-5S2QO	GTEX-145ME	Female	XX	Pancreas	46	not_expressed	same	11.21	expressed	0.1471	not_expressed	0.01539	not_expressed	0	not_expressed	0.04374	not_expressed	0	not_expressed	0.01499	not_expressed	0.0308	not_expressed
GTEX-145ME-0726-SM-5O9A3	GTEX-145ME	Female	XX	Adipose - Visceral (Omentum)	46	not_expressed	same	35.68	expressed	0.283	not_expressed	0	not_expressed	0.02203	not_expressed	0.06904	not_expressed	0.01078	not_expressed	0.05323	not_expressed	0	not_expressed
GTEX-145ME-0826-SM-5O9AF	GTEX-145ME	Female	XX	Colon - Transverse	46	not_expressed	same	44.72	expressed	0.2571	not_expressed	0.007171	not_expressed	0.01735	not_expressed	0.05436	not_expressed	0.02545	not_expressed	0.0489	not_expressed	0.00957	not_expressed
GTEX-145ME-0926-SM-5O9AR	GTEX-145ME	Female	XX	Small Intestine - Terminal Ileum	46	not_expressed	same	68.79	expressed	0.3193	not_expressed	0	not_expressed	0.01361	not_expressed	0.09993	not_expressed	0	not_expressed	0.04795	not_expressed	0.0563	not_expressed
GTEX-145ME-1026-SM-5O9B4	GTEX-145ME	Female	XX	Stomach	46	not_expressed	same	55.9	expressed	0.1764	not_expressed	0.008201	not_expressed	0	not_expressed	0.1321	not_expressed	0.01941	not_expressed	0.01598	not_expressed	0.02189	not_expressed
GTEX-145ME-1126-SM-5SIAT	GTEX-145ME	Female	XX	Colon - Sigmoid	46	not_expressed	same	69.59	expressed	0.2442	not_expressed	0.03144	not_expressed	0.01521	not_expressed	0.03724	not_expressed	0.00465	not_expressed	0.04594	not_expressed	0	not_expressed
GTEX-145ME-1226-SM-5SIB6	GTEX-145ME	Female	XX	Ovary	46	not_expressed	same	161.3	expressed	0.1836	not_expressed	0	not_expressed	0	not_expressed	0.07281	not_expressed	0	not_expressed	0.06737	not_expressed	0	not_expressed
GTEX-145ME-1326-SM-5O98Q	GTEX-145ME	Female	XX	Uterus	46	not_expressed	same	153.4	expressed	0.4468	not_expressed	0	not_expressed	0.02857	not_expressed	0.08392	not_expressed	0.01164	not_expressed	0.009587	not_expressed	0.05253	not_expressed
GTEX-145ME-1426-SM-5RQJS	GTEX-145ME	Female	XX	Vagina	46	not_expressed	same	47.42	expressed	0.6953	not_expressed	0.02006	not_expressed	0.02913	not_expressed	0.1046	not_expressed	0.01187	not_expressed	0.09774	not_expressed	0.02678	not_expressed
GTEX-145ME-1526-SM-5Q5F2	GTEX-145ME	Female	XX	Breast - Mammary Tissue	46	not_expressed	same	21.34	expressed	0.6233	not_expressed	0.03912	not_expressed	0.01893	not_expressed	0.1112	not_expressed	0.01543	not_expressed	0.108	not_expressed	0.1479	not_expressed
GTEX-145ME-1626-SM-5RQI3	GTEX-145ME	Female	XX	Minor Salivary Gland	46	not_expressed	same	50.64	expressed	0.2964	not_expressed	0	not_expressed	0.02333	not_expressed	0.05223	not_expressed	0.008151	not_expressed	0.04027	not_expressed	0.01839	not_expressed
GTEX-145ME-1726-SM-5Q5EU	GTEX-145ME	Female	XX	Skin - Not Sun Exposed (Suprapubic)	46	not_expressed	same	12.95	expressed	0.6983	not_expressed	0	not_expressed	0.03751	not_expressed	0.0791	not_expressed	0.04233	not_expressed	0.1046	not_expressed	0.03183	not_expressed
GTEX-145ME-1826-SM-5SI9G	GTEX-145ME	Female	XX	Skin - Sun Exposed (Lower leg)	46	not_expressed	same	35.39	expressed	0.3118	not_expressed	0.006866	not_expressed	0.006645	not_expressed	0.03904	not_expressed	0	not_expressed	0.04682	not_expressed	0.01833	not_expressed
GTEX-145ME-1926-SM-5MR6T	GTEX-145ME	Female	XX	Adipose - Subcutaneous	46	not_expressed	same	27.98	expressed	0.2318	not_expressed	0	not_expressed	0	not_expressed	0.04595	not_expressed	0	not_expressed	0.0135	not_expressed	0	not_expressed
GTEX-145ME-2026-SM-5SIA5	GTEX-145ME	Female	XX	Muscle - Skeletal	46	not_expressed	same	16.21	expressed	0.1435	not_expressed	0	not_expressed	0.004468	not_expressed	0.035	not_expressed	0.005463	not_expressed	0.07197	not_expressed	0	not_expressed
GTEX-145ME-2126-SM-5SIAH	GTEX-145ME	Female	XX	Nerve - Tibial	46	not_expressed	same	108.6	expressed	0.4289	not_expressed	0.01631	not_expressed	0.01184	not_expressed	0.1005	not_expressed	0	not_expressed	0.07152	not_expressed	0	not_expressed
GTEX-145ME-2226-SM-5S2VY	GTEX-145ME	Female	XX	Artery - Tibial	46	not_expressed	same	29.91	expressed	0.8218	not_expressed	0	not_expressed	0.008994	not_expressed	0.1497	not_expressed	0	not_expressed	0.1449	not_expressed	0.04961	not_expressed
GTEX-145ME-5004-SM-7MGXP	GTEX-145ME	Female	X0/XaXa	Esophagus - Mucosa	46	not_expressed	same	1.079	intermediate	0.2408	not_expressed	0	not_expressed	0.00914	not_expressed	0.0537	not_expressed	0.02235	not_expressed	0.03067	not_expressed	0	not_expressed
GTEX-145ME-5007-SM-7DHN8	GTEX-145ME	Female	XX	Esophagus - Muscularis	46	not_expressed	same	20.65	expressed	0.5069	not_expressed	0.03394	not_expressed	0.04105	not_expressed	0.1286	not_expressed	0.01506	not_expressed	0.2562	not_expressed	0.06793	not_expressed
GTEX-145MI-0011-R10a-SM-5PNZD	GTEX-145MI	Female	X0/XaXa	Brain - Frontal Cortex (BA9)	68	not_expressed	same	6.029	intermediate	0.0822	not_expressed	0	not_expressed	0.00951	not_expressed	0.02794	not_expressed	0.005813	not_expressed	0.0383	not_expressed	0.01312	not_expressed
GTEX-145MI-0011-R11a-SM-5P9JZ	GTEX-145MI	Female	XX	Brain - Cerebellar Hemisphere	68	not_expressed	same	31.87	expressed	0.2646	not_expressed	0	not_expressed	0.01191	not_expressed	0.04663	not_expressed	0.007278	not_expressed	0.02996	not_expressed	0	not_expressed
GTEX-145MI-0011-R4b-SM-5PNZH	GTEX-145MI	Female	X0/XaXa	Brain - Amygdala	68	not_expressed	same	6.758	intermediate	0.05507	not_expressed	0	not_expressed	0	not_expressed	0.007279	not_expressed	0	not_expressed	0.02993	not_expressed	0	not_expressed
GTEX-145MI-0011-R6a-SM-5PNZA	GTEX-145MI	Female	X0/XaXa	Brain - Nucleus accumbens (basal ganglia)	68	not_expressed	same	4.162	intermediate	0.05796	not_expressed	0	not_expressed	0	not_expressed	0.007661	not_expressed	0	not_expressed	0.01575	not_expressed	0.01079	not_expressed
GTEX-145MI-0011-R8b-SM-5PNZ9	GTEX-145MI	Female	X0/XaXa	Brain - Hypothalamus	68	not_expressed	same	3.724	intermediate	0.1235	not_expressed	0	not_expressed	0	not_expressed	0.01633	not_expressed	0	not_expressed	0.01679	not_expressed	0.023	not_expressed
GTEX-145MI-0326-SM-5Q5EV	GTEX-145MI	Female	X0/XaXa	Muscle - Skeletal	68	not_expressed	same	8.994	intermediate	0.3472	not_expressed	0.00538	not_expressed	0.01041	not_expressed	0.02549	not_expressed	0	not_expressed	0.03669	not_expressed	0	not_expressed
GTEX-145MI-0426-SM-5O99V	GTEX-145MI	Female	XX	Adipose - Subcutaneous	68	not_expressed	same	43.52	expressed	0.2244	not_expressed	0	not_expressed	0.03029	not_expressed	0.07415	not_expressed	0	not_expressed	0.01525	not_expressed	0.06266	not_expressed
GTEX-145MI-0526-SM-5O9A8	GTEX-145MI	Female	XX	Skin - Sun Exposed (Lower leg)	68	not_expressed	same	48.12	expressed	0.3212	not_expressed	0	not_expressed	0.008128	not_expressed	0.04775	not_expressed	0.004968	not_expressed	0.07364	not_expressed	0	not_expressed
GTEX-145MI-0626-SM-5SI8S	GTEX-145MI	Female	XX	Skin - Not Sun Exposed (Suprapubic)	68	not_expressed	same	70.46	expressed	0.4279	not_expressed	0.01557	not_expressed	0.01507	not_expressed	0.04426	not_expressed	0.00921	not_expressed	0.0455	not_expressed	0.02078	not_expressed
GTEX-145MI-0826-SM-5SI95	GTEX-145MI	Female	XX	Adipose - Visceral (Omentum)	68	not_expressed	same	38.36	expressed	0.3529	not_expressed	0	not_expressed	0.007939	not_expressed	0.04664	not_expressed	0	not_expressed	0.07992	not_expressed	0.0219	not_expressed
GTEX-145MI-1126-SM-5O9AK	GTEX-145MI	Female	XX	Thyroid	68	not_expressed	same	154.1	expressed	0.3095	not_expressed	0	not_expressed	0.03374	not_expressed	0.0472	not_expressed	0.01768	not_expressed	0.06793	not_expressed	0.02659	not_expressed
GTEX-145MI-2626-SM-5QGQ8	GTEX-145MI	Female	XX	Ovary	68	intermediate	mixed	89.96	expressed	2.579	intermediate	0.0116	not_expressed	0.2189	not_expressed	0.3958	not_expressed	0.05491	not_expressed	0.373	not_expressed	0.1548	not_expressed
GTEX-146FH-0126-SM-5QGPP	GTEX-146FH	Female	XX	Skin - Sun Exposed (Lower leg)	55	not_expressed	same	45.46	expressed	0.2363	not_expressed	0	not_expressed	0.008696	not_expressed	0.03406	not_expressed	0.02658	not_expressed	0.07004	not_expressed	0	not_expressed
GTEX-146FH-0226-SM-5QGPQ	GTEX-146FH	Female	XX	Adipose - Subcutaneous	55	not_expressed	same	55.31	expressed	0.3946	not_expressed	0.03669	not_expressed	0.02219	not_expressed	0.07823	not_expressed	0.02171	not_expressed	0.03575	not_expressed	0	not_expressed
GTEX-146FH-0326-SM-5QGPT	GTEX-146FH	Female	XX	Nerve - Tibial	55	not_expressed	same	95.12	expressed	0.3368	not_expressed	0	not_expressed	0	not_expressed	0.08012	not_expressed	0	not_expressed	0.04118	not_expressed	0	not_expressed
GTEX-146FH-0426-SM-5QGPS	GTEX-146FH	Female	XX	Artery - Tibial	55	not_expressed	same	52.5	expressed	0.1321	not_expressed	0	not_expressed	0.0107	not_expressed	0.04191	not_expressed	0.02616	not_expressed	0.06463	not_expressed	0	not_expressed
GTEX-146FH-0526-SM-5QGQ3	GTEX-146FH	Female	XX	Muscle - Skeletal	55	not_expressed	same	13.45	expressed	0.2233	not_expressed	0.02874	not_expressed	0.006954	not_expressed	0.02043	not_expressed	0.017	not_expressed	0.042	not_expressed	0.01918	not_expressed
GTEX-146FH-0826-SM-5SI8T	GTEX-146FH	Female	XX	Breast - Mammary Tissue	55	not_expressed	same	81.67	expressed	0.1978	not_expressed	0	not_expressed	0.008898	not_expressed	0.01742	not_expressed	0.0272	not_expressed	0.05374	not_expressed	0.02454	not_expressed
GTEX-146FH-0926-SM-5SI96	GTEX-146FH	Female	XX	Artery - Coronary	55	not_expressed	same	78.51	expressed	0.4241	not_expressed	0.01543	not_expressed	0	not_expressed	0.08042	not_expressed	0.004564	not_expressed	0.1278	not_expressed	0.04119	not_expressed
GTEX-146FH-1026-SM-5RQIF	GTEX-146FH	Female	XX	Heart - Left Ventricle	55	not_expressed	same	28.62	expressed	0.09027	not_expressed	0	not_expressed	0.006092	not_expressed	0.02386	not_expressed	0.02234	not_expressed	0	not_expressed	0	not_expressed
GTEX-146FH-1126-SM-5NQAT	GTEX-146FH	Female	XX	Heart - Atrial Appendage	55	not_expressed	same	32.93	expressed	0.2164	not_expressed	0	not_expressed	0.007302	not_expressed	0.0286	not_expressed	0.008927	not_expressed	0.05146	not_expressed	0	not_expressed
GTEX-146FH-1226-SM-5NQB6	GTEX-146FH	Female	XX	Lung	55	not_expressed	same	73.12	expressed	0.1782	not_expressed	0	not_expressed	0.02807	not_expressed	0.007852	not_expressed	0.01471	not_expressed	0.05651	not_expressed	0.02212	not_expressed
GTEX-146FH-1326-SM-5NQBI	GTEX-146FH	Female	XX	Artery - Aorta	55	not_expressed	same	68.73	expressed	0.5537	not_expressed	0.007989	not_expressed	0.02706	not_expressed	0.03785	not_expressed	0.04253	not_expressed	0.1167	not_expressed	0	not_expressed
GTEX-146FH-1526-SM-5NQBU	GTEX-146FH	Female	XX	Liver	55	not_expressed	same	37.32	expressed	0.1778	not_expressed	0.0124	not_expressed	0.018	not_expressed	0.02937	not_expressed	0	not_expressed	0.0302	not_expressed	0	not_expressed
GTEX-146FH-1626-SM-5NQ9H	GTEX-146FH	Female	XX	Esophagus - Muscularis	55	not_expressed	same	87.08	expressed	0.2593	not_expressed	0	not_expressed	0.006563	not_expressed	0.04499	not_expressed	0.008024	not_expressed	0	not_expressed	0	not_expressed
GTEX-146FH-1726-SM-5QGQ2	GTEX-146FH	Female	XX	Esophagus - Mucosa	55	intermediate	mixed	65.18	expressed	1.12	intermediate	0.0293	not_expressed	0.07561	not_expressed	0.1851	not_expressed	0.01733	not_expressed	0.1332	not_expressed	0.404	not_expressed
GTEX-146FH-1926-SM-5Q5B2	GTEX-146FH	Female	XX	Esophagus - Gastroesophageal Junction	55	not_expressed	same	51.11	expressed	0.2916	not_expressed	0	not_expressed	0.004919	not_expressed	0.06743	not_expressed	0.01203	not_expressed	0.04952	not_expressed	0	not_expressed
GTEX-146FH-2026-SM-5SI9I	GTEX-146FH	Female	XX	Adipose - Visceral (Omentum)	55	not_expressed	same	41.35	expressed	0.3495	not_expressed	0.01219	not_expressed	0.01769	not_expressed	0.09237	not_expressed	0	not_expressed	0.01781	not_expressed	0.01626	not_expressed
GTEX-146FH-2126-SM-5SI9U	GTEX-146FH	Female	XX	Stomach	55	not_expressed	same	38.45	expressed	0.4649	not_expressed	0.03537	not_expressed	0.01711	not_expressed	0.05027	not_expressed	0	not_expressed	0.03445	not_expressed	0	not_expressed
GTEX-146FH-2426-SM-5Q5EW	GTEX-146FH	Female	XX	Colon - Sigmoid	55	not_expressed	same	65	expressed	0.1242	not_expressed	0	not_expressed	0.01005	not_expressed	0.02954	not_expressed	0	not_expressed	0.08098	not_expressed	0	not_expressed
GTEX-146FH-2526-SM-5Q5BP	GTEX-146FH	Female	XX	Ovary	55	not_expressed	same	195	expressed	0.4807	not_expressed	0	not_expressed	0.03041	not_expressed	0.07147	not_expressed	0.02231	not_expressed	0.06124	not_expressed	0	not_expressed
GTEX-146FH-2626-SM-5Q5E1	GTEX-146FH	Female	XX	Vagina	55	not_expressed	same	118.3	expressed	0.1799	not_expressed	0.03764	not_expressed	0.04553	not_expressed	0.1159	not_expressed	0.02227	not_expressed	0.2108	not_expressed	0	not_expressed
GTEX-146FR-0126-SM-5Q5F3	GTEX-146FR	Female	XX	Pancreas	68	intermediate	mixed	34.2	expressed	1.081	intermediate	0.02207	not_expressed	0.0534	not_expressed	0.06797	not_expressed	0.009792	not_expressed	0.08601	not_expressed	0.04418	not_expressed
GTEX-146FR-0226-SM-5Q5F6	GTEX-146FR	Female	XX	Adipose - Visceral (Omentum)	68	not_expressed	same	22.32	expressed	0.2064	not_expressed	0.01234	not_expressed	0.005969	not_expressed	0.01169	not_expressed	0.007297	not_expressed	0.07811	not_expressed	0.03293	not_expressed
GTEX-146FR-0326-SM-5SI8U	GTEX-146FR	Female	XX	Thyroid	68	not_expressed	same	186.3	expressed	0.2176	not_expressed	0	not_expressed	0.01602	not_expressed	0.01569	not_expressed	0	not_expressed	0.05645	not_expressed	0.02209	not_expressed
GTEX-146FR-0426-SM-5SI97	GTEX-146FR	Female	XX	Esophagus - Mucosa	68	not_expressed	same	43.49	expressed	0.154	not_expressed	0	not_expressed	0.006237	not_expressed	0.06107	not_expressed	0	not_expressed	0.01256	not_expressed	0	not_expressed
GTEX-146FR-0526-SM-5Q5EX	GTEX-146FR	Female	XX	Esophagus - Muscularis	68	not_expressed	same	64.34	expressed	0.4242	not_expressed	0	not_expressed	0.005368	not_expressed	0.1104	not_expressed	0.01312	not_expressed	0.08105	not_expressed	0.01481	not_expressed
GTEX-146FR-0626-SM-5RQJ1	GTEX-146FR	Female	XX	Heart - Left Ventricle	68	not_expressed	same	22.74	expressed	0.3193	not_expressed	0	not_expressed	0.01915	not_expressed	0.01875	not_expressed	0.01171	not_expressed	0.02892	not_expressed	0.05283	not_expressed
GTEX-146FR-0926-SM-5QGPE	GTEX-146FR	Female	XX	Heart - Atrial Appendage	68	not_expressed	same	29.71	expressed	0.304	not_expressed	0.0106	not_expressed	0.005129	not_expressed	0.01004	not_expressed	0	not_expressed	0.01549	not_expressed	0.01415	not_expressed
GTEX-146FR-1026-SM-5NQ9T	GTEX-146FR	Female	XX	Artery - Aorta	68	not_expressed	same	46.71	expressed	0.2631	not_expressed	0	not_expressed	0.01141	not_expressed	0.0149	not_expressed	0.02791	not_expressed	0.02298	not_expressed	0	not_expressed
GTEX-146FR-1226-SM-5SIA7	GTEX-146FR	Female	XX	Minor Salivary Gland	68	not_expressed	same	56.32	expressed	0.1058	not_expressed	0.02529	not_expressed	0	not_expressed	0.02396	not_expressed	0	not_expressed	0.02464	not_expressed	0	not_expressed
GTEX-146FR-1326-SM-E9J48	GTEX-146FR	Female	XX	Skin - Sun Exposed (Lower leg)	68	not_expressed	same	102.4	expressed	0.4402	not_expressed	0	not_expressed	0	not_expressed	0.03491	not_expressed	0	not_expressed	0.03589	not_expressed	0.01229	not_expressed
GTEX-146FR-1426-SM-5SIAV	GTEX-146FR	Female	XX	Nerve - Tibial	68	not_expressed	same	98.09	expressed	0.165	not_expressed	0	not_expressed	0.03711	not_expressed	0.09448	not_expressed	0.01815	not_expressed	0.07472	not_expressed	0.06141	not_expressed
GTEX-146FR-1526-SM-5SIB8	GTEX-146FR	Female	XX	Adrenal Gland	68	not_expressed	same	34.95	expressed	0.05928	not_expressed	0	not_expressed	0.006001	not_expressed	0.0235	not_expressed	0.003669	not_expressed	0.04833	not_expressed	0	not_expressed
GTEX-146FR-1626-SM-5Q5DS	GTEX-146FR	Female	XX	Artery - Tibial	68	not_expressed	same	28.95	expressed	0.1578	not_expressed	0.008254	not_expressed	0.01598	not_expressed	0.1095	not_expressed	0	not_expressed	0.08846	not_expressed	0.01102	not_expressed
GTEX-146FR-1726-SM-5Q5DT	GTEX-146FR	Female	XX	Muscle - Skeletal	68	not_expressed	same	20.1	expressed	0.4641	not_expressed	0.01821	not_expressed	0.05579	not_expressed	0.2703	not_expressed	0.05744	not_expressed	0.1655	not_expressed	0.0648	not_expressed
GTEX-146FR-1826-SM-5QGPF	GTEX-146FR	Female	XX	Adipose - Subcutaneous	68	not_expressed	same	33.21	expressed	0.3843	not_expressed	0.01287	not_expressed	0	not_expressed	0.01219	not_expressed	0	not_expressed	0.02507	not_expressed	0.03434	not_expressed
GTEX-146FR-1926-SM-5NQA6	GTEX-146FR	Female	XX	Spleen	68	not_expressed	same	20.71	expressed	0.1974	not_expressed	0	not_expressed	0.01998	not_expressed	0.02609	not_expressed	0.008144	not_expressed	0.05365	not_expressed	0.01837	not_expressed
GTEX-146FR-2026-SM-5NQAI	GTEX-146FR	Female	XX	Stomach	68	not_expressed	same	60.17	expressed	0.2212	not_expressed	0.01322	not_expressed	0.009595	not_expressed	0.03758	not_expressed	0.03128	not_expressed	0.07727	not_expressed	0	not_expressed
GTEX-146FR-2426-SM-5NQAU	GTEX-146FR	Female	XX	Vagina	68	not_expressed	same	79.21	expressed	0.1858	not_expressed	0	not_expressed	0.01026	not_expressed	0.03348	not_expressed	0.008361	not_expressed	0.04131	not_expressed	0.01886	not_expressed
GTEX-147F3-0005-SM-5N9FI	GTEX-147F3	Female	X0/XaXa	Whole Blood	55	not_expressed	same	3.131	intermediate	0.3666	not_expressed	0	not_expressed	0.02854	not_expressed	0.0559	not_expressed	0.006979	not_expressed	0.06322	not_expressed	0.01575	not_expressed
GTEX-147F3-0126-SM-5NQBJ	GTEX-147F3	Female	XX	Spleen	55	not_expressed	same	15.39	expressed	0.3058	not_expressed	0.01422	not_expressed	0.01376	not_expressed	0.09429	not_expressed	0.01261	not_expressed	0.0554	not_expressed	0.04743	not_expressed
GTEX-147F3-0226-SM-5NQBV	GTEX-147F3	Female	XX	Muscle - Skeletal	55	not_expressed	same	16.69	expressed	0.2016	not_expressed	0	not_expressed	0.02041	not_expressed	0.01713	not_expressed	0	not_expressed	0.02936	not_expressed	0.01609	not_expressed
GTEX-147F3-0426-SM-5SI8V	GTEX-147F3	Female	XX	Artery - Tibial	55	not_expressed	same	63.01	expressed	0.3242	not_expressed	0.01696	not_expressed	0.01641	not_expressed	0.03213	not_expressed	0.02006	not_expressed	0.1156	not_expressed	0	not_expressed
GTEX-147F3-0526-SM-5SI98	GTEX-147F3	Female	XX	Skin - Sun Exposed (Lower leg)	55	not_expressed	same	71.33	expressed	0.3521	not_expressed	0	not_expressed	0.007504	not_expressed	0.0147	not_expressed	0	not_expressed	0.01511	not_expressed	0	not_expressed
GTEX-147F3-0626-SM-5NQ9I	GTEX-147F3	Female	XX	Adipose - Subcutaneous	55	not_expressed	same	34.56	expressed	0.09095	not_expressed	0	not_expressed	0.006138	not_expressed	0.03606	not_expressed	0.007504	not_expressed	0.08032	not_expressed	0	not_expressed
GTEX-147F3-0726-SM-5NQ9U	GTEX-147F3	Female	XX	Lung	55	not_expressed	same	77.85	expressed	0.1778	not_expressed	0	not_expressed	0	not_expressed	0.05482	not_expressed	0	not_expressed	0.06442	not_expressed	0	not_expressed
GTEX-147F3-0826-SM-5NQA7	GTEX-147F3	Female	XX	Esophagus - Mucosa	55	not_expressed	same	51.46	expressed	0.1804	not_expressed	0	not_expressed	0.005216	not_expressed	0.01022	not_expressed	0	not_expressed	0.03151	not_expressed	0.01439	not_expressed
GTEX-147F3-1526-SM-5SIAK	GTEX-147F3	Female	XX	Vagina	55	not_expressed	same	84.41	expressed	0.1918	not_expressed	0.02007	not_expressed	0	not_expressed	0.07606	not_expressed	0	not_expressed	0.06842	not_expressed	0.01339	not_expressed
GTEX-147F3-1726-SM-5SIAW	GTEX-147F3	Female	XX	Skin - Not Sun Exposed (Suprapubic)	55	not_expressed	same	57.01	expressed	0.1187	not_expressed	0.01656	not_expressed	0.01602	not_expressed	0.01569	not_expressed	0.009793	not_expressed	0.03226	not_expressed	0	not_expressed
GTEX-147F3-1926-SM-5SIB9	GTEX-147F3	Female	XX	Colon - Transverse	55	not_expressed	same	31.44	expressed	0.1619	not_expressed	0	not_expressed	0.005959	not_expressed	0.03501	not_expressed	0.007286	not_expressed	0.04199	not_expressed	0	not_expressed
GTEX-148VI-0006-SM-5O9A6	GTEX-148VI	Female	X0/XaXa	Whole Blood	61	not_expressed	same	0.4564	not_expressed	0.4361	not_expressed	0	not_expressed	0.03211	not_expressed	0.04716	not_expressed	0.009814	not_expressed	0.08081	not_expressed	0.06642	not_expressed
GTEX-148VI-0226-SM-5RQKA	GTEX-148VI	Female	XX	Lung	61	not_expressed	same	81.05	expressed	0.3357	not_expressed	0	not_expressed	0	not_expressed	0.04437	not_expressed	0	not_expressed	0.04562	not_expressed	0	not_expressed
GTEX-148VI-0326-SM-5RQK7	GTEX-148VI	Female	XX	Heart - Left Ventricle	61	not_expressed	same	12	expressed	0.1001	not_expressed	0.01047	not_expressed	0.01519	not_expressed	0.01488	not_expressed	0	not_expressed	0.02039	not_expressed	0	not_expressed
GTEX-148VI-0526-SM-5TDDG	GTEX-148VI	Female	XX	Thyroid	61	not_expressed	same	108.7	expressed	0.3642	not_expressed	0.01905	not_expressed	0.01383	not_expressed	0.05415	not_expressed	0.005635	not_expressed	0.05568	not_expressed	0.02542	not_expressed
GTEX-148VI-0626-SM-5TDDH	GTEX-148VI	Female	XX	Liver	61	intermediate	mixed	15.37	expressed	1.995	intermediate	0.08171	not_expressed	0.07907	not_expressed	0.4369	not_expressed	0.04488	not_expressed	0.3355	not_expressed	0.03116	not_expressed
GTEX-148VI-0826-SM-5TDDI	GTEX-148VI	Female	XX	Pancreas	61	not_expressed	same	19.85	expressed	0.08293	not_expressed	0	not_expressed	0.007195	not_expressed	0.04227	not_expressed	0	not_expressed	0.02898	not_expressed	0.006616	not_expressed
GTEX-148VI-1026-SM-5TDDJ	GTEX-148VI	Female	XX	Esophagus - Mucosa	61	intermediate	mixed	26.49	expressed	3.367	intermediate	0.1321	not_expressed	0.2201	not_expressed	0.7023	not_expressed	0.08682	not_expressed	0.8007	not_expressed	0.08815	not_expressed
GTEX-148VI-1126-SM-5S2QW	GTEX-148VI	Female	XX	Esophagus - Muscularis	61	intermediate	mixed	44.67	expressed	2.6	intermediate	0.048	not_expressed	0.1587	not_expressed	0.5003	not_expressed	0.07099	not_expressed	0.6391	not_expressed	0.1281	not_expressed
GTEX-148VI-1226-SM-5RQJR	GTEX-148VI	Female	XX	Esophagus - Gastroesophageal Junction	61	not_expressed	same	81.64	expressed	0.2168	not_expressed	0.04535	not_expressed	0.03291	not_expressed	0.1504	not_expressed	0	not_expressed	0.1325	not_expressed	0.03026	not_expressed
GTEX-148VI-1626-SM-5SI6E	GTEX-148VI	Female	XX	Skin - Sun Exposed (Lower leg)	61	not_expressed	same	44.5	expressed	0.2866	not_expressed	0	not_expressed	0.008289	not_expressed	0.06493	not_expressed	0.02534	not_expressed	0.05007	not_expressed	0.02286	not_expressed
GTEX-148VI-1726-SM-5S2W9	GTEX-148VI	Female	XX	Adipose - Subcutaneous	61	not_expressed	same	47.66	expressed	0.2142	not_expressed	0	not_expressed	0.003615	not_expressed	0.02832	not_expressed	0.008839	not_expressed	0.05822	not_expressed	0.01994	not_expressed
GTEX-14A5I-0005-SM-5N9FU	GTEX-14A5I	Female	X0/XaXa	Whole Blood	53	not_expressed	same	6.184	intermediate	0.4734	not_expressed	0	not_expressed	0.01498	not_expressed	0.1408	not_expressed	0.01465	not_expressed	0.1568	not_expressed	0.03305	not_expressed
GTEX-14A5I-0126-SM-5TDEA	GTEX-14A5I	Female	XX	Skin - Sun Exposed (Lower leg)	53	intermediate	mixed	28.05	expressed	1.213	intermediate	0.06462	not_expressed	0.0268	not_expressed	0.3149	not_expressed	0.03277	not_expressed	0.2248	not_expressed	0.1602	not_expressed
GTEX-14A5I-0326-SM-5NQ9J	GTEX-14A5I	Female	XX	Muscle - Skeletal	53	not_expressed	same	37.55	expressed	0.2218	not_expressed	0	not_expressed	0.00499	not_expressed	0.02932	not_expressed	0.003051	not_expressed	0.04522	not_expressed	0.02753	not_expressed
GTEX-14A5I-0426-SM-5NQ9V	GTEX-14A5I	Female	XX	Nerve - Tibial	53	not_expressed	same	130.6	expressed	0.6017	not_expressed	0	not_expressed	0.0215	not_expressed	0.09121	not_expressed	0.008761	not_expressed	0.0505	not_expressed	0.01976	not_expressed
GTEX-14A5I-0726-SM-5TDEB	GTEX-14A5I	Female	XX	Breast - Mammary Tissue	53	not_expressed	same	164.3	expressed	0.2132	not_expressed	0	not_expressed	0.00959	not_expressed	0.1127	not_expressed	0.01759	not_expressed	0.06758	not_expressed	0.02645	not_expressed
GTEX-14A5I-1026-SM-5Q5E3	GTEX-14A5I	Female	XX	Heart - Atrial Appendage	53	not_expressed	same	35.91	expressed	0.7243	not_expressed	0.0433	not_expressed	0.02357	not_expressed	0.1128	not_expressed	0.02561	not_expressed	0.1687	not_expressed	0.01445	not_expressed
GTEX-14A5I-1226-SM-5NQBW	GTEX-14A5I	Female	X0/XaXa	Heart - Left Ventricle	53	not_expressed	same	0.9022	not_expressed	0.2189	not_expressed	0.003053	not_expressed	0.005908	not_expressed	0.02314	not_expressed	0.007223	not_expressed	0.04164	not_expressed	0.008148	not_expressed
GTEX-14A5I-1326-SM-5SIAQ	GTEX-14A5I	Female	XX	Artery - Aorta	53	not_expressed	same	86.55	expressed	0.2178	not_expressed	0	not_expressed	0.0098	not_expressed	0.07677	not_expressed	0.02396	not_expressed	0.03946	not_expressed	0	not_expressed
GTEX-14A5I-1726-SM-5QGQ5	GTEX-14A5I	Female	X0/XaXa	Liver	53	not_expressed	same	9.055	intermediate	0.3163	not_expressed	0	not_expressed	0.0122	not_expressed	0.01194	not_expressed	0.007455	not_expressed	0.03683	not_expressed	0.01682	not_expressed
GTEX-14A5I-2126-SM-5NQA8	GTEX-14A5I	Female	XX	Adrenal Gland	53	not_expressed	same	11.17	expressed	0.1785	not_expressed	0	not_expressed	0.03059	not_expressed	0.03812	not_expressed	0.0136	not_expressed	0.03359	not_expressed	0.04602	not_expressed
GTEX-14A5I-2426-SM-5Q5CP	GTEX-14A5I	Female	XX	Colon - Sigmoid	53	intermediate	mixed	42.55	expressed	1.802	intermediate	0.03481	not_expressed	0.09824	not_expressed	0.2528	not_expressed	0.02745	not_expressed	0.2261	not_expressed	0.07742	not_expressed
GTEX-14A5I-2726-SM-5SIB3	GTEX-14A5I	Female	XX	Vagina	53	not_expressed	same	47.1	expressed	0.3917	not_expressed	0.02185	not_expressed	0.02115	not_expressed	0.04141	not_expressed	0.01939	not_expressed	0.05322	not_expressed	0.02917	not_expressed
GTEX-14A5I-2826-SM-5SIBF	GTEX-14A5I	Female	XX	Brain - Cerebellum	53	not_expressed	same	13.06	expressed	0.3077	not_expressed	0	not_expressed	0.01967	not_expressed	0.0963	not_expressed	0.008016	not_expressed	0.07921	not_expressed	0.03617	not_expressed
GTEX-14A5I-2926-SM-5Q5CQ	GTEX-14A5I	Female	XX	Brain - Cortex	53	not_expressed	same	19.57	expressed	0.1595	not_expressed	0	not_expressed	0.01175	not_expressed	0.0345	not_expressed	0.00718	not_expressed	0.01182	not_expressed	0.0162	not_expressed
GTEX-14A5I-3026-SM-5TDEC	GTEX-14A5I	Female	XX	Pituitary	53	not_expressed	same	97.78	expressed	0.6335	not_expressed	0.04678	not_expressed	0.05281	not_expressed	0.1921	not_expressed	0.03229	not_expressed	0.06076	not_expressed	0.04162	not_expressed
GTEX-14AS3-0006-SM-5NQC2	GTEX-14AS3	Female	XX	Whole Blood	48	not_expressed	same	32.97	expressed	0.3569	not_expressed	0	not_expressed	0.03043	not_expressed	0.05214	not_expressed	0	not_expressed	0.06126	not_expressed	0.03147	not_expressed
GTEX-14AS3-0126-SM-5Q5F4	GTEX-14AS3	Female	XX	Liver	48	not_expressed	same	14.28	expressed	0.9952	not_expressed	0.01436	not_expressed	0.05558	not_expressed	0.1905	not_expressed	0.01699	not_expressed	0.1888	not_expressed	0.01916	not_expressed
GTEX-14AS3-0226-SM-5Q5B6	GTEX-14AS3	Female	XX	Thyroid	48	not_expressed	same	161	expressed	0.6955	not_expressed	0.04477	not_expressed	0.04874	not_expressed	0.1697	not_expressed	0.03973	not_expressed	0.1527	not_expressed	0.02988	not_expressed
GTEX-14AS3-0326-SM-5Q5DB	GTEX-14AS3	Female	XX	Pancreas	48	not_expressed	same	35.02	expressed	0.5161	not_expressed	0.0108	not_expressed	0.01567	not_expressed	0.05627	not_expressed	0	not_expressed	0.02104	not_expressed	0.05043	not_expressed
GTEX-14AS3-0426-SM-5QGQK	GTEX-14AS3	Female	XX	Adipose - Visceral (Omentum)	48	not_expressed	same	28.43	expressed	0.2477	not_expressed	0	not_expressed	0.02866	not_expressed	0.007015	not_expressed	0	not_expressed	0.02885	not_expressed	0	not_expressed
GTEX-14AS3-0526-SM-5QGQQ	GTEX-14AS3	Female	XX	Artery - Aorta	48	not_expressed	same	63.62	expressed	0.3525	not_expressed	0	not_expressed	0.01189	not_expressed	0.06988	not_expressed	0	not_expressed	0	not_expressed	0.03281	not_expressed
GTEX-14AS3-0626-SM-5QGQD	GTEX-14AS3	Female	XX	Esophagus - Mucosa	48	not_expressed	same	49.61	expressed	0.4797	not_expressed	0.01912	not_expressed	0.0185	not_expressed	0.154	not_expressed	0	not_expressed	0	not_expressed	0	not_expressed
GTEX-14AS3-0726-SM-5S2NY	GTEX-14AS3	Female	XX	Esophagus - Muscularis	48	not_expressed	same	82.92	expressed	0.1511	not_expressed	0.02529	not_expressed	0.006119	not_expressed	0	not_expressed	0.01496	not_expressed	0	not_expressed	0.03376	not_expressed
GTEX-14AS3-0826-SM-5TDD5	GTEX-14AS3	Female	XX	Esophagus - Gastroesophageal Junction	48	not_expressed	same	50.19	expressed	0.4882	not_expressed	0.01634	not_expressed	0.01977	not_expressed	0.0542	not_expressed	0.029	not_expressed	0.04776	not_expressed	0.02181	not_expressed
GTEX-14AS3-0926-SM-5TDD6	GTEX-14AS3	Female	XX	Lung	48	not_expressed	same	42.02	expressed	0.3119	not_expressed	0	not_expressed	0.007892	not_expressed	0.08501	not_expressed	0	not_expressed	0.0874	not_expressed	0.02177	not_expressed
GTEX-14AS3-1026-SM-5TDD7	GTEX-14AS3	Female	XX	Colon - Sigmoid	48	not_expressed	same	69.34	expressed	0.3962	not_expressed	0.01658	not_expressed	0	not_expressed	0.06283	not_expressed	0.009807	not_expressed	0.04038	not_expressed	0.02212	not_expressed
GTEX-14AS3-1126-SM-5Q5CR	GTEX-14AS3	Female	XX	Colon - Transverse	48	not_expressed	same	71.2	expressed	0.3938	not_expressed	0	not_expressed	0.01812	not_expressed	0.06386	not_expressed	0.00886	not_expressed	0.08025	not_expressed	0.03998	not_expressed
GTEX-14AS3-1326-SM-5RQJE	GTEX-14AS3	Female	XX	Ovary	48	not_expressed	same	229.9	expressed	0.1981	not_expressed	0	not_expressed	0.02005	not_expressed	0.1047	not_expressed	0	not_expressed	0.08074	not_expressed	0	not_expressed
GTEX-14AS3-1526-SM-5Q5ED	GTEX-14AS3	Female	XX	Skin - Not Sun Exposed (Suprapubic)	48	not_expressed	same	54.99	expressed	0.2555	not_expressed	0	not_expressed	0.009404	not_expressed	0.06445	not_expressed	0	not_expressed	0	not_expressed	0	not_expressed
GTEX-14AS3-1626-SM-5S2OY	GTEX-14AS3	Female	XX	Breast - Mammary Tissue	48	not_expressed	same	17.5	expressed	0.2997	not_expressed	0	not_expressed	0.01348	not_expressed	0.0132	not_expressed	0	not_expressed	0.05429	not_expressed	0	not_expressed
GTEX-14AS3-1726-SM-5RQJV	GTEX-14AS3	Female	XX	Vagina	48	not_expressed	same	44.73	expressed	0.02647	not_expressed	0	not_expressed	0.01072	not_expressed	0.02099	not_expressed	0	not_expressed	0.03237	not_expressed	0	not_expressed
GTEX-14AS3-1826-SM-5TDD8	GTEX-14AS3	Female	XX	Uterus	48	intermediate	mixed	197.4	expressed	1.989	intermediate	0.06305	not_expressed	0.03051	not_expressed	0.09559	not_expressed	0.0746	not_expressed	0.2703	not_expressed	0.101	not_expressed
GTEX-14AS3-2026-SM-5TDD9	GTEX-14AS3	Female	XX	Adipose - Subcutaneous	48	intermediate	mixed	41.43	expressed	4.015	intermediate	0.042	not_expressed	0.187	not_expressed	0.4935	not_expressed	0.1689	not_expressed	0.982	not_expressed	0.5605	not_expressed
GTEX-14AS3-2126-SM-5S2MK	GTEX-14AS3	Female	XX	Muscle - Skeletal	48	not_expressed	same	22.32	expressed	0.1629	not_expressed	0	not_expressed	0.008245	not_expressed	0.05652	not_expressed	0.00504	not_expressed	0.0249	not_expressed	0.02274	not_expressed
GTEX-14AS3-2226-SM-5S2OX	GTEX-14AS3	Female	XX	Nerve - Tibial	48	not_expressed	same	42.75	expressed	0.3157	not_expressed	0.04403	not_expressed	0	not_expressed	0	not_expressed	0.03907	not_expressed	0.02145	not_expressed	0	not_expressed
GTEX-14AS3-2326-SM-5S2NZ	GTEX-14AS3	Female	XX	Artery - Tibial	48	not_expressed	same	19.94	expressed	0.2899	not_expressed	0	not_expressed	0.01467	not_expressed	0.03832	not_expressed	0	not_expressed	0.0197	not_expressed	0	not_expressed
GTEX-14BIM-0006-SM-5O9AA	GTEX-14BIM	Female	X0/XaXa	Whole Blood	64	not_expressed	same	4.291	intermediate	0.3534	not_expressed	0	not_expressed	0	not_expressed	0.06228	not_expressed	0	not_expressed	0.05602	not_expressed	0.06578	not_expressed
GTEX-14BIM-0011-R11b-SM-5S2RN	GTEX-14BIM	Female	XX	Brain - Cerebellar Hemisphere	64	not_expressed	same	44.12	expressed	0.33	not_expressed	0	not_expressed	0	not_expressed	0.02617	not_expressed	0	not_expressed	0	not_expressed	0	not_expressed
GTEX-14BIM-0011-R1a-SM-69LQI	GTEX-14BIM	Female	X0/XaXa	Brain - Hippocampus	64	not_expressed	same	2.574	intermediate	0.06157	not_expressed	0	not_expressed	0	not_expressed	0.008137	not_expressed	0	not_expressed	0.01673	not_expressed	0	not_expressed
GTEX-14BIM-0011-R2b-SM-69LQ6	GTEX-14BIM	Female	X0/XaXa	Brain - Substantia nigra	64	not_expressed	same	0.8719	not_expressed	0.04904	not_expressed	0	not_expressed	0.004964	not_expressed	0.01458	not_expressed	0	not_expressed	0.009996	not_expressed	0	not_expressed
GTEX-14BIM-0011-R3b-SM-5S2RL	GTEX-14BIM	Female	X0/XaXa	Brain - Anterior cingulate cortex (BA24)	64	not_expressed	same	8.938	intermediate	0.2263	not_expressed	0	not_expressed	0	not_expressed	0	not_expressed	0	not_expressed	0.04101	not_expressed	0	not_expressed
GTEX-14BIM-0011-R4b-SM-5S2RK	GTEX-14BIM	Female	X0/XaXa	Brain - Amygdala	64	not_expressed	same	5.201	intermediate	0.1054	not_expressed	0.0147	not_expressed	0	not_expressed	0.006967	not_expressed	0	not_expressed	0.01433	not_expressed	0	not_expressed
GTEX-14BIM-0011-R5b-SM-5S2RM	GTEX-14BIM	Female	XX	Brain - Caudate (basal ganglia)	64	not_expressed	same	14.64	expressed	0.4419	not_expressed	0	not_expressed	0	not_expressed	0.01752	not_expressed	0	not_expressed	0.01801	not_expressed	0	not_expressed
GTEX-14BIM-0011-R6b-SM-5S2VB	GTEX-14BIM	Female	XX	Brain - Nucleus accumbens (basal ganglia)	64	not_expressed	same	16.37	expressed	0.3824	not_expressed	0.01143	not_expressed	0.005531	not_expressed	0.08123	not_expressed	0.0169	not_expressed	0.05011	not_expressed	0.03051	not_expressed
GTEX-14BIM-0011-R9a-SM-6LLJL	GTEX-14BIM	Female	XX	Brain - Spinal cord (cervical c-1)	64	not_expressed	same	14.59	expressed	0.3284	not_expressed	0	not_expressed	0.021	not_expressed	0.006853	not_expressed	0	not_expressed	0.02818	not_expressed	0.0193	not_expressed
GTEX-14BIM-0226-SM-7IGLD	GTEX-14BIM	Female	XX	Skin - Sun Exposed (Lower leg)	64	intermediate	mixed	31.14	expressed	13.58	expressed	0.4581	not_expressed	1.31	intermediate	4.23	intermediate	0.5217	not_expressed	2.737	intermediate	1.378	intermediate
GTEX-14BIM-0326-SM-5SI9B	GTEX-14BIM	Female	XX	Muscle - Skeletal	64	not_expressed	same	24.73	expressed	0.3268	not_expressed	0	not_expressed	0.005293	not_expressed	0.05182	not_expressed	0.006471	not_expressed	0.01598	not_expressed	0.0438	not_expressed
GTEX-14BIM-0426-SM-5SI9N	GTEX-14BIM	Female	XX	Nerve - Tibial	64	not_expressed	same	97	expressed	0.5626	not_expressed	0	not_expressed	0.03107	not_expressed	0.1115	not_expressed	0	not_expressed	0.06255	not_expressed	0.02856	not_expressed
GTEX-14BIM-1226-SM-5SIBC	GTEX-14BIM	Female	XX	Esophagus - Muscularis	64	not_expressed	same	35.16	expressed	0.1407	not_expressed	0	not_expressed	0.01221	not_expressed	0.05578	not_expressed	0.00995	not_expressed	0.01639	not_expressed	0	not_expressed
GTEX-14BIM-1326-SM-7EWD1	GTEX-14BIM	Female	XX	Esophagus - Mucosa	64	intermediate	mixed	32.48	expressed	2.467	intermediate	0.02065	not_expressed	0.1349	not_expressed	1.262	intermediate	0.07939	not_expressed	1.016	intermediate	0.2204	not_expressed
GTEX-14BIM-1626-SM-7EWD2	GTEX-14BIM	Female	XX	Adipose - Visceral (Omentum)	64	not_expressed	same	17.54	expressed	0.5809	not_expressed	0	not_expressed	0.0196	not_expressed	0.1344	not_expressed	0.04793	not_expressed	0.1579	not_expressed	0	not_expressed
GTEX-14BIM-2226-SM-5SI8Y	GTEX-14BIM	Female	XX	Uterus	64	not_expressed	same	85.06	expressed	0.4194	not_expressed	0.04875	not_expressed	0.03302	not_expressed	0.07391	not_expressed	0	not_expressed	0.04749	not_expressed	0	not_expressed
GTEX-14BIM-2626-SM-5S2OF	GTEX-14BIM	Female	XX	Artery - Aorta	64	not_expressed	same	65.6	expressed	0.1414	not_expressed	0	not_expressed	0.01145	not_expressed	0.08972	not_expressed	0	not_expressed	0.06918	not_expressed	0	not_expressed
GTEX-14BIM-2726-SM-5Q5EG	GTEX-14BIM	Female	XX	Heart - Atrial Appendage	64	not_expressed	same	11.78	expressed	0.6827	not_expressed	0.006078	not_expressed	0.02059	not_expressed	0.06335	not_expressed	0.007191	not_expressed	0.02368	not_expressed	0.05678	not_expressed
GTEX-14BIM-3026-SM-7EWCY	GTEX-14BIM	Female	XX	Brain - Cortex	64	not_expressed	same	21.83	expressed	0.4119	not_expressed	0	not_expressed	0.01962	not_expressed	0.01921	not_expressed	0.012	not_expressed	0.07902	not_expressed	0	not_expressed
GTEX-14BIM-3126-SM-5Q5C7	GTEX-14BIM	Female	XX	Brain - Cerebellum	64	not_expressed	same	65.88	expressed	0.2402	not_expressed	0	not_expressed	0.01621	not_expressed	0.03968	not_expressed	0.04459	not_expressed	0.01632	not_expressed	0.02236	not_expressed
GTEX-14BIM-3226-SM-5RQIQ	GTEX-14BIM	Female	XX	Pituitary	64	not_expressed	same	115	expressed	0.2385	not_expressed	0	not_expressed	0.02146	not_expressed	0.06303	not_expressed	0	not_expressed	0.09721	not_expressed	0	not_expressed
GTEX-14BIN-0005-SM-5N9FE	GTEX-14BIN	Female	XX	Whole Blood	56	not_expressed	same	21.42	expressed	0.274	not_expressed	0	not_expressed	0.04694	not_expressed	0.1003	not_expressed	0.02087	not_expressed	0.03437	not_expressed	0.02354	not_expressed
GTEX-14BIN-0011-R10a-SM-5S2UA	GTEX-14BIN	Female	X0/XaXa	Brain - Frontal Cortex (BA9)	56	not_expressed	same	5.61	intermediate	0.1839	not_expressed	0	not_expressed	0.01986	not_expressed	0.01945	not_expressed	0	not_expressed	0.015	not_expressed	0.01369	not_expressed
GTEX-14BIN-0011-R11a-SM-5SI79	GTEX-14BIN	Female	XX	Brain - Cerebellar Hemisphere	56	not_expressed	same	26.42	expressed	0.2174	not_expressed	0	not_expressed	0.01601	not_expressed	0.1332	not_expressed	0.009785	not_expressed	0.01611	not_expressed	0.05519	not_expressed
GTEX-14BIN-0011-R2a-SM-5S2RJ	GTEX-14BIN	Female	X0/XaXa	Brain - Substantia nigra	56	not_expressed	same	2.303	intermediate	0.1387	not_expressed	0.01161	not_expressed	0.005617	not_expressed	0.0275	not_expressed	0.006867	not_expressed	0.07917	not_expressed	0.01549	not_expressed
GTEX-14BIN-0011-R3b-SM-6AJBL	GTEX-14BIN	Female	X0/XaXa	Brain - Anterior cingulate cortex (BA24)	56	not_expressed	same	6.604	intermediate	0.1197	not_expressed	0	not_expressed	0	not_expressed	0.03558	not_expressed	0.01111	not_expressed	0.01219	not_expressed	0.0167	not_expressed
GTEX-14BIN-0011-R5b-SM-5SI78	GTEX-14BIN	Female	X0/XaXa	Brain - Caudate (basal ganglia)	56	not_expressed	same	7.216	intermediate	0.1364	not_expressed	0	not_expressed	0.01004	not_expressed	0.04915	not_expressed	0.003068	not_expressed	0.02526	not_expressed	0	not_expressed
GTEX-14BIN-0011-R6a-SM-5S2RH	GTEX-14BIN	Female	XX	Brain - Nucleus accumbens (basal ganglia)	56	not_expressed	same	18.32	expressed	0.01897	not_expressed	0	not_expressed	0.009602	not_expressed	0.03385	not_expressed	0	not_expressed	0.05413	not_expressed	0	not_expressed
GTEX-14BIN-0011-R7b-SM-5S2RI	GTEX-14BIN	Female	X0/XaXa	Brain - Putamen (basal ganglia)	56	not_expressed	same	4.414	intermediate	0.08767	not_expressed	0.006114	not_expressed	0.01183	not_expressed	0.01159	not_expressed	0	not_expressed	0.04765	not_expressed	0	not_expressed
GTEX-14BIN-0011-R9a-SM-5SI76	GTEX-14BIN	Female	XX	Brain - Spinal cord (cervical c-1)	56	not_expressed	same	20.37	expressed	0.2143	not_expressed	0.01379	not_expressed	0.003337	not_expressed	0.07188	not_expressed	0	not_expressed	0.04031	not_expressed	0	not_expressed
GTEX-14BIN-0126-SM-5TDCG	GTEX-14BIN	Female	XX	Thyroid	56	intermediate	mixed	88.31	expressed	6.01	intermediate	0.1697	not_expressed	0.4603	not_expressed	1.763	intermediate	0.2975	not_expressed	2.196	intermediate	0.5499	not_expressed
GTEX-14BIN-0626-SM-793DP	GTEX-14BIN	Female	XX	Skin - Sun Exposed (Lower leg)	56	not_expressed	same	66.29	expressed	0.3341	not_expressed	0.01747	not_expressed	0.05072	not_expressed	0.08278	not_expressed	0	not_expressed	0.2298	not_expressed	0.02332	not_expressed
GTEX-14BIN-0726-SM-793DQ	GTEX-14BIN	Female	XX	Adipose - Subcutaneous	56	not_expressed	same	63.44	expressed	0.2994	not_expressed	0.0179	not_expressed	0.03464	not_expressed	0.1526	not_expressed	0.01588	not_expressed	0.1308	not_expressed	0.07166	not_expressed
GTEX-14BIN-0826-SM-793DR	GTEX-14BIN	Female	XX	Nerve - Tibial	56	not_expressed	same	144.1	expressed	0.659	not_expressed	0.02121	not_expressed	0.03079	not_expressed	0.1809	not_expressed	0.01255	not_expressed	0.1653	not_expressed	0.1132	not_expressed
GTEX-14BIN-0926-SM-5S2OZ	GTEX-14BIN	Female	XX	Artery - Tibial	56	not_expressed	same	123.6	expressed	0.2356	not_expressed	0.03697	not_expressed	0.01193	not_expressed	0.03503	not_expressed	0.02916	not_expressed	0.06003	not_expressed	0	not_expressed
GTEX-14BIN-1126-SM-5RQJZ	GTEX-14BIN	Female	XX	Skin - Not Sun Exposed (Suprapubic)	56	not_expressed	same	70.84	expressed	0.2971	not_expressed	0.01776	not_expressed	0	not_expressed	0.07572	not_expressed	0.01051	not_expressed	0.07785	not_expressed	0	not_expressed
GTEX-14BIN-1226-SM-5S2OM	GTEX-14BIN	Female	XX	Adipose - Visceral (Omentum)	56	not_expressed	same	50.59	expressed	0.2261	not_expressed	0	not_expressed	0.005723	not_expressed	0.06724	not_expressed	0.01399	not_expressed	0	not_expressed	0	not_expressed
GTEX-14BIN-1426-SM-664NI	GTEX-14BIN	Female	XX	Ovary	56	not_expressed	same	215.4	expressed	0.117	not_expressed	0	not_expressed	0.009471	not_expressed	0.08346	not_expressed	0.02316	not_expressed	0.01907	not_expressed	0	not_expressed
GTEX-14BIN-1526-SM-73KZ7	GTEX-14BIN	Female	XX	Uterus	56	not_expressed	same	80.27	expressed	0.5816	not_expressed	0.03174	not_expressed	0.08703	not_expressed	0.2206	not_expressed	0.03755	not_expressed	0.1855	not_expressed	0	not_expressed
GTEX-14BIN-2126-SM-793AX	GTEX-14BIN	Female	XX	Heart - Atrial Appendage	56	not_expressed	same	28.54	expressed	0.3175	not_expressed	0	not_expressed	0	not_expressed	0.04406	not_expressed	0.007859	not_expressed	0.08413	not_expressed	0.07092	not_expressed
GTEX-14BIN-2226-SM-5YYA1	GTEX-14BIN	Female	X0/XaXa	Heart - Left Ventricle	56	not_expressed	same	0.977	not_expressed	0.01703	not_expressed	0	not_expressed	0	not_expressed	0.0135	not_expressed	0	not_expressed	0.006941	not_expressed	0	not_expressed
GTEX-14BIN-2426-SM-5TDCF	GTEX-14BIN	Female	XX	Colon - Sigmoid	56	intermediate	mixed	29.63	expressed	5.372	intermediate	0.05727	not_expressed	0.2563	not_expressed	1.024	intermediate	0.2075	not_expressed	0.6416	not_expressed	0.2293	not_expressed
GTEX-14BIN-2626-SM-5YY8U	GTEX-14BIN	Female	XX	Esophagus - Muscularis	56	not_expressed	same	33.02	expressed	0.09869	not_expressed	0	not_expressed	0.00888	not_expressed	0.01304	not_expressed	0	not_expressed	0	not_expressed	0	not_expressed
GTEX-14BIN-2726-SM-5RQIE	GTEX-14BIN	Female	XX	Esophagus - Mucosa	56	not_expressed	same	17.17	expressed	0.08868	not_expressed	0	not_expressed	0.004488	not_expressed	0.01758	not_expressed	0.01646	not_expressed	0.03615	not_expressed	0	not_expressed
GTEX-14BIN-3026-SM-5ZZUS	GTEX-14BIN	Female	XX	Colon - Transverse	56	not_expressed	same	48.72	expressed	0.255	not_expressed	0	not_expressed	0	not_expressed	0.08424	not_expressed	0.01052	not_expressed	0.06929	not_expressed	0	not_expressed
GTEX-14BIN-3126-SM-664NJ	GTEX-14BIN	Female	XX	Pituitary	56	not_expressed	same	106.4	expressed	0.09064	not_expressed	0	not_expressed	0.01147	not_expressed	0.03594	not_expressed	0.005609	not_expressed	0.02771	not_expressed	0	not_expressed
GTEX-14BIN-3226-SM-62LDR	GTEX-14BIN	Female	XX	Brain - Cortex	56	not_expressed	same	22.21	expressed	0.1725	not_expressed	0	not_expressed	0.004365	not_expressed	0.02564	not_expressed	0.008005	not_expressed	0.02197	not_expressed	0.01806	not_expressed
GTEX-14BIN-3326-SM-5Q5E6	GTEX-14BIN	Female	XX	Brain - Cerebellum	56	not_expressed	same	76.18	expressed	0.7498	not_expressed	0.0153	not_expressed	0.03702	not_expressed	0.2248	not_expressed	0.03169	not_expressed	0.1118	not_expressed	0.06127	not_expressed
GTEX-14BMU-0006-SM-5MR3T	GTEX-14BMU	Female	X0/XaXa	Whole Blood	27	not_expressed	same	7.587	intermediate	0.3782	not_expressed	0.01439	not_expressed	0.01392	not_expressed	0.01363	not_expressed	0.01702	not_expressed	0.1261	not_expressed	0.0384	not_expressed
GTEX-14BMU-0126-SM-5S2Q9	GTEX-14BMU	Female	XX	Adrenal Gland	27	not_expressed	same	42.28	expressed	0.2356	not_expressed	0.01972	not_expressed	0	not_expressed	0.0467	not_expressed	0	not_expressed	0.02881	not_expressed	0	not_expressed
GTEX-14BMU-0226-SM-5S2QA	GTEX-14BMU	Female	XX	Thyroid	27	not_expressed	same	165	expressed	0.09225	not_expressed	0	not_expressed	0	not_expressed	0.07315	not_expressed	0	not_expressed	0.0376	not_expressed	0	not_expressed
GTEX-14BMU-0326-SM-793DO	GTEX-14BMU	Female	XX	Artery - Aorta	27	not_expressed	same	66.93	expressed	0.7192	not_expressed	0	not_expressed	0.01713	not_expressed	0.1174	not_expressed	0.03665	not_expressed	0.08623	not_expressed	0.04725	not_expressed
GTEX-14BMU-0426-SM-73KYT	GTEX-14BMU	Female	XX	Spleen	27	not_expressed	same	53.46	expressed	0.1347	not_expressed	0	not_expressed	0.02337	not_expressed	0.1373	not_expressed	0.009523	not_expressed	0.07058	not_expressed	0.04297	not_expressed
GTEX-14BMU-0526-SM-73KW4	GTEX-14BMU	Female	XX	Lung	27	not_expressed	same	76.94	expressed	0.2444	not_expressed	0.02192	not_expressed	0.007069	not_expressed	0.01384	not_expressed	0.008643	not_expressed	0.0854	not_expressed	0.09749	not_expressed
GTEX-14BMU-0626-SM-73KZ6	GTEX-14BMU	Female	XX	Adipose - Visceral (Omentum)	27	not_expressed	same	41.63	expressed	0.3262	not_expressed	0.01365	not_expressed	0.02972	not_expressed	0.06466	not_expressed	0.008073	not_expressed	0.05983	not_expressed	0	not_expressed
GTEX-14BMU-0726-SM-73KXS	GTEX-14BMU	Female	XX	Pancreas	27	not_expressed	same	122.6	expressed	0.5663	not_expressed	0.02091	not_expressed	0.04047	not_expressed	0.1849	not_expressed	0.02886	not_expressed	0.2105	not_expressed	0.0372	not_expressed
GTEX-14BMU-0826-SM-73KZ8	GTEX-14BMU	Female	XX	Esophagus - Muscularis	27	not_expressed	same	78.71	expressed	0.2095	not_expressed	0	not_expressed	0.01542	not_expressed	0.05285	not_expressed	0.009428	not_expressed	0.01553	not_expressed	0.02127	not_expressed
GTEX-14BMU-0926-SM-5S2QB	GTEX-14BMU	Female	XX	Esophagus - Mucosa	27	not_expressed	same	47.68	expressed	0.05041	not_expressed	0	not_expressed	0	not_expressed	0.03998	not_expressed	0	not_expressed	0.02055	not_expressed	0	not_expressed
GTEX-14BMU-1026-SM-5RQJ5	GTEX-14BMU	Female	XX	Esophagus - Gastroesophageal Junction	27	not_expressed	same	87.5	expressed	0.2511	not_expressed	0.01751	not_expressed	0.01695	not_expressed	0.02489	not_expressed	0.01036	not_expressed	0.03412	not_expressed	0	not_expressed
GTEX-14BMU-1126-SM-5RQJ8	GTEX-14BMU	Female	XX	Stomach	27	not_expressed	same	38.13	expressed	0.145	not_expressed	0	not_expressed	0.04195	not_expressed	0.03286	not_expressed	0	not_expressed	0.03379	not_expressed	0	not_expressed
GTEX-14BMU-1226-SM-5S2OR	GTEX-14BMU	Female	XX	Skin - Not Sun Exposed (Suprapubic)	27	not_expressed	same	57.28	expressed	0.241	not_expressed	0.02689	not_expressed	0.006505	not_expressed	0.01911	not_expressed	0.007953	not_expressed	0.0131	not_expressed	0.01794	not_expressed
GTEX-14BMU-1326-SM-5RQIH	GTEX-14BMU	Female	XX	Colon - Sigmoid	27	not_expressed	same	76.94	expressed	0.332	not_expressed	0	not_expressed	0.01582	not_expressed	0.03097	not_expressed	0.01934	not_expressed	0.04777	not_expressed	0	not_expressed
GTEX-14BMU-1426-SM-5TDE5	GTEX-14BMU	Female	XX	Small Intestine - Terminal Ileum	27	not_expressed	same	79.96	expressed	0.6035	not_expressed	0	not_expressed	0	not_expressed	0.04431	not_expressed	0	not_expressed	0.04556	not_expressed	0.02496	not_expressed
GTEX-14BMU-1526-SM-5TDE6	GTEX-14BMU	Female	XX	Colon - Transverse	27	not_expressed	same	39.42	expressed	0.1926	not_expressed	0.005081	not_expressed	0.008429	not_expressed	0.04677	not_expressed	0.005153	not_expressed	0.0396	not_expressed	0.01356	not_expressed
GTEX-14BMU-1626-SM-5TDE7	GTEX-14BMU	Female	XX	Breast - Mammary Tissue	27	not_expressed	same	67.97	expressed	0.2911	not_expressed	0.02564	not_expressed	0.03101	not_expressed	0.1154	not_expressed	0.01517	not_expressed	0.06244	not_expressed	0	not_expressed
GTEX-14BMU-1726-SM-5TDE8	GTEX-14BMU	Female	XX	Ovary	27	not_expressed	same	173.3	expressed	0.4143	not_expressed	0	not_expressed	0.03728	not_expressed	0.05475	not_expressed	0.01139	not_expressed	0.02814	not_expressed	0.1028	not_expressed
GTEX-14BMU-1826-SM-5RQII	GTEX-14BMU	Female	XX	Uterus	27	not_expressed	same	121	expressed	0.1451	not_expressed	0.02024	not_expressed	0.01959	not_expressed	0.09589	not_expressed	0	not_expressed	0.07887	not_expressed	0.02701	not_expressed
GTEX-14BMU-1926-SM-5S2QC	GTEX-14BMU	Female	XX	Vagina	27	not_expressed	same	60.9	expressed	0	not_expressed	0	not_expressed	0	not_expressed	0.1038	not_expressed	0.01295	not_expressed	0.064	not_expressed	0	not_expressed
GTEX-14BMU-2026-SM-5S2W6	GTEX-14BMU	Female	XX	Muscle - Skeletal	27	not_expressed	same	19.56	expressed	0.1476	not_expressed	0	not_expressed	0.005434	not_expressed	0.03192	not_expressed	0	not_expressed	0.01094	not_expressed	0.02997	not_expressed
GTEX-14BMU-2126-SM-5S2TS	GTEX-14BMU	Female	XX	Adipose - Subcutaneous	27	not_expressed	same	49.22	expressed	0.1351	not_expressed	0	not_expressed	0.01367	not_expressed	0.04017	not_expressed	0	not_expressed	0.05506	not_expressed	0.01886	not_expressed
GTEX-14BMU-2226-SM-5TDE9	GTEX-14BMU	Female	X0/XaXa	Skin - Sun Exposed (Lower leg)	27	intermediate	mixed	7.379	intermediate	1.312	intermediate	0.02816	not_expressed	0.1635	not_expressed	0.3202	not_expressed	0.02499	not_expressed	0.3223	not_expressed	0.1127	not_expressed
GTEX-14BMU-2426-SM-5RQIJ	GTEX-14BMU	Female	XX	Artery - Tibial	27	not_expressed	same	22.37	expressed	0.2618	not_expressed	0.01826	not_expressed	0.008834	not_expressed	0.0692	not_expressed	0	not_expressed	0.05336	not_expressed	0.04873	not_expressed
GTEX-14DAQ-0005-SM-5NQ7B	GTEX-14DAQ	Female	XX	Whole Blood	63	not_expressed	same	14.95	expressed	0.3793	not_expressed	0	not_expressed	0.007679	not_expressed	0.01504	not_expressed	0	not_expressed	0.09277	not_expressed	0	not_expressed
GTEX-14DAQ-0011-R11a-SM-664NO	GTEX-14DAQ	Female	XX	Brain - Cerebellar Hemisphere	63	not_expressed	same	66.57	expressed	0.3464	not_expressed	0.03624	not_expressed	0.04384	not_expressed	0.03434	not_expressed	0.01072	not_expressed	0.05296	not_expressed	0	not_expressed
GTEX-14DAQ-0011-R3b-SM-5YYAJ	GTEX-14DAQ	Female	X0/XaXa	Brain - Anterior cingulate cortex (BA24)	63	not_expressed	same	7.26	intermediate	0.1023	not_expressed	0	not_expressed	0.002302	not_expressed	0.009015	not_expressed	0	not_expressed	0.009269	not_expressed	0	not_expressed
GTEX-14DAQ-0011-R4a-SM-5YYAI	GTEX-14DAQ	Female	XX	Brain - Amygdala	63	not_expressed	same	10.39	expressed	0.05541	not_expressed	0	not_expressed	0.004487	not_expressed	0.02636	not_expressed	0	not_expressed	0	not_expressed	0	not_expressed
GTEX-14DAQ-0011-R5b-SM-5YYAK	GTEX-14DAQ	Female	X0/XaXa	Brain - Caudate (basal ganglia)	63	not_expressed	same	8.42	intermediate	0.1695	not_expressed	0.01773	not_expressed	0.02145	not_expressed	0.04621	not_expressed	0.007868	not_expressed	0.01296	not_expressed	0	not_expressed
GTEX-14DAQ-0126-SM-5S2MQ	GTEX-14DAQ	Female	XX	Skin - Sun Exposed (Lower leg)	63	not_expressed	same	96.2	expressed	0.4383	not_expressed	0.03668	not_expressed	0	not_expressed	0.08689	not_expressed	0.01085	not_expressed	0.1965	not_expressed	0.04895	not_expressed
GTEX-14DAQ-0226-SM-664MQ	GTEX-14DAQ	Female	XX	Adipose - Subcutaneous	63	not_expressed	same	79.71	expressed	0.08419	not_expressed	0.01174	not_expressed	0.01705	not_expressed	0.02782	not_expressed	0.02084	not_expressed	0.01144	not_expressed	0	not_expressed
GTEX-14DAQ-0326-SM-664MR	GTEX-14DAQ	Female	XX	Muscle - Skeletal	63	not_expressed	same	28.62	expressed	0.1499	not_expressed	0	not_expressed	0.01735	not_expressed	0.04246	not_expressed	0.002651	not_expressed	0.02619	not_expressed	0.03588	not_expressed
GTEX-14DAQ-0426-SM-664MS	GTEX-14DAQ	Female	XX	Nerve - Tibial	63	not_expressed	same	160.6	expressed	0.2025	not_expressed	0	not_expressed	0	not_expressed	0.1137	not_expressed	0.008355	not_expressed	0.08255	not_expressed	0.02827	not_expressed
GTEX-14DAQ-0526-SM-793AY	GTEX-14DAQ	Female	XX	Artery - Tibial	63	not_expressed	same	148.5	expressed	0.2083	not_expressed	0.02905	not_expressed	0.04217	not_expressed	0.05506	not_expressed	0	not_expressed	0	not_expressed	0.03877	not_expressed
GTEX-14DAQ-0626-SM-793DS	GTEX-14DAQ	Female	XX	Skin - Not Sun Exposed (Suprapubic)	63	not_expressed	same	118.6	expressed	0.2741	not_expressed	0.008822	not_expressed	0.01281	not_expressed	0.1003	not_expressed	0.01044	not_expressed	0.1461	not_expressed	0	not_expressed
GTEX-14DAQ-0826-SM-73KWT	GTEX-14DAQ	Female	XX	Thyroid	63	not_expressed	same	199.9	expressed	0.4476	not_expressed	0.01873	not_expressed	0.01812	not_expressed	0.142	not_expressed	0.01108	not_expressed	0.1642	not_expressed	0.025	not_expressed
GTEX-14DAQ-0926-SM-793AZ	GTEX-14DAQ	Female	XX	Lung	63	not_expressed	same	121.4	expressed	0.5713	not_expressed	0.02812	not_expressed	0.04082	not_expressed	0.07994	not_expressed	0	not_expressed	0.04109	not_expressed	0.07506	not_expressed
GTEX-14DAQ-1026-SM-793B1	GTEX-14DAQ	Female	XX	Heart - Atrial Appendage	63	not_expressed	same	94.52	expressed	0.1683	not_expressed	0	not_expressed	0.02434	not_expressed	0.07625	not_expressed	0	not_expressed	0.0294	not_expressed	0.02685	not_expressed
GTEX-14DAQ-1126-SM-664MT	GTEX-14DAQ	Female	XX	Heart - Left Ventricle	63	not_expressed	same	14.36	expressed	0.05806	not_expressed	0.005399	not_expressed	0.005224	not_expressed	0.02814	not_expressed	0.009581	not_expressed	0.01052	not_expressed	0.007205	not_expressed
GTEX-14DAQ-1326-SM-5RQIM	GTEX-14DAQ	Female	XX	Artery - Aorta	63	not_expressed	same	125.3	expressed	0.1015	not_expressed	0.02123	not_expressed	0	not_expressed	0.05028	not_expressed	0	not_expressed	0.04136	not_expressed	0.02833	not_expressed
GTEX-14DAQ-1426-SM-5RQJD	GTEX-14DAQ	Female	XX	Esophagus - Mucosa	63	not_expressed	same	61.86	expressed	0.09681	not_expressed	0	not_expressed	0.009799	not_expressed	0.03838	not_expressed	0	not_expressed	0.06906	not_expressed	0.02703	not_expressed
GTEX-14DAQ-1526-SM-5ZZW8	GTEX-14DAQ	Female	XX	Esophagus - Muscularis	63	not_expressed	same	137.9	expressed	0.2263	not_expressed	0.03443	not_expressed	0.008331	not_expressed	0.06526	not_expressed	0	not_expressed	0.01677	not_expressed	0.04596	not_expressed
GTEX-14DAQ-1626-SM-5S2R1	GTEX-14DAQ	Female	XX	Esophagus - Gastroesophageal Junction	63	not_expressed	same	132.3	expressed	0.2862	not_expressed	0	not_expressed	0.01159	not_expressed	0.06808	not_expressed	0	not_expressed	0.02333	not_expressed	0	not_expressed
GTEX-14DAQ-1726-SM-5S2R2	GTEX-14DAQ	Female	XX	Liver	63	not_expressed	same	20.89	expressed	0.5157	not_expressed	0	not_expressed	0.02409	not_expressed	0.1416	not_expressed	0.01964	not_expressed	0.1132	not_expressed	0	not_expressed
GTEX-14DAQ-1826-SM-5S2VV	GTEX-14DAQ	Female	XX	Adrenal Gland	63	not_expressed	same	42.68	expressed	0.3263	not_expressed	0.006826	not_expressed	0.01982	not_expressed	0.07762	not_expressed	0.008076	not_expressed	0.04655	not_expressed	0.03644	not_expressed
GTEX-14DAQ-2226-SM-5YYAD	GTEX-14DAQ	Female	XX	Ovary	63	not_expressed	same	262.8	expressed	0.4011	not_expressed	0	not_expressed	0.04222	not_expressed	0.0636	not_expressed	0	not_expressed	0.05231	not_expressed	0.1165	not_expressed
GTEX-14DAQ-2326-SM-5S2QX	GTEX-14DAQ	Female	XX	Vagina	63	intermediate	mixed	193.8	expressed	1.038	intermediate	0	not_expressed	0.03003	not_expressed	0.147	not_expressed	0.03671	not_expressed	0.03023	not_expressed	0	not_expressed
GTEX-14DAQ-2526-SM-5RQIO	GTEX-14DAQ	Female	XX	Adipose - Visceral (Omentum)	63	not_expressed	same	108.9	expressed	0.1367	not_expressed	0	not_expressed	0.01845	not_expressed	0.0271	not_expressed	0	not_expressed	0.01858	not_expressed	0.02545	not_expressed
GTEX-14DAQ-2726-SM-5S2QY	GTEX-14DAQ	Female	XX	Colon - Transverse	63	not_expressed	same	102	expressed	0.08677	not_expressed	0	not_expressed	0	not_expressed	0.0258	not_expressed	0	not_expressed	0.02653	not_expressed	0	not_expressed
GTEX-14DAQ-2826-SM-664MU	GTEX-14DAQ	Female	XX	Stomach	63	not_expressed	same	20.77	expressed	0.3415	not_expressed	0.03008	not_expressed	0.02547	not_expressed	0.01425	not_expressed	0.008897	not_expressed	0.05861	not_expressed	0.07025	not_expressed
GTEX-14DAQ-2926-SM-664MV	GTEX-14DAQ	Female	XX	Colon - Sigmoid	63	not_expressed	same	70.38	expressed	0.2785	not_expressed	0	not_expressed	0	not_expressed	0.01577	not_expressed	0.009847	not_expressed	0.08108	not_expressed	0	not_expressed
GTEX-14DAQ-3026-SM-5S2QZ	GTEX-14DAQ	Female	XX	Brain - Cerebellum	63	not_expressed	same	176.2	expressed	0.448	not_expressed	0.03124	not_expressed	0.01512	not_expressed	0.1184	not_expressed	0	not_expressed	0.09131	not_expressed	0.08339	not_expressed
GTEX-14DAQ-3126-SM-62LDS	GTEX-14DAQ	Female	XX	Brain - Cortex	63	not_expressed	same	32.06	expressed	0.2227	not_expressed	0	not_expressed	0.002652	not_expressed	0.04155	not_expressed	0.006485	not_expressed	0.02136	not_expressed	0	not_expressed
GTEX-14DAQ-3226-SM-664OI	GTEX-14DAQ	Female	XX	Pituitary	63	not_expressed	same	126.6	expressed	0.1269	not_expressed	0.004423	not_expressed	0.004281	not_expressed	0.03353	not_expressed	0	not_expressed	0	not_expressed	0	not_expressed
GTEX-14H4A-0006-SM-5N9E3	GTEX-14H4A	Female	XX	Whole Blood	42	not_expressed	same	11.42	expressed	0.3319	not_expressed	0	not_expressed	0.01222	not_expressed	0.08973	not_expressed	0.003735	not_expressed	0.07996	not_expressed	0	not_expressed
GTEX-14H4A-0226-SM-5SI6Q	GTEX-14H4A	Female	XX	Adrenal Gland	42	not_expressed	same	59.92	expressed	0.2287	not_expressed	0	not_expressed	0	not_expressed	0.08565	not_expressed	0.01258	not_expressed	0.0777	not_expressed	0.02838	not_expressed
GTEX-14H4A-0426-SM-5ZZWO	GTEX-14H4A	Female	XX	Heart - Atrial Appendage	42	not_expressed	same	50.88	expressed	0.2881	not_expressed	0.01096	not_expressed	0.01591	not_expressed	0.05711	not_expressed	0	not_expressed	0.0427	not_expressed	0	not_expressed
GTEX-14H4A-0526-SM-62LEU	GTEX-14H4A	Female	XX	Artery - Coronary	42	not_expressed	same	48.31	expressed	0.4563	not_expressed	0	not_expressed	0.04065	not_expressed	0.04342	not_expressed	0.01807	not_expressed	0.05952	not_expressed	0.02038	not_expressed
GTEX-14H4A-0626-SM-5ZZUT	GTEX-14H4A	Female	XX	Heart - Left Ventricle	42	not_expressed	same	22.54	expressed	0.1971	not_expressed	0	not_expressed	0.009976	not_expressed	0.02931	not_expressed	0.006099	not_expressed	0	not_expressed	0.01376	not_expressed
GTEX-14H4A-0926-SM-5ZZUU	GTEX-14H4A	Female	XX	Muscle - Skeletal	42	not_expressed	same	16.5	expressed	0.1678	not_expressed	0	not_expressed	0.005663	not_expressed	0.03327	not_expressed	0	not_expressed	0	not_expressed	0.03124	not_expressed
GTEX-14H4A-1026-SM-62LDY	GTEX-14H4A	Female	XX	Adipose - Subcutaneous	42	not_expressed	same	81.49	expressed	0.1929	not_expressed	0.02018	not_expressed	0.009763	not_expressed	0.0956	not_expressed	0.01194	not_expressed	0.009829	not_expressed	0.02693	not_expressed
GTEX-14H4A-1626-SM-5SI69	GTEX-14H4A	Female	XX	Esophagus - Mucosa	42	not_expressed	same	58.7	expressed	0.1294	not_expressed	0.01083	not_expressed	0.01572	not_expressed	0.05644	not_expressed	0.003203	not_expressed	0.0422	not_expressed	0.05059	not_expressed
GTEX-14H4A-1726-SM-5ZZUV	GTEX-14H4A	Female	XX	Esophagus - Muscularis	42	not_expressed	same	56.85	expressed	0.4177	not_expressed	0.01457	not_expressed	0.0141	not_expressed	0.09661	not_expressed	0.03016	not_expressed	0.08514	not_expressed	0.08748	not_expressed
GTEX-14H4A-1926-SM-5ZZWN	GTEX-14H4A	Female	XX	Colon - Transverse	42	not_expressed	same	108	expressed	0.1989	not_expressed	0.03026	not_expressed	0.03295	not_expressed	0.07169	not_expressed	0.02238	not_expressed	0.08845	not_expressed	0.05049	not_expressed
GTEX-14H4A-2426-SM-664OQ	GTEX-14H4A	Female	XX	Vagina	42	not_expressed	same	68.83	expressed	0.1823	not_expressed	0.01174	not_expressed	0.01136	not_expressed	0.05004	not_expressed	0.006943	not_expressed	0.05717	not_expressed	0.03133	not_expressed
GTEX-14H4A-2526-SM-5YYAY	GTEX-14H4A	Female	XX	Breast - Mammary Tissue	42	not_expressed	same	78.34	expressed	0.09554	not_expressed	0	not_expressed	0	not_expressed	0.02525	not_expressed	0	not_expressed	0.01298	not_expressed	0.01778	not_expressed
GTEX-14JG6-0005-SM-9JGFV	GTEX-14JG6	Female	X0/XaXa	Whole Blood	35	intermediate	mixed	7.166	intermediate	8.488	intermediate	0.1894	not_expressed	0.7057	not_expressed	2.531	intermediate	0.4538	not_expressed	1.596	intermediate	1.1	intermediate
GTEX-14JG6-0126-SM-68726	GTEX-14JG6	Female	XX	Adrenal Gland	35	not_expressed	same	26.15	expressed	0.03975	not_expressed	0.008316	not_expressed	0.01207	not_expressed	0.02364	not_expressed	0.007379	not_expressed	0.0162	not_expressed	0	not_expressed
GTEX-14JG6-0226-SM-6872A	GTEX-14JG6	Female	XX	Spleen	35	not_expressed	same	22.21	expressed	0.1888	not_expressed	0	not_expressed	0.007644	not_expressed	0.02994	not_expressed	0	not_expressed	0.04617	not_expressed	0.01054	not_expressed
GTEX-14JG6-0326-SM-6AJBT	GTEX-14JG6	Female	XX	Lung	35	not_expressed	same	68.05	expressed	0.148	not_expressed	0.01548	not_expressed	0.00749	not_expressed	0.02934	not_expressed	0	not_expressed	0.01508	not_expressed	0	not_expressed
GTEX-14JG6-0426-SM-68715	GTEX-14JG6	Female	XX	Pancreas	35	not_expressed	same	17.21	expressed	0.07846	not_expressed	0	not_expressed	0	not_expressed	0.01555	not_expressed	0	not_expressed	0	not_expressed	0	not_expressed
GTEX-14JG6-0526-SM-6LLIH	GTEX-14JG6	Female	XX	Adipose - Visceral (Omentum)	35	not_expressed	same	25.66	expressed	0.08311	not_expressed	0	not_expressed	0.005609	not_expressed	0.04394	not_expressed	0	not_expressed	0	not_expressed	0.01547	not_expressed
GTEX-14JG6-0626-SM-68716	GTEX-14JG6	Female	XX	Ovary	35	not_expressed	same	130.5	expressed	0.1089	not_expressed	0.01519	not_expressed	0	not_expressed	0	not_expressed	0.008985	not_expressed	0.0148	not_expressed	0	not_expressed
GTEX-14JG6-0726-SM-69LQH	GTEX-14JG6	Female	XX	Vagina	35	not_expressed	same	39.31	expressed	0.07071	not_expressed	0.01479	not_expressed	0.01432	not_expressed	0	not_expressed	0.008751	not_expressed	0.01441	not_expressed	0	not_expressed
GTEX-14JG6-0826-SM-6AJB9	GTEX-14JG6	Female	XX	Uterus	35	not_expressed	same	133.2	expressed	0	not_expressed	0	not_expressed	0.01149	not_expressed	0.03375	not_expressed	0.01405	not_expressed	0.04627	not_expressed	0	not_expressed
GTEX-14JG6-0926-SM-6871Y	GTEX-14JG6	Female	XX	Esophagus - Mucosa	35	not_expressed	same	41.7	expressed	0.02391	not_expressed	0	not_expressed	0.007262	not_expressed	0.04741	not_expressed	0	not_expressed	0.0195	not_expressed	0.006677	not_expressed
GTEX-14JG6-1026-SM-6LLIF	GTEX-14JG6	Female	XX	Esophagus - Gastroesophageal Junction	35	not_expressed	same	97.25	expressed	0.4579	not_expressed	0	not_expressed	0.02404	not_expressed	0.195	not_expressed	0.05038	not_expressed	0.159	not_expressed	0.05682	not_expressed
GTEX-14JG6-1226-SM-664O6	GTEX-14JG6	Female	XX	Stomach	35	not_expressed	same	37.04	expressed	0.1947	not_expressed	0	not_expressed	0.01576	not_expressed	0.1081	not_expressed	0.009637	not_expressed	0.01587	not_expressed	0.02174	not_expressed
GTEX-14JG6-1326-SM-9OSXU	GTEX-14JG6	Female	XX	Thyroid	35	not_expressed	same	60.62	expressed	0.08983	not_expressed	0	not_expressed	0.01819	not_expressed	0	not_expressed	0	not_expressed	0.006103	not_expressed	0	not_expressed
GTEX-14JG6-1426-SM-9WG7C	GTEX-14JG6	Female	XX	Skin - Not Sun Exposed (Suprapubic)	35	not_expressed	same	61.91	expressed	0.1728	not_expressed	0.01808	not_expressed	0.002916	not_expressed	0.03426	not_expressed	0.02139	not_expressed	0	not_expressed	0	not_expressed
GTEX-14JG6-1626-SM-5YYBC	GTEX-14JG6	Female	XX	Colon - Sigmoid	35	not_expressed	same	74.58	expressed	0.05802	not_expressed	0	not_expressed	0.005873	not_expressed	0.01725	not_expressed	0.007181	not_expressed	0.01183	not_expressed	0.0081	not_expressed
GTEX-14JG6-1726-SM-69LPL	GTEX-14JG6	Female	XX	Colon - Transverse	35	not_expressed	same	58.66	expressed	0.1196	not_expressed	0.01429	not_expressed	0	not_expressed	0.02709	not_expressed	0	not_expressed	0.01393	not_expressed	0	not_expressed
GTEX-14JG6-1926-SM-6LLIG	GTEX-14JG6	Female	XX	Nerve - Tibial	35	not_expressed	same	134.6	expressed	0.5953	not_expressed	0.01779	not_expressed	0.004304	not_expressed	0.118	not_expressed	0.02631	not_expressed	0.052	not_expressed	0.07123	not_expressed
GTEX-14JG6-2026-SM-6EU2E	GTEX-14JG6	Female	XX	Artery - Tibial	35	not_expressed	same	69.57	expressed	0.1855	not_expressed	0	not_expressed	0.01073	not_expressed	0.06303	not_expressed	0.01312	not_expressed	0	not_expressed	0.05918	not_expressed
GTEX-14JG6-2126-SM-6EU2F	GTEX-14JG6	Female	XX	Muscle - Skeletal	35	not_expressed	same	14.77	expressed	0.1653	not_expressed	0	not_expressed	0.006694	not_expressed	0.03933	not_expressed	0.008184	not_expressed	0.01348	not_expressed	0.03693	not_expressed
GTEX-14JG6-2226-SM-6EU2G	GTEX-14JG6	Female	XX	Skin - Sun Exposed (Lower leg)	35	not_expressed	same	38.8	expressed	0.1092	not_expressed	0	not_expressed	0.01327	not_expressed	0.02598	not_expressed	0	not_expressed	0.03562	not_expressed	0.0122	not_expressed
GTEX-14JG6-2326-SM-6LLH3	GTEX-14JG6	Female	XX	Adipose - Subcutaneous	35	not_expressed	same	35.17	expressed	0.4054	not_expressed	0.01305	not_expressed	0.02526	not_expressed	0.2226	not_expressed	0.02316	not_expressed	0.06356	not_expressed	0.06966	not_expressed
GTEX-14LLW-0006-SM-9QEGG	GTEX-14LLW	Female	X0/XaXa	Whole Blood	70	not_expressed	same	0.2601	not_expressed	0.02457	not_expressed	0	not_expressed	0	not_expressed	0.01949	not_expressed	0	not_expressed	0.01002	not_expressed	0	not_expressed
GTEX-14LLW-0011-R1a-SM-5ZZVD	GTEX-14LLW	Female	X0/XaXa	Brain - Hippocampus	70	not_expressed	same	0.5116	not_expressed	0.4644	not_expressed	0	not_expressed	0.02507	not_expressed	0.03069	not_expressed	0.02299	not_expressed	0.02524	not_expressed	0.05186	not_expressed
GTEX-14LLW-0011-R3b-SM-62LFW	GTEX-14LLW	Female	X0/XaXa	Brain - Anterior cingulate cortex (BA24)	70	not_expressed	same	4.013	intermediate	0.2675	not_expressed	0.007996	not_expressed	0.01161	not_expressed	0.04925	not_expressed	0.01183	not_expressed	0.00779	not_expressed	0	not_expressed
GTEX-14LLW-0011-R5b-SM-5ZZU6	GTEX-14LLW	Female	X0/XaXa	Brain - Caudate (basal ganglia)	70	not_expressed	same	6.551	intermediate	0.1871	not_expressed	0.03262	not_expressed	0.03788	not_expressed	0.02472	not_expressed	0.01158	not_expressed	0.01271	not_expressed	0.01741	not_expressed
GTEX-14LLW-0011-R8a-SM-62LFG	GTEX-14LLW	Female	X0/XaXa	Brain - Hypothalamus	70	not_expressed	same	3.495	intermediate	0.1089	not_expressed	0	not_expressed	0.003675	not_expressed	0.02879	not_expressed	0.008986	not_expressed	0.0222	not_expressed	0.04055	not_expressed
GTEX-14LLW-0126-SM-6LLIO	GTEX-14LLW	Female	XX	Skin - Sun Exposed (Lower leg)	70	not_expressed	same	71.58	expressed	0.3067	not_expressed	0	not_expressed	0.02069	not_expressed	0.05404	not_expressed	0.02108	not_expressed	0.04167	not_expressed	0	not_expressed
GTEX-14LLW-0226-SM-62LEL	GTEX-14LLW	Female	XX	Adipose - Subcutaneous	70	not_expressed	same	44.88	expressed	0.1393	not_expressed	0	not_expressed	0.003526	not_expressed	0.01381	not_expressed	0	not_expressed	0	not_expressed	0.01945	not_expressed
GTEX-14LLW-0326-SM-5ZZWD	GTEX-14LLW	Female	XX	Nerve - Tibial	70	not_expressed	same	153.3	expressed	0.7068	not_expressed	0.3431	not_expressed	0.103	not_expressed	0.2018	not_expressed	0.08398	not_expressed	0.1153	not_expressed	0.04737	not_expressed
GTEX-14LLW-0526-SM-62LFB	GTEX-14LLW	Female	XX	Muscle - Skeletal	70	not_expressed	same	15.57	expressed	0.09222	not_expressed	0	not_expressed	0.004668	not_expressed	0.01828	not_expressed	0.002853	not_expressed	0.02819	not_expressed	0.01287	not_expressed
GTEX-14LLW-0626-SM-62LFC	GTEX-14LLW	Female	XX	Breast - Mammary Tissue	70	not_expressed	same	87.35	expressed	0.3112	not_expressed	0	not_expressed	0	not_expressed	0.04113	not_expressed	0.01284	not_expressed	0.04229	not_expressed	0.02897	not_expressed
GTEX-14LLW-0726-SM-5ZZVV	GTEX-14LLW	Female	XX	Lung	70	not_expressed	same	47.91	expressed	0.2654	not_expressed	0	not_expressed	0	not_expressed	0.05262	not_expressed	0	not_expressed	0.08115	not_expressed	0	not_expressed
GTEX-14LLW-2626-SM-62LDZ	GTEX-14LLW	Female	XX	Skin - Not Sun Exposed (Suprapubic)	70	not_expressed	same	61.9	expressed	0.8281	not_expressed	0.033	not_expressed	0.04391	not_expressed	0.0938	not_expressed	0.01464	not_expressed	0.0643	not_expressed	0.02202	not_expressed
GTEX-14LLW-3026-SM-6EU1O	GTEX-14LLW	Female	XX	Pituitary	70	not_expressed	same	34.28	expressed	0.0724	not_expressed	0	not_expressed	0.02199	not_expressed	0.02153	not_expressed	0.00896	not_expressed	0.04427	not_expressed	0.04043	not_expressed
GTEX-14LZ3-0005-SM-7MXUG	GTEX-14LZ3	Female	X0/XaXa	Whole Blood	69	not_expressed	same	1.131	intermediate	0.2555	not_expressed	0	not_expressed	0	not_expressed	0.1098	not_expressed	0.01054	not_expressed	0.00868	not_expressed	0.04756	not_expressed
GTEX-14LZ3-0011-R10b-SM-6AJA9	GTEX-14LZ3	Female	X0/XaXa	Brain - Frontal Cortex (BA9)	69	not_expressed	same	7.767	intermediate	0.2068	not_expressed	0	not_expressed	0.02094	not_expressed	0.02733	not_expressed	0.004266	not_expressed	0.04215	not_expressed	0	not_expressed
GTEX-14LZ3-0011-R1a-SM-69LP5	GTEX-14LZ3	Female	X0/XaXa	Brain - Hippocampus	69	not_expressed	same	6.413	intermediate	0.04002	not_expressed	0	not_expressed	0.004051	not_expressed	0.0238	not_expressed	0	not_expressed	0.008157	not_expressed	0	not_expressed
GTEX-14LZ3-0011-R3a-SM-664NQ	GTEX-14LZ3	Female	X0/XaXa	Brain - Anterior cingulate cortex (BA24)	69	not_expressed	same	3.416	intermediate	0.1578	not_expressed	0.01467	not_expressed	0	not_expressed	0.03128	not_expressed	0.00217	not_expressed	0.04645	not_expressed	0.004895	not_expressed
GTEX-14LZ3-0011-R5b-SM-5ZZV8	GTEX-14LZ3	Female	X0/XaXa	Brain - Caudate (basal ganglia)	69	not_expressed	same	3.054	intermediate	0.1676	not_expressed	0	not_expressed	0	not_expressed	0.04154	not_expressed	0	not_expressed	0.04271	not_expressed	0	not_expressed
GTEX-14LZ3-0011-R6a-SM-D3L8C	GTEX-14LZ3	Female	X0/XaXa	Brain - Nucleus accumbens (basal ganglia)	69	not_expressed	same	6.13	intermediate	0.1112	not_expressed	0.009309	not_expressed	0.003003	not_expressed	0.03528	not_expressed	0.001836	not_expressed	0.03628	not_expressed	0.01656	not_expressed
GTEX-14LZ3-0011-R7a-SM-69LQN	GTEX-14LZ3	Female	X0/XaXa	Brain - Putamen (basal ganglia)	69	not_expressed	same	2.239	intermediate	0	not_expressed	0	not_expressed	0.007523	not_expressed	0	not_expressed	0.004599	not_expressed	0.003787	not_expressed	0.01038	not_expressed
GTEX-14LZ3-0011-R8b-SM-COH3M	GTEX-14LZ3	Female	X0/XaXa	Brain - Hypothalamus	69	not_expressed	same	7.802	intermediate	0.089	not_expressed	0	not_expressed	0.002252	not_expressed	0.05293	not_expressed	0.01377	not_expressed	0.01814	not_expressed	0.01242	not_expressed
GTEX-14LZ3-0126-SM-69LPM	GTEX-14LZ3	Female	XX	Skin - Not Sun Exposed (Suprapubic)	69	not_expressed	same	31.1	expressed	0.07726	not_expressed	0	not_expressed	0	not_expressed	0	not_expressed	0.009562	not_expressed	0.01575	not_expressed	0.02157	not_expressed
GTEX-14LZ3-0226-SM-62LET	GTEX-14LZ3	Female	XX	Skin - Sun Exposed (Lower leg)	69	not_expressed	same	59.57	expressed	0.2775	not_expressed	0	not_expressed	0	not_expressed	0.05924	not_expressed	0.01057	not_expressed	0.1044	not_expressed	0.07152	not_expressed
GTEX-14LZ3-0626-SM-5ZZWP	GTEX-14LZ3	Female	XX	Muscle - Skeletal	69	not_expressed	same	30.57	expressed	0.2251	not_expressed	0.01884	not_expressed	0.03038	not_expressed	0.06544	not_expressed	0.02228	not_expressed	0.06728	not_expressed	0.04189	not_expressed
GTEX-14LZ3-0726-SM-5YYAB	GTEX-14LZ3	Female	XX	Lung	69	not_expressed	same	43.87	expressed	0.5286	not_expressed	0	not_expressed	0.03058	not_expressed	0.09731	not_expressed	0.02804	not_expressed	0.07696	not_expressed	0.1265	not_expressed
GTEX-14LZ3-3026-SM-5ZZVU	GTEX-14LZ3	Female	X0/XaXa	Brain - Cortex	69	not_expressed	same	9.459	intermediate	0.2375	not_expressed	0	not_expressed	0.005342	not_expressed	0.03662	not_expressed	0.006531	not_expressed	0.01076	not_expressed	0	not_expressed
GTEX-14LZ3-3126-SM-69LPN	GTEX-14LZ3	Female	XX	Pituitary	69	not_expressed	same	70.03	expressed	0.1634	not_expressed	0	not_expressed	0.00827	not_expressed	0	not_expressed	0	not_expressed	0.04995	not_expressed	0.02281	not_expressed
[truncated: 15,798 more rows]

[truncated: 2 more sheets: TCGA, CCLE]
