# Supplementary material for: Reproducible autosomal gene expression changes with loss of typical X and Y complement across tumor types
Source: bioRxiv. 2025 Sep 25:2025.09.24.678401. Preprint. [Version 1] doi: 10.1101/2025.09.24.678401 (PMC12485701; doi:10.1101/2025.09.24.678401)
Supplement: Supplement 2 — Table 1. Inferred sex chromosome complement of all samples in GTEx, TCGA primary tumors, and CCLE Table 2. Consistent differentially expressed genes across tissue types in TCGA Table 3. Consistent differentially expressed genes across tissue types in GTEx Table 4. Samples with unexpected sex chromosome complements in GTEx, TCGA, and CCLE Table 5. Differential expression results between patient sex in liver cancer (TCGA-LIHC) with different sex chromosome alterations [file media-2.zip › Table2_ConsistentGeneProfiles_TCGA.xlsx]

## Sheet: LOX_DE_all
genes	symbol	ACC_logFC	ACC_AveExpr	ACC_t	ACC_P.Value	ACC_adj.P.Val	ACC_B	ACC_stdev	BLCA_logFC	BLCA_AveExpr	BLCA_t	BLCA_P.Value	BLCA_adj.P.Val	BLCA_B	BLCA_stdev	BRCA_logFC	BRCA_AveExpr	BRCA_t	BRCA_P.Value	BRCA_adj.P.Val	BRCA_B	BRCA_stdev	CESC_logFC	CESC_AveExpr	CESC_t	CESC_P.Value	CESC_adj.P.Val	CESC_B	CESC_stdev	DLBC_logFC	DLBC_AveExpr	DLBC_t	DLBC_P.Value	DLBC_adj.P.Val	DLBC_B	DLBC_stdev	HNSC_logFC	HNSC_AveExpr	HNSC_t	HNSC_P.Value	HNSC_adj.P.Val	HNSC_B	HNSC_stdev	KICH_logFC	KICH_AveExpr	KICH_t	KICH_P.Value	KICH_adj.P.Val	KICH_B
ENSG00000000419.13	DPM1	0.116845	6.57965	0.272064	0.791576	0.933787	-5.24359	0.484622	0.194727	6.55738	0.426223	0.675829	0.879186	-5.98737	0.349601	0.3128	6.70841	3.14607	0.00182748	0.00391805	-2.1989	0.124894	0.155924	7.07307	1.06177	0.293856	0.57055	-5.72583	0.262088	0.0492732	6.89715	0.182348	0.859089	0.915512	-6.48961	0.502257	-0.0422666	6.93114	-0.18321	0.856545	0.975464	-5.79914	0.308428	-0.0458139	6.05432	-0.245006	0.809415	0.907053	-6.16327
ENSG00000001036.14	FUCA2	0.50375	5.87549	0.863379	0.409859	0.766682	-5.00214	0.497134	0.19525	5.91397	0.678611	0.507432	0.808104	-5.87037	0.350999	0.798062	5.5906	6.51143	3.29051e-10	2.88383e-09	12.6365	0.155331	0.252568	5.98606	0.995602	0.324626	0.598702	-5.81697	0.295673	0.187352	5.17503	0.624244	0.546962	0.691212	-6.27964	0.441063	0.196324	5.21426	0.93547	0.361107	0.831879	-5.42994	0.259055	-0.507498	4.90172	-2.01683	0.0599641	0.225116	-4.34626
ENSG00000001084.13	GCLC	-0.264283	3.53455	-0.526236	0.611166	0.858666	-5.13781	0.473592	-0.603954	5.98062	-0.812912	0.42863	0.771515	-5.76688	0.359905	-0.170545	4.03375	-1.16615	0.244517	0.309098	-6.24417	0.233414	-0.0864795	4.00612	-0.21343	0.83193	0.925271	-6.14982	0.47008	-0.272081	3.23291	-0.633093	0.541407	0.686524	-5.98549	0.337796	0.162102	4.48691	0.358657	0.723746	0.947689	-5.72372	0.266407	-0.67386	3.61932	-3.31821	0.00411384	0.0667225	-1.86799
ENSG00000001629.10	ANKIB1	-0.410562	4.52871	-0.69168	0.506206	0.813511	-5.10497	0.497193	0.0449648	5.09538	0.179684	0.859738	0.954435	-6.08482	0.353597	-0.436309	5.3761	-4.65682	4.90334e-06	1.81478e-05	3.36761	0.127086	-0.324393	4.86961	-1.95558	0.056574	0.235437	-4.4628	0.291582	-1.21739	4.02625	-2.73299	0.0217683	0.100448	-3.42036	0.3313	-0.160978	4.74231	-0.663698	0.514736	0.893066	-5.60612	0.257418	-0.931519	3.57613	-3.45403	0.00307032	0.0621185	-1.60538
ENSG00000002330.14	BAD	0.371467	3.77731	0.777284	0.4565	0.787687	-5.03446	0.481482	0.579229	4.24088	1.76295	0.0976917	0.478974	-4.62737	0.373963	0.626473	4.06002	3.97136	9.02813e-05	0.000258772	0.664168	0.124536	0.948674	4.37071	3.53994	0.000925209	0.0276106	-0.819817	0.236162	0.680647	4.56257	2.03078	0.0707791	0.190325	-4.61233	0.32795	-0.0544332	4.18994	-0.177456	0.861	0.976514	-5.72086	0.257421	0.633338	4.2141	2.61333	0.018281	0.125442	-3.27449
ENSG00000002549.12	LAP3	0.432511	5.79617	0.774177	0.458246	0.788325	-5.05568	0.472399	-1.26292	6.13095	-3.76962	0.00177331	0.199005	-1.09645	0.468912	-0.113424	6.87857	-0.867611	0.386327	0.458133	-6.66937	0.125549	-0.173869	6.58144	-0.574518	0.568402	0.781032	-6.12939	0.23691	-0.960686	7.71288	-2.87617	0.0170985	0.0888813	-3.28508	0.339989	0.411572	6.68076	1.08549	0.291081	0.799887	-5.27616	0.341154	-0.178962	6.07249	-1.09335	0.289648	0.52705	-5.61007
ENSG00000002586.20	CD99	-0.424164	6.01954	-0.705337	0.498058	0.807895	-5.08007	0.483827	-0.545312	6.11517	-1.30552	0.210842	0.606297	-5.27522	0.361713	-2.89699e-05	6.83269	-0.000177324	0.999859	0.999859	-7.04306	0.179632	-0.00819088	6.9441	-0.0284383	0.977435	0.990149	-6.2789	0.281248	-0.462252	6.43769	-0.829569	0.426857	0.591797	-6.14817	0.341644	-0.908678	6.85997	-3.70407	0.00147403	0.364114	-0.9744	0.255939	-0.0671291	3.55729	-0.12052	0.905499	0.956813	-6.05193
ENSG00000002834.18	LASP1	-0.231129	5.41144	-0.644952	0.534699	0.827309	-5.12881	0.466907	-0.175945	6.66183	-0.549193	0.59073	0.84435	-5.92406	0.372885	-0.587267	7.37224	-4.19697	3.60467e-05	0.000112092	1.4812	0.129555	-0.553803	6.59646	-2.45864	0.0177502	0.122145	-3.49252	0.260782	-0.845928	7.14266	-2.91527	0.0160093	0.0859106	-3.23772	0.32941	-0.160996	6.78107	-0.657971	0.51833	0.894441	-5.61976	0.272868	-0.103609	4.90311	-0.545901	0.5923	0.775336	-6.03922
ENSG00000002919.15	SNX11	-0.0631616	3.57394	-0.153521	0.8813	0.96414	-5.25346	0.485933	-0.236072	4.52731	-0.766405	0.454998	0.784265	-5.78802	0.579148	0.145136	4.66805	1.53153	0.126733	0.174788	-5.85431	0.124439	0.223577	4.57947	1.50454	0.139244	0.383808	-5.17694	0.468551	0.350266	6.08252	1.2509	0.240492	0.405704	-5.72284	0.343751	0.156031	4.5027	0.993955	0.332547	0.825352	-5.34205	0.267386	0.111193	3.58185	0.47669	0.639716	0.806063	-5.95695
ENSG00000003056.8	M6PR	-0.599199	5.46002	-1.07296	0.310607	0.715452	-4.85225	0.469283	-1.10287	5.78996	-2.69598	0.0162794	0.297071	-3.11135	0.50048	-0.381188	6.2015	-3.31365	0.00103821	0.00234306	-1.69038	0.136438	-0.83256	5.97854	-3.41637	0.00133224	0.0327162	-1.17726	0.231214	-1.30534	5.91963	-3.13146	0.0111423	0.0732445	-2.88436	0.3719	-0.094754	5.82054	-0.414782	0.682877	0.939248	-5.76694	0.273274	-0.19845	5.83684	-0.917293	0.371953	0.600171	-5.77983
ENSG00000004059.11	ARF5	0.694557	6.84226	1.59326	0.144812	0.592031	-4.38095	0.495261	0.357333	7.18385	0.838557	0.414516	0.762674	-5.70389	0.400667	0.85991	7.35649	6.88366	3.6326e-11	3.90624e-10	14.8157	0.148037	0.496298	7.4395	2.65376	0.0108768	0.0941886	-3.03918	0.230915	0.926255	7.69449	2.3241	0.0433939	0.146105	-4.19277	0.332494	-0.0751572	7.53937	-0.378728	0.709025	0.943468	-5.7158	0.270101	0.545268	7.06573	2.83535	0.0115083	0.102743	-2.87116
ENSG00000004142.12	POLDIP2	-0.0533835	7.24511	-0.122589	0.905067	0.971436	-5.24126	0.507843	0.309225	7.19859	1.12213	0.278959	0.660989	-5.44043	0.352921	0.469869	7.29908	4.21127	3.39625e-05	0.000106319	1.54656	0.123006	0.343816	7.2338	2.50387	0.0158756	0.115794	-3.37736	0.231877	0.673368	7.51714	2.95733	0.0149163	0.0834173	-3.16881	0.346087	0.286506	7.24151	1.98172	0.061939	0.596369	-4.10349	0.267002	-0.0548904	6.83839	-0.207007	0.83849	0.921482	-6.15671
ENSG00000004399.13	PLXND1	-1.32033	4.65871	-1.50689	0.165358	0.608621	-4.4543	0.471689	-0.15646	4.56952	-0.199075	0.844803	0.94746	-6.0578	0.39009	-0.208237	5.90133	-1.4194	0.156861	0.210803	-6.05864	0.129377	0.494879	4.69239	1.75775	0.08541	0.295517	-4.8007	0.385334	-0.894219	5.56291	-2.43846	0.0357944	0.130988	-4.00948	0.345422	-0.146232	4.32471	-0.661332	0.516219	0.894379	-5.55663	0.273859	-0.126381	3.87714	-0.268858	0.791308	0.895577	-6.06687
ENSG00000004455.17	AK2	-0.23871	4.36955	-0.581701	0.574734	0.843179	-5.15297	0.492123	0.320637	5.31182	1.38185	0.186691	0.58377	-5.20004	0.351698	0.263173	5.60981	3.67422	0.000284285	0.000725598	-0.487916	0.124314	0.245556	5.98762	1.61156	0.113864	0.345011	-5.0543	0.233665	0.209656	5.87473	0.769604	0.459986	0.618643	-6.19356	0.327146	0.240871	5.49399	1.08717	0.290354	0.799887	-5.29879	0.266685	-0.339873	4.66535	-2.19932	0.0421359	0.18751	-4.03596
ENSG00000004478.8	FKBP4	0.495457	5.64741	0.70897	0.495904	0.806631	-5.10222	0.476084	-0.202462	6.51442	-0.480473	0.63763	0.864825	-5.96384	0.354024	0.478416	7.57943	2.83047	0.00497408	0.00970327	-3.07263	0.27263	0.2519	6.74301	1.29075	0.203207	0.471427	-5.47887	0.231947	-0.00530492	6.17223	-0.0193395	0.984965	0.991862	-6.5035	0.396433	0.367691	6.48588	1.23425	0.23193	0.778702	-5.12972	0.255582	0.199382	5.99333	1.21066	0.24276	0.476773	-5.48442
ENSG00000004487.17	KDM1A	-0.400154	4.70162	-1.14588	0.280757	0.699371	-4.79452	0.472502	0.875565	6.37233	2.84043	0.0121358	0.283756	-2.84517	0.353071	0.361147	6.14301	4.15425	4.30231e-05	0.000132214	1.29016	0.136606	0.35051	6.37199	2.46059	0.0176653	0.121952	-3.49234	0.234862	0.427168	5.8763	1.77602	0.107253	0.245487	-5.03063	0.344046	0.225622	6.30561	1.03697	0.312569	0.813968	-5.33549	0.258314	-0.21626	4.65784	-1.18518	0.252417	0.486252	-5.49744
ENSG00000004534.15	RBM6	-0.950297	4.41326	-2.09156	0.0653327	0.523441	-3.87695	0.477806	0.40902	5.34147	1.26413	0.224942	0.618862	-5.34137	0.422668	-0.214215	5.33769	-2.06784	0.0395447	0.0621655	-4.93247	0.153705	-0.623935	5.26117	-3.15428	0.0028269	0.0473309	-1.8547	0.361403	0.250821	6.00685	0.503938	0.625626	0.753459	-6.3719	0.398897	-0.680208	4.29086	-2.66929	0.0150287	0.487425	-2.9262	0.260179	-0.0899583	4.11681	-0.4066	0.689428	0.836736	-6.0783
ENSG00000004779.10	NDUFAB1	1.29551	7.30155	3.28458	0.00917688	0.473553	-2.68275	0.478134	0.428831	6.46712	1.33723	0.20052	0.597084	-5.23143	0.426379	0.845203	6.8469	8.17372	9.49196e-15	2.32429e-13	22.8658	0.15166	1.02658	7.00046	5.20091	4.41457e-06	0.00313711	4.12821	0.237573	1.00508	7.51974	3.60089	0.00513852	0.0517994	-2.11939	0.333244	0.125678	6.50561	0.51981	0.609108	0.919873	-5.70486	0.257413	0.327261	7.08341	2.16627	0.0449513	0.194204	-4.08581
ENSG00000004864.14	SLC25A13	-0.346786	5.63219	-0.636202	0.540138	0.82966	-5.1346	0.483067	-0.248203	5.059	-0.845853	0.410556	0.758682	-5.74652	0.356585	0.282409	4.61263	2.65629	0.0083397	0.0154085	-3.54656	0.12416	0.118502	5.00329	0.538056	0.593119	0.7961	-6.14277	0.321829	0.036738	4.62525	0.112584	0.912672	0.949306	-6.41981	0.365998	-0.176512	4.92279	-0.636166	0.532143	0.90042	-5.63003	0.264746	-1.06113	4.46402	-5.00179	0.000112558	0.0267455	1.39899
ENSG00000004897.12	CDC27	-0.231673	4.2132	-0.622166	0.54893	0.831901	-5.13521	0.479726	-0.384158	5.06961	-1.30457	0.211157	0.606297	-5.28625	0.373172	-0.308045	5.33868	-3.06527	0.00238035	0.0049745	-2.44009	0.128834	-0.0806143	4.9565	-0.524588	0.602376	0.80254	-6.14528	0.236227	-0.510628	4.85851	-1.9632	0.0791118	0.203015	-4.73033	0.399175	-0.204732	5.14204	-1.39554	0.178705	0.739542	-4.94585	0.311651	-0.624473	3.45185	-2.97925	0.00849146	0.0908861	-2.49193
ENSG00000004961.15	HCCS	0.860239	5.46239	1.65301	0.131964	0.579152	-4.33448	0.549275	-0.0293335	4.99973	-0.111627	0.912558	0.972582	-6.09645	0.351443	0.388783	5.0696	4.94645	1.28478e-06	5.37742e-06	4.64674	0.287935	0.184469	5.5986	1.39095	0.1709	0.431411	-5.36506	0.234091	-0.0332399	5.39472	-0.159248	0.876762	0.926587	-6.47706	0.345409	0.180131	5.42191	1.05883	0.302755	0.806048	-5.3257	0.360528	0.06838	6.28526	0.368177	0.717333	0.853709	-6.12417
ENSG00000004975.12	DVL2	-0.910414	4.01909	-1.58509	0.146652	0.592031	-4.39144	0.474098	0.303305	4.44231	1.01918	0.323827	0.699855	-5.56029	0.350401	0.217423	4.43119	2.04532	0.0417286	0.0651826	-4.93273	0.128398	-0.0879607	4.67146	-0.415669	0.679576	0.847498	-6.18053	0.254248	0.155626	4.6372	0.505497	0.624572	0.753029	-6.31546	0.348515	-0.0174054	4.49913	-0.0577614	0.954533	0.992668	-5.78522	0.288407	0.105066	3.42377	0.463447	0.648984	0.81123	-5.86679
ENSG00000005007.13	UPF1	-0.253505	5.66614	-0.657587	0.526902	0.825058	-5.12269	0.477404	0.235107	5.92206	0.995366	0.334907	0.70822	-5.61481	0.418651	-0.0588664	5.92795	-0.64382	0.520203	0.587712	-6.85323	0.259303	-0.291311	5.98147	-2.09676	0.0415139	0.194805	-4.22854	0.407992	-0.0525608	6.0219	-0.227675	0.824657	0.893629	-6.47791	0.363578	0.141548	5.80473	0.664992	0.513926	0.892777	-5.63834	0.31008	0.429768	5.66509	2.42418	0.0269127	0.15224	-3.65389
ENSG00000005022.6	SLC25A5	0.902133	8.67401	1.85515	0.0958179	0.545818	-4.11909	0.47957	0.0751679	8.95002	0.196408	0.846854	0.948017	-5.91593	0.472447	0.605768	8.68027	5.12831	5.36687e-07	2.43164e-06	5.5738	0.137496	0.504493	9.64069	2.7372	0.00876578	0.0829176	-2.77387	0.230581	0.875604	10.0275	3.59092	0.00522248	0.0521169	-2.07324	0.516656	0.321639	9.37474	1.36304	0.188564	0.745727	-4.83425	0.363178	0.432486	10.6601	1.64446	0.118637	0.320696	-4.78155
ENSG00000005075.15	POLR2J	1.05679	6.58791	2.21026	0.0537751	0.497396	-3.75195	0.527866	1.20368	6.45644	2.83118	0.0123673	0.285326	-2.86053	0.360476	1.19191	6.116	9.11393	1.37392e-17	6.37069e-16	29.2738	0.278152	1.03719	6.50966	4.07638	0.000178271	0.0134235	0.677703	0.247917	1.62856	7.30548	4.83609	0.000762249	0.0269338	-0.228444	0.332493	0.287411	6.09423	1.21651	0.238464	0.782737	-5.16084	0.279819	0.532484	6.23186	2.86664	0.0107747	0.100041	-2.82505
ENSG00000005175.10	RPAP3	0.327482	3.96036	0.813605	0.436409	0.784576	-5.01954	0.493023	0.0195171	4.48044	0.081182	0.936341	0.978789	-6.06967	0.456501	-0.134355	4.75019	-1.80884	0.0715148	0.105652	-5.39496	0.12412	0.164346	4.65341	1.04908	0.299596	0.576184	-5.73263	0.236866	-0.0291552	5.01876	-0.140838	0.890899	0.935826	-6.46336	0.384709	-0.341912	4.28813	-1.21617	0.23859	0.782737	-5.08552	0.266073	-0.339792	3.49621	-2.29909	0.0345942	0.172	-3.72406
ENSG00000005194.15	CIAPIN1	0.855739	5.78887	2.10394	0.0640231	0.52065	-3.86317	0.483201	0.25665	5.49452	0.973839	0.345152	0.714916	-5.6402	0.384152	0.55056	5.23297	5.83906	1.41041e-08	8.84108e-08	8.99232	0.122872	0.378699	5.72553	2.05929	0.0451238	0.206047	-4.30044	0.232694	0.385728	5.71937	1.258	0.238024	0.403202	-5.71011	0.337368	0.0766506	5.80012	0.494968	0.626212	0.925157	-5.7334	0.261205	0.145931	5.05172	0.63903	0.531409	0.731211	-5.98649
ENSG00000005206.17	SPPL2B	0.193265	4.14295	0.462025	0.654788	0.878757	-5.20413	0.463866	0.516584	4.23618	1.76353	0.0975913	0.478876	-4.61871	0.435177	0.357203	4.16008	2.42049	0.0161163	0.0278605	-4.09132	0.126587	0.160013	4.32843	0.603641	0.549033	0.768596	-6.06546	0.235451	0.949789	4.53038	2.92954	0.0156296	0.0848244	-3.17002	0.334549	-0.234089	3.61201	-0.775938	0.447193	0.867032	-5.3386	0.257031	0.726406	4.09736	2.75709	0.0135602	0.110084	-2.99099
ENSG00000005339.15	CREBBP	-0.879875	4.00397	-2.27224	0.0485568	0.497396	-3.68826	0.553819	-0.18313	4.42476	-0.579229	0.570792	0.838478	-5.9052	0.459454	-0.662597	5.24741	-6.44717	4.77197e-10	4.0309e-09	12.2959	0.204167	-0.347346	4.71156	-1.98086	0.0535735	0.227712	-4.4084	0.231347	-0.903215	4.27721	-2.58931	0.0277478	0.113707	-3.68863	0.349351	-0.287008	4.46487	-1.36752	0.18718	0.745727	-4.93855	0.274688	-0.0262466	4.17672	-0.140796	0.889704	0.94913	-6.15545
ENSG00000005483.21	KMT2E	-0.980961	3.69686	-1.96779	0.0799117	0.536789	-4.00711	0.479265	0.0276276	4.58087	0.0968405	0.924099	0.975573	-6.07646	0.532848	-0.923403	5.31192	-8.33854	3.10764e-15	8.87238e-14	23.966	0.167365	-0.761777	4.59061	-4.58137	3.50002e-05	0.00754368	2.20566	0.237094	-0.685973	4.40329	-1.45169	0.178358	0.335233	-5.38404	0.334739	-0.257919	4.344	-1.09762	0.28588	0.797391	-5.20984	0.28981	-0.218455	3.78615	-1.17742	0.255418	0.489868	-5.43009
ENSG00000005486.17	RHBDD2	1.22205	8.96039	2.38462	0.0403301	0.493648	-3.62153	0.488914	0.230484	6.72773	0.571863	0.575649	0.840316	-5.91013	0.469952	0.364198	7.20175	2.53242	0.0118575	0.0211353	-3.86871	0.122924	0.670095	6.8732	2.78694	0.0076941	0.0774176	-2.74867	0.24287	0.426851	6.1721	1.31586	0.218669	0.382349	-5.65118	0.349367	-0.0578355	6.91044	-0.212808	0.833709	0.970482	-5.7993	0.269537	0.531938	7.28065	2.23134	0.0395642	0.182113	-3.96935
ENSG00000005700.15	IBTK	-0.463138	4.83651	-0.857357	0.41301	0.768813	-5.00642	0.477824	-0.845705	4.24493	-2.73528	0.0150333	0.29262	-3.02095	0.394058	-0.765307	5.24602	-6.87289	3.87637e-11	4.12092e-10	14.7434	0.131166	-0.364277	4.49538	-1.98618	0.0529609	0.226808	-4.38742	0.230719	-0.375181	3.91359	-1.44024	0.181491	0.338979	-5.37638	0.391768	-0.145001	4.2788	-0.797116	0.435083	0.86281	-5.47909	0.301905	-0.692663	3.6767	-2.74732	0.01384	0.110084	-2.94362
ENSG00000005893.16	LAMP2	-0.410503	6.10744	-0.912125	0.384966	0.757027	-4.96392	0.489477	-0.465811	5.50069	-1.27594	0.220845	0.615791	-5.3201	0.425697	-0.168328	6.6984	-1.81085	0.0712027	0.105251	-5.42563	0.202327	-0.0714708	6.32434	-0.328534	0.743991	0.881778	-6.2437	0.719171	-0.841839	5.16928	-2.40014	0.0381825	0.136316	-4.06544	0.333843	-0.369277	6.61272	-2.07373	0.051724	0.579787	-3.97813	0.375988	-0.0372022	6.57018	-0.179796	0.85946	0.933162	-6.16977
ENSG00000006007.12	GDE1	-0.0258532	5.18375	-0.0616148	0.952187	0.987933	-5.30447	0.472039	-0.0928633	5.75871	-0.241728	0.812173	0.937679	-6.07324	0.455308	-0.324835	6.36483	-3.0593	0.00242676	0.00506178	-2.46894	0.374198	0.061296	5.60872	0.366354	0.715772	0.869479	-6.23381	0.294048	-0.362393	4.832	-1.44041	0.181444	0.338979	-5.45997	0.329079	-0.00706773	5.39383	-0.0330579	0.973968	0.995613	-5.85029	0.260041	0.218483	6.46718	0.715711	0.483986	0.695969	-5.93313
ENSG00000006015.18	REX1BD	0.62764	5.00001	1.05608	0.317857	0.717884	-4.87525	0.483991	0.405712	4.72589	1.27344	0.221706	0.616112	-5.30924	0.368863	0.970018	3.87288	5.17626	4.2464e-07	1.9718e-06	5.77898	0.216077	0.971857	4.61797	3.03694	0.00391995	0.0546869	-2.13917	0.366144	1.26803	5.68611	3.263	0.0089515	0.066189	-2.6665	0.328929	0.145596	4.20958	0.609577	0.549253	0.903525	-5.574	0.25786	1.22865	4.44228	5.71613	2.62565e-05	0.0267455	2.7212
ENSG00000006125.18	AP2B1	-0.43395	6.03413	-1.30536	0.223449	0.652874	-4.65072	0.468963	-0.237251	6.47727	-0.684968	0.503521	0.806122	-5.84629	0.356063	-0.564909	7.72326	-4.14283	4.50974e-05	0.00013794	1.28344	0.261648	-0.799878	6.12791	-1.91646	0.0615009	0.247003	-4.5536	0.231388	-0.163546	6.19323	-0.664372	0.522033	0.670132	-6.27552	0.353792	0.0623717	6.34526	0.204031	0.840466	0.972488	-5.81933	0.305901	0.0998601	6.28874	0.586852	0.565096	0.755708	-6.01815
ENSG00000006194.10	ZNF263	0.0816738	4.28051	0.206317	0.841034	0.951412	-5.27365	0.519742	-0.42832	3.92576	-2.08168	0.0544045	0.406652	-4.12041	0.350421	0.122253	4.8053	1.35523	0.176404	0.233325	-6.1148	0.124328	0.046062	4.17752	0.327803	0.74454	0.881778	-6.17422	0.231312	-0.0246155	4.25302	-0.103421	0.91975	0.954023	-6.4184	0.340293	-0.222215	3.91405	-1.16911	0.256599	0.792194	-5.08451	0.257275	0.240093	3.79048	1.09517	0.288873	0.526504	-5.52592
ENSG00000006282.21	SPATA20	0.582692	5.33662	0.870996	0.405897	0.765794	-5.00544	0.474358	0.357132	5.77359	0.882013	0.391299	0.746306	-5.71891	0.455839	-0.374503	5.46062	-2.01124	0.0452287	0.0700142	-5.04698	0.128288	0.196814	4.58178	0.64686	0.520922	0.749033	-6.05875	0.232394	1.25289	4.69075	2.93758	0.0154198	0.0843204	-3.13581	0.393917	-0.380541	4.48452	-1.25049	0.226072	0.773627	-5.06112	0.260748	0.498911	5.53035	1.47592	0.158437	0.374956	-5.15907
ENSG00000006327.14	TNFRSF12A	1.64125	6.92712	2.67574	0.0249035	0.476417	-3.26737	0.503349	-0.263363	6.5089	-0.379993	0.709129	0.894281	-6.00389	0.403523	0.931619	6.16034	3.83468	0.000154377	0.000419763	0.092092	0.122772	0.294476	7.13652	0.676788	0.501913	0.736995	-6.04724	0.235312	-0.758389	3.54442	-1.12292	0.288672	0.456888	-5.66487	0.326655	-0.375972	7.61369	-0.687283	0.500083	0.88956	-5.55036	0.282656	0.0774045	5.86194	0.125312	0.901762	0.954663	-6.18983
ENSG00000006451.8	RALA	0.0774515	5.85886	0.140956	0.890941	0.966429	-5.29175	0.471604	0.00524624	5.77673	0.0134111	0.989472	0.99715	-6.10176	0.529118	0.216954	6.34603	2.70233	0.00729296	0.0136564	-3.46284	0.123408	0.357057	6.42339	2.03401	0.0477119	0.212199	-4.34024	0.245182	0.253292	5.85216	1.00734	0.338399	0.509464	-5.97963	0.40828	0.12947	6.60811	0.596324	0.557891	0.90395	-5.65691	0.268554	0.566532	6.36084	1.5325	0.143989	0.353997	-5.07625
ENSG00000006625.18	GGCT	1.06053	4.32076	2.47618	0.0346585	0.485654	-3.46584	0.487481	1.06351	5.82723	1.73225	0.103159	0.490572	-4.71941	0.356543	1.24701	6.25339	8.39368	2.1328e-15	6.25301e-14	24.3232	0.143833	0.797626	6.3573	3.54902	0.000900543	0.0273033	-0.818228	0.233585	1.00274	5.6739	3.46982	0.0063642	0.0563224	-2.32655	0.484869	0.170663	5.43144	0.518693	0.609872	0.919873	-5.7204	0.279704	-0.223	4.16866	-0.718318	0.482419	0.694733	-5.90362
ENSG00000006712.15	PAF1	0.607741	6.41938	1.26596	0.236625	0.662856	-4.68175	0.504616	1.24099	6.48188	2.94484	0.00979936	0.271574	-2.65068	0.352775	0.291934	6.65177	2.87901	0.00428742	0.00848144	-2.97793	0.233934	0.569531	6.86387	2.50165	0.015963	0.116123	-3.39222	0.236211	0.862902	7.04904	3.35117	0.0077361	0.0617884	-2.53178	0.418254	0.177153	6.33414	1.1499	0.264238	0.793882	-5.22418	0.259418	0.161412	5.79832	1.05365	0.306942	0.544149	-5.65346
ENSG00000006715.16	VPS41	-0.257976	4.84504	-0.488104	0.636891	0.869975	-5.20709	0.533237	-0.0404765	4.77277	-0.119383	0.906512	0.969372	-6.08607	0.354025	-0.241594	5.06886	-2.63327	0.00891208	0.0163419	-3.62063	0.185535	-0.00656799	4.5033	-0.0500538	0.960295	0.982085	-6.25243	0.236424	-0.0539773	4.55676	-0.178584	0.861963	0.917552	-6.43375	0.451496	0.0897501	4.46637	0.454217	0.654741	0.934502	-5.70149	0.2579	-0.20863	4.77495	-1.19905	0.247124	0.481672	-5.48406
ENSG00000006744.19	ELAC2	-0.121406	5.11148	-0.379443	0.712963	0.904603	-5.24703	0.494403	-0.127277	5.11594	-0.493723	0.628453	0.85998	-5.98326	0.352642	0.394159	5.15095	4.13707	4.61784e-05	0.000140622	1.23	0.123513	0.0997304	5.27422	0.542536	0.590055	0.79452	-6.14913	0.29767	0.361014	5.76866	1.30387	0.222566	0.386346	-5.65801	0.401323	0.376584	5.26193	1.87075	0.0766246	0.621287	-4.30579	0.277028	0.0227764	4.40391	0.147633	0.884387	0.94661	-6.16295
ENSG00000006757.12	PNPLA4	0.190217	4.5637	0.318086	0.757517	0.922178	-5.26489	0.498642	-0.44701	3.66871	-0.680241	0.506428	0.807684	-5.72062	0.354626	-0.913919	5.15101	-7.01132	1.67354e-11	1.93657e-10	15.5722	0.125111	-0.240481	4.43748	-1.02315	0.311561	0.587449	-5.73609	0.246482	0.503401	3.88388	1.55627	0.151849	0.302543	-5.21504	0.348094	-0.750669	4.23054	-3.02506	0.0068786	0.417179	-2.27669	0.27943	-0.58264	5.26523	-3.43657	0.00318813	0.0623094	-1.70725
ENSG00000006831.10	ADIPOR2	0.485236	7.20235	1.3379	0.213038	0.647095	-4.60943	0.478252	-0.424445	5.49375	-1.32581	0.204192	0.600702	-5.26326	0.449265	0.0384678	6.58731	0.220661	0.825512	0.858128	-7.0264	0.204104	-0.135702	5.98635	-0.816376	0.418472	0.677589	-5.97402	0.453664	-0.131562	5.26934	-0.455427	0.658893	0.779808	-6.37666	0.329339	0.145942	5.94039	0.668495	0.511736	0.892777	-5.63528	0.258059	0.0325837	6.53089	0.115423	0.909477	0.958759	-6.18074
ENSG00000007047.15	MARK4	0.376446	4.16313	0.905576	0.388247	0.757923	-4.96537	0.487987	0.860856	4.66267	3.10206	0.00708814	0.244985	-2.35135	0.370882	0.085165	4.61718	0.777026	0.437779	0.509016	-6.71196	0.289294	0.274065	4.26269	1.45177	0.153318	0.408155	-5.22652	0.231741	-0.1153	3.79127	-0.353503	0.731324	0.833081	-6.28297	0.33019	-0.0285951	4.91906	-0.131607	0.896658	0.981705	-5.81726	0.270187	0.494826	4.28571	2.07764	0.0533763	0.211729	-4.2271
ENSG00000007080.11	CCDC124	1.19492	6.40313	3.02717	0.0139539	0.473553	-2.89948	0.493462	0.711832	6.64553	1.8965	0.0767701	0.448195	-4.45308	0.382648	1.15744	6.21689	6.19066	2.0504e-09	1.53733e-08	10.8652	0.169846	0.833204	7.18411	3.29276	0.00190664	0.0381665	-1.48666	0.23548	1.3666	7.7862	5.07103	0.000543261	0.0250274	0.111821	0.385863	0.299511	7.06563	1.59128	0.127797	0.696024	-4.67473	0.276118	0.595016	6.68624	3.35612	0.00379154	0.064405	-1.86101
ENSG00000007168.14	PAFAH1B1	-0.75659	4.34524	-2.03876	0.0712106	0.532854	-3.93258	0.468989	-0.2622	4.70612	-0.932792	0.36529	0.731775	-5.66285	0.373489	-0.353008	5.15575	-3.49197	0.000554462	0.00132689	-1.0876	0.126785	0.152118	4.93674	0.917299	0.363747	0.633936	-5.8712	0.235128	-0.218796	4.77279	-0.897018	0.391571	0.560064	-6.05229	0.32645	0.261114	5.13319	1.12838	0.272994	0.796102	-5.25111	0.26229	-0.527141	4.15053	-2.88817	0.0102965	0.0980919	-2.76152
ENSG00000007202.15	KIAA0100	-0.665805	4.62102	-1.97988	0.0783616	0.534988	-3.99446	0.598357	-0.322476	5.654	-0.987254	0.338742	0.709754	-5.62471	0.40145	-0.346703	6.0832	-2.52511	0.0121013	0.0215318	-3.91689	0.14477	-0.167413	5.49256	-1.13965	0.260303	0.537138	-5.66506	0.23035	-0.461327	5.49121	-1.67535	0.125956	0.269696	-5.16711	0.335703	-0.201973	5.35328	-1.06653	0.299347	0.804484	-5.31187	0.263287	-0.272093	4.69569	-1.69158	0.109166	0.307331	-4.84561
ENSG00000007255.10	TRAPPC6A	0.543407	5.80176	1.06437	0.314281	0.716459	-4.85852	0.503805	0.667013	5.86698	1.24562	0.231481	0.62392	-5.34984	0.375321	0.877327	6.5082	5.19216	3.92762e-07	1.8342e-06	5.78593	0.145573	0.772791	5.72732	1.72382	0.0914229	0.308099	-4.87865	0.468771	1.84046	7.43291	3.47856	0.00627376	0.0560224	-2.31751	0.336612	0.220724	5.06121	0.610547	0.548624	0.903525	-5.64403	0.268585	0.974667	6.20925	5.75276	2.44093e-05	0.0267455	2.80872
ENSG00000007376.8	RPUSD1	0.557522	4.52688	1.19895	0.260497	0.685547	-4.7544	0.480756	0.419348	5.06104	1.38676	0.185218	0.582452	-5.1902	0.354411	1.11511	4.99008	7.50595	7.60438e-13	1.17814e-11	18.5671	0.124934	0.746938	5.12077	3.69448	0.000581615	0.0224168	-0.415344	0.29364	0.741096	6.0974	2.22193	0.0515027	0.158834	-4.36355	0.336334	0.307765	5.15405	1.70389	0.104453	0.659937	-4.54549	0.257718	0.510944	4.35383	2.26597	0.0369464	0.176043	-3.91098
ENSG00000007520.4	TSR3	0.735837	6.44996	1.98109	0.0782086	0.534932	-3.99296	0.502965	-0.00991472	6.27002	-0.0323521	0.974606	0.991044	-6.08828	0.441375	0.872686	6.29637	6.20764	1.86422e-09	1.40742e-08	10.9558	0.128167	1.03512	6.54469	5.8238	5.23217e-07	0.000873582	6.12646	0.25894	0.791351	7.16029	1.98973	0.0757353	0.197997	-4.72312	0.327976	0.206665	6.65304	1.18768	0.249373	0.787491	-5.17573	0.269405	0.394097	6.36127	1.94518	0.0686622	0.240831	-4.46456
ENSG00000007541.17	PIGQ	0.555801	4.50265	1.19691	0.261254	0.686129	-4.75399	0.484355	0.274244	3.8941	0.811944	0.429169	0.771538	-5.66565	0.351431	0.237012	4.76492	1.52125	0.12929	0.177882	-5.87829	0.134202	0.634093	4.0391	2.78303	0.00777368	0.0779424	-2.71235	0.231282	0.64359	3.81095	1.31405	0.219253	0.383012	-5.50317	0.331603	-0.0846581	3.56694	-0.308451	0.761045	0.957363	-5.58716	0.257137	1.01526	5.04499	2.62709	0.0177686	0.123656	-3.27481
ENSG00000007923.16	DNAJC11	-0.415831	3.72063	-0.835692	0.424487	0.777236	-4.99604	0.490172	0.0928124	4.49038	0.381681	0.707901	0.893818	-6.00161	0.384027	-0.168527	4.43882	-1.9724	0.0495177	0.0759078	-5.05757	0.122825	-0.34577	4.62292	-1.81498	0.0760173	0.276847	-4.68585	0.233863	-0.658389	4.1675	-2.08442	0.0647648	0.180451	-4.4954	0.370718	0.00773807	4.61277	0.0415745	0.967265	0.995586	-5.79649	0.37575	-0.467432	4.13578	-1.3405	0.197905	0.425865	-5.29064
ENSG00000007944.15	MYLIP	-1.44173	3.41748	-2.97997	0.0150769	0.473553	-2.99617	0.650113	0.438849	5.01111	0.749079	0.465073	0.788867	-5.77534	0.506383	-0.548961	5.96878	-4.55296	7.80513e-06	2.76885e-05	2.91327	0.123009	-0.90517	5.21562	-3.43427	0.00126416	0.0315386	-1.11839	0.31668	-0.705185	4.52121	-1.54198	0.155255	0.307086	-5.29672	0.401468	0.604483	4.14777	0.852976	0.404137	0.854755	-5.41901	0.265568	-1.05582	4.37173	-3.38738	0.00354471	0.0635296	-1.78263
ENSG00000008018.9	PSMB1	0.973173	7.71654	2.02675	0.0726173	0.533956	-3.94991	0.488154	0.126501	7.54141	0.412944	0.685327	0.88503	-5.94088	0.375799	0.872729	7.69744	8.44636	1.48648e-15	4.53083e-14	24.7019	0.130979	0.738469	8.0974	3.14967	0.00286374	0.0476104	-1.8302	0.2591	0.867399	8.40708	2.04654	0.0689588	0.187306	-4.59921	0.360718	0.504761	8.10844	2.17419	0.042329	0.569029	-3.7662	0.272096	-0.00912717	6.2923	-0.0609201	0.952141	0.9778	-6.19055
ENSG00000008130.15	NADK	-0.0631271	5.59437	-0.134658	0.895781	0.968692	-5.28913	0.489621	-0.269205	5.48146	-1.02221	0.322438	0.697958	-5.5945	0.370314	-0.0488137	5.27155	-0.574169	0.5663	0.631174	-6.88299	0.140917	-0.0564157	5.54079	-0.30168	0.764249	0.891598	-6.25401	0.256876	0.251342	6.41519	1.04642	0.320909	0.491764	-5.95097	0.389864	-0.0600815	5.18864	-0.27977	0.782631	0.963307	-5.8032	0.257093	-0.0318303	4.00889	-0.151221	0.8816	0.944677	-6.1391
ENSG00000008282.9	SYPL1	-0.277503	7.03409	-0.653485	0.529426	0.825897	-5.08839	0.467776	-0.137121	7.7969	-0.31022	0.760543	0.919082	-5.96619	0.356579	-0.253918	7.61434	-1.91758	0.0561501	0.0849396	-5.19619	0.192321	0.197719	7.67244	0.8666	0.390637	0.655191	-5.8846	0.56225	0.474005	7.23729	0.97472	0.353534	0.524707	-6.00894	0.327963	-0.215855	7.92085	-0.879565	0.389918	0.847343	-5.39872	0.261347	0.0957365	7.60944	0.444391	0.662423	0.81951	-6.05679
ENSG00000008283.16	CYB561	-0.239427	4.46834	-0.555639	0.591703	0.850868	-5.16841	0.47704	0.313314	5.92513	0.507751	0.618806	0.857201	-5.96942	0.606025	0.312395	6.88343	2.00417	0.0459849	0.0710419	-5.05276	0.125739	-0.0712854	6.08614	-0.304092	0.762423	0.891296	-6.25468	0.242382	-0.873175	3.28694	-2.29725	0.0453954	0.148942	-4.06066	0.333689	0.10537	5.93451	0.579469	0.568977	0.909182	-5.6883	0.261202	-0.523599	3.57527	-1.62715	0.122288	0.325301	-4.82944
ENSG00000008294.21	SPAG9	-1.21535	3.86214	-2.75703	0.0217701	0.476417	-3.18873	0.469033	-0.556706	4.78267	-2.4361	0.0273918	0.338715	-3.57434	0.35297	-0.370805	4.95881	-3.09564	0.00215663	0.00455208	-2.32834	0.155161	-0.131094	4.6138	-0.700168	0.487331	0.728465	-6.01659	0.23074	-0.626667	3.81885	-2.25471	0.0487529	0.154098	-4.18976	0.366887	-0.245917	5.13013	-1.015	0.322665	0.821235	-5.35271	0.302924	-0.69454	4.00826	-3.89438	0.00118604	0.0463278	-0.765469
ENSG00000008382.16	MPND	-0.0378259	3.55822	-0.0870715	0.932479	0.980306	-5.25909	0.465994	0.0931635	3.98463	0.271313	0.789746	0.929987	-5.97629	0.554333	0.474405	3.98011	3.55251	0.000445469	0.00108796	-0.815329	0.12604	0.505024	4.10095	1.8745	0.0671876	0.259825	-4.5639	0.356286	0.907891	4.97528	2.1322	0.0598223	0.173337	-4.47543	0.334611	-0.020822	3.65888	-0.0833267	0.93445	0.987748	-5.66055	0.258264	0.336771	4.02785	1.49733	0.152835	0.366592	-5.07922
ENSG00000008513.16	ST3GAL1	1.33766	4.78582	2.67064	0.0251143	0.476417	-3.2731	0.467727	-0.243039	5.33753	-0.3774	0.711015	0.895072	-6.02144	0.481293	-0.54118	5.50861	-2.70722	0.00718903	0.0134869	-3.43992	0.147864	-0.138249	4.40309	-0.33174	0.741585	0.881304	-6.17637	0.240412	-1.24415	4.39127	-4.31399	0.0016646	0.0344676	-0.967662	0.338348	-1.07664	4.22646	-1.99674	0.0601567	0.595952	-4.01719	0.258485	1.14773	6.81536	2.27094	0.0365841	0.175921	-3.91035
ENSG00000008838.20	MED24	-0.116782	4.58108	-0.255634	0.803854	0.938347	-5.27665	0.473073	0.264691	5.21891	1.21692	0.241915	0.63299	-5.39458	0.355987	0.0411006	5.60705	0.247502	0.804696	0.841036	-7.02606	0.15481	-0.271402	5.53378	-1.72684	0.0908727	0.307446	-4.87152	0.243124	0.236019	5.57947	0.793382	0.446653	0.607406	-6.16811	0.328082	0.137398	5.26896	0.801724	0.432476	0.86281	-5.54144	0.265737	-0.058233	4.17375	-0.280277	0.782682	0.89103	-6.12491
ENSG00000008952.17	SEC62	-0.457351	6.06735	-1.19895	0.260499	0.685547	-4.74073	0.49424	0.197949	5.44475	0.686506	0.502578	0.805862	-5.8743	0.399731	-0.385952	6.4689	-3.95388	9.67727e-05	0.000275806	0.526826	0.126799	-0.163346	5.94514	-0.608133	0.546075	0.766299	-6.119	0.232331	0.0399921	5.79677	0.0933225	0.927559	0.957634	-6.49538	0.400134	-0.0450702	5.64285	-0.224896	0.824425	0.967085	-5.82496	0.256127	-0.632554	5.6344	-2.90724	0.00989011	0.0966328	-2.74731
ENSG00000008988.11	RPS20	1.47078	7.41977	2.26561	0.04909	0.497396	-3.70372	0.469873	0.621115	8.70907	1.36692	0.19123	0.588648	-5.07764	0.434679	1.35839	8.36595	10.5104	4.29733e-22	6.7701e-20	39.4864	0.127103	0.966076	8.54056	3.89515	0.000314304	0.0170173	0.189494	0.255732	1.72	9.58262	3.97451	0.00282344	0.0410616	-1.48469	0.368705	0.531623	8.65648	1.9633	0.064188	0.599621	-4.07396	0.272057	0.930354	7.68995	3.85105	0.00130236	0.047128	-0.861177
ENSG00000009307.16	CSDE1	-0.423722	7.0939	-0.750289	0.471821	0.794289	-5.02214	0.477643	-0.264404	7.99839	-0.838318	0.414646	0.762674	-5.65612	0.366295	-0.231053	8.75326	-2.48141	0.0136552	0.0240381	-3.91639	0.124632	-0.0176893	8.33323	-0.119246	0.905597	0.95917	-6.21541	0.231678	-0.287278	7.84099	-1.15897	0.274386	0.440827	-5.80356	0.470184	-0.214508	8.31904	-1.003	0.328272	0.823513	-5.26224	0.258139	-0.805291	6.9551	-3.5501	0.00249532	0.0593584	-1.47097
ENSG00000009335.18	UBE3C	-0.601704	4.69532	-1.20067	0.259861	0.685467	-4.74726	0.481255	-0.528104	5.24537	-1.84123	0.0848891	0.460788	-4.55901	0.418842	-0.260925	5.52042	-2.66937	0.00802929	0.014905	-3.54583	0.1729	-0.212177	5.33372	-0.948031	0.348043	0.619094	-5.85352	0.237183	-0.892154	4.51507	-3.03172	0.0131655	0.0781665	-2.99782	0.327624	-0.202894	5.57813	-0.978784	0.3398	0.828238	-5.39565	0.269364	-0.165847	5.41919	-0.98605	0.338079	0.571115	-5.7167
ENSG00000009954.11	BAZ1B	-0.393791	5.4523	-1.05407	0.318731	0.717884	-4.86982	0.47514	-0.15784	5.89928	-0.690196	0.500318	0.804585	-5.86018	0.377146	-0.293783	6.31138	-3.33817	0.000953882	0.00216959	-1.61139	0.12272	-0.333865	6.11624	-2.35634	0.022749	0.140727	-3.71395	0.285139	-0.493023	6.07717	-1.46097	0.175854	0.331899	-5.4557	0.35279	-0.277634	5.63683	-1.18956	0.248653	0.786836	-5.18762	0.257082	0.0864261	5.22156	0.56869	0.57708	0.765316	-6.03237
ENSG00000010017.13	RANBP9	-0.541144	4.73054	-1.2622	0.237913	0.663746	-4.69465	0.472873	-0.0607175	5.10941	-0.21501	0.832575	0.942354	-6.08289	0.38078	-0.14494	5.75844	-1.3634	0.173817	0.2303	-6.1348	0.132177	-0.622863	5.35137	-2.87276	0.00612556	0.0694984	-2.55051	0.34906	-0.665535	4.86102	-1.58209	0.145863	0.294593	-5.26971	0.328867	0.163665	5.27877	0.825788	0.419018	0.861472	-5.52435	0.265548	-0.648559	4.25498	-3.43098	0.00322679	0.0623094	-1.70131
ENSG00000010165.20	EEF1AKNMT	-0.647896	4.60787	-1.39393	0.196068	0.631196	-4.57583	0.510617	-0.329426	5.04115	-0.987159	0.338788	0.709754	-5.62332	0.361737	0.451425	5.76355	4.26771	2.68054e-05	8.54898e-05	1.73543	0.123529	0.123509	5.51257	1.07343	0.288651	0.56459	-5.73744	0.237574	0.0714842	5.83987	0.317241	0.757828	0.848491	-6.44971	0.344113	0.189645	5.0139	1.20649	0.242214	0.782737	-5.16016	0.258636	-0.433865	3.54318	-2.39801	0.028373	0.15663	-3.55972
ENSG00000010244.19	ZNF207	-0.189898	4.00319	-0.519915	0.615393	0.860821	-5.17354	0.472657	-0.317894	5.02765	-1.08301	0.295434	0.674871	-5.5318	0.355169	-0.0787864	5.07831	-1.04714	0.295913	0.364312	-6.49268	0.12699	-0.13515	5.07062	-1.25692	0.215095	0.487004	-5.51903	0.811004	0.196937	5.22373	0.75408	0.468829	0.627213	-6.18493	0.385556	-0.00468538	4.96017	-0.0380905	0.970007	0.995613	-5.82501	0.346462	0.156836	3.45521	1.24889	0.228804	0.46125	-5.23818
ENSG00000010256.11	UQCRC1	0.25394	7.61205	0.527387	0.610397	0.858178	-5.11008	0.479	0.193442	7.49422	0.579242	0.570784	0.838478	-5.86391	0.374348	0.808081	7.20632	6.78878	6.42149e-11	6.49902e-10	14.2546	0.124011	0.372055	7.91132	1.72217	0.091723	0.308694	-4.82821	0.240017	1.15265	7.88009	3.61779	0.00499934	0.0512343	-2.0839	0.359607	-0.014564	7.77533	-0.0770482	0.939379	0.989374	-5.76286	0.303028	-0.0194523	8.61853	-0.0895179	0.929727	0.96767	-6.11596
ENSG00000010270.14	STARD3NL	-0.0262819	4.38714	-0.0761249	0.940948	0.984112	-5.29326	0.473506	-0.0389943	4.38495	-0.103308	0.919049	0.973905	-6.0632	0.355506	0.260683	4.69131	3.56818	0.000420713	0.00103426	-0.820665	0.127059	-0.362612	4.32372	-1.2989	0.200419	0.468111	-5.4152	0.232158	0.209918	4.44325	0.656604	0.526805	0.674152	-6.2228	0.535771	0.0602979	4.00636	0.172458	0.864874	0.977407	-5.71824	0.258046	-0.150552	4.23026	-0.811501	0.428411	0.649382	-5.84068
ENSG00000010278.15	CD9	0.760874	6.69537	0.926221	0.377973	0.750916	-4.95049	0.471736	0.0717195	7.75141	0.122938	0.903742	0.968764	-6.01066	0.416727	0.276476	7.94891	2.12396	0.0345233	0.055153	-4.75991	0.142385	-0.184639	8.40502	-0.597205	0.553284	0.770857	-6.04503	0.231379	1.97962	4.16578	3.63152	0.00488924	0.0507083	-1.98328	0.390292	0.0702798	8.49289	0.226258	0.82338	0.967085	-5.68866	0.262676	0.573053	8.68151	0.806649	0.431125	0.650535	-5.79672
ENSG00000010292.13	NCAPD2	-0.357343	4.52693	-0.921838	0.380138	0.751828	-4.95591	0.480586	-0.379765	5.83987	-1.10739	0.285086	0.665247	-5.50204	0.49775	0.818536	5.51487	6.42427	5.44481e-10	4.52615e-09	12.1487	0.12533	-0.21133	6.55361	-1.25257	0.216662	0.489485	-5.5297	0.255563	-0.109252	6.51867	-0.450192	0.662531	0.78197	-6.39992	0.384148	-0.0588999	5.96056	-0.202849	0.841376	0.972488	-5.82794	0.294002	0.198038	4.15568	1.06038	0.30396	0.540695	-5.61055
ENSG00000010322.16	NISCH	-0.528714	4.90499	-1.07563	0.309474	0.714776	-4.84936	0.511481	0.149518	5.4193	0.368286	0.717662	0.898759	-6.03956	0.352702	-0.509559	5.44379	-4.81493	2.37882e-06	9.44879e-06	4.05926	0.130448	-0.491109	4.99937	-2.51656	0.0153826	0.114292	-3.35618	0.374621	0.189515	4.96352	0.538856	0.602213	0.735735	-6.32082	0.334618	-0.776551	4.38978	-3.26547	0.00400818	0.417179	-1.82715	0.352495	0.035029	4.9151	0.151055	0.881729	0.944677	-6.17645
ENSG00000010803.16	SCMH1	-0.73875	4.06515	-1.42646	0.186757	0.625768	-4.54124	0.476821	0.369596	4.68281	1.11429	0.282205	0.664132	-5.48453	0.373141	-0.211876	5.1855	-2.14221	0.0330126	0.0529919	-4.77318	0.130671	-0.707918	4.31036	-3.39845	0.00140387	0.0335335	-1.15838	0.236914	-0.17599	4.06206	-0.444705	0.666355	0.785195	-6.24142	0.329148	0.0496583	3.94381	0.153888	0.879296	0.978886	-5.68733	0.265473	0.0665128	4.67462	0.339063	0.738758	0.866335	-6.12372
ENSG00000011007.12	ELOA	-0.555097	3.82733	-1.09898	0.299687	0.707093	-4.81508	0.472725	0.497631	5.50849	1.79047	0.0930097	0.474085	-4.63919	0.360902	0.036529	5.3057	0.480759	0.631051	0.689878	-6.93469	0.36203	-0.0211161	5.39845	-0.131703	0.89579	0.955633	-6.28776	0.38848	-0.760749	4.96113	-3.45412	0.00653026	0.0566897	-2.34	0.333131	0.0491267	5.51427	0.213704	0.833019	0.970482	-5.8295	0.265284	-0.602435	3.65063	-2.62435	0.0178696	0.123919	-3.20134
ENSG00000011009.11	LYPLA2	1.01147	6.43185	1.85375	0.0960333	0.545818	-4.12287	0.472271	0.994664	7.38417	2.54452	0.022079	0.316735	-3.35084	0.374289	0.663614	6.79736	5.84924	1.33537e-08	8.39483e-08	9.05629	0.30968	0.553872	7.33958	2.51219	0.0155508	0.114603	-3.35541	0.323684	0.478664	7.28892	1.32232	0.216589	0.379868	-5.63558	0.378146	0.258941	7.30642	0.838192	0.412186	0.859055	-5.46216	0.256305	0.166984	6.05895	0.807341	0.430738	0.650499	-5.87173
ENSG00000011243.18	AKAP8L	-0.228525	4.695	-0.538204	0.603204	0.856426	-5.18323	0.543019	0.554783	4.51393	1.73518	0.102625	0.48995	-4.6904	0.350398	0.112391	4.61666	0.972515	0.331608	0.401826	-6.54194	0.134411	-0.0874164	4.42656	-0.489295	0.626946	0.818464	-6.12879	0.238703	0.460609	4.68728	1.99438	0.0751588	0.197486	-4.67217	0.38034	0.00647887	3.96956	0.0247114	0.980539	0.995613	-5.70927	0.31781	0.319356	3.58943	1.75846	0.0968462	0.287958	-4.63026
ENSG00000011260.14	UTP18	-0.222865	4.42325	-0.691995	0.506018	0.813511	-5.10506	0.495876	-0.602084	5.71751	-2.10869	0.0516938	0.404734	-4.13446	0.354594	0.375585	5.8144	3.19437	0.00155639	0.0033822	-2.06592	0.126463	0.203343	5.77739	1.36798	0.177931	0.439526	-5.39594	0.237935	0.30603	6.30357	1.46422	0.174984	0.330618	-5.46711	0.334835	0.131098	5.68663	0.745964	0.464681	0.87608	-5.58401	0.258224	-0.332464	4.09458	-1.94963	0.0680906	0.239476	-4.42589
ENSG00000011275.19	RNF216	-0.446409	4.54937	-1.26294	0.237661	0.663746	-4.69537	0.503985	0.154634	4.90385	0.584133	0.56757	0.837399	-5.91594	0.354512	-0.000805409	4.97329	-0.0108977	0.991313	0.993135	-7.03386	0.283913	0.0269131	4.45328	0.175945	0.861105	0.938352	-6.23764	0.288088	-0.174715	5.15763	-0.597967	0.563652	0.704381	-6.2925	0.327201	0.175607	4.59607	0.821779	0.421241	0.861472	-5.48381	0.255949	0.0482861	4.55391	0.250381	0.805325	0.904536	-6.14712
ENSG00000011295.16	TTC19	-0.554455	4.20539	-1.42242	0.187891	0.625768	-4.54893	0.473494	-0.573364	4.11617	-1.88217	0.0788046	0.453663	-4.43095	0.454271	-0.0665144	5.27035	-0.584348	0.559443	0.625077	-6.8757	0.255199	0.0832686	4.47209	0.47098	0.63987	0.825521	-6.14613	0.248553	0.48646	4.18668	1.36145	0.204355	0.366302	-5.50908	0.329787	-0.000986027	3.96246	-0.00421661	0.996679	0.998634	-5.73081	0.26742	-0.611965	4.14194	-2.56631	0.0201401	0.131984	-3.36536
ENSG00000011304.22	PTBP1	0.00884308	6.4307	0.0230303	0.982118	0.993991	-5.27837	0.482133	0.241818	7.14578	1.1671	0.260884	0.647164	-5.39486	0.410104	0.235783	7.11941	3.25372	0.00127429	0.00282464	-1.85516	0.137057	0.00131746	7.45701	0.0104163	0.991734	0.996643	-6.26044	0.23694	0.142841	7.44431	0.64515	0.53389	0.67999	-6.27838	0.329851	-0.178377	7.37606	-1.18912	0.248819	0.786836	-5.143	0.277842	0.21709	6.1404	1.95946	0.0668436	0.238023	-4.44557
ENSG00000011405.13	PIK3C2A	-0.722763	3.8498	-1.6985	0.122883	0.57227	-4.27564	0.50468	-0.596927	4.13398	-1.56792	0.137169	0.527335	-4.90699	0.412586	-1.10965	5.14847	-9.04379	2.26812e-17	9.78809e-16	28.8019	0.123424	-0.837214	4.07697	-4.21916	0.000113263	0.0114982	1.14549	0.232097	-1.01386	3.07207	-2.49782	0.0323835	0.124082	-3.67496	0.357046	-0.526087	4.05092	-1.8431	0.0807308	0.62626	-4.26044	0.322877	-0.897338	4.88964	-4.7597	0.000186759	0.0293211	0.93069
ENSG00000011451.21	WIZ	-0.280965	4.38302	-0.756028	0.468536	0.792978	-5.06693	0.468471	0.506008	4.60637	2.06298	0.0563581	0.409825	-4.19441	0.354343	0.17325	4.75221	1.52365	0.128691	0.177226	-5.87356	0.153072	-0.110376	4.52415	-0.739782	0.463172	0.710435	-5.98411	0.241119	-0.405311	3.8598	-1.50519	0.164332	0.317799	-5.26231	0.337358	-0.0324171	4.66791	-0.196505	0.84627	0.973466	-5.78396	0.258341	0.330594	4.49356	1.9876	0.0633848	0.231428	-4.38441
ENSG00000011454.18	RABGAP1	-0.570891	4.37611	-1.45919	0.177776	0.6186	-4.51567	0.482207	-0.148718	4.89677	-0.419818	0.680404	0.881923	-6.0112	0.513945	-0.470951	5.43609	-6.00528	5.72625e-09	3.90796e-08	9.87144	0.131572	-0.33441	5.13123	-2.04212	0.0468682	0.210629	-4.31737	0.246435	-0.636154	4.31092	-2.26861	0.0476297	0.152503	-4.21384	0.327813	0.132801	5.11813	0.590503	0.561706	0.905964	-5.67267	0.26027	-0.246792	4.39287	-1.00016	0.331403	0.5653	-5.66082
ENSG00000011485.15	PPP5C	0.240775	5.11198	0.439943	0.670126	0.883188	-5.22919	0.476075	0.447363	4.78243	1.6784	0.113396	0.499889	-4.78879	0.375581	0.126867	4.76741	1.58027	0.115139	0.160713	-5.78617	0.179616	-0.432005	5.09443	-1.89232	0.0647206	0.254892	-4.58079	0.422824	0.576535	5.16628	0.983475	0.349424	0.520514	-5.98396	0.326624	0.107434	4.69962	0.617899	0.543866	0.902896	-5.63205	0.288253	0.425031	4.76527	2.4134	0.0275052	0.154005	-3.66223
ENSG00000011600.12	TYROBP	1.24489	5.6444	1.46948	0.175029	0.615642	-4.51186	0.498068	-1.19785	6.19614	-1.92994	0.0722013	0.442121	-4.40633	0.4688	0.619706	7.18721	3.07392	0.00231452	0.00485399	-2.39472	0.289991	1.21608	6.47092	2.13728	0.0378968	0.185404	-4.14119	0.675716	0.145249	8.90333	0.291977	0.776494	0.86134	-6.39025	0.364339	0.662439	6.29623	1.31669	0.203368	0.754941	-5.0445	0.317513	-0.144002	5.40657	-0.201486	0.842735	0.924303	-6.17804
ENSG00000012061.16	ERCC1	0.609098	4.5266	1.57471	0.149023	0.593443	-4.4101	0.471462	0.609759	4.83562	1.66718	0.115636	0.502209	-4.79662	0.356007	0.362343	5.03888	3.77441	0.000194642	0.00051657	-0.120382	0.128727	0.760921	4.96416	3.26543	0.00206214	0.0392812	-1.56931	0.280133	1.21085	5.07818	3.50977	0.00596135	0.0548214	-2.25119	0.330086	-0.115855	4.93701	-0.539063	0.596009	0.918192	-5.68636	0.279322	0.201994	4.38041	1.0376	0.314142	0.552052	-5.64486
ENSG00000012660.14	ELOVL5	0.313723	7.76621	0.546285	0.597858	0.854163	-5.11437	0.476737	-0.69071	5.37561	-1.72423	0.10463	0.492375	-4.72914	0.376692	-1.52931	8.4924	-7.32519	2.39141e-12	3.31954e-11	17.4844	0.139786	-0.388943	6.11798	-1.49478	0.141768	0.388129	-5.22199	0.230214	-0.431997	7.07475	-1.40417	0.191672	0.35158	-5.53514	0.410017	-0.0643335	5.90156	-0.237236	0.814974	0.9666	-5.82144	0.258855	0.344912	4.42235	0.90372	0.378903	0.607018	-5.76966
ENSG00000012822.16	CALCOCO1	-0.84682	4.67368	-1.4829	0.171504	0.611784	-4.4936	0.515244	0.198872	4.48228	0.567472	0.578555	0.841115	-5.91379	0.349464	-0.856613	5.21955	-7.99648	3.10701e-14	6.68791e-13	21.7141	0.12561	-0.260144	4.63881	-1.23854	0.221768	0.494122	-5.51541	0.233145	-0.511653	4.01763	-1.34175	0.21044	0.372949	-5.50605	0.456698	0.271819	4.26395	0.947051	0.355323	0.831779	-5.36746	0.26189	0.102354	4.60687	0.435995	0.668384	0.8229	-6.0822
ENSG00000012963.15	UBR7	0.113246	4.9431	0.277145	0.787792	0.932749	-5.27822	0.467987	-0.164111	4.97447	-0.693001	0.498604	0.803744	-5.85745	0.358003	-0.372439	6.04401	-3.60848	0.00036288	0.000903124	-0.715039	0.124277	-0.330764	5.80871	-1.84648	0.0712291	0.267109	-4.67641	0.246385	-0.342185	5.80525	-1.03928	0.324053	0.49535	-5.94654	0.338015	-0.132255	5.17832	-0.715742	0.482723	0.880741	-5.59997	0.29833	0.0178559	5.32724	0.109827	0.913846	0.961105	-6.19118
ENSG00000013275.8	PSMC4	0.674727	6.82516	1.47581	0.173359	0.61297	-4.48934	0.485485	0.965188	7.13671	3.28483	0.00485451	0.226295	-2.0015	0.431508	0.706227	6.90344	7.09562	9.97944e-12	1.215e-10	16.0608	0.125531	0.738735	7.33876	3.7959	0.000426865	0.0190697	-0.116012	0.235625	0.457598	7.41044	2.15117	0.0579622	0.170411	-4.46848	0.365857	0.404602	7.16735	2.2658	0.0351476	0.541914	-3.64647	0.275325	-0.0526711	6.27755	-0.379481	0.709078	0.849704	-6.11987
ENSG00000013288.9	MAN2B2	-0.451187	4.39021	-0.768165	0.461639	0.789818	-5.05564	0.475504	-0.0130562	4.52382	-0.0445341	0.96505	0.987017	-6.07281	0.473054	-0.73244	5.3471	-6.78284	6.6535e-11	6.69755e-10	14.212	0.125582	-0.301252	4.53341	-1.24049	0.221051	0.493201	-5.50329	0.245905	-0.461295	4.42431	-1.55148	0.152983	0.303818	-5.29422	0.328804	-0.0465196	4.45436	-0.137039	0.89242	0.980849	-5.78638	0.276866	-0.45157	4.25767	-1.71073	0.105506	0.301501	-4.80421
ENSG00000013306.16	SLC25A39	0.73468	7.26545	1.62002	0.138924	0.585179	-4.34784	0.471177	0.514421	7.23673	1.24369	0.232173	0.624211	-5.30712	0.350087	1.1015	7.0025	8.18024	9.08429e-15	2.24125e-13	22.9145	0.129636	0.669717	7.34851	3.33897	0.00166877	0.0357998	-1.36221	0.760246	0.931554	7.38071	3.3829	0.00734168	0.0603874	-2.47292	0.443054	0.3104	7.49955	1.42545	0.170004	0.735206	-4.86655	0.380441	0.99306	8.21295	4.54822	0.000291991	0.0332193	0.520602
ENSG00000013364.19	MVP	0.670972	7.50457	1.46134	0.177199	0.61802	-4.49693	0.469903	-0.380563	6.80054	-1.06922	0.301406	0.680016	-5.51025	0.356285	-0.143553	6.6127	-0.877674	0.38085	0.452562	-6.66837	0.243598	0.456732	6.98941	1.76869	0.0835421	0.291641	-4.78549	0.367978	-0.426599	7.26219	-0.993006	0.344989	0.51584	-5.98748	0.340831	0.154508	7.16186	0.547822	0.590096	0.917406	-5.66079	0.270904	0.469329	6.19599	1.66094	0.115246	0.316532	-4.90063
ENSG00000013374.16	NUB1	0.108151	5.22197	0.304269	0.767689	0.924518	-5.27201	0.479185	-0.272548	5.19594	-0.716156	0.48459	0.797097	-5.85105	0.400079	0.0867982	5.69477	1.09447	0.274659	0.341651	-6.46362	0.125219	0.179962	5.44041	0.795102	0.430618	0.686597	-5.98808	0.344176	0.0543435	5.96739	0.119361	0.907441	0.945254	-6.49927	0.352305	0.0778769	5.13296	0.231979	0.818997	0.9666	-5.81527	0.257423	0.239296	5.15608	1.20046	0.246593	0.481325	-5.49227
ENSG00000013441.16	CLK1	-0.602674	5.00711	-1.03244	0.328225	0.721292	-4.88456	0.470135	-0.0677089	5.41903	-0.170825	0.86658	0.955857	-6.09348	0.507146	-0.706969	6.01943	-5.58771	5.31903e-08	2.94336e-07	7.70842	0.124479	-0.318733	5.86427	-1.37624	0.175378	0.437483	-5.38035	0.231346	-0.436549	5.40346	-1.99743	0.0747814	0.196794	-4.69915	0.332011	-0.528745	5.17771	-1.55615	0.135921	0.704982	-4.74031	0.282296	-0.00253565	3.89503	-0.00670612	0.994728	0.99966	-6.14136
ENSG00000013523.11	ANGEL1	0.336641	4.08875	0.873149	0.404782	0.765324	-4.98551	0.501471	0.403592	3.6451	1.36155	0.192886	0.589117	-5.07418	0.354583	-0.336005	4.01114	-3.39317	0.000787423	0.00182365	-1.29537	0.122884	-0.171574	3.43259	-0.818097	0.417498	0.67684	-5.707	0.292752	-0.605471	3.67727	-1.72255	0.116847	0.258267	-4.90071	0.328277	-0.0537352	3.61917	-0.151499	0.881155	0.978886	-5.62329	0.256885	0.17115	4.03617	0.561354	0.581957	0.769307	-5.99183
ENSG00000013561.18	RNF14	0.376704	6.26993	0.599805	0.563107	0.838305	-5.14677	0.464901	-0.0200074	4.70643	-0.0798187	0.937407	0.97912	-6.08624	0.354656	-0.406676	5.74624	-4.42519	1.36707e-05	4.60956e-05	2.38041	0.124893	0.04049	4.67339	0.231711	0.817785	0.919218	-6.2416	0.243896	-0.115907	4.68219	-0.340253	0.740967	0.838262	-6.39841	0.416104	-0.574126	4.36885	-3.24911	0.00415929	0.417179	-1.85801	0.366455	-0.54713	5.49342	-1.95708	0.0671436	0.238089	-4.44934
ENSG00000013583.10	HEBP1	0.47268	7.07713	0.844637	0.419722	0.774153	-4.9742	0.478055	-0.423169	5.37106	-1.17934	0.256124	0.645115	-5.43162	0.352101	0.490014	6.32233	2.47571	0.0138704	0.0243841	-4.03366	0.209878	0.502639	4.92725	2.1815	0.0342681	0.176223	-4.053	0.29703	-0.332251	4.10116	-0.676463	0.514656	0.665171	-6.1503	0.327809	-0.368013	4.96622	-2.21891	0.0386701	0.559969	-3.73821	0.272577	0.272747	6.10468	1.68999	0.109473	0.307595	-4.85994
ENSG00000014123.10	UFL1	-0.130692	4.66792	-0.29699	0.773066	0.926902	-5.26811	0.487272	0.036198	5.35656	0.0767168	0.939834	0.979595	-6.10681	0.351891	-0.742105	5.54416	-6.85283	4.37391e-11	4.58647e-10	14.6154	0.126118	-0.490817	4.90073	-3.02064	0.00410005	0.0563695	-2.18029	0.230505	-0.985445	4.0713	-2.59696	0.0273913	0.112713	-3.66992	0.331334	-0.224048	4.72727	-0.914122	0.371935	0.83849	-5.42637	0.260353	-0.764345	4.15862	-4.23631	0.000568127	0.037165	-0.0881867
ENSG00000014164.7	ZC3H3	0.0336777	4.48812	0.0682102	0.947077	0.987109	-5.30014	0.470281	0.542352	5.29956	2.05494	0.0572172	0.411475	-4.22984	0.351021	0.552284	4.99339	4.08984	5.60258e-05	0.000167641	1.0512	0.182567	0.167492	4.83079	1.22322	0.227445	0.500911	-5.55071	0.264244	-0.181076	5.00481	-0.578619	0.57612	0.714787	-6.29467	0.400102	0.161826	5.40901	0.814761	0.425152	0.86281	-5.52614	0.265265	0.751496	4.26529	2.94707	0.00909102	0.093964	-2.63981
ENSG00000014216.16	CAPN1	-0.50903	4.74197	-0.808374	0.439265	0.784576	-5.03894	0.523818	-0.314525	7.3942	-0.706498	0.490407	0.799566	-5.79095	0.352619	0.369972	6.63417	2.9925	0.00300595	0.00613577	-2.65444	0.12275	0.116393	7.65621	0.520023	0.605529	0.804588	-6.11957	0.353034	0.0308486	6.90404	0.107201	0.916829	0.951909	-6.50234	0.339148	-0.00585379	7.99299	-0.0272218	0.978562	0.995613	-5.75518	0.256465	0.389027	6.63572	1.52078	0.146887	0.358094	-5.08712
ENSG00000014641.21	MDH1	0.932782	6.92315	2.2166	0.0532167	0.497396	-3.75017	0.471006	0.429875	6.32684	1.80263	0.091004	0.470282	-4.60531	0.354185	0.565689	6.45599	6.57635	2.2543e-10	2.03572e-09	13.0113	0.166927	0.211136	6.79451	1.53668	0.131187	0.37123	-5.14934	0.242185	0.434456	7.25834	1.45185	0.178316	0.335225	-5.47754	0.33201	0.276348	6.34325	1.72015	0.101403	0.653865	-4.51928	0.3026	-0.285336	6.54319	-0.774471	0.449401	0.666755	-5.88761
ENSG00000014824.14	SLC30A9	-0.231763	5.17149	-0.580136	0.575745	0.843214	-5.16766	0.470014	-0.266788	4.68003	-1.10719	0.28517	0.665247	-5.49214	0.366913	-0.322879	5.59946	-3.45871	0.000624521	0.00147725	-1.21525	0.13235	-0.234372	4.78233	-1.24803	0.218304	0.490443	-5.51589	0.372304	-0.326368	4.31189	-1.37934	0.198962	0.359982	-5.50344	0.360159	-0.108929	4.72418	-0.608763	0.549782	0.903525	-5.63743	0.350408	-0.200904	6.06519	-0.996141	0.333295	0.567251	-5.70614
ENSG00000014919.13	COX15	-0.273835	4.87406	-0.662172	0.52409	0.824063	-5.12562	0.477879	-0.322349	4.25687	-1.28486	0.217788	0.61233	-5.27057	0.452951	-0.0676295	4.69438	-0.820916	0.412371	0.483775	-6.67712	0.298043	0.319383	4.28341	1.73985	0.0885389	0.302699	-4.80135	0.245028	0.749685	4.93763	2.92628	0.0157158	0.0849695	-3.19689	0.329139	0.332063	3.83895	1.32714	0.199953	0.75005	-4.92469	0.355235	0.136013	3.92055	0.629844	0.537258	0.735558	-5.9419
ENSG00000015171.20	ZMYND11	-1.01339	5.27159	-2.225	0.0524868	0.497396	-3.73464	0.520836	-0.0496107	5.62419	-0.17474	0.863555	0.955186	-6.08894	0.400867	-0.573736	6.72579	-6.92608	2.81087e-11	3.12542e-10	15.0396	0.171436	-0.59526	5.3998	-2.91892	0.0054103	0.0654416	-2.44111	0.355479	-0.821368	3.6269	-2.62434	0.0261533	0.110194	-3.58801	0.340093	-0.0591523	5.0972	-0.237028	0.815133	0.9666	-5.8076	0.256751	-0.418013	5.64489	-1.97644	0.064736	0.233752	-4.42017
ENSG00000015532.10	XYLT2	0.0337121	4.25197	0.0932133	0.927731	0.978715	-5.29219	0.467098	0.338061	5.02546	1.01157	0.327339	0.702268	-5.60408	0.353956	0.0316524	4.91538	0.233571	0.815483	0.849604	-7.00483	0.318801	0.109162	4.88965	0.370962	0.71236	0.867838	-6.21163	0.374609	0.00689747	4.31793	0.0301369	0.976573	0.987791	-6.4407	0.366713	-0.266769	4.9172	-0.958564	0.349636	0.831779	-5.38942	0.269841	0.309094	3.78364	1.78605	0.0921272	0.281072	-4.64131
ENSG00000015676.18	NUDCD3	0.470795	5.62739	0.868635	0.407122	0.765794	-5.00599	0.548647	0.11207	5.08909	0.411571	0.686312	0.88503	-6.02124	0.446306	0.0322055	5.54986	0.464425	0.642693	0.699913	-6.94897	0.255772	0.231169	5.03011	1.57029	0.123168	0.358715	-5.1026	0.233979	0.244962	4.97298	0.68076	0.51205	0.662838	-6.22806	0.326077	0.0937137	5.18763	0.405148	0.689825	0.939595	-5.76117	0.261026	0.507518	5.2747	2.1196	0.0492232	0.20337	-4.18217
ENSG00000016864.18	GLT8D1	-0.385871	5.74938	-1.12598	0.288672	0.699371	-4.80174	0.503342	0.266393	5.51975	0.729815	0.476434	0.792604	-5.84257	0.358749	-0.160971	5.97443	-2.1403	0.0331677	0.0532214	-4.79546	0.122792	-0.381219	5.25645	-1.85204	0.0704122	0.265799	-4.65836	0.231507	0.250779	4.92205	1.07845	0.307089	0.477712	-5.88187	0.386943	-0.331152	4.76048	-1.63339	0.118598	0.683049	-4.62567	0.256879	-0.0623769	4.80729	-0.298991	0.768609	0.884534	-6.13852
ENSG00000017260.20	ATP2C1	-0.780252	4.83284	-1.58187	0.147383	0.592031	-4.39987	0.491572	-0.0796016	5.68476	-0.305562	0.76402	0.919959	-6.05687	0.573308	0.0395415	5.93122	0.405551	0.685372	0.737486	-6.9778	0.14034	-0.0544903	6.12794	-0.270923	0.787656	0.903621	-6.26374	0.455826	-0.76406	4.44957	-3.00057	0.0138717	0.0802812	-3.05527	0.328006	-0.276176	5.91653	-1.17978	0.25243	0.790885	-5.19768	0.306288	-0.791526	5.68778	-2.37611	0.0296526	0.159652	-3.73395
ENSG00000017797.13	RALBP1	-1.08311	4.86227	-2.31311	0.04539	0.493648	-3.64333	0.467403	0.25069	6.12656	0.425836	0.676106	0.879186	-6.00319	0.539305	0.0455462	5.50109	0.450401	0.652759	0.708397	-6.95415	0.188603	-0.0378108	5.46082	-0.1622	0.871855	0.943466	-6.28262	0.4443	-0.419031	5.00139	-1.61711	0.13808	0.285592	-5.23382	0.333502	-0.176357	5.65727	-0.834768	0.414065	0.859055	-5.52004	0.350094	-1.03252	5.06227	-3.93829	0.0010788	0.0461886	-0.699546
ENSG00000018610.15	CXorf56	0.490899	4.67753	1.31445	0.220499	0.65075	-4.65688	0.517242	-0.294204	4.99927	-1.02367	0.321768	0.697848	-5.5891	0.349351	0.183017	5.22752	2.79942	0.00546419	0.0105476	-3.19865	0.129168	0.152553	5.20818	1.09176	0.280595	0.557087	-5.71174	0.241035	0.468468	5.58431	2.00654	0.0736678	0.195293	-4.68875	0.355044	0.166579	4.92209	0.864721	0.397815	0.849395	-5.47124	0.258372	0.0646013	4.51379	0.383625	0.706062	0.847594	-6.10243
ENSG00000019582.15	CD74	0.613907	8.10996	0.679357	0.513629	0.817958	-5.03825	0.476005	-1.63295	9.11595	-3.12997	0.00669079	0.244254	-2.23914	0.361175	0.0764834	10.1566	0.341175	0.73322	0.779415	-6.78464	0.290895	0.186888	10.0134	0.324835	0.746771	0.88271	-6.08456	0.244019	1.154	12.7178	2.3506	0.0415025	0.142441	-3.96953	0.327309	1.00838	9.29758	1.67021	0.111021	0.669307	-4.44649	0.26669	-0.67326	9.2515	-0.930198	0.365426	0.596015	-5.66762
ENSG00000021355.13	SERPINB1	-0.0219592	6.21271	-0.0467072	0.963744	0.991125	-5.28578	0.475982	-1.13098	6.22028	-1.49587	0.154853	0.548383	-5.02735	0.350089	-0.170385	6.4754	-1.5487	0.122549	0.169734	-5.86484	0.126441	0.775843	7.75258	2.04932	0.0461293	0.208794	-4.26945	0.326122	-0.0666473	7.58803	-0.140801	0.890927	0.935826	-6.48126	0.385449	0.531545	8.32647	1.0862	0.290775	0.799887	-5.16255	0.263141	0.178802	5.57679	0.61131	0.549167	0.74481	-6.01137
ENSG00000022277.13	RTF2	0.479394	6.13583	1.15366	0.277711	0.699371	-4.78476	0.495399	0.176183	5.79402	0.669762	0.512905	0.809391	-5.87926	0.401797	0.431308	6.06045	4.78	2.79549e-06	1.09163e-05	3.89147	0.126769	0.326304	6.0415	2.02049	0.0491469	0.216288	-4.37115	0.30127	0.347771	6.45428	1.80316	0.102665	0.239432	-5.00314	0.327523	0.103338	5.85229	0.502399	0.621072	0.923316	-5.72931	0.256561	-0.00018417	5.65396	-0.00108174	0.99915	0.999884	-6.19812
ENSG00000022840.16	RNF10	-0.0415741	6.7908	-0.117278	0.909159	0.972752	-5.25796	0.488689	0.331444	6.57556	1.13934	0.271935	0.656648	-5.45037	0.404905	0.0172505	6.85585	0.23083	0.81761	0.851539	-7.01693	0.187667	-0.0578926	6.50598	-0.436325	0.664632	0.839561	-6.19982	0.257997	0.0137256	6.46981	0.0623729	0.951541	0.970549	-6.50761	0.341509	-0.0275138	6.45131	-0.166781	0.869278	0.978572	-5.82213	0.277871	0.121382	6.85022	0.624065	0.540956	0.738137	-5.98315
ENSG00000023041.11	ZDHHC6	-0.744584	4.40904	-2.00805	0.0748595	0.533956	-3.96482	0.479225	0.22484	4.94254	0.836279	0.415757	0.763079	-5.75594	0.36815	0.113245	5.48678	1.44761	0.148812	0.201331	-6.016	0.123881	0.114552	5.30645	0.670767	0.505706	0.73963	-6.07294	0.268476	0.121516	5.19942	0.46446	0.652635	0.775481	-6.36656	0.367946	0.042917	4.65378	0.184553	0.855505	0.975464	-5.79911	0.263741	-0.36792	4.38369	-1.2595	0.225043	0.457361	-5.40561
ENSG00000023191.17	RNH1	-0.323017	6.30051	-0.803088	0.442164	0.784576	-5.02526	0.470452	-0.247613	6.09863	-0.674156	0.510183	0.808619	-5.86479	0.421628	0.188544	6.07267	1.56079	0.119667	0.166218	-5.8512	0.178791	0.285162	6.41004	1.35216	0.182901	0.446061	-5.4094	0.236975	0.238782	6.86176	0.925115	0.377494	0.546789	-6.06748	0.327908	-0.241793	6.99298	-0.973755	0.342228	0.829761	-5.37023	0.266138	0.43327	6.32599	3.37717	0.00362355	0.0637899	-1.82384
ENSG00000023228.14	NDUFS1	-0.229107	5.26751	-0.607934	0.55793	0.836169	-5.14863	0.474501	-0.32014	4.39019	-1.05884	0.305962	0.683483	-5.52453	0.350261	-0.40498	4.9979	-4.36021	1.80918e-05	5.9574e-05	2.14218	0.12626	-0.251353	4.47829	-1.27956	0.207084	0.476687	-5.4558	0.267032	-0.355147	4.21965	-1.15777	0.274851	0.441491	-5.7351	0.336289	-0.134891	4.52296	-0.463127	0.648454	0.93311	-5.68513	0.257258	-0.745529	5.18197	-2.40253	0.0281157	0.156088	-3.68602
ENSG00000023287.13	RB1CC1	-0.484224	4.33718	-1.08012	0.307575	0.713081	-4.84146	0.479817	0.0198289	5.07265	0.0620393	0.951328	0.982174	-6.09568	0.403666	-0.186972	5.47239	-1.4435	0.149963	0.202742	-6.01719	0.21867	-0.198401	4.85545	-1.07656	0.287265	0.563041	-5.70767	0.258138	-1.25915	3.60576	-4.16541	0.00209366	0.0371732	-1.12776	0.345309	0.130682	5.32784	0.461901	0.649317	0.93311	-5.73705	0.258514	-0.469583	4.5313	-2.2278	0.0398408	0.182641	-3.98383
ENSG00000023318.8	ERP44	0.0429825	5.95974	0.102708	0.920397	0.975748	-5.28766	0.463631	0.453535	5.60328	1.43361	0.171631	0.567789	-5.13372	0.386925	0.407521	5.72569	4.81002	2.43346e-06	9.6395e-06	4.0228	0.125133	0.216081	6.0692	1.08981	0.281444	0.557373	-5.72118	0.416217	0.269113	6.46837	0.803879	0.440849	0.602866	-6.17273	0.401783	0.402212	6.27769	2.00763	0.0588937	0.595573	-4.08997	0.294551	-0.175367	5.28886	-0.608045	0.551279	0.746295	-6.005
ENSG00000023330.15	ALAS1	1.28497	8.06069	1.29103	0.22817	0.653799	-4.63438	0.476006	0.655734	6.97006	1.37852	0.187697	0.585208	-5.16131	0.365877	0.216864	6.09307	2.37174	0.0183602	0.0313532	-4.28456	0.283291	-0.0538582	6.15314	-0.265149	0.792073	0.9058	-6.26474	0.238665	-0.158673	6.88215	-0.458695	0.656625	0.7783	-6.39438	0.383654	-0.233117	6.14948	-1.21098	0.240527	0.782737	-5.16375	0.318062	-0.468429	7.01774	-1.60938	0.126137	0.33102	-4.95588
ENSG00000023697.13	DERA	0.487092	4.62374	0.898716	0.391704	0.759401	-4.98334	0.486922	-0.914488	4.83983	-2.24743	0.0396259	0.373651	-3.88914	0.360082	0.534543	5.0717	5.05509	7.64924e-07	3.34821e-06	5.14329	0.34835	0.21909	5.91723	1.08224	0.284756	0.560249	-5.73042	0.24829	0.106331	5.18804	0.472858	0.646844	0.770941	-6.35977	0.347061	0.250247	5.82017	1.30858	0.20605	0.757509	-5.06123	0.345629	-0.412917	5.25058	-1.66502	0.114421	0.315491	-4.89217
ENSG00000023734.11	STRAP	-0.00645756	7.54377	-0.0153982	0.988043	0.995192	-5.2296	0.469811	-0.716541	7.25868	-2.30563	0.0353916	0.368062	-3.76494	0.43264	0.58006	7.75418	5.36681	1.64701e-07	8.30235e-07	6.66417	0.150444	0.138068	7.46001	0.734659	0.466258	0.712355	-5.99549	0.359192	0.257132	7.48074	0.903677	0.388202	0.557648	-6.07441	0.333246	-0.110864	7.6969	-0.536308	0.597875	0.918192	-5.63261	0.276639	-0.30486	7.60205	-1.49975	0.152211	0.36596	-5.09019
ENSG00000024048.11	UBR2	-0.380324	4.102	-0.933908	0.374198	0.748119	-4.94533	0.492037	-0.625965	4.36381	-2.55191	0.021755	0.316735	-3.35415	0.351767	-0.281523	5.12069	-3.12553	0.00195551	0.00416724	-2.25115	0.132998	-0.54394	4.49752	-3.34727	0.00162912	0.0355817	-1.32446	0.253047	-0.683463	4.2065	-1.84256	0.0963271	0.229488	-4.84631	0.328165	0.236196	4.47641	1.15038	0.264044	0.793882	-5.1927	0.277727	-0.37967	3.62848	-2.27132	0.0365564	0.175921	-3.8068
ENSG00000024422.12	EHD2	-0.767117	6.65091	-1.02658	0.330834	0.722535	-4.84829	0.479181	-0.215939	6.28438	-0.283146	0.780827	0.926847	-6.04387	0.382078	-1.0072	6.52158	-5.25339	2.90328e-07	1.39519e-06	6.07213	0.124427	0.354304	6.74311	0.794841	0.430768	0.686644	-5.97454	0.354464	-0.480201	4.83466	-1.21895	0.251865	0.417068	-5.72586	0.400501	0.159205	7.7823	0.49717	0.624687	0.924635	-5.64888	0.312912	0.575946	4.35935	1.68045	0.111342	0.309833	-4.84882
ENSG00000024862.18	CCDC28A	0.0236725	6.0224	0.0669727	0.948035	0.987316	-5.294	0.464971	0.117039	5.4168	0.312502	0.758841	0.918645	-6.06017	0.406214	0.0200796	6.0852	0.172409	0.863237	0.888934	-7.04396	0.229179	-0.114266	5.83159	-0.477674	0.635133	0.822771	-6.18816	0.234508	0.436533	6.30247	1.20762	0.256001	0.421571	-5.77787	0.413442	0.202228	5.03318	0.828472	0.417533	0.860844	-5.50804	0.263042	-0.456195	5.62815	-3.02008	0.00778611	0.0865887	-2.53084
ENSG00000025770.19	NCAPH2	0.202627	4.2802	0.550677	0.594964	0.8535	-5.17209	0.489484	0.0325235	5.02304	0.103551	0.918859	0.973905	-6.09751	0.381792	0.826451	4.86762	6.33099	9.28413e-10	7.38888e-09	11.6397	0.125733	0.402066	6.08719	1.61279	0.113596	0.344789	-5.05143	0.239127	1.27931	6.37272	3.23449	0.00938539	0.0677424	-2.7222	0.347274	0.24491	5.1746	1.004	0.327805	0.823513	-5.36409	0.256679	0.39113	4.76064	1.37216	0.188033	0.414624	-5.2804
ENSG00000025772.8	TOMM34	1.23717	7.7273	1.86845	0.0937956	0.545115	-4.10575	0.479496	0.118132	6.77343	0.260495	0.797925	0.933	-6.0369	0.361003	0.740441	6.31669	7.57226	4.97246e-13	8.02714e-12	18.9805	0.136619	0.0661454	6.37924	0.266324	0.791174	0.905493	-6.26094	0.274075	0.526811	6.52317	2.08618	0.0645768	0.180202	-4.58047	0.454686	-0.378476	6.32507	-1.38836	0.180847	0.743797	-4.95621	0.265057	-0.206744	5.92902	-0.696099	0.495872	0.70446	-5.95384
ENSG00000025796.14	SEC63	-0.299036	5.46665	-0.808329	0.43929	0.784576	-5.04	0.471078	-0.591404	4.94485	-2.76305	0.0142087	0.290839	-2.99355	0.399119	-0.05742	5.93649	-0.55232	0.581156	0.645047	-6.9077	0.336946	-0.0756463	5.34715	-0.444898	0.658469	0.835767	-6.19711	0.29048	-0.464653	4.31732	-1.73573	0.114413	0.255042	-5.02211	0.352271	-0.421899	5.16888	-2.3009	0.0327064	0.540036	-3.60397	0.257622	-0.749427	3.72158	-3.79459	0.00147129	0.0484403	-0.945581
ENSG00000025800.14	KPNA6	-0.420457	4.46263	-0.87933	0.401592	0.763703	-4.98813	0.474329	-0.272979	5.17155	-0.7206	0.481927	0.795193	-5.84575	0.399885	-0.580918	5.54151	-6.52746	2.99781e-10	2.64681e-09	12.7368	0.127435	-0.377572	5.36061	-1.95072	0.0571673	0.236791	-4.48849	0.313892	-1.05867	4.50299	-3.43243	0.00676705	0.057799	-2.34127	0.330441	0.0650557	5.40544	0.33365	0.742242	0.951253	-5.79523	0.2722	-0.391673	4.2988	-1.97083	0.0654253	0.235057	-4.4061
ENSG00000026025.16	VIM	0.737088	7.81694	0.839413	0.4225	0.77625	-4.95519	0.503726	0.0199768	6.77179	0.0274544	0.978449	0.992739	-6.06185	0.377894	0.548639	8.25174	2.97986	0.00312885	0.00636182	-2.61183	0.140477	0.351511	6.79149	0.865962	0.390983	0.655375	-5.91729	0.257709	-0.107127	8.34577	-0.207605	0.83986	0.903984	-6.44116	0.340856	-0.357508	7.18009	-0.811004	0.427254	0.86281	-5.49329	0.2579	0.129269	5.21897	0.230158	0.820744	0.913622	-6.16758
ENSG00000027697.15	IFNGR1	-0.726512	6.12572	-1.77666	0.108603	0.562981	-4.20332	0.481959	-0.557476	6.48711	-1.58196	0.133931	0.52602	-4.91011	0.350434	0.0665267	6.5556	0.51871	0.60436	0.66646	-6.91733	0.149552	-0.150313	7.08067	-0.600526	0.551088	0.770301	-6.09828	0.233747	-1.21723	6.099	-2.99877	0.0139136	0.0803819	-3.10335	0.33014	0.140737	7.3109	0.718227	0.481224	0.88007	-5.54382	0.264584	-0.245868	4.987	-1.30076	0.210876	0.442141	-5.37283
ENSG00000027847.14	B4GALT7	0.743783	4.95079	1.69902	0.122783	0.57227	-4.28782	0.469588	0.0769563	4.36683	0.233595	0.818369	0.93965	-6.03303	0.356447	0.312214	4.32727	3.02279	0.00272921	0.00563244	-2.51626	0.136043	0.178649	4.28083	0.790033	0.433542	0.688749	-5.93648	0.409927	0.472775	4.57727	1.16435	0.272301	0.438456	-5.77528	0.382025	-0.387879	4.16676	-1.98884	0.0610876	0.595952	-4.05136	0.343164	0.00599899	4.80247	0.0222368	0.982521	0.994685	-6.18412
ENSG00000028137.19	TNFRSF1B	-0.589904	4.18817	-1.03851	0.32554	0.719878	-4.87212	0.486655	-0.64969	5.03666	-0.996099	0.334562	0.70822	-5.61418	0.368975	0.0596168	5.06419	0.283803	0.776765	0.817134	-7.00005	0.192958	0.258278	5.04915	0.587446	0.559762	0.775581	-6.11487	0.29422	-0.942347	7.06131	-1.95294	0.0804558	0.205324	-4.76548	0.400232	0.173585	4.58445	0.416149	0.681893	0.939248	-5.72248	0.27783	-0.426188	3.74886	-0.7532	0.461741	0.678015	-5.83172
ENSG00000028203.18	VEZT	-0.327503	4.91149	-0.581578	0.574813	0.843179	-5.16051	0.502866	-0.861041	4.27229	-3.05206	0.00785885	0.254256	-2.44039	0.410741	-0.647958	5.18925	-6.07276	3.95043e-09	2.79372e-08	10.2451	0.126146	-0.459062	4.56586	-2.36262	0.0224092	0.139612	-3.65919	0.230587	0.134492	4.49726	0.473865	0.646151	0.770607	-6.32541	0.333468	-0.230767	4.82012	-1.15146	0.263613	0.793882	-5.20796	0.256994	-0.00458195	3.56691	-0.0323077	0.974607	0.989635	-6.04683
ENSG00000028528.15	SNX1	-0.393998	4.92274	-1.06999	0.311873	0.715573	-4.85743	0.502079	-0.510114	5.26178	-2.61047	0.0193444	0.309035	-3.27375	0.357612	-0.738644	5.85399	-8.34052	3.06592e-15	8.77242e-14	23.9653	0.145044	-0.305243	5.46558	-2.03289	0.0478295	0.212264	-4.34377	0.273444	-0.273111	5.22641	-0.731344	0.481976	0.636805	-6.20535	0.468059	-0.591771	4.92249	-3.21539	0.00448826	0.417179	-1.92474	0.292065	0.0734356	5.01977	0.619391	0.543957	0.740559	-5.99788
ENSG00000029363.17	BCLAF1	0.0694798	4.85484	0.191722	0.852123	0.954165	-5.29456	0.563269	-0.156189	5.40465	-0.542936	0.594928	0.845511	-5.95893	0.596955	-0.493703	6.023	-5.97121	6.89866e-09	4.62836e-08	9.68202	0.124288	-0.390548	5.43197	-2.61533	0.0119985	0.0993871	-3.15196	0.232141	-0.0509466	5.11017	-0.244876	0.811688	0.885517	-6.44752	0.38049	-0.295797	5.09856	-1.64217	0.116752	0.680455	-4.6264	0.309998	-0.352663	4.11791	-2.02055	0.0595408	0.224305	-4.31445
ENSG00000029364.12	SLC39A9	0.0494508	5.52867	0.120817	0.906432	0.971807	-5.29835	0.480751	-0.33347	5.40319	-1.47904	0.159249	0.551876	-5.07292	0.39172	-0.544288	6.35851	-4.82049	2.31825e-06	9.23347e-06	4.07326	0.158048	0.00126233	5.38785	0.010091	0.991992	0.996682	-6.29622	0.349029	-0.275723	4.9686	-1.11188	0.293161	0.461537	-5.84869	0.353072	0.14159	5.68691	0.476697	0.638931	0.928158	-5.74336	0.34743	-0.0311426	5.64855	-0.227716	0.822612	0.91453	-6.17306
ENSG00000029993.15	HMGB3	1.01221	4.5238	1.35423	0.207967	0.644351	-4.61728	0.472332	0.465375	6.08614	1.02639	0.320525	0.696734	-5.58194	0.35155	1.00117	5.40306	4.05011	6.58291e-05	0.000194483	0.888791	0.143412	0.35921	6.67441	1.13451	0.262428	0.538789	-5.66048	0.239497	0.18526	5.47775	0.623234	0.547598	0.691733	-6.28748	0.339041	0.434439	5.9108	1.27088	0.21888	0.765681	-5.10357	0.347168	0.140307	4.86661	0.448305	0.659653	0.818312	-6.08538
ENSG00000030066.13	NUP160	-0.591683	3.17814	-1.32032	0.218612	0.648909	-4.61232	0.482636	-0.38015	4.38232	-1.17205	0.258952	0.647164	-5.40761	0.371922	-0.0741905	4.78045	-0.749738	0.454023	0.524684	-6.73872	0.222959	-0.81523	4.82784	-4.6513	2.78032e-05	0.00754368	2.41473	0.55957	-1.2956	4.46738	-3.57057	0.00539832	0.0525165	-2.11285	0.351554	-0.260981	4.5444	-1.11473	0.278659	0.796102	-5.21555	0.256198	-0.296492	3.85063	-1.22261	0.238331	0.471587	-5.38166
ENSG00000030110.13	BAK1	0.198567	5.05232	0.393071	0.703215	0.901942	-5.2426	0.465761	-0.197526	5.64533	-0.538871	0.597663	0.846262	-5.9563	0.363528	0.682421	4.86128	5.77962	1.93812e-08	1.17546e-07	8.69495	0.135287	-0.0995808	6.12225	-0.42945	0.66959	0.842153	-6.20839	0.261152	0.129577	6.13597	0.450831	0.662087	0.781906	-6.40054	0.406183	0.186451	6.35011	0.647041	0.525229	0.89751	-5.6368	0.421054	-0.408989	4.20459	-0.979135	0.341385	0.574463	-5.69025
ENSG00000030582.18	GRN	-0.421202	7.86196	-0.783922	0.452783	0.786371	-4.9749	0.488304	-0.121861	8.74812	-0.325587	0.749109	0.914899	-5.89606	0.389304	0.296497	8.41281	2.04103	0.0421566	0.0657804	-4.90074	0.133388	0.596893	9.10287	2.34211	0.0235364	0.142885	-3.64831	0.372729	0.511079	9.59286	1.15429	0.276209	0.44293	-5.73758	0.330631	0.280175	9.61697	0.88175	0.388764	0.847343	-5.27535	0.301433	-0.152161	7.55355	-0.476515	0.639838	0.806087	-6.04367
ENSG00000031698.13	SARS1	-0.0190844	6.41414	-0.0350787	0.972766	0.993135	-5.27249	0.478087	-0.228463	6.4538	-0.860478	0.402694	0.75284	-5.71698	0.371266	0.106544	7.0478	1.17905	0.239347	0.303472	-6.34526	0.125499	0.357443	6.94998	1.84578	0.0713335	0.267324	-4.65958	0.236815	0.264907	6.9306	0.837905	0.422382	0.58792	-6.14351	0.362375	-0.244838	7.04287	-0.894689	0.381978	0.84427	-5.43128	0.297508	-0.494055	6.26731	-1.74281	0.0996144	0.291238	-4.77844
ENSG00000031823.14	RANBP3	0.183268	5.08616	0.499375	0.629232	0.866689	-5.20599	0.515849	0.21209	4.8616	0.972387	0.345851	0.715178	-5.63449	0.359612	0.247918	4.99207	3.36018	0.000883689	0.00202544	-1.52573	0.128384	0.0643257	4.95122	0.37235	0.711334	0.867611	-6.21443	0.476972	0.546699	5.45066	1.80879	0.101737	0.23804	-4.97734	0.337686	-0.144193	4.69758	-0.72759	0.475601	0.877147	-5.55987	0.257897	0.324548	4.48095	1.89667	0.0751777	0.253304	-4.52908
ENSG00000032444.17	PNPLA6	0.128924	4.97256	0.313207	0.761104	0.92426	-5.26851	0.479489	-0.237296	4.9564	-0.739896	0.470468	0.790672	-5.82395	0.356184	0.592254	4.62012	4.62316	5.70574e-06	2.08461e-05	3.23794	0.203684	0.446461	4.87902	2.44979	0.0181399	0.123411	-3.50457	0.230334	0.207373	5.58112	0.75324	0.469311	0.627431	-6.20156	0.341856	-0.271522	4.53911	-0.799903	0.433505	0.86281	-5.49799	0.286842	0.366432	4.40371	1.47422	0.158889	0.375574	-5.13901
ENSG00000033100.16	CHPF2	-0.432076	6.24563	-0.816771	0.434686	0.783177	-5.01487	0.484948	-0.336917	5.63749	-0.708056	0.489466	0.799217	-5.85064	0.350868	-0.0278741	5.82641	-0.260211	0.794886	0.832447	-7.02564	0.145411	-0.143371	5.49152	-0.563422	0.57587	0.785466	-6.14093	0.237661	-0.551331	5.39854	-2.38216	0.0393559	0.138501	-4.10083	0.338793	-0.246036	5.91195	-0.733139	0.472287	0.876419	-5.59077	0.304033	0.401349	5.10896	1.42602	0.172157	0.393759	-5.2196
ENSG00000033627.17	ATP6V0A1	0.0436441	4.7524	0.070958	0.944949	0.986383	-5.30661	0.492001	-0.496656	3.89559	-1.41889	0.175807	0.571308	-5.07222	0.361444	-0.235123	4.5964	-2.30196	0.0220485	0.0369765	-4.38119	0.123009	0.45513	4.14979	2.53881	0.0145521	0.11113	-3.27179	0.237079	0.986857	4.71494	1.75021	0.11179	0.25193	-5.0297	0.357656	0.165465	4.20474	0.5561	0.584534	0.916664	-5.63628	0.274359	-0.197692	3.49703	-0.551091	0.588817	0.773642	-5.81833
ENSG00000034152.19	MAP2K3	-0.343016	4.34191	-0.83401	0.425386	0.777612	-5.01909	0.509902	0.0983898	5.58035	0.380611	0.708679	0.894234	-6.03416	0.350221	0.599207	5.27525	4.58321	6.8226e-06	2.45494e-05	3.04219	0.125739	0.262533	5.98405	0.948344	0.347885	0.61891	-5.85983	0.340413	0.626557	6.51446	2.51333	0.0315468	0.122842	-3.90468	0.372244	0.0464565	6.10717	0.150338	0.882058	0.978886	-5.83388	0.25891	-0.385667	4.33263	-1.28418	0.216483	0.448238	-5.37161
ENSG00000034510.6	TMSB10	0.913066	10.7686	1.18814	0.264528	0.687322	-4.64034	0.474568	0.768439	12.4694	1.5306	0.146104	0.538339	-4.61016	0.389551	1.49313	12.3944	9.36829	2.19327e-18	1.29186e-16	31.0787	0.127188	1.40827	13.1698	4.58757	3.42942e-05	0.00754368	2.21607	0.341414	0.710902	13.5492	1.40022	0.192817	0.352802	-5.29014	0.361018	0.101566	13.1176	0.346045	0.733054	0.951253	-5.30975	0.292057	0.473968	9.84049	1.74598	0.0990479	0.29023	-4.66377
ENSG00000034677.13	RNF19A	-1.1183	3.29208	-1.89385	0.090045	0.545115	-4.08104	0.511511	0.660383	5.83662	1.31198	0.208704	0.605162	-5.27966	0.401223	-0.286655	5.77811	-1.91228	0.0568289	0.085887	-5.24666	0.13801	-0.124235	5.30518	-0.504049	0.61662	0.811211	-6.16762	0.314942	-1.13572	4.84781	-3.05735	0.0126123	0.076642	-2.98201	0.346848	0.0422714	5.00489	0.165259	0.870459	0.97859	-5.8184	0.267489	-0.36551	4.00975	-1.75247	0.0978968	0.289086	-4.72936
ENSG00000034713.8	GABARAPL2	0.573014	7.05879	1.54491	0.156017	0.600258	-4.42415	0.485784	0.216112	5.88622	0.741787	0.469354	0.790519	-5.82705	0.386936	0.264381	6.39814	2.69081	0.00754309	0.0140764	-3.49254	0.132102	0.487098	6.25419	3.27774	0.00199065	0.0387324	-1.54459	0.231765	0.216498	6.5838	0.710004	0.494526	0.647733	-6.24522	0.335382	0.218494	6.05423	1.2928	0.211348	0.761507	-5.07597	0.256029	0.0191463	6.64641	0.0941443	0.926107	0.966233	-6.18021
ENSG00000035141.8	FAM136A	-0.00502718	3.99461	-0.0136968	0.989364	0.995192	-5.28534	0.479817	0.72384	5.6984	2.55175	0.0217618	0.316735	-3.38095	0.365031	0.995686	5.36814	10.9068	2.00543e-23	4.37049e-21	42.4941	0.238365	0.509466	5.83847	2.956	0.00489297	0.0616506	-2.35997	0.236501	0.292832	5.66379	1.25925	0.237589	0.402807	-5.70975	0.331206	0.0544109	5.38558	0.248981	0.806007	0.965808	-5.81852	0.314198	-0.605029	3.5637	-1.50417	0.151079	0.364027	-4.95972
ENSG00000035403.18	VCL	-0.555538	4.86311	-0.939621	0.37141	0.746763	-4.95149	0.469231	-0.402717	6.1295	-0.922339	0.370545	0.733505	-5.67084	0.553885	-0.769832	6.14302	-6.18991	2.05899e-09	1.542e-08	10.8574	0.122893	-0.33439	6.03438	-1.21109	0.232014	0.505826	-5.58633	0.234949	-1.16555	3.99871	-2.0811	0.065123	0.181156	-4.42723	0.422224	-0.569384	6.28264	-2.20851	0.0394945	0.566843	-3.7623	0.261603	-0.5972	4.81741	-2.49534	0.0232898	0.141835	-3.51546
ENSG00000035687.10	ADSS2	-0.719957	4.95577	-1.53899	0.157439	0.601308	-4.44117	0.488695	-0.528302	5.74547	-2.14057	0.048653	0.39492	-4.08269	0.386921	-0.0854296	6.53972	-0.723508	0.469953	0.540087	-6.79221	0.262075	-0.296803	6.05924	-1.39985	0.168233	0.428721	-5.35189	0.23402	-1.1234	5.404	-2.82462	0.0186502	0.0925964	-3.37333	0.341579	-0.119291	5.92554	-0.809671	0.428001	0.86281	-5.53581	0.283599	-0.538575	4.61328	-2.7122	0.0148919	0.113501	-3.10935
ENSG00000035862.12	TIMP2	-1.31055	6.808	-1.94664	0.0826948	0.536789	-4.02917	0.468915	-0.157507	5.89102	-0.223443	0.826121	0.941156	-6.07189	0.514541	-0.71355	7.7062	-3.79481	0.000180014	0.000482251	-0.0194886	0.233511	0.0402678	6.16728	0.0878276	0.930393	0.971102	-6.29464	0.650172	-0.479238	5.55288	-1.12502	0.287822	0.455961	-5.85354	0.34179	-0.0850162	5.86364	-0.22505	0.824306	0.967085	-5.82472	0.255313	-0.84899	5.09627	-1.43268	0.170269	0.391068	-5.21062
ENSG00000035928.16	RFC1	-0.635125	4.82314	-1.52618	0.160559	0.604306	-4.45429	0.469006	-0.313451	4.6994	-1.3495	0.196639	0.592846	-5.22215	0.395769	-0.450109	5.40797	-4.9641	1.18168e-06	4.97796e-06	4.72933	0.123959	-0.265831	5.19338	-1.44016	0.15656	0.412312	-5.28727	0.23471	-0.314383	5.55585	-0.936715	0.371789	0.541372	-6.04103	0.359301	-0.0680058	4.92904	-0.366086	0.718284	0.946289	-5.76304	0.28554	-0.21524	4.59118	-1.20593	0.244533	0.47858	-5.47281
ENSG00000036054.13	TBC1D23	-0.77195	4.51094	-1.44298	0.182174	0.622364	-4.5302	0.481029	-0.358156	4.47334	-1.21885	0.241201	0.632645	-5.36199	0.355988	-0.248586	5.07318	-2.99831	0.00295094	0.0060348	-2.62527	0.129352	0.00639177	4.86606	0.0330049	0.973813	0.98876	-6.27666	0.230381	-0.324917	4.09075	-1.29724	0.224748	0.388804	-5.58029	0.38506	0.324985	5.1324	1.25018	0.226185	0.773627	-5.11706	0.272895	-0.577545	4.14841	-1.9573	0.0671154	0.238089	-4.37412
ENSG00000037241.7	RPL26L1	1.05288	5.94514	2.64139	0.0263608	0.47688	-3.28593	0.487258	0.150848	5.35284	0.630779	0.537414	0.821556	-5.90774	0.439296	0.709905	5.71767	6.9135	3.03332e-11	3.33589e-10	14.9592	0.182553	0.678213	5.86858	3.24279	0.00219994	0.0408048	-1.63767	0.483704	-0.102887	5.38064	-0.183083	0.858528	0.915275	-6.47505	0.419309	0.077085	5.68507	0.31984	0.752527	0.953636	-5.80008	0.259876	-0.0593676	5.13166	-0.267119	0.792624	0.896169	-6.15576
ENSG00000037474.15	NSUN2	0.407276	4.65742	0.966863	0.358325	0.737521	-4.93902	0.540514	-0.181342	5.76351	-0.54976	0.590351	0.84435	-5.95044	0.379351	0.41201	5.63857	5.13713	5.14124e-07	2.34403e-06	5.51527	0.125762	0.125199	5.81473	0.595291	0.554552	0.771852	-6.12729	0.235372	-0.378327	5.86447	-1.22197	0.250773	0.416258	-5.75234	0.382433	0.273219	5.827	1.26804	0.21987	0.766033	-5.10735	0.280139	-0.250377	4.68866	-1.09529	0.288825	0.526504	-5.59475
ENSG00000037897.17	METTL1	0.88259	4.70925	2.09595	0.0648653	0.52253	-3.87104	0.47272	-0.121408	4.66682	-0.415159	0.683739	0.884199	-6.00109	0.439545	0.843088	4.74859	7.49368	8.22434e-13	1.26222e-11	18.4971	0.123394	0.147711	4.76376	0.803699	0.425684	0.683234	-5.95594	0.27862	0.513942	5.35011	1.6356	0.134123	0.281135	-5.2197	0.408879	0.416639	4.75582	1.87475	0.0760465	0.621287	-4.27712	0.258792	0.789545	3.87306	3.4259	0.00326232	0.0623094	-1.67066
ENSG00000038002.9	AGA	0.0531873	4.67239	0.0807936	0.937335	0.982392	-5.30423	0.522154	-0.0467437	4.35581	-0.137855	0.892138	0.965318	-6.05106	0.395691	-0.243578	5.33196	-1.94374	0.0528975	0.0806258	-5.17586	0.139148	-0.300756	4.60754	-1.05838	0.295381	0.571462	-5.71009	0.333693	-0.322477	4.46889	-0.992653	0.345153	0.515939	-5.91981	0.345534	-0.406294	4.91387	-1.42838	0.169169	0.735206	-4.89154	0.257011	-0.445856	3.89828	-1.88434	0.0769186	0.255364	-4.52083
ENSG00000038210.14	PI4K2B	0.165439	4.5199	0.337685	0.743173	0.915005	-5.25755	0.477612	-1.19615	4.5852	-3.63947	0.00232347	0.211009	-1.33851	0.39753	0.059882	4.99284	0.541142	0.588827	0.652248	-6.89031	0.257711	-0.31376	5.36924	-1.44142	0.156205	0.412076	-5.2902	0.235955	-0.745778	5.16742	-1.5751	0.147462	0.296609	-5.29772	0.332575	-0.260347	5.38376	-1.03435	0.313765	0.813968	-5.34143	0.361453	-0.0251278	3.53098	-0.147112	0.884792	0.946722	-6.00153
ENSG00000038274.17	MAT2B	-0.109394	5.73871	-0.192263	0.851711	0.954165	-5.28491	0.48288	-0.668102	5.43141	-2.35888	0.0318922	0.356647	-3.71565	0.380621	-0.439876	5.72374	-4.74566	3.27338e-06	1.25779e-05	3.74482	0.122763	-0.472141	5.91	-2.25432	0.0289571	0.160371	-3.92182	0.250669	-0.320557	6.16994	-1.15536	0.275791	0.442358	-5.83395	0.332019	-0.104785	5.37723	-0.419685	0.679352	0.939248	-5.7629	0.266129	-0.504766	5.66714	-1.48729	0.155441	0.370997	-5.14166
ENSG00000038358.15	EDC4	-0.226378	4.22579	-0.521361	0.614425	0.860424	-5.18125	0.545308	-0.0349552	4.4322	-0.123299	0.903461	0.968764	-6.06522	0.354715	-0.346882	4.40715	-3.17406	0.00166553	0.00359914	-2.03984	0.122733	-0.688744	4.50648	-3.35199	0.00160701	0.0353706	-1.29352	0.293511	-0.852774	4.41174	-1.65179	0.130741	0.276412	-5.12369	0.37659	0.0461785	4.30401	0.29557	0.770716	0.958863	-5.73662	0.323925	0.125678	4.12108	0.705451	0.490183	0.700833	-5.91134
ENSG00000039123.16	MTREX	-0.314933	4.72991	-0.6103	0.556428	0.836169	-5.15006	0.622149	-0.478324	4.71538	-1.72811	0.103917	0.491907	-4.71512	0.460505	-0.7627	5.43472	-8.63745	3.96911e-16	1.36221e-14	25.9784	0.139784	-0.421275	5.03511	-2.4251	0.0192677	0.12822	-3.55349	0.230779	-0.51011	4.89464	-1.58594	0.144989	0.293895	-5.26314	0.340158	-0.214595	4.81586	-1.00011	0.329635	0.823513	-5.35647	0.286223	-0.674673	4.43431	-1.97058	0.0654564	0.235057	-4.40003
ENSG00000039523.20	RIPOR1	-0.670879	4.20855	-1.70318	0.121982	0.57227	-4.27739	0.484158	0.138888	4.66139	0.366215	0.719176	0.899588	-6.0149	0.368346	-0.163653	4.54044	-1.3824	0.167916	0.223454	-6.04772	0.131663	0.213537	3.99935	0.574152	0.568648	0.781169	-6.04345	0.337755	-0.0526246	4.83632	-0.140988	0.890784	0.935826	-6.45925	0.343934	-0.18428	4.41199	-0.621007	0.541862	0.902896	-5.59513	0.264057	0.906284	5.50951	3.66966	0.00192728	0.0529167	-1.24087
ENSG00000039560.14	RAI14	-0.593837	4.41874	-0.989015	0.347937	0.730443	-4.91146	0.478859	-0.608182	5.57358	-1.17584	0.257477	0.645823	-5.42648	0.354479	-0.254262	5.02345	-1.69643	0.0908822	0.13072	-5.60367	0.123553	-0.206022	4.96707	-0.560618	0.577765	0.786635	-6.1221	0.276591	-1.29571	3.18461	-2.01392	0.0727758	0.193702	-4.46108	0.360269	-0.707705	4.72968	-1.45725	0.161129	0.726042	-4.83553	0.350942	-1.13265	2.99311	-2.79935	0.0124118	0.10607	-2.74141
ENSG00000039650.12	PNKP	0.940623	5.67288	2.09783	0.0646661	0.521494	-3.86941	0.467892	0.467577	5.10129	1.83581	0.0857245	0.461359	-4.57044	0.372507	0.158355	4.54187	1.16623	0.244484	0.309085	-6.33253	0.165028	0.26834	5.07772	0.998169	0.323393	0.597999	-5.80249	0.24124	0.918716	5.13385	2.96681	0.0146805	0.0826073	-3.13975	0.363051	-0.00908965	4.47498	-0.0382261	0.9699	0.995613	-5.77907	0.459471	0.698561	4.48908	3.96557	0.00101715	0.0451732	-0.639428
ENSG00000040487.13	SLC66A1	0.225185	5.24302	0.490957	0.634948	0.868965	-5.20898	0.47738	0.725732	4.55909	2.03019	0.0599371	0.414044	-4.24147	0.370005	0.202573	4.47083	1.64044	0.102002	0.144301	-5.67071	0.308837	0.584269	4.71694	2.77206	0.0080012	0.0788953	-2.77887	0.573496	0.608527	4.49291	1.32924	0.214382	0.377749	-5.57897	0.38103	-0.0904247	4.53476	-0.327739	0.746638	0.953042	-5.75167	0.363317	0.205339	3.76785	0.719025	0.481994	0.694376	-5.854
ENSG00000040633.13	PHF23	-0.194911	5.75126	-0.48476	0.639173	0.870455	-5.19938	0.482062	0.19182	5.71273	0.801252	0.435147	0.776652	-5.78248	0.382509	0.174262	5.83188	1.83665	0.0672884	0.100121	-5.38984	0.134427	0.189595	5.57856	1.08025	0.285634	0.561301	-5.73135	0.397899	0.396501	6.22372	1.32148	0.216858	0.380195	-5.64475	0.355766	0.346613	5.91205	1.75053	0.0959117	0.647344	-4.48388	0.30588	-0.0898165	4.4131	-0.388246	0.702703	0.845487	-6.09757
ENSG00000041357.16	PSMA4	0.463106	5.40496	0.935119	0.373606	0.747921	-4.95811	0.476162	0.117147	6.00816	0.379455	0.70952	0.89439	-6.02465	0.502921	0.487551	5.81942	5.05983	7.47693e-07	3.28192e-06	5.15584	0.279277	0.389144	6.59144	1.85384	0.0701483	0.265596	-4.65587	0.395712	0.702762	6.68981	2.20442	0.0530331	0.161567	-4.39661	0.340048	-0.189522	6.0214	-0.990386	0.334243	0.826012	-5.38499	0.256373	0.087809	4.76399	0.510784	0.61614	0.790698	-6.0524
ENSG00000041802.11	LSG1	-0.340955	4.63867	-0.770954	0.460063	0.789154	-5.06165	0.503806	0.28327	5.2704	1.00864	0.328697	0.703323	-5.61133	0.383073	0.162299	5.3546	2.14593	0.0327116	0.0525476	-4.77778	0.131548	-0.153541	5.71289	-0.734255	0.466501	0.712631	-6.03513	0.300941	-0.218863	5.36114	-0.692487	0.504978	0.656935	-6.23182	0.362255	-0.261952	5.33004	-1.04017	0.311119	0.81322	-5.3333	0.328488	-0.464102	4.40417	-1.76802	0.0951868	0.285742	-4.71631
ENSG00000041880.14	PARP3	-0.173042	4.69993	-0.266173	0.795972	0.935665	-5.27085	0.496636	-0.358719	4.69733	-1.04274	0.313126	0.692869	-5.55883	0.37099	-0.755228	5.07107	-5.5213	7.49841e-08	4.04994e-07	7.40815	0.123481	-0.799565	4.61408	-2.52395	0.0151024	0.113044	-3.31192	0.242923	-0.109994	4.74564	-0.232891	0.820718	0.89119	-6.43985	0.350406	0.144365	4.5163	0.337725	0.739217	0.951253	-5.7485	0.256391	-0.0460707	5.46917	-0.229711	0.821086	0.913622	-6.16927
ENSG00000042286.15	AIFM2	-0.281579	4.5989	-0.37629	0.715227	0.90485	-5.24141	0.478752	0.132283	3.65167	0.249481	0.806279	0.93621	-5.89764	0.359483	0.185235	3.74586	1.37228	0.171042	0.226899	-5.97032	0.124114	0.327493	3.7248	0.986172	0.329182	0.602128	-5.68747	0.234241	0.0122448	4.39923	0.0254198	0.980239	0.989236	-6.44824	0.365318	0.263451	3.23127	0.710651	0.485802	0.883612	-5.22744	0.266293	-0.0829282	4.1823	-0.354636	0.727269	0.860446	-6.10111
ENSG00000042445.14	RETSAT	-0.8095	5.90706	-1.37482	0.201722	0.63802	-4.59216	0.478811	-0.140842	5.76596	-0.445941	0.661831	0.873967	-6.00235	0.423894	-0.526521	6.57341	-4.30965	2.24479e-05	7.26017e-05	1.91028	0.174362	0.0110578	5.50073	0.0520884	0.958683	0.98156	-6.29714	0.395108	-0.731323	4.58243	-2.29564	0.0455184	0.149084	-4.20276	0.362055	0.307261	5.56742	1.75363	0.0953653	0.647344	-4.48252	0.280233	-0.207749	5.70053	-0.573693	0.573766	0.762289	-6.03171
ENSG00000042493.16	CAPG	-0.722968	3.40746	-0.642221	0.536393	0.828252	-5.07972	0.473412	-0.388735	7.84624	-0.540912	0.596289	0.84586	-5.86395	0.377781	0.843022	7.8717	4.86307	1.90146e-06	7.69767e-06	4.32498	0.15683	0.955731	8.51568	3.57724	0.00082781	0.0260006	-0.69504	0.239092	0.408785	8.75695	0.605982	0.558531	0.700824	-6.2573	0.468116	0.563352	8.37193	2.07198	0.0519033	0.579787	-3.90993	0.316878	-0.0802398	7.70953	-0.319823	0.75304	0.874949	-6.10083
ENSG00000042753.12	AP2S1	1.18753	7.6646	2.73196	0.0226913	0.476417	-3.24402	0.521134	0.61653	7.54918	2.07034	0.0555816	0.409639	-4.14127	0.403654	0.905314	7.29646	7.6259	3.52032e-13	5.88641e-12	19.3405	0.128606	1.1664	8.01153	5.30517	3.09782e-06	0.00274356	4.45843	0.571141	1.46256	8.2983	3.55517	0.00553544	0.0531908	-2.1747	0.342587	0.157442	7.79494	0.760869	0.455933	0.872185	-5.49222	0.274678	0.19447	6.58254	1.20613	0.244458	0.47858	-5.47857
ENSG00000044090.10	CUL7	0.393094	4.35189	0.642935	0.53595	0.828196	-5.13039	0.479521	0.340786	4.65015	0.874453	0.395274	0.748746	-5.70534	0.350801	0.365169	4.90602	3.36288	0.00087542	0.00200895	-1.51498	0.1252	-0.517936	4.26959	-1.95323	0.0568606	0.236209	-4.41777	0.29439	-0.266715	4.02793	-0.993862	0.344593	0.515604	-5.89548	0.339809	-0.0979904	4.15759	-0.588369	0.563109	0.906292	-5.59174	0.256836	0.324826	3.8306	1.7649	0.0957259	0.286157	-4.67953
ENSG00000044115.21	CTNNA1	0.139334	7.38685	0.33504	0.745103	0.916124	-5.20214	0.470614	-0.415513	7.03784	-2.02462	0.060566	0.416179	-4.23604	0.421878	-0.555096	7.70695	-6.73057	9.08365e-11	8.86869e-10	13.9197	0.141954	-0.304792	7.54806	-1.82842	0.0739417	0.272409	-4.6706	0.621649	-0.718827	5.60153	-2.11377	0.0616841	0.17611	-4.52302	0.345088	-0.469848	7.33135	-2.24874	0.0363934	0.547632	-3.67177	0.263673	-0.800038	6.48905	-3.00248	0.00808292	0.0882489	-2.55827
ENSG00000044574.8	HSPA5	-0.54922	8.46022	-1.10813	0.295914	0.703074	-4.74781	0.489903	0.116178	8.92761	0.384529	0.705832	0.893239	-5.86246	0.364869	0.167331	9.38835	1.20883	0.227718	0.290785	-6.1705	0.19114	-0.449999	9.50625	-1.86995	0.0678304	0.261253	-4.51889	0.238014	-0.276828	9.09024	-0.840863	0.420802	0.587366	-6.05791	0.331069	-0.00612136	9.67202	-0.0230108	0.981878	0.995919	-5.62786	0.263347	-0.29043	8.13787	-1.07473	0.297668	0.534713	-5.57327
ENSG00000046647.13	GEMIN8	-0.0365725	4.11254	-0.0815169	0.936776	0.982247	-5.28315	0.721147	0.131551	4.17965	0.443801	0.663345	0.874002	-5.93728	0.354064	-0.251668	5.0336	-2.86612	0.00446069	0.00878433	-2.99737	0.126486	-0.132189	4.58655	-0.73377	0.466794	0.712792	-5.99624	0.555363	0.0727891	5.1629	0.308286	0.764426	0.853219	-6.43226	0.420006	-0.573316	3.98601	-2.74727	0.0126904	0.487425	-2.77902	0.274573	-0.0145514	3.71341	-0.105332	0.917358	0.963251	-6.10554
ENSG00000046651.15	OFD1	-0.359175	3.72652	-0.912016	0.385021	0.757027	-4.92014	0.482229	-0.165901	4.70696	-0.531153	0.602873	0.848822	-5.93372	0.387927	-0.27413	5.12022	-2.87759	0.00430615	0.00851463	-2.97049	0.216914	-0.285239	5.05071	-1.62254	0.111487	0.341276	-5.01966	0.247808	-0.319458	4.78304	-0.710423	0.494278	0.64753	-6.20454	0.382938	-0.364203	4.08089	-1.33349	0.1979	0.747526	-4.92613	0.270478	-0.321838	4.0901	-1.51501	0.148332	0.360044	-5.06423
ENSG00000047249.18	ATP6V1H	0.238452	5.49189	0.624632	0.54738	0.831814	-5.14748	0.490188	-0.174285	5.37028	-0.519601	0.610713	0.85314	-5.9715	0.355031	0.184156	5.64935	1.43369	0.152741	0.205923	-6.03893	0.144767	0.20153	5.03762	1.34414	0.185462	0.448755	-5.41282	0.391367	-0.188127	5.27316	-0.674487	0.515858	0.665757	-6.24725	0.335812	0.0351844	5.53065	0.165314	0.870416	0.97859	-5.8347	0.270495	0.108332	6.62137	0.537102	0.59823	0.778661	-6.0393
ENSG00000047315.17	POLR2B	-0.730991	5.29027	-1.48273	0.171549	0.611784	-4.49532	0.471139	-0.321962	5.65605	-1.43959	0.169956	0.566286	-5.12106	0.35024	-0.277033	6.16858	-2.50622	0.0127525	0.0225645	-3.9632	0.199771	-0.767365	5.62512	-3.15829	0.00279513	0.0471568	-1.84786	0.247604	-1.22823	5.49165	-3.25697	0.00904148	0.0664641	-2.66685	0.356434	0.0483832	5.7463	0.225441	0.824007	0.967085	-5.825	0.281384	-0.311937	4.9799	-1.33856	0.198526	0.426463	-5.32463
ENSG00000047410.14	TPR	-0.702106	4.08476	-1.37889	0.200507	0.635684	-4.58405	0.481791	-0.259277	5.3685	-0.969954	0.347024	0.716125	-5.64449	0.374622	-0.51954	5.96141	-4.68055	4.40419e-06	1.64617e-05	3.45919	0.137416	-0.849765	5.55088	-4.14008	0.000145715	0.0119346	0.86515	0.230913	-1.04742	5.15844	-3.14773	0.0108439	0.0725367	-2.83826	0.411311	-0.0804359	5.12982	-0.458217	0.651915	0.933439	-5.73345	0.256526	-0.485654	3.88248	-2.45684	0.0251883	0.147509	-3.50301
ENSG00000047849.21	MAP4	-1.28964	4.93812	-2.70255	0.0238225	0.476417	-3.23189	0.500049	-0.28627	5.89265	-0.982854	0.340835	0.710758	-5.62205	0.372017	-0.278255	6.22512	-3.5632	0.000428434	0.00105166	-0.869604	0.160074	-0.23951	5.8708	-1.14185	0.259394	0.535751	-5.66435	0.760569	-0.20591	5.7441	-0.48896	0.635808	0.762422	-6.37145	0.329008	-0.383941	6.52617	-1.17664	0.253653	0.791095	-5.18636	0.256435	-0.28219	5.63502	-1.6618	0.115072	0.316532	-4.90322
ENSG00000047932.14	GOPC	-0.216384	4.14879	-0.603021	0.561055	0.837821	-5.14242	0.515833	-0.357454	4.71066	-1.61084	0.127472	0.517518	-4.88189	0.384466	-0.255396	5.28544	-2.72749	0.00677245	0.0127695	-3.38601	0.209751	-0.20518	5.13653	-0.951074	0.346513	0.61776	-5.84417	0.236543	-0.660023	4.29419	-2.27902	0.0468058	0.151027	-4.20206	0.477639	-0.596415	4.89964	-2.28263	0.0339564	0.540036	-3.62654	0.279103	-0.479241	3.33104	-2.1433	0.0470091	0.198719	-3.92436
ENSG00000048140.18	TSPAN17	0.470236	6.38125	0.789951	0.449425	0.78629	-5.02625	0.492247	-0.349494	5.21782	-1.53799	0.144298	0.536411	-4.99451	0.352235	0.327634	5.00811	3.26249	0.00123688	0.00275055	-1.83796	0.127425	0.186004	5.26302	0.975894	0.334196	0.607358	-5.82884	0.441289	-0.194076	4.97338	-0.50464	0.625151	0.753347	-6.3446	0.370482	-0.435692	5.29312	-2.13502	0.0457901	0.569029	-3.88287	0.319273	0.14147	4.63281	0.586938	0.56504	0.755708	-6.0072
ENSG00000048392.12	RRM2B	-0.13731	4.7156	-0.320679	0.755613	0.921532	-5.26265	0.49595	0.254395	5.04124	0.786656	0.443394	0.778722	-5.79456	0.483296	-0.776571	5.1964	-4.65642	4.91231e-06	1.81707e-05	3.38606	0.126901	-0.180243	4.44248	-0.68482	0.496877	0.73365	-6.01538	0.230856	-0.236649	4.81141	-0.606273	0.558346	0.700795	-6.27368	0.352376	-0.306978	4.80912	-1.21427	0.239296	0.782737	-5.13438	0.390834	-0.530821	5.37056	-2.27908	0.0359977	0.174378	-3.91079
ENSG00000048544.6	MRPS10	0.136827	5.81386	0.33861	0.742499	0.914846	-5.24995	0.495507	-0.317352	5.81231	-1.1687	0.260258	0.647164	-5.43879	0.400105	0.608734	6.38027	7.08829	1.044e-11	1.26519e-10	16.0054	0.196767	0.0402714	6.36646	0.256143	0.798977	0.909718	-6.26409	0.233251	0.406267	6.39838	1.37917	0.199011	0.359982	-5.5746	0.330232	0.141643	6.62752	0.791396	0.438334	0.86281	-5.53154	0.257502	-0.572146	5.01774	-1.96657	0.0659536	0.236239	-4.42975
ENSG00000048828.17	FAM120A	-0.419766	6.12939	-1.14417	0.28143	0.699371	-4.78519	0.476269	-0.45207	6.62979	-1.43362	0.171627	0.567789	-5.10306	0.435259	-0.44643	7.20665	-5.11624	5.69128e-07	2.56441e-06	5.43691	0.12535	-0.235777	6.6801	-1.415	0.16377	0.4231	-5.32221	0.266588	-0.516925	6.27985	-2.30133	0.0450856	0.148445	-4.24117	0.37189	-0.126409	6.62451	-0.702147	0.490971	0.885537	-5.5969	0.308879	-0.437022	6.13781	-1.59349	0.129663	0.335576	-4.99365
ENSG00000049239.13	H6PD	-0.3286	5.36226	-0.419715	0.68432	0.891567	-5.22677	0.471228	-0.0106923	5.15929	-0.0246795	0.980627	0.993413	-6.10652	0.404482	-0.59419	5.55115	-4.84431	2.07528e-06	8.35736e-06	4.18761	0.127736	-0.0561025	5.34007	-0.185197	0.853884	0.9348	-6.27761	0.550989	-0.671189	4.5986	-1.94157	0.0819696	0.207789	-4.74991	0.352303	0.256256	5.01989	0.936176	0.360752	0.831879	-5.4195	0.340807	-0.0538898	4.02615	-0.313351	0.757866	0.878122	-6.10421
ENSG00000049245.13	VAMP3	0.428013	6.7108	0.921999	0.380058	0.751828	-4.94193	0.480319	-0.246334	6.87625	-0.920634	0.371407	0.734731	-5.64705	0.381442	-0.257074	7.05461	-3.34514	0.000931109	0.00212333	-1.57302	0.128468	0.299563	7.16917	1.66209	0.103261	0.326688	-4.94937	0.247708	-0.427554	5.88689	-1.5253	0.159314	0.311941	-5.38136	0.33112	0.0988879	7.36589	0.357296	0.724748	0.947705	-5.72945	0.256156	-0.296737	5.96459	-2.48452	0.0238096	0.143573	-3.54356
ENSG00000049449.10	RCN1	0.686689	3.96697	1.20189	0.259411	0.685362	-4.73789	0.474457	0.0484661	5.61956	0.120324	0.905779	0.969372	-6.0953	0.414854	1.15875	5.02544	7.39549	1.53486e-12	2.22751e-11	17.8806	0.125786	-0.0232092	5.02521	-0.0604724	0.95204	0.978216	-6.28376	0.42852	0.0859969	4.1621	0.204845	0.841956	0.905082	-6.40456	0.462799	-0.396303	4.31412	-1.25212	0.225491	0.773419	-5.03738	0.258102	-0.156731	3.6095	-0.668446	0.512917	0.716951	-5.86331
ENSG00000049541.11	RFC2	0.607168	4.63888	1.44276	0.182235	0.622364	-4.53828	0.484059	0.52714	5.7722	1.80398	0.0907839	0.470162	-4.61467	0.38602	0.867296	5.69813	8.90669	6.00569e-17	2.33907e-15	27.8218	0.12303	0.42396	6.53896	2.10597	0.0406665	0.192705	-4.20312	0.234439	0.907246	6.7694	3.52734	0.00579257	0.0542715	-2.24455	0.326539	0.0417892	5.68078	0.198746	0.84454	0.973268	-5.8313	0.282806	0.625558	4.26314	3.29136	0.00435832	0.0676142	-1.97215
ENSG00000049656.14	CLPTM1L	0.498425	5.43326	1.50863	0.164922	0.608191	-4.47476	0.560675	0.285267	6.00765	0.929224	0.367078	0.73282	-5.67365	0.350997	0.6358	6.08399	7.03772	1.42407e-11	1.67306e-10	15.6986	0.124399	0.221399	6.28571	0.920633	0.362021	0.632091	-5.883	0.233701	0.936507	6.67763	2.14824	0.0582458	0.170776	-4.48387	0.333815	0.456615	6.02513	1.89149	0.0736661	0.612825	-4.27428	0.255506	-0.328479	5.18751	-0.726771	0.477358	0.691485	-5.92962
ENSG00000049860.14	HEXB	-0.00945395	6.37504	-0.0152485	0.988159	0.995192	-5.28825	0.491288	-0.481628	5.63638	-1.5311	0.14598	0.5381	-5.00014	0.357357	-0.0161565	6.42374	-0.161757	0.87161	0.895723	-7.04204	0.382453	0.0200176	6.19982	0.0900932	0.928602	0.970169	-6.29514	0.34273	-0.0166424	5.75055	-0.0408532	0.968247	0.982658	-6.50211	0.355697	-0.323665	5.7051	-1.44872	0.163474	0.728322	-4.89056	0.356366	-0.780248	5.73535	-2.54584	0.0210047	0.134414	-3.42813
ENSG00000050130.18	JKAMP	0.117577	5.21884	0.235243	0.81917	0.945754	-5.28607	0.492147	-0.559312	4.71907	-2.17116	0.0458917	0.390927	-4.02549	0.351587	-0.440628	5.33715	-4.56078	7.53885e-06	2.68824e-05	2.95925	0.156263	-0.0338053	4.72644	-0.191664	0.848844	0.9334	-6.24994	0.432146	-0.936431	4.18589	-3.4634	0.00643155	0.0563793	-2.27726	0.328658	-0.0594487	5.09744	-0.275214	0.786077	0.963417	-5.80083	0.349468	0.132623	4.60679	0.657609	0.519687	0.722554	-5.96283
ENSG00000050393.11	MCUR1	0.1203	3.67663	0.287383	0.780183	0.929794	-5.23414	0.482076	0.241039	4.25505	0.803053	0.434137	0.775762	-5.73148	0.356251	0.504038	4.77541	4.51175	9.36431e-06	3.26093e-05	2.7587	0.123283	-0.127976	4.77481	-0.740891	0.462506	0.710101	-6.00243	0.240919	0.284559	4.36361	1.00089	0.341351	0.512532	-5.91714	0.340885	0.212792	4.35214	0.974539	0.341849	0.829761	-5.35074	0.261666	-0.00529106	4.34118	-0.0251297	0.980247	0.993444	-6.16777
ENSG00000050405.13	LIMA1	-0.401344	3.99013	-0.645581	0.534309	0.827309	-5.11381	0.559705	-1.12209	6.20507	-2.40494	0.0291303	0.344785	-3.62328	0.36261	-1.41563	6.50438	-10.8934	2.22674e-23	4.77325e-21	42.3926	0.144752	-0.551438	6.21787	-1.44588	0.154957	0.410691	-5.28816	0.234175	-1.47269	3.92017	-3.19013	0.010104	0.0704829	-2.69258	0.372228	-0.203111	7.40964	-0.61834	0.543582	0.902896	-5.6046	0.256993	-0.00773709	7.14611	-0.0138343	0.989125	0.99764	-6.17091
ENSG00000050426.16	LETMD1	0.2473	4.84218	0.531601	0.60759	0.85806	-5.19539	0.513716	0.167781	4.90173	0.524538	0.607356	0.851329	-5.96177	0.397578	-0.159275	4.97451	-1.57371	0.11665	0.162613	-5.80025	0.147722	0.175381	4.75059	1.01034	0.31759	0.593345	-5.77636	0.252149	0.482424	5.03667	1.85669	0.0941437	0.226286	-4.89251	0.326701	0.26139	3.99483	1.02752	0.316883	0.817688	-5.24364	0.287545	0.50136	5.58256	2.83289	0.011568	0.102958	-2.89277
ENSG00000050748.18	MAPK9	0.0924038	4.50335	0.239172	0.816212	0.944144	-5.27305	0.482364	-0.29188	3.87997	-1.31903	0.206394	0.603075	-5.1876	0.3559	-0.456512	4.82677	-4.65688	4.90209e-06	1.81478e-05	3.39737	0.126321	0.0129995	4.09364	0.0762041	0.939586	0.974201	-6.2037	0.25704	-0.393827	3.73509	-1.64529	0.132089	0.278339	-5.06143	0.333676	-0.242904	3.57673	-1.05731	0.303428	0.806645	-5.14453	0.263087	-0.422704	3.89314	-2.11407	0.0497528	0.204581	-4.12773
ENSG00000051009.11	FAM160A2	-0.249088	4.30686	-0.636843	0.539738	0.82966	-5.13112	0.469183	0.0153823	4.55495	0.0581438	0.95438	0.983373	-6.07833	0.418086	-0.191757	5.01396	-2.02482	0.0438057	0.0680612	-5.00348	0.122748	-0.472077	4.7979	-2.85554	0.00641429	0.0712478	-2.57711	0.244828	-0.509311	4.35722	-2.33289	0.042757	0.144857	-4.12863	0.344125	-0.472416	4.58541	-2.61836	0.0167705	0.487425	-3.02609	0.266097	0.232464	4.11762	1.80724	0.0886421	0.274602	-4.65403
ENSG00000051108.15	HERPUD1	-0.384254	6.71974	-0.781354	0.454219	0.786944	-5.02977	0.484676	-0.399974	5.49919	-1.27122	0.222475	0.616806	-5.32806	0.42614	-0.238445	6.41242	-1.85315	0.0648801	0.0968351	-5.35532	0.210715	0.0750042	5.65191	0.299946	0.765563	0.892673	-6.25651	0.230863	0.303572	6.90879	0.71159	0.493587	0.646895	-6.24211	0.493233	0.265479	5.5154	0.908403	0.374872	0.840025	-5.4624	0.284708	0.179024	7.24644	0.683459	0.503622	0.710315	-5.9321
ENSG00000051523.11	CYBA	-0.894338	4.0401	-0.990294	0.347344	0.730443	-4.8774	0.492385	-0.414275	6.74104	-0.839548	0.413977	0.762214	-5.72186	0.378229	1.16574	5.59725	5.13037	5.31344e-07	2.41161e-06	5.48674	0.129047	1.01705	7.12456	2.84324	0.00662808	0.0728832	-2.6081	0.270747	1.23548	8.91203	3.69545	0.0044088	0.0491147	-1.93343	0.387222	0.590365	5.97125	1.11866	0.277017	0.796102	-5.26424	0.292582	0.377501	3.59716	0.640977	0.530174	0.730322	-5.85242
ENSG00000052723.12	SIKE1	-0.208711	3.49224	-0.435803	0.67302	0.8837	-5.17929	0.475339	0.202418	4.37384	0.663287	0.516931	0.81112	-5.84616	0.410449	-0.0968014	4.67791	-1.1274	0.260509	0.326067	-6.37785	0.368997	-0.0925009	4.79803	-0.586896	0.560129	0.775687	-6.10391	0.32728	-0.746001	4.13131	-2.12374	0.0606703	0.174683	-4.41249	0.386152	-0.222838	4.30188	-1.27929	0.215965	0.764491	-5.02566	0.288628	-0.657584	3.41211	-1.95979	0.0668015	0.238023	-4.2408
ENSG00000052802.13	MSMO1	1.36919	8.59902	1.12626	0.288558	0.699371	-4.74173	0.483654	0.328047	5.81046	0.780278	0.447029	0.780363	-5.80001	0.413015	0.0283231	6.0478	0.211279	0.832819	0.864281	-7.03736	0.194334	-0.192589	6.27536	-0.674353	0.503445	0.737937	-6.07398	0.259671	0.0761364	5.21021	0.236334	0.818121	0.889675	-6.45677	0.343767	-0.628817	6.94023	-1.36395	0.188284	0.745727	-4.9652	0.288095	0.283955	6.04954	0.928629	0.366215	0.596342	-5.76972
ENSG00000052841.15	TTC17	-0.925773	3.87094	-2.13773	0.0605773	0.51408	-3.83334	0.501199	-0.441085	4.25916	-1.88787	0.0779896	0.451519	-4.44898	0.351836	-0.250902	5.1311	-2.68155	0.00774963	0.0144166	-3.49966	0.123449	-0.627064	4.40043	-2.8935	0.00579401	0.0674015	-2.45218	0.230432	-0.762933	3.88425	-2.64627	0.025202	0.108139	-3.56425	0.328353	-0.34916	4.13655	-1.74704	0.0965295	0.647344	-4.40746	0.280858	0.1495	4.33471	0.99425	0.334188	0.567567	-5.68526
ENSG00000053371.12	AKR7A2	0.0434489	6.0098	0.10508	0.918567	0.974967	-5.28516	0.483494	0.396316	5.99326	1.27425	0.221428	0.615804	-5.31908	0.352242	-0.150887	6.77943	-1.18873	0.235522	0.299434	-6.34524	0.203528	0.585982	6.57389	2.28569	0.0269043	0.153565	-3.85104	0.36797	1.16507	6.52752	3.5016	0.00604153	0.0553422	-2.28838	0.402651	0.161894	6.03701	0.896547	0.38101	0.84427	-5.46747	0.277281	-0.416245	5.27373	-1.76203	0.0962235	0.287175	-4.75268
ENSG00000053372.5	MRTO4	0.484523	5.04268	1.26495	0.236969	0.663568	-4.7018	0.485505	0.800501	6.34609	2.59031	0.0201437	0.314146	-3.29911	0.351028	0.838981	5.89073	7.82477	9.65409e-14	1.82687e-12	20.5814	0.165514	0.629827	6.42095	2.70063	0.00963961	0.0874022	-2.95862	0.25843	1.00309	6.9825	3.80518	0.00369587	0.045681	-1.80103	0.327173	0.489646	6.36391	2.10009	0.0490915	0.579269	-3.94064	0.257161	0.33053	4.23032	2.24135	0.0387903	0.180414	-3.95028
ENSG00000053501.13	USE1	0.78821	5.13994	1.77438	0.108997	0.563837	-4.21147	0.52008	0.762472	4.60926	2.64217	0.0181486	0.304047	-3.19905	0.377169	0.584232	4.64748	4.50151	9.79577e-06	3.3949e-05	2.72139	0.135652	0.709573	4.74363	2.93801	0.00513788	0.0633175	-2.38638	0.23746	1.72529	5.5759	5.28883	0.000399691	0.0233721	0.414464	0.388869	0.275105	4.56766	1.21468	0.239144	0.782737	-5.12646	0.303708	0.0163826	4.04557	0.0731499	0.94255	0.974709	-6.15342
ENSG00000054116.12	TRAPPC3	0.352329	5.33071	0.964456	0.359468	0.737879	-4.93742	0.469015	0.474775	5.71055	2.40176	0.0293137	0.344793	-3.64484	0.416724	0.493635	5.92385	6.69716	1.10744e-10	1.06243e-09	13.6967	0.126465	0.528725	6.16865	3.93491	0.000277783	0.0154137	0.262382	0.230743	0.634352	6.17922	2.20217	0.0532336	0.161972	-4.39898	0.328365	0.455871	6.05221	1.83685	0.0816858	0.62626	-4.35637	0.260522	-0.187938	4.70029	-1.16056	0.262026	0.497578	-5.52586
ENSG00000054118.15	THRAP3	-0.273212	6.00662	-0.669511	0.519607	0.822368	-5.10397	0.478309	-0.162722	6.83691	-0.571905	0.575621	0.840316	-5.90248	0.410412	-0.430475	7.36313	-6.69211	1.14107e-10	1.09149e-09	13.688	0.137619	-0.3378	7.06767	-2.77887	0.00785925	0.0781823	-2.76502	0.446638	-0.292886	7.03281	-1.15701	0.275146	0.4418	-5.82873	0.337769	0.0477124	6.8943	0.29951	0.767753	0.958265	-5.77504	0.256015	-0.137949	5.62275	-1.00823	0.327628	0.563127	-5.69806
ENSG00000054148.18	PHPT1	0.895105	7.61704	1.96386	0.0804218	0.536789	-4.01239	0.48352	0.109074	6.23707	0.227889	0.822724	0.939741	-6.06499	0.3651	0.842483	6.62046	5.38239	1.52258e-07	7.73477e-07	6.70064	0.125031	0.519263	6.93027	1.82316	0.0747486	0.273689	-4.69685	0.243641	1.067	7.27219	2.39512	0.0385062	0.137131	-4.08577	0.329867	0.436295	6.05037	1.14401	0.266615	0.793882	-5.2368	0.265726	0.580647	6.70821	2.61183	0.0183379	0.125511	-3.29945
ENSG00000054611.14	TBC1D22A	-0.0189916	3.88632	-0.05073	0.960624	0.990527	-5.27834	0.493157	0.0932879	4.37676	0.283712	0.780402	0.926847	-6.02606	0.369953	0.273614	4.42218	2.95616	0.00337187	0.00680199	-2.71651	0.130954	0.441403	4.72028	2.4851	0.0166303	0.117882	-3.41967	0.282552	1.06023	5.83377	3.12792	0.0112084	0.0733221	-2.89057	0.329599	0.28049	4.7956	1.07592	0.295234	0.801486	-5.27973	0.262709	0.123581	4.34004	0.46465	0.648139	0.810678	-6.06303
ENSG00000054965.11	FAM168A	-0.608396	4.25834	-1.88542	0.0912737	0.545115	-4.09264	0.474759	0.418253	4.41907	1.14957	0.267821	0.650836	-5.42363	0.354683	-0.424086	5.52211	-3.69928	0.000258779	0.000665321	-0.390778	0.131151	-0.652847	4.64078	-3.05706	0.00370798	0.0533365	-2.07194	0.24741	-0.913401	4.27758	-2.96329	0.0147678	0.0828013	-3.08439	0.358333	-0.232233	4.32715	-0.827494	0.418074	0.861135	-5.45581	0.25615	-0.0172395	4.99815	-0.0916835	0.928032	0.967285	-6.18542
ENSG00000055044.11	NOP58	-0.0309946	4.74404	-0.0955378	0.925935	0.978104	-5.30377	0.483982	-0.154158	5.78947	-0.460654	0.65147	0.870969	-5.99364	0.370058	0.260633	5.94888	3.36367	0.000873012	0.00200413	-1.53261	0.145977	-0.394995	5.99075	-1.84098	0.0720469	0.268273	-4.68568	0.269445	-0.119753	6.38229	-0.304163	0.767471	0.855472	-6.45901	0.34563	-0.0673807	5.92512	-0.253083	0.802881	0.965808	-5.81609	0.256406	-0.209823	3.81266	-0.956977	0.352131	0.583539	-5.64552
ENSG00000055070.17	SZRD1	-0.0819709	5.87621	-0.206713	0.840733	0.951338	-5.2726	0.479279	0.59472	6.2255	2.87287	0.0113571	0.280839	-2.78871	0.417226	0.342136	6.13979	4.4092	1.46505e-05	4.90497e-05	2.31156	0.124169	0.346832	6.53777	2.40315	0.0203228	0.132267	-3.61107	0.321455	0.0598822	6.60178	0.23404	0.819851	0.890658	-6.48057	0.337016	0.198511	6.41381	0.997395	0.330917	0.824086	-5.36888	0.259378	0.097169	5.51468	0.412581	0.685124	0.832929	-6.113
ENSG00000055130.17	CUL1	-0.534386	6.0233	-1.24422	0.244163	0.668755	-4.70493	0.482429	-0.0905951	5.97503	-0.306682	0.763184	0.919959	-6.04937	0.362187	0.105885	6.12658	1.38164	0.168151	0.223653	-6.11091	0.239636	0.0361564	5.89918	0.186544	0.852834	0.9348	-6.28439	0.29885	-0.162648	6.27623	-0.614984	0.552811	0.695872	-6.30845	0.403684	-0.13146	5.97187	-0.568061	0.576545	0.912977	-5.69226	0.263418	-0.116414	5.42221	-0.69728	0.495152	0.704089	-5.95383
ENSG00000055208.19	TAB2	-0.883753	5.25876	-2.10895	0.0635007	0.520621	-3.85802	0.495279	-0.565818	5.34151	-2.34408	0.0328303	0.361967	-3.74229	0.355894	-0.314798	6.107	-2.62337	0.00916875	0.0167726	-3.67069	0.410413	-0.389558	5.77833	-1.7993	0.0784994	0.282216	-4.75523	0.237596	-0.936744	5.01951	-4.34334	0.00159146	0.034385	-0.946216	0.334587	-0.122723	5.77997	-0.627091	0.53795	0.901901	-5.66165	0.329842	-0.934621	4.65437	-4.21426	0.000595651	0.0383006	-0.145099
ENSG00000055211.14	GINM1	0.0268108	6.18635	0.0612607	0.952461	0.987933	-5.28526	0.500957	-0.448499	5.52309	-1.85762	0.0824056	0.456993	-4.53513	0.366482	-0.107211	6.27655	-1.18453	0.237177	0.301158	-6.36036	0.130251	-0.176092	6.16838	-0.906064	0.3696	0.639141	-5.89734	0.230309	0.0173749	5.19491	0.0540905	0.957968	0.9748	-6.48396	0.415874	-0.16002	6.00678	-0.914746	0.371615	0.83849	-5.45189	0.275367	-1.01044	5.38243	-3.2249	0.00502683	0.071173	-2.12624
ENSG00000055332.18	EIF2AK2	0.00314789	3.71229	0.00740415	0.99425	0.996692	-5.26941	0.489584	-0.612276	4.86661	-1.91706	0.0739312	0.443589	-4.43711	0.360416	-0.482121	5.24754	-3.51393	0.000512322	0.00123384	-1.01524	0.129224	-0.588057	5.14765	-2.83057	0.00685519	0.0740908	-2.64618	0.397769	-1.3775	3.9716	-3.46409	0.00642436	0.0563793	-2.26363	0.409241	-0.113818	5.06951	-0.352715	0.728126	0.949959	-5.78023	0.271585	-0.494841	3.17883	-2.10668	0.0504692	0.205658	-3.93722
ENSG00000055483.19	USP36	-0.82332	3.75381	-2.26121	0.0494475	0.497396	-3.70593	0.500259	-0.392798	4.53465	-1.32852	0.203315	0.599933	-5.23867	0.367208	0.123116	4.72467	1.2556	0.210277	0.271725	-6.23874	0.362638	-0.100881	4.25496	-0.508424	0.613574	0.809883	-6.10372	0.570385	-0.278934	4.43081	-1.12032	0.289723	0.458131	-5.81068	0.326678	-0.213388	4.25959	-0.884231	0.387457	0.846966	-5.38659	0.260031	0.0833314	3.73553	0.373261	0.713616	0.851555	-6.0416
ENSG00000055917.16	PUM2	-0.599463	5.39099	-1.76751	0.110192	0.564287	-4.21509	0.465259	-0.0510608	6.26691	-0.172707	0.865126	0.955324	-6.07388	0.605263	-0.330736	6.72179	-4.58215	6.8549e-06	2.46588e-05	3.042	0.125733	-0.0425784	6.38935	-0.258798	0.79694	0.908574	-6.26294	0.237994	-0.505737	6.01789	-2.09422	0.0637199	0.178919	-4.56116	0.329281	-0.162201	6.01202	-0.802158	0.432231	0.86281	-5.54136	0.283769	-0.41311	5.19471	-2.07387	0.0537651	0.212108	-4.25679
ENSG00000055950.16	MRPL43	0.102567	5.61279	0.270956	0.792403	0.934205	-5.26924	0.469084	0.493611	5.12313	1.49681	0.15461	0.548383	-5.05049	0.369322	0.445076	5.32326	4.69642	4.0981e-06	1.54251e-05	3.52863	0.122933	0.590368	5.26037	2.95502	0.00490598	0.0617046	-2.35759	0.230349	1.108	5.40843	4.61812	0.00105113	0.0307464	-0.5405	0.356529	0.193871	5.00489	0.899588	0.379429	0.84427	-5.45319	0.261628	0.482199	4.87719	1.60284	0.127578	0.332942	-4.97708
ENSG00000056050.7	HPF1	0.32535	5.20185	0.638384	0.538779	0.828813	-5.14439	0.510008	0.219289	5.20331	0.644239	0.528878	0.817047	-5.90119	0.452865	0.416605	5.51833	4.86938	1.84615e-06	7.49463e-06	4.2888	0.122696	-0.0202106	5.63646	-0.0805321	0.936162	0.97278	-6.29713	0.426315	-0.0236569	5.7769	-0.068392	0.946872	0.96865	-6.49765	0.334516	0.0334404	5.15145	0.125151	0.901699	0.982811	-5.82647	0.423153	-0.0423733	4.73706	-0.230164	0.82074	0.913622	-6.15645
ENSG00000056097.16	ZFR	-0.162355	5.35282	-0.302605	0.768917	0.92523	-5.26396	0.508893	-0.257251	5.37936	-1.06544	0.303058	0.681207	-5.55279	0.492017	-0.333626	6.04223	-4.27988	2.54647e-05	8.1632e-05	1.7861	0.124647	-0.501528	5.55209	-3.00376	0.00429457	0.0578602	-2.2381	0.443931	-0.859386	4.99898	-2.50999	0.0317248	0.123158	-3.87753	0.349667	0.0737353	5.41539	0.39233	0.699114	0.94087	-5.77575	0.26505	-0.490523	5.11238	-2.47387	0.0243312	0.145247	-3.55832
ENSG00000057252.13	SOAT1	0.00466894	7.65708	0.00573228	0.995549	0.997169	-5.22818	0.484538	-0.5334	4.43095	-1.55129	0.141091	0.531976	-4.94518	0.365369	-0.0150017	4.52375	-0.0908004	0.927714	0.942417	-6.99489	0.311699	-0.35354	4.38959	-1.25616	0.21537	0.487225	-5.47142	0.258718	-0.85563	5.01769	-3.82517	0.00357955	0.0456563	-1.74771	0.410965	0.134439	4.31124	0.485668	0.632672	0.926091	-5.67489	0.289201	-0.100413	4.78142	-0.280996	0.78214	0.89073	-6.14505
ENSG00000057608.17	GDI2	-0.664973	7.27725	-1.46825	0.175357	0.615642	-4.48165	0.502119	-0.12542	7.72908	-0.451946	0.657594	0.873942	-5.91218	0.351739	0.239083	8.23071	2.81215	0.00525822	0.0101861	-3.08919	0.134258	0.1725	7.84123	1.07727	0.286947	0.56271	-5.68039	0.231916	0.321886	8.7156	1.48801	0.168726	0.322324	-5.38468	0.41458	0.186698	7.89127	0.926267	0.365748	0.835664	-5.35686	0.276826	-0.110599	6.11277	-0.563938	0.580237	0.767975	-6.03526
ENSG00000057663.16	ATG5	0.268599	4.70377	0.743437	0.475762	0.795999	-5.08198	0.478831	-0.439382	4.42268	-2.16331	0.0465858	0.390927	-4.02477	0.382512	0.339966	4.69082	3.44179	0.000663271	0.00155932	-1.24525	0.123017	0.103479	4.9665	0.588239	0.559235	0.77512	-6.11362	0.243389	-0.248025	4.14488	-0.833151	0.42493	0.590264	-6.05732	0.328564	-0.0391303	4.72538	-0.190917	0.850585	0.974231	-5.79786	0.309738	-0.47773	3.61436	-2.97807	0.0085128	0.090919	-2.54134
ENSG00000057757.10	PITHD1	0.149642	5.50812	0.306886	0.765758	0.924518	-5.26327	0.547556	0.76254	6.23208	3.00333	0.00868893	0.263274	-2.54744	0.3567	0.522646	6.30075	6.32824	9.43041e-10	7.49162e-09	11.616	0.135862	0.513571	6.69127	2.42225	0.0194019	0.128742	-3.56666	0.23061	0.472258	6.5715	1.85724	0.0940602	0.226211	-4.92464	0.333853	0.315968	6.45031	1.30154	0.208398	0.760802	-5.05348	0.258519	-0.0823012	5.43969	-0.425977	0.675525	0.826379	-6.10682
ENSG00000058063.16	ATP11B	-1.04728	3.1601	-2.13219	0.0611296	0.514293	-3.84607	0.535731	-0.34537	4.81993	-1.03276	0.317629	0.694384	-5.57431	0.36892	-0.0708669	4.12204	-0.322721	0.74714	0.792226	-6.89089	0.149177	-0.464853	5.32566	-1.44939	0.153978	0.409432	-5.27537	0.52019	-1.25771	4.09968	-4.59241	0.00109222	0.0308117	-0.529942	0.333297	-0.533823	5.69206	-1.62253	0.120916	0.687142	-4.65954	0.257451	-0.645884	3.67493	-2.27023	0.0366358	0.175921	-3.75058
ENSG00000058262.10	SEC61A1	-0.3246	7.84758	-0.640821	0.537263	0.828383	-5.052	0.4737	0.0978614	8.03434	0.399277	0.695159	0.889388	-5.91736	0.4717	0.299559	8.17124	3.18418	0.00161027	0.00348781	-2.01637	0.164669	0.456768	8.38255	2.49776	0.0161178	0.116577	-3.35174	0.31298	0.314515	7.8859	1.12773	0.286733	0.454652	-5.83375	0.342464	-0.264428	8.17423	-1.2834	0.214553	0.763249	-4.99817	0.261597	0.0134719	7.7271	0.0802163	0.937012	0.97218	-6.14842
ENSG00000058668.15	ATP2B4	-0.230048	5.52461	-0.402973	0.696167	0.897165	-5.23662	0.53077	-0.947628	5.0414	-1.85029	0.083508	0.458149	-4.53753	0.363084	-0.61603	5.99532	-3.593	0.000384148	0.000951708	-0.764875	0.123128	-0.347637	6.01991	-1.34496	0.1852	0.448694	-5.42379	0.236274	-1.1026	4.05573	-4.39806	0.00146403	0.0334209	-0.828192	0.354534	-0.166729	6.23765	-0.694076	0.495907	0.886664	-5.60709	0.287888	-0.775499	4.24239	-1.92886	0.0707959	0.243856	-4.46783
ENSG00000058799.15	YIPF1	-0.140548	5.29566	-0.369861	0.719852	0.906831	-5.23222	0.512347	-0.12094	5.62499	-0.518629	0.611374	0.853348	-5.96979	0.350072	0.00762409	6.68187	0.0700298	0.944218	0.956063	-7.0464	0.327445	0.112611	6.03222	0.622523	0.536657	0.759118	-6.10986	0.359145	0.222501	5.7168	0.885519	0.397438	0.564897	-6.09564	0.413186	0.309762	5.61735	1.72031	0.101374	0.653865	-4.5303	0.297497	-0.19429	4.89748	-1.31662	0.205621	0.435896	-5.35118
ENSG00000059378.13	PARP12	0.210578	3.58215	0.511929	0.620755	0.863562	-5.15697	0.478297	-0.967457	4.94998	-1.94591	0.0701068	0.436847	-4.39154	0.356312	0.223468	4.92746	1.55304	0.121508	0.16847	-5.84037	0.124325	0.123813	5.28615	0.421363	0.675443	0.844715	-6.20716	0.233565	-0.660715	5.41551	-1.71111	0.118998	0.260999	-5.11934	0.337375	-0.00205956	5.67071	-0.00517162	0.995927	0.998634	-5.85183	0.347038	0.261815	3.53207	1.09983	0.286896	0.525095	-5.44942
ENSG00000059573.9	ALDH18A1	-0.610192	5.40532	-1.32088	0.218433	0.648909	-4.64448	0.550595	0.331814	6.1539	1.55053	0.141274	0.531976	-4.96675	0.354598	0.0895969	7.02934	0.890223	0.374087	0.445457	-6.64297	0.21662	-0.109574	6.23234	-0.535657	0.594763	0.797504	-6.15716	0.277462	0.295435	6.63739	0.700542	0.500155	0.652728	-6.25189	0.376149	-0.154348	6.03837	-0.74676	0.464211	0.875883	-5.5811	0.267785	-0.305702	4.95624	-1.45346	0.164498	0.38295	-5.18279
ENSG00000060069.17	CTDP1	-0.340686	3.59028	-1.00952	0.338523	0.727325	-4.8734	0.473738	-0.717928	4.22642	-2.54947	0.0218613	0.316735	-3.34561	0.350678	0.396008	4.183	3.66682	0.000292254	0.000744063	-0.443125	0.138519	0.313819	4.4281	2.15931	0.0360483	0.180726	-4.07008	0.230673	0.00805805	5.0907	0.0258561	0.9799	0.989236	-6.48158	0.33573	0.0687528	4.18712	0.26986	0.790133	0.964789	-5.72349	0.33673	0.46884	4.32449	1.99708	0.0622559	0.229181	-4.3637
ENSG00000060237.18	WNK1	-0.915369	4.81007	-1.6782	0.126863	0.574301	-4.30371	0.481351	-1.00228	5.07576	-2.56068	0.0213763	0.316735	-3.35758	0.351583	-0.45045	6.01742	-3.84408	0.000148857	0.000406359	0.119953	0.143106	-0.441578	5.20203	-1.58374	0.120069	0.353961	-5.08054	0.236833	-1.34122	4.94689	-3.38104	0.00736422	0.0603874	-2.44865	0.366232	-0.408828	5.54573	-1.64164	0.116863	0.680455	-4.63587	0.330705	-0.54178	5.34577	-1.92038	0.0719266	0.24629	-4.50952
ENSG00000060339.14	CCAR1	-0.681823	4.66022	-1.57037	0.150024	0.5955	-4.41073	0.490335	0.117557	5.49826	0.451773	0.657716	0.873942	-6.00548	0.413626	-0.363668	5.87335	-5.34507	1.83741e-07	9.17019e-07	6.50802	0.122893	-0.46323	5.64342	-3.09672	0.0033212	0.0506455	-2.00784	0.231388	-0.556275	5.49156	-1.53565	0.156784	0.308667	-5.35686	0.338784	-0.0332638	5.37751	-0.163237	0.872029	0.978652	-5.83427	0.326784	-0.528672	3.97757	-3.05016	0.00730335	0.0835932	-2.42222
ENSG00000060491.16	OGFR	0.299096	4.70155	0.650428	0.531311	0.826459	-5.13682	0.49498	0.118133	5.66534	0.505102	0.620622	0.857867	-5.97659	0.350205	0.405153	5.12525	2.57031	0.010662	0.0191874	-3.79554	0.126993	-0.0449889	5.50022	-0.210676	0.834066	0.926055	-6.2764	0.360929	0.290729	6.41114	1.22114	0.25107	0.416312	-5.76304	0.339691	0.122691	5.43421	0.502058	0.621308	0.923316	-5.73124	0.317791	0.738183	4.5946	2.85617	0.011015	0.100661	-2.83464
ENSG00000060688.13	SNRNP40	-0.211264	3.55302	-0.535334	0.605108	0.85731	-5.13847	0.487623	0.147977	5.09455	0.599953	0.557244	0.832086	-5.92691	0.38367	0.234201	5.39571	2.78387	0.00572585	0.0109959	-3.2458	0.215172	0.201709	5.761	1.36342	0.179355	0.441399	-5.40178	0.239001	0.164401	5.84857	0.673524	0.516444	0.66577	-6.26329	0.337616	0.257853	5.20546	1.3712	0.186049	0.745727	-4.98141	0.282927	-0.0841682	3.31229	-0.465351	0.647647	0.810592	-5.80553
ENSG00000060762.19	MPC1	1.01418	5.94755	2.39404	0.0397067	0.493648	-3.55074	0.465246	0.333019	5.16059	1.2868	0.21713	0.611809	-5.31342	0.386338	0.400041	5.76151	3.80156	0.000175408	0.000470587	-0.0372392	0.125067	0.0722988	5.65839	0.263092	0.793648	0.906548	-6.26674	0.332199	-0.127155	6.0678	-0.386119	0.707797	0.816413	-6.42789	0.328706	0.220548	4.87739	0.835615	0.413599	0.859055	-5.50195	0.264605	-0.502654	7.81463	-1.75017	0.0983037	0.289563	-4.73026
ENSG00000060971.19	ACAA1	-0.671827	3.98216	-1.7488	0.113508	0.566924	-4.22938	0.466549	0.255177	4.67745	0.527939	0.605049	0.849918	-5.9392	0.40879	-0.07871	4.46331	-0.638053	0.523945	0.591326	-6.7851	0.250389	-0.217386	3.85683	-0.991942	0.326389	0.600588	-5.66813	0.328496	0.480563	4.56605	1.66915	0.1272	0.271283	-5.14216	0.35033	-0.306536	3.90642	-1.12177	0.275727	0.796102	-5.14573	0.259511	-0.394577	4.02704	-1.41062	0.176582	0.399933	-5.1745
ENSG00000061794.13	MRPS35	0.43447	7.24817	1.16162	0.274623	0.695829	-4.74979	0.518147	-0.125086	6.5859	-0.312467	0.758867	0.918645	-6.02883	0.350552	0.370703	7.17012	3.90982	0.000115161	0.000322519	0.387268	0.438326	0.134375	6.66357	0.735866	0.46553	0.71153	-6.02342	0.312666	0.44257	6.70918	1.53437	0.157094	0.308926	-5.37655	0.397127	0.144406	6.53017	0.685752	0.501026	0.88956	-5.60839	0.261625	-0.106396	7.55808	-0.626499	0.539397	0.737098	-5.96148
ENSG00000062194.16	GPBP1	0.248587	5.94239	0.585707	0.57215	0.842426	-5.15914	0.475718	-0.158023	5.28734	-0.558413	0.584573	0.842778	-5.95075	0.412018	-0.277916	6.24339	-3.87804	0.000130433	0.000360731	0.24335	0.168392	-0.11526	5.78416	-0.799949	0.427832	0.684458	-5.98702	0.24193	0.0382225	5.90756	0.178587	0.861961	0.917552	-6.48809	0.336089	-0.314783	5.21426	-1.74236	0.097362	0.650168	-4.49034	0.334701	-0.571829	4.94477	-2.19412	0.042568	0.188523	-4.04918
ENSG00000062485.19	CS	0.328788	6.92209	0.602425	0.561435	0.837821	-5.11484	0.475042	-0.222034	6.14719	-0.898136	0.382909	0.742151	-5.69468	0.351894	-0.0846951	6.55441	-0.89595	0.371025	0.442173	-6.65299	0.146353	0.0355488	6.40739	0.240405	0.811079	0.916644	-6.26683	0.381548	0.0862669	6.51401	0.300204	0.770398	0.857296	-6.46012	0.403046	-0.0223012	6.37124	-0.119589	0.906045	0.982937	-5.83303	0.273161	0.387793	7.19508	1.55754	0.137953	0.346428	-5.02354
ENSG00000062650.19	WAPL	-1.08249	4.40566	-2.7313	0.0227162	0.476417	-3.20353	0.515566	-0.377909	4.80015	-1.37561	0.188579	0.586137	-5.19256	0.362672	-0.726429	5.65408	-7.68772	2.35994e-13	4.08722e-12	19.713	0.239069	-0.118568	4.90344	-0.654181	0.516236	0.746864	-6.0661	0.231582	-0.753024	5.12744	-2.4294	0.0363454	0.132094	-4.01084	0.349472	-0.0317955	4.91215	-0.154499	0.878821	0.978886	-5.81739	0.265943	-0.301729	3.86824	-1.65979	0.11548	0.316744	-4.85155
ENSG00000062716.13	VMP1	-0.400806	5.25209	-0.880442	0.40102	0.763703	-4.99563	0.468711	-0.684778	6.93918	-1.79115	0.0928954	0.474085	-4.59382	0.362319	-0.0902118	6.98355	-0.499386	0.617888	0.678494	-6.91595	0.240588	0.22135	7.10019	0.90364	0.370871	0.639655	-5.87369	0.237027	-0.952715	5.89006	-2.13638	0.0594074	0.172834	-4.49453	0.328693	-0.201474	6.20303	-0.745506	0.464951	0.87629	-5.57891	0.290909	-0.70352	3.9852	-2.60314	0.0186697	0.126809	-3.27315
ENSG00000063046.18	EIF4B	0.336263	7.07332	0.618057	0.55152	0.833486	-5.10616	0.480688	-0.694121	7.05507	-3.00458	0.00866653	0.263274	-2.52443	0.352798	-0.306937	7.84697	-2.98781	0.00305104	0.00621714	-2.62877	0.13455	-0.0266655	7.04452	-0.167218	0.867928	0.941815	-6.26276	0.233455	0.494251	7.58949	1.49184	0.167739	0.321364	-5.4181	0.327369	0.126329	7.08437	0.506434	0.61829	0.921919	-5.68575	0.263923	0.422647	6.9999	1.64114	0.119329	0.321468	-4.9123
ENSG00000063177.13	RPL18	1.53903	8.51315	2.88478	0.0176318	0.475495	-3.13945	0.542398	0.988078	9.29795	2.41014	0.0288331	0.343439	-3.50396	0.389532	0.878298	9.03326	5.57879	5.57089e-08	3.07233e-07	7.77267	0.171546	0.88434	9.2102	3.4903	0.00107192	0.0298292	-0.912385	0.276587	2.13902	10.1236	4.66654	0.000978126	0.0301606	-0.431797	0.406705	0.584958	9.08797	1.92389	0.0692465	0.607459	-4.11347	0.303549	1.17033	8.30378	5.21805	7.19831e-05	0.0267455	1.80271
ENSG00000063241.8	ISOC2	1.53105	6.28732	3.42864	0.00727792	0.473553	-2.49485	0.468962	1.21896	5.40805	3.34578	0.00427761	0.219786	-1.9086	0.369258	0.74414	4.98298	4.98798	1.05484e-06	4.48264e-06	4.83585	0.125176	1.0501	5.49826	3.3209	0.00175822	0.0365001	-1.43196	0.356253	1.81471	6.25343	6.64433	6.85637e-05	0.0199649	2.12963	0.33184	0.452524	5.01436	2.14417	0.0449599	0.569029	-3.86441	0.264156	0.58873	5.04398	3.43979	0.00316605	0.0623094	-1.69853
ENSG00000063244.13	U2AF2	-0.0537838	6.46931	-0.129496	0.89975	0.969279	-5.27349	0.512611	0.391831	7.23978	1.33233	0.202088	0.598756	-5.20239	0.388122	0.163126	7.06984	1.53584	0.125673	0.173527	-5.86467	0.122986	-0.258983	7.50656	-1.64468	0.106819	0.33348	-4.96594	0.240101	0.297127	7.63614	0.748078	0.472277	0.629484	-6.19916	0.398132	-0.0395926	7.1283	-0.30948	0.760273	0.956886	-5.7611	0.287978	0.173383	6.29542	1.04027	0.312935	0.550917	-5.66022
ENSG00000063245.15	EPN1	0.535635	4.83686	1.52538	0.160756	0.604306	-4.4614	0.493899	0.671392	4.81561	2.25518	0.0390363	0.370783	-3.88285	0.371477	0.495097	4.42201	3.67558	0.000282838	0.0007222	-0.437225	0.164813	0.685852	5.01933	3.15942	0.00278625	0.0471423	-1.84331	0.242504	1.03526	5.17853	3.52839	0.0057827	0.0542715	-2.22447	0.456093	0.118154	5.11549	0.658571	0.517953	0.894441	-5.63159	0.265795	0.733668	5.0559	3.19898	0.00531408	0.0729273	-2.17595
ENSG00000063322.15	MED29	0.663456	6.44322	1.93012	0.084931	0.542252	-4.04592	0.503505	0.777314	5.7956	2.64574	0.0180185	0.303311	-3.21158	0.378815	-0.123667	6.38431	-1.42392	0.155549	0.209169	-6.04961	0.122697	0.506538	5.89063	2.31352	0.0251927	0.147955	-3.80418	0.256455	-0.00155388	5.68544	-0.00667074	0.994814	0.997598	-6.49945	0.35036	0.150308	5.52361	1.00048	0.329461	0.823513	-5.38051	0.292432	0.303247	6.17226	1.83408	0.0843937	0.26758	-4.64264
ENSG00000063854.13	HAGH	0.412282	5.69002	0.954189	0.36437	0.743065	-4.94578	0.483267	0.263284	3.72245	0.831489	0.418375	0.764122	-5.59924	0.363837	0.357399	4.52832	2.40974	0.016589	0.0286058	-4.15017	0.124861	0.735013	4.33911	4.01136	0.00021875	0.013928	0.504776	0.250754	-0.444566	4.14465	-1.08929	0.302518	0.472304	-5.81225	0.362387	0.132664	3.67053	0.414316	0.683212	0.939248	-5.58098	0.255554	0.380439	4.83695	2.13979	0.0473315	0.199225	-4.13997
ENSG00000063978.16	RNF4	-0.229981	4.83419	-0.508527	0.623047	0.864036	-5.19696	0.490468	-0.180019	5.00027	-0.836183	0.41581	0.763079	-5.75653	0.349818	-0.216993	5.46036	-3.15815	0.00175589	0.00377756	-2.16759	0.185341	-0.303175	4.98415	-1.67768	0.100159	0.320976	-4.93218	0.313519	-0.721838	5.51492	-2.28353	0.0464524	0.150277	-4.25882	0.332369	-0.0864698	5.164	-0.440468	0.664493	0.938477	-5.745	0.259733	0.125156	4.72205	1.01776	0.323208	0.559714	-5.67343
ENSG00000064102.15	INTS13	0.454431	4.93647	1.3799	0.200206	0.635461	-4.59853	0.5105	0.109195	5.05371	0.334949	0.742172	0.911299	-6.04634	0.351067	0.716484	5.07678	6.92233	2.87537e-11	3.1863e-10	15.0186	0.125652	-0.0651747	5.09188	-0.27475	0.784732	0.902073	-6.2487	0.23129	0.0789204	5.45723	0.191274	0.852281	0.912032	-6.47057	0.371427	0.0220864	5.25911	0.093175	0.926725	0.986492	-5.84078	0.26799	-0.533913	4.07724	-4.10149	0.000758961	0.0405781	-0.356423
ENSG00000064115.11	TM7SF3	-0.72069	4.62639	-1.70276	0.122062	0.57227	-4.27833	0.469368	-0.598072	5.67695	-1.17897	0.256266	0.645115	-5.42664	0.353679	0.138973	5.52932	1.04895	0.295078	0.363421	-6.50995	0.305386	-0.23952	5.96149	-0.932138	0.356108	0.626602	-5.8751	0.230816	-0.667279	4.55615	-1.67758	0.125512	0.269013	-5.12694	0.547252	0.030527	5.345	0.102116	0.919718	0.98517	-5.84632	0.261938	-1.09543	4.85462	-2.97888	0.00849814	0.0908861	-2.60315
ENSG00000064419.13	TNPO3	-0.299465	5.61384	-0.65567	0.528081	0.82507	-5.12541	0.505906	0.0101621	5.80145	0.031132	0.975563	0.991488	-6.10046	0.469569	-0.0503052	5.94389	-0.625715	0.531996	0.599068	-6.86452	0.242643	0.0245927	5.74445	0.126795	0.899653	0.957236	-6.29317	0.309905	-0.422411	5.85127	-1.47447	0.172263	0.326981	-5.4444	0.435063	-0.303853	5.69635	-1.7032	0.104585	0.659937	-4.54843	0.273995	-0.109245	5.05345	-0.724988	0.478423	0.69177	-5.92835
ENSG00000064490.14	RFXANK	0.4075	4.84885	0.99523	0.345062	0.72986	-4.91501	0.485696	0.375427	5.25831	1.36168	0.192843	0.589117	-5.22506	0.351079	0.741858	5.38496	6.21343	1.80461e-09	1.36637e-08	10.983	0.123182	0.592239	5.83806	2.32847	0.024314	0.145125	-3.77374	0.297237	1.38567	6.67837	4.26102	0.00180579	0.0352178	-1.08878	0.337675	0.161793	5.23787	0.87927	0.390074	0.847343	-5.4786	0.283074	0.632368	4.77141	3.69894	0.00180909	0.0518299	-1.17755
ENSG00000064545.15	TMEM161A	0.775035	5.73582	1.65884	0.130766	0.577042	-4.32707	0.487267	0.736666	5.20085	2.54983	0.0218455	0.316735	-3.38455	0.351756	0.937784	4.74101	7.01985	1.58854e-11	1.84802e-10	15.6051	0.139827	0.430082	5.29557	1.97423	0.0543467	0.229711	-4.45055	0.251878	0.337101	5.27879	1.21337	0.253896	0.419304	-5.74342	0.326466	0.325534	5.01479	1.47065	0.157506	0.720642	-4.84973	0.258466	0.172574	4.91488	0.774881	0.449165	0.666657	-5.88891
ENSG00000064601.20	CTSA	0.585685	7.46584	0.823081	0.431266	0.78118	-4.98933	0.485131	-0.156585	5.41842	-0.389528	0.702207	0.891489	-6.02821	0.352168	0.513497	5.12661	4.10245	5.32156e-05	0.000160038	1.09567	0.142561	0.227871	5.45447	1.2344	0.223293	0.496274	-5.55846	0.230797	-0.423917	5.63393	-1.44842	0.179248	0.336393	-5.47785	0.347054	0.230103	5.43424	0.87761	0.390952	0.847343	-5.48649	0.29247	0.39919	6.3228	1.15169	0.265553	0.502069	-5.54453
ENSG00000064607.17	SUGP2	-0.665668	4.71106	-1.48014	0.172226	0.612043	-4.49696	0.491005	-0.326721	5.12913	-1.18091	0.255516	0.644942	-5.43029	0.358962	-0.183132	5.45945	-1.64484	0.101091	0.143244	-5.70969	0.255303	-0.432479	5.03885	-2.59349	0.012682	0.102849	-3.18994	0.280514	-0.162766	5.706	-0.550566	0.594465	0.72947	-6.33714	0.329723	-0.581967	4.28299	-2.61746	0.0168032	0.487425	-3.01847	0.256426	0.0286089	4.74636	0.17403	0.863919	0.935591	-6.16761
ENSG00000064726.10	BTBD1	-0.259567	4.81735	-0.618461	0.551265	0.833271	-5.14252	0.470824	-0.143829	5.61442	-0.691011	0.49982	0.804279	-5.86668	0.352993	-0.286644	6.06321	-3.51734	0.000506046	0.00122015	-1.02528	0.123436	0.0557464	5.81039	0.366634	0.715565	0.869449	-6.23532	0.248178	0.221983	5.89928	0.784956	0.451348	0.611026	-6.18346	0.397499	-0.513158	5.56317	-3.05841	0.00638523	0.417179	-2.22982	0.281083	-0.314807	6.00072	-1.76985	0.0948725	0.285235	-4.74118
ENSG00000064932.16	SBNO2	-0.173382	5.01883	-0.403986	0.695447	0.897144	-5.23608	0.482064	0.337247	5.76058	0.8143	0.427858	0.770755	-5.77256	0.357772	-0.135257	5.69196	-0.969301	0.333206	0.403335	-6.5899	0.174994	-0.482046	6.26403	-1.63178	0.109521	0.337924	-5.02009	0.245222	-1.16014	5.91354	-3.80563	0.0036932	0.045681	-1.79498	0.326861	0.0857908	6.35861	0.340492	0.737165	0.951253	-5.78509	0.313094	0.610528	4.69434	2.38525	0.0291121	0.158591	-3.71108
ENSG00000064961.19	HMG20B	0.660343	5.24809	2.04629	0.0703421	0.532854	-3.92426	0.488178	0.867476	5.8905	2.79614	0.0132833	0.288481	-2.93653	0.357108	0.562735	6.4172	4.02859	7.1798e-05	0.000209888	0.811613	0.159037	0.545991	6.05371	2.62381	0.0117423	0.0983857	-3.13794	0.232293	0.756374	5.91134	2.204	0.0530706	0.16159	-4.39086	0.462576	0.0842423	5.73061	0.447662	0.659382	0.937343	-5.75277	0.257888	0.505593	5.24537	2.34052	0.0318477	0.164802	-3.80003
ENSG00000064995.18	TAF11	0.0179686	4.63557	0.0304789	0.976336	0.993991	-5.30494	0.495919	0.285881	5.22308	1.50769	0.151827	0.544478	-5.03754	0.383718	0.982022	5.49814	11.2271	1.63141e-24	4.7405e-22	44.9659	0.126077	-0.000290328	5.75692	-0.00181483	0.99856	0.999532	-6.30126	0.253242	0.644009	5.87946	2.99297	0.0140497	0.080662	-3.11464	0.415994	0.351654	5.20275	2.32336	0.0312273	0.535516	-3.57095	0.39343	-0.156016	3.57848	-0.553538	0.587177	0.772362	-5.88269
ENSG00000065000.19	AP3D1	-0.36089	6.02606	-0.82748	0.428893	0.779968	-5.01737	0.471567	-0.118707	6.10164	-0.502069	0.622705	0.85822	-5.96626	0.376323	-0.0524283	6.17641	-0.57956	0.562663	0.627978	-6.89128	0.163582	-0.00416013	6.08716	-0.0259667	0.979396	0.991476	-6.29991	0.497668	-0.343005	6.0286	-1.24917	0.241097	0.406119	-5.72698	0.363196	-0.183539	6.16799	-0.892029	0.383367	0.844563	-5.46814	0.268499	0.242122	6.16252	2.13978	0.0473318	0.199225	-4.14811
ENSG00000065029.15	ZNF76	-0.181252	3.85554	-0.398799	0.699134	0.899113	-5.21198	0.485061	-0.232899	3.96416	-0.898059	0.382949	0.742151	-5.62725	0.382031	0.329492	4.38609	3.20091	0.00152267	0.00332173	-1.98935	0.125055	-0.413518	4.21196	-2.15788	0.0361661	0.180831	-4.02661	0.238754	0.221114	4.61259	0.733281	0.480847	0.6358	-6.16465	0.331838	0.0450018	3.44376	0.177012	0.861343	0.976514	-5.59084	0.258318	-0.115917	3.51811	-0.60989	0.550085	0.74528	-5.85899
ENSG00000065054.14	SLC9A3R2	0.843237	4.8378	1.66198	0.130125	0.576626	-4.32414	0.475686	0.719013	4.92995	1.62616	0.124154	0.513279	-4.86783	0.35299	0.303564	6.46871	1.50295	0.133946	0.183496	-5.93177	0.123812	0.295291	5.58731	0.679483	0.50022	0.735675	-6.07165	0.230878	0.363642	4.43701	0.99571	0.343739	0.514773	-5.93848	0.343151	0.8523	4.85395	2.99237	0.00739799	0.417179	-2.35232	0.256473	0.434769	4.64924	1.07758	0.296433	0.533922	-5.61146
ENSG00000065150.21	IPO5	-0.713495	4.19802	-1.46807	0.175404	0.615642	-4.50558	0.466833	-0.223272	5.65873	-0.885811	0.389312	0.7452	-5.71557	0.366709	0.00314329	5.90966	0.0317141	0.974722	0.98042	-7.05878	0.155855	-0.197157	5.76281	-1.06718	0.291433	0.567688	-5.74396	0.426959	0.277518	6.17912	0.634593	0.540468	0.685636	-6.29476	0.4075	0.236374	5.72026	1.11199	0.279806	0.796172	-5.2744	0.257693	-0.656437	4.72306	-3.54061	0.00254697	0.0594891	-1.49355
ENSG00000065154.12	OAT	-1.52896	7.39018	-1.40538	0.192744	0.628741	-4.53282	0.511064	0.163628	5.32871	0.269396	0.791193	0.930594	-6.05334	0.385342	-0.246661	7.52243	-1.51887	0.129889	0.178623	-5.8761	0.123643	-0.378398	6.38138	-1.31146	0.196179	0.462771	-5.46093	0.366953	-0.105831	5.26643	-0.200321	0.845395	0.907214	-6.4576	0.374316	-0.19105	6.46765	-0.728842	0.474852	0.877147	-5.58104	0.326562	0.0927222	5.95458	0.543841	0.593686	0.77648	-6.04885
ENSG00000065243.20	PKN2	-1.01532	3.78055	-1.93602	0.0841268	0.539917	-4.0392	0.470979	-0.199626	5.00653	-0.830187	0.419089	0.76481	-5.7612	0.404527	-0.643741	5.19497	-6.5354	2.8625e-10	2.53591e-09	12.7949	0.12276	-0.357741	5.33642	-2.09991	0.0412227	0.19416	-4.21582	0.262664	-1.03141	3.18472	-3.45715	0.00649789	0.0564656	-2.18066	0.347483	-0.297422	4.74006	-1.49321	0.151554	0.717341	-4.8108	0.274045	-0.360807	3.94095	-2.66898	0.0162919	0.118418	-3.15732
ENSG00000065268.11	WDR18	-0.0855954	5.87431	-0.175841	0.864226	0.957846	-5.26393	0.479398	0.562671	5.8192	1.53349	0.145394	0.537501	-4.99903	0.376872	0.683245	5.38365	4.63321	5.45389e-06	2.00042e-05	3.25395	0.122908	0.742578	5.98698	3.05186	0.00376173	0.0534376	-2.12226	0.242942	1.21305	6.7546	3.25545	0.00906438	0.0664923	-2.68851	0.328457	0.333693	6.09204	1.51916	0.144939	0.713276	-4.79933	0.259787	0.724899	5.12025	2.95752	0.00889192	0.0929449	-2.64839
ENSG00000065427.15	KARS1	0.854909	6.25395	2.23752	0.0514158	0.497396	-3.72162	0.513278	-0.108555	6.95042	-0.395719	0.697728	0.89028	-5.9802	0.350019	0.8625	6.59212	8.66422	3.2946e-16	1.15409e-14	26.158	0.125768	0.386429	7.18178	2.39097	0.0209305	0.134128	-3.61877	0.251777	0.398544	7.61159	1.09258	0.301143	0.470669	-5.88622	0.334697	0.286639	7.31212	1.61951	0.121567	0.687142	-4.62728	0.263543	0.0482053	6.13994	0.291612	0.774149	0.886845	-6.15216
ENSG00000065518.8	NDUFB4	1.07396	8.19331	2.50253	0.0331784	0.485361	-3.48372	0.492397	0.65878	7.09566	1.65348	0.118423	0.505145	-4.79284	0.367708	0.439037	7.52536	3.7059	0.000252416	0.000651463	-0.33228	0.157689	0.671262	7.59679	3.80609	0.000413731	0.0189319	-0.0822807	0.236344	0.561616	7.24415	1.9361	0.0827069	0.209413	-4.79993	0.395728	0.0903881	7.31679	0.379357	0.708565	0.943049	-5.73492	0.284797	-0.243953	7.48348	-1.02574	0.319537	0.557024	-5.64419
ENSG00000065548.18	ZC3H15	-1.0889	5.26692	-0.987536	0.348623	0.730443	-4.91235	0.475349	-0.182784	6.12942	-0.629436	0.538269	0.821954	-5.89392	0.358784	0.116363	6.52495	1.61654	0.107069	0.150479	-5.75596	0.13295	-0.806178	6.34757	-2.69774	0.00971211	0.0877098	-2.96596	0.269188	-0.213081	6.52644	-0.749474	0.471473	0.628996	-6.21467	0.403563	-0.0715665	6.47226	-0.390148	0.7007	0.941272	-5.76378	0.261856	-0.689423	5.18507	-2.89843	0.0100759	0.0977695	-2.76256
ENSG00000065613.15	SLK	-1.44273	5.28194	-3.21869	0.0102104	0.473553	-2.72161	0.489902	-0.204459	5.57138	-0.646849	0.527233	0.816228	-5.89578	0.501999	-0.946868	5.70308	-9.26622	4.5946e-18	2.50329e-16	30.3539	0.135429	-0.303683	5.71018	-1.15035	0.255914	0.53146	-5.65055	0.239927	-0.536189	3.87059	-1.31924	0.217579	0.381062	-5.4856	0.328978	0.0985872	5.9966	0.328749	0.745887	0.952887	-5.79307	0.270198	-0.367797	4.63566	-1.51868	0.147413	0.358682	-5.08691
ENSG00000065809.13	FAM107B	-0.971966	5.20113	-1.17226	0.270534	0.693246	-4.7697	0.477383	-1.00825	4.21144	-2.39877	0.0294866	0.344793	-3.60271	0.355975	-0.648271	5.66137	-3.61965	0.000348227	0.0008713	-0.666765	0.169853	-0.48673	4.85774	-1.01234	0.316645	0.592731	-5.7627	0.361635	-0.572163	6.70326	-1.25718	0.238306	0.403352	-5.71788	0.334846	-0.0755657	3.86396	-0.211842	0.834452	0.970482	-5.68984	0.463055	-0.638598	5.7958	-1.65645	0.116162	0.317284	-4.90874
ENSG00000065978.19	YBX1	0.176126	7.31667	0.4004	0.697995	0.898274	-5.17135	0.489112	0.356486	8.72666	1.1832	0.254633	0.644283	-5.28836	0.353175	1.11349	8.01178	8.70195	2.53232e-16	8.99798e-15	26.4467	0.128009	0.111802	9.01461	0.562533	0.57647	0.786002	-6.03115	0.231611	0.596318	9.63497	2.41346	0.0373346	0.134458	-3.98427	0.327283	0.469406	9.12506	2.2763	0.0343999	0.540036	-3.56703	0.264862	-0.275933	6.78982	-1.33505	0.199647	0.427853	-5.32175
ENSG00000066027.12	PPP2R5A	-0.33013	4.89753	-0.954898	0.36403	0.743065	-4.93908	0.56548	-0.330404	5.30253	-0.968265	0.34784	0.717302	-5.64542	0.414544	-0.308236	6.7021	-2.39738	0.017148	0.0294749	-4.21602	0.133956	0.0900567	5.91384	0.404921	0.687403	0.852413	-6.22064	0.36698	0.179585	5.70528	0.69904	0.501052	0.65346	-6.24027	0.411007	0.249189	5.76385	0.969505	0.34429	0.830226	-5.40852	0.258985	0.644634	6.84124	1.73042	0.101856	0.294717	-4.78712
ENSG00000066044.15	ELAVL1	0.139098	5.01401	0.412764	0.689227	0.893371	-5.23965	0.47875	0.249155	5.44502	1.35642	0.194475	0.590081	-5.23126	0.379997	0.457518	5.67069	7.89672	6.01462e-14	1.19807e-12	21.0433	0.123192	-0.0285608	5.65485	-0.222186	0.825147	0.92228	-6.27611	0.248008	0.130267	5.97289	0.593247	0.566679	0.70728	-6.31862	0.327147	-0.187217	5.30962	-1.0896	0.289311	0.799887	-5.28715	0.269136	-0.0660221	5.01402	-0.399407	0.694619	0.840696	-6.10955
ENSG00000066117.15	SMARCD1	-0.175722	5.61068	-0.410335	0.690946	0.894344	-5.22544	0.468353	0.10241	5.63163	0.396369	0.697259	0.889998	-6.02676	0.351209	0.0375041	5.6964	0.591659	0.554542	0.620555	-6.88434	0.282745	-0.262712	5.72632	-1.73524	0.0893606	0.304383	-4.86049	0.277858	0.185439	6.04337	0.787599	0.449872	0.609889	-6.18274	0.333927	-0.0769366	5.74831	-0.395597	0.696742	0.939948	-5.77449	0.305745	0.474822	4.94789	2.65643	0.0167216	0.12059	-3.22034
ENSG00000066136.20	NFYC	-0.499755	4.46789	-1.22331	0.251603	0.677081	-4.72807	0.472614	0.660934	4.76401	2.97967	0.00912237	0.267518	-2.59009	0.396898	0.171554	4.93354	2.17815	0.0302036	0.0488972	-4.69267	0.132199	0.128216	5.09013	0.852143	0.398528	0.661552	-5.9328	0.358687	0.0855706	5.08874	0.339847	0.741264	0.838334	-6.41988	0.498967	0.381393	4.70606	1.91252	0.0707699	0.607459	-4.21835	0.284292	-0.151987	4.63131	-0.538004	0.597621	0.778286	-6.03454
ENSG00000066322.15	ELOVL1	0.654092	6.17744	1.29884	0.225588	0.6536	-4.65029	0.477388	0.699641	7.49809	1.77223	0.0960902	0.477301	-4.6047	0.364363	0.573477	6.88263	6.0879	3.63329e-09	2.58622e-08	10.3198	0.122947	0.0600363	7.04073	0.349886	0.728013	0.875566	-6.21621	0.235746	-0.000818404	6.63625	-0.00336167	0.997386	0.998685	-6.51026	0.378638	0.32934	7.53395	1.30197	0.208255	0.760628	-5.00898	0.255443	0.307526	5.57555	1.63937	0.119701	0.321468	-4.93552
ENSG00000066455.13	GOLGA5	-0.873514	5.81054	-1.79054	0.106233	0.561714	-4.18963	0.486281	0.155216	5.83133	0.678564	0.507461	0.808104	-5.8714	0.355228	-0.357973	6.58457	-4.01804	7.49093e-05	0.000218398	0.769934	0.127429	-0.430588	5.91574	-2.71647	0.00925177	0.0856323	-2.92639	0.41617	-0.56102	5.02005	-2.30815	0.0445722	0.147701	-4.20657	0.347062	-0.114634	6.20423	-0.633873	0.533606	0.901327	-5.65148	0.256165	-0.0202057	5.62945	-0.148961	0.883355	0.946022	-6.18788
ENSG00000066583.12	ISOC1	0.490596	6.07306	0.745367	0.47465	0.795834	-5.06182	0.487493	0.0533114	5.28727	0.120929	0.905307	0.969372	-6.09729	0.682548	-0.143103	6.40547	-0.616353	0.538147	0.604838	-6.86652	0.191605	-0.176001	5.73371	-0.745671	0.459641	0.70853	-6.02737	0.232178	-0.537475	5.31901	-1.6549	0.1301	0.275492	-5.19041	0.344027	-0.425183	4.54314	-1.10894	0.281088	0.796372	-5.22759	0.259452	-0.324923	5.65229	-1.02454	0.320088	0.557262	-5.68129
ENSG00000066654.14	THUMPD1	0.173475	4.69347	0.319443	0.756521	0.921972	-5.26448	0.476735	-0.190689	4.52722	-0.898243	0.382854	0.742151	-5.68152	0.57847	-0.532274	5.7657	-4.87801	1.77309e-06	7.21373e-06	4.33269	0.23157	-0.295997	4.72612	-2.1843	0.0340484	0.17549	-4.0322	0.23194	-0.927091	4.55331	-3.69204	0.00443318	0.0491147	-1.93546	0.395322	-0.0823604	4.35058	-0.454161	0.65478	0.934502	-5.69024	0.275089	-0.0459429	4.6752	-0.198553	0.844992	0.925906	-6.16098
ENSG00000066777.9	ARFGEF1	-0.500662	3.34903	-1.082	0.306779	0.713081	-4.80674	0.468886	-0.26479	5.22788	-0.927777	0.367805	0.733155	-5.68249	0.449625	-0.277441	5.58256	-1.83873	0.0669809	0.0997202	-5.37851	0.240274	-0.224024	4.64782	-1.24771	0.218421	0.490443	-5.50708	0.274261	-0.44113	4.11206	-1.45108	0.178523	0.335469	-5.37375	0.373775	-0.0215294	4.87808	-0.101253	0.920394	0.985475	-5.82078	0.260423	-0.750027	5.09504	-3.11054	0.00642092	0.0782174	-2.35059
ENSG00000067064.11	IDI1	0.291081	7.15111	0.282547	0.783774	0.931265	-5.21769	0.47913	0.136777	4.7301	0.340387	0.738154	0.909518	-6.02822	0.349868	0.237675	5.40242	1.90982	0.0571473	0.0863067	-5.24974	0.126185	0.103274	5.5533	0.484093	0.630605	0.820023	-6.18438	0.319894	0.604977	6.09944	2.04669	0.0689423	0.187306	-4.63873	0.327026	-0.340235	5.6123	-1.12136	0.275898	0.796102	-5.26079	0.25961	-0.0726683	4.59875	-0.265334	0.793976	0.896922	-6.14332
ENSG00000067066.17	SP100	-0.314996	3.96501	-0.850799	0.416461	0.771607	-4.99633	0.479998	-0.854359	4.15917	-3.47747	0.00325364	0.218565	-1.64059	0.384829	-0.509011	4.57054	-4.17144	4.00734e-05	0.000123585	1.42663	0.129781	-0.267763	4.08542	-1.12017	0.268427	0.545699	-5.5918	0.230597	-0.178696	5.15845	-0.735615	0.479489	0.634879	-6.20325	0.327823	0.25194	4.66278	0.833293	0.414876	0.859055	-5.48162	0.334317	-0.0853105	3.15911	-0.426025	0.67549	0.826379	-5.70395
ENSG00000067082.15	KLF6	-1.08219	5.02961	-2.66622	0.025299	0.476417	-3.26727	0.473648	-0.874213	6.63529	-2.63502	0.018412	0.304854	-3.20874	0.35784	-0.237484	6.87966	-1.38259	0.167857	0.2234	-6.09436	0.124726	0.00148789	6.36382	0.00427978	0.996604	0.998964	-6.29511	0.299307	-1.36614	5.4531	-4.12333	0.00223538	0.0382981	-1.29053	0.341009	-0.189751	7.07342	-0.433597	0.66939	0.939248	-5.70849	0.264358	0.165278	5.68885	0.300824	0.767235	0.884144	-6.15193
ENSG00000067113.17	PLPP1	0.62405	5.69601	1.3645	0.204831	0.641504	-4.6078	0.496465	-0.0722942	5.90528	-0.100978	0.920868	0.974304	-6.09209	0.367054	-0.691604	5.48681	-4.38218	1.64621e-05	5.46342e-05	2.21632	0.272723	-0.573511	4.81304	-1.563	0.124872	0.361825	-5.08448	0.235513	-0.589435	4.07971	-1.52586	0.159175	0.311809	-5.25277	0.415035	-0.0271804	4.25763	-0.0881132	0.930695	0.987735	-5.78072	0.265525	-0.576457	5.21823	-1.93212	0.0703647	0.243044	-4.48931
ENSG00000067167.8	TRAM1	-0.405121	6.6328	-1.03866	0.325472	0.719878	-4.85656	0.471155	-0.215736	7.6408	-0.530108	0.60358	0.848942	-5.87953	0.351105	0.255778	7.80671	2.17923	0.0301221	0.0487773	-4.65215	0.16731	0.0196025	7.31718	0.0886454	0.929747	0.970638	-6.26222	0.567924	-0.547898	6.82389	-2.32094	0.0436248	0.146379	-4.20755	0.391181	0.0533491	7.42532	0.245825	0.808414	0.966025	-5.75529	0.295246	-0.0805339	7.18906	-0.313639	0.757651	0.878122	-6.11851
ENSG00000067182.8	TNFRSF1A	-0.00387866	6.74183	-0.00912579	0.992913	0.996285	-5.26884	0.516098	-0.88711	7.12026	-2.60679	0.0194879	0.309693	-3.24517	0.349495	0.27154	6.79765	2.80092	0.00543966	0.0105065	-3.18831	0.150576	0.242635	7.00974	0.997229	0.323844	0.598328	-5.79194	0.360856	-0.696902	5.45278	-2.01565	0.072569	0.19339	-4.67407	0.348631	-0.0646638	7.42758	-0.317562	0.754228	0.954236	-5.7364	0.259696	0.323786	5.10525	1.10234	0.285835	0.524132	-5.59758
ENSG00000067225.18	PKM	0.587337	8.19388	1.05102	0.320054	0.718359	-4.80711	0.4836	-0.755573	8.90279	-1.72945	0.10367	0.491325	-4.58586	0.428584	0.281509	8.58622	2.23321	0.0263006	0.0432423	-4.48737	0.137485	0.230654	9.89169	0.977979	0.333174	0.606305	-5.6788	0.286656	0.527873	9.72713	1.27226	0.233128	0.39784	-5.60409	0.395466	-0.502147	9.95445	-1.89687	0.0729158	0.612723	-4.1149	0.283735	0.360698	9.20016	1.7108	0.105494	0.301501	-4.74349
ENSG00000067248.10	DHX29	-0.121917	4.87676	-0.231821	0.821748	0.94626	-5.28487	0.488218	-0.532555	4.8328	-2.13793	0.0488981	0.395893	-4.08188	0.353557	-0.823657	5.6496	-8.35557	2.76691e-15	7.96919e-14	24.0704	0.155776	-0.233069	4.78788	-1.32502	0.191675	0.457581	-5.42	0.233096	-0.46829	4.40594	-1.68215	0.124606	0.267603	-5.10306	0.39001	-0.494049	4.86038	-1.80929	0.086014	0.630721	-4.37718	0.269982	-0.90903	4.63729	-2.56158	0.0203369	0.132819	-3.38934
ENSG00000067334.14	DNTTIP2	0.0128113	3.78534	0.0312503	0.975737	0.993764	-5.27466	0.469102	-0.300724	5.10974	-0.951671	0.355929	0.724153	-5.66019	0.353026	0.218025	5.12772	2.78321	0.00573729	0.0110146	-3.23919	0.131329	0.0890213	5.16341	0.663899	0.510052	0.742928	-6.07404	0.44481	0.113222	5.03763	0.506381	0.623974	0.752624	-6.34179	0.388533	-0.364255	5.10136	-1.74078	0.0976453	0.650667	-4.48426	0.281218	-0.297916	3.46238	-2.14548	0.04681	0.198228	-3.97853
ENSG00000067560.13	RHOA	-0.681746	7.90682	-1.50483	0.16588	0.608926	-4.4391	0.478972	-0.437605	8.19472	-1.84892	0.0837159	0.458973	-4.45339	0.362117	0.0182564	8.78552	0.245275	0.806418	0.842028	-6.90883	0.4421	0.0343557	8.4505	0.182045	0.856343	0.936213	-6.20003	0.241065	0.258989	9.06828	1.06724	0.311873	0.48194	-5.85973	0.367739	-0.295945	8.33066	-1.44471	0.164584	0.728322	-4.79449	0.262886	-0.42102	7.62515	-1.79521	0.0906067	0.278054	-4.66793
ENSG00000067704.10	IARS2	-0.67692	6.59676	-1.19668	0.261338	0.686129	-4.7303	0.469259	-0.659946	6.74614	-3.1113	0.006954	0.244985	-2.33372	0.363901	-0.0596724	7.47885	-0.511393	0.609467	0.670767	-6.88925	0.16405	0.053336	6.793	0.288682	0.774115	0.897216	-6.24428	0.350912	-0.133469	6.35353	-0.314056	0.760172	0.849789	-6.45697	0.429131	-0.0200635	6.8216	-0.120799	0.905099	0.982937	-5.8168	0.255969	-0.843062	5.77288	-5.16337	8.05569e-05	0.0267455	1.70955
ENSG00000067829.19	IDH3G	0.973985	6.17815	1.89992	0.0891699	0.54509	-4.07818	0.483698	0.356066	5.73412	1.27715	0.220427	0.615572	-5.32113	0.35675	0.68431	5.78817	7.05021	1.31914e-11	1.56667e-10	15.7716	0.123126	0.550245	6.1556	2.82567	0.00694507	0.0742854	-2.67116	0.246216	0.944736	6.67344	4.30966	0.00167569	0.0344676	-1.01577	0.326258	0.0645927	5.89545	0.366859	0.717717	0.946289	-5.78448	0.27645	0.0665315	6.05893	0.345519	0.733987	0.86361	-6.13612
ENSG00000067955.15	CBFB	0.223599	4.18099	0.512342	0.620477	0.863562	-5.18446	0.471413	-0.304021	5.39226	-1.2538	0.228573	0.622073	-5.34886	0.412764	0.238225	5.2518	2.22643	0.0267566	0.0439479	-4.60223	0.123163	-0.00908472	5.74718	-0.0338015	0.973181	0.988482	-6.30043	0.250219	-0.0647514	5.81052	-0.219236	0.831041	0.897615	-6.47081	0.36194	-0.127927	5.58242	-0.978923	0.339733	0.828238	-5.39771	0.29439	0.0222365	3.95482	0.090291	0.929122	0.967513	-6.14076
ENSG00000068001.14	HYAL2	-0.056535	5.45431	-0.101771	0.92112	0.975941	-5.29308	0.476196	0.609479	4.95171	2.13781	0.0489096	0.395893	-4.08753	0.367272	0.36598	5.16556	3.05225	0.00248262	0.00516594	-2.48344	0.126249	0.0469138	4.88903	0.23081	0.818481	0.919464	-6.25236	0.24857	0.154783	4.68273	0.511508	0.620512	0.750214	-6.32421	0.327756	-0.144488	4.6999	-0.562011	0.580579	0.915208	-5.66119	0.266593	-0.00215374	4.77632	-0.00730024	0.994261	0.99966	-6.18297
ENSG00000068028.17	RASSF1	-0.386037	3.42242	-0.869737	0.40655	0.765794	-4.96215	0.475507	0.331207	4.24693	0.95545	0.354076	0.722693	-5.60102	0.364209	0.402529	4.91832	3.87658	0.000131174	0.00036255	0.254466	0.374577	-0.0570316	5.04248	-0.291711	0.771813	0.895734	-6.24328	0.466672	0.525418	5.80619	1.88819	0.0894408	0.219022	-4.8684	0.327086	-0.115962	4.36978	-0.439441	0.665224	0.938678	-5.69507	0.264505	0.471627	3.43587	2.37815	0.0295312	0.159436	-3.58872
ENSG00000068079.8	IFI35	0.238126	5.21511	0.355458	0.730255	0.911445	-5.24737	0.512328	-1.50106	5.64626	-3.57887	0.00263529	0.212128	-1.4591	0.381259	0.0240098	6.02389	0.115169	0.908391	0.925953	-7.05319	0.163433	0.0420848	6.3019	0.111953	0.911345	0.961311	-6.29129	0.250928	0.318959	7.17234	0.815401	0.434536	0.597822	-6.14225	0.400991	0.872566	6.33898	1.45534	0.161653	0.726899	-4.87109	0.259947	0.437287	3.96915	1.43539	0.169509	0.390563	-5.14675
ENSG00000068120.15	COASY	0.141808	6.17523	0.30709	0.765608	0.924518	-5.24679	0.509173	0.303986	6.23928	1.16133	0.263152	0.648254	-5.43943	0.373603	0.459618	6.168	3.62131	0.000346093	0.000866959	-0.670307	0.129104	0.593038	6.42473	3.66778	0.000630581	0.02286	-0.491062	0.230599	0.690052	6.52239	3.4185	0.00692375	0.0582994	-2.4248	0.329897	0.503131	6.32551	3.03069	0.00679284	0.417179	-2.28203	0.302976	-0.109338	5.21276	-0.429311	0.673145	0.825276	-6.10069
ENSG00000068305.17	MEF2A	-1.07586	3.52526	-2.45612	0.0358295	0.488077	-3.51488	0.513492	-0.639876	4.15375	-1.78336	0.094199	0.474794	-4.60539	0.380914	-0.991638	4.92188	-7.99018	3.23999e-14	6.94527e-13	21.6902	0.147808	-0.436532	4.53834	-2.05892	0.0451607	0.206133	-4.24392	0.264888	-1.00163	4.01388	-1.96387	0.0790248	0.202887	-4.63261	0.437655	-0.528614	4.70855	-1.75784	0.0946276	0.647344	-4.4398	0.26351	-0.39062	5.18892	-1.99342	0.06269	0.229921	-4.38812
ENSG00000068308.14	OTUD5	0.295318	5.82448	0.815851	0.435186	0.783695	-5.03471	0.480502	0.307685	5.80347	1.04233	0.313312	0.692869	-5.57237	0.377984	0.106668	6.21769	1.47746	0.140641	0.191665	-5.97478	0.141642	0.325984	6.24645	2.67699	0.0102466	0.090448	-3.01608	0.233698	0.803357	6.94823	3.30366	0.0083682	0.0637581	-2.61038	0.331871	-0.100678	5.87695	-0.586804	0.564138	0.907131	-5.68354	0.256155	0.570359	5.78698	3.71855	0.00173402	0.0513963	-1.14385
ENSG00000068323.17	TFE3	-0.187779	6.251	-0.483619	0.639952	0.870685	-5.19575	0.497304	-0.154361	5.69554	-0.460009	0.651923	0.870969	-5.99282	0.357257	-0.150465	5.79092	-1.99649	0.0468184	0.0721675	-5.08649	0.125062	0.0975068	5.73723	0.657768	0.513949	0.745098	-6.08882	0.356412	-0.528172	5.5499	-1.92546	0.08416	0.211602	-4.81198	0.366879	-0.681258	5.92988	-3.66598	0.0016086	0.36544	-1.04595	0.274591	0.221833	5.12312	1.46896	0.160294	0.377758	-5.16462
ENSG00000068366.20	ACSL4	0.838207	6.12786	1.10423	0.29752	0.7052	-4.82732	0.468654	0.0711516	5.23264	0.12168	0.904722	0.969372	-6.10085	0.445042	-0.266267	4.28991	-1.32701	0.185554	0.243727	-6.08086	0.17037	-0.847839	4.63049	-2.14131	0.0375523	0.184516	-4.08543	0.248335	-1.20223	4.94432	-2.82255	0.0187156	0.0926544	-3.37013	0.465381	0.139019	5.16725	0.40384	0.690771	0.939595	-5.76417	0.358224	-1.06062	4.60449	-1.91734	0.0723373	0.24689	-4.40698
ENSG00000068394.11	GPKOW	0.238685	5.69	0.591787	0.56824	0.840469	-5.16067	0.467163	-0.00853615	5.52839	-0.0256424	0.979871	0.99292	-6.10685	0.475032	0.304624	5.77799	3.33637	0.000959869	0.00218169	-1.62072	0.262168	0.525155	5.97424	3.13175	0.00301152	0.0488285	-1.92217	0.239773	0.5464	6.15059	2.28649	0.046223	0.149861	-4.26617	0.327977	0.0925569	5.57977	0.536545	0.597714	0.918192	-5.71273	0.25998	-0.00941903	4.95256	-0.085141	0.933154	0.969976	-6.18493
ENSG00000068400.13	GRIPAP1	0.57673	4.90593	1.33152	0.215045	0.648491	-4.64216	0.485417	0.227036	4.86434	0.941462	0.360971	0.727914	-5.66289	0.353918	-0.0411756	4.83831	-0.457861	0.647396	0.703687	-6.91975	0.22922	-0.0626543	5.26924	-0.471278	0.639658	0.825521	-6.1827	0.23093	-0.322043	5.41677	-1.236	0.245744	0.411034	-5.73111	0.337155	-0.26209	4.418	-1.10023	0.284767	0.797266	-5.22388	0.262468	0.236981	4.16782	1.55246	0.139161	0.348235	-5.02589
ENSG00000068438.15	FTSJ1	0.535556	5.31777	1.51282	0.163871	0.606957	-4.4731	0.494055	0.482054	5.52798	1.33676	0.20067	0.597084	-5.25377	0.354348	0.428426	5.55877	6.0891	3.60925e-09	2.57331e-08	10.3086	0.139008	0.3808	6.13484	2.73257	0.00887213	0.0835054	-2.88839	0.24774	0.25418	5.81485	0.944487	0.368002	0.53766	-6.04435	0.338658	0.079548	6.05355	0.33851	0.738634	0.951253	-5.79041	0.282656	0.0500459	4.18029	0.373651	0.713331	0.851555	-6.09521
ENSG00000068697.7	LAPTM4A	0.119647	9.414	0.225707	0.826361	0.947401	-5.10896	0.483402	0.290604	9.04724	0.778701	0.44793	0.780363	-5.63492	0.404219	0.0279652	9.96847	0.298296	0.765692	0.807825	-6.81131	0.31507	0.142305	9.5907	0.753943	0.454706	0.704654	-5.87999	0.302726	-0.388054	7.72122	-1.36025	0.204722	0.366348	-5.5722	0.334978	0.274881	9.29878	1.27138	0.218704	0.765681	-4.92475	0.262907	0.0561107	8.1802	0.207903	0.837801	0.921112	-6.11294
ENSG00000068745.15	IP6K2	-1.14934	4.77436	-3.22318	0.0101362	0.473553	-2.71416	0.469218	0.641714	5.60125	1.69967	0.109251	0.496358	-4.77209	0.405807	0.0858197	5.71353	0.918862	0.358935	0.42984	-6.63932	0.23586	-0.275147	5.55938	-1.452	0.153256	0.408155	-5.2796	0.249791	0.582988	5.40735	1.78643	0.105472	0.243276	-5.00893	0.3482	-0.480639	4.94145	-2.13033	0.0462218	0.569029	-3.88294	0.292933	-0.0646308	4.43256	-0.359525	0.723676	0.857487	-6.10946
ENSG00000068878.15	PSME4	-0.572635	3.93964	-1.32512	0.217076	0.648909	-4.62915	0.476252	-0.281081	5.27008	-1.01637	0.325119	0.700661	-5.6006	0.355114	0.203754	5.4932	1.64965	0.100101	0.14209	-5.70752	0.128326	0.0245667	5.29573	0.151071	0.880577	0.94838	-6.2824	0.239563	-0.135047	5.05342	-0.432036	0.675223	0.791214	-6.37583	0.439826	-0.0911899	5.44603	-0.500848	0.622143	0.923316	-5.72929	0.300866	-0.661026	3.26547	-2.65707	0.0166993	0.12059	-3.04075
ENSG00000068903.20	SIRT2	0.29743	5.20145	0.761592	0.465365	0.791997	-5.07435	0.468059	0.767299	4.95186	2.61793	0.0190564	0.308225	-3.25322	0.460095	0.376174	4.82872	4.44121	1.27518e-05	4.32761e-05	2.46385	0.124085	0.565369	4.92083	2.44637	0.0182923	0.123799	-3.51346	0.239435	5.58777e-05	4.88296	0.000250152	0.999806	0.999855	-6.4674	0.4255	0.0665915	4.77868	0.461019	0.649939	0.933195	-5.72298	0.288532	0.539192	5.259	1.9909	0.0629904	0.230309	-4.39228
ENSG00000068912.14	ERLEC1	-0.137187	6.32725	-0.384634	0.709244	0.903791	-5.21936	0.479497	0.0234944	6.18995	0.0859455	0.932615	0.977568	-6.08807	0.351145	-0.254631	7.13886	-2.87549	0.00433408	0.00856468	-2.97753	0.170144	-0.057479	6.32219	-0.263668	0.793208	0.906409	-6.26285	0.305119	-0.383923	5.79584	-1.37607	0.199936	0.361082	-5.57148	0.342429	-0.0325974	6.00585	-0.162042	0.872957	0.978652	-5.83466	0.272083	0.106346	6.02593	0.29766	0.769607	0.88506	-6.15215
ENSG00000068971.14	PPP2R5B	-0.0191201	4.32506	-0.0545666	0.95765	0.989947	-5.2965	0.474182	0.0551424	4.07808	0.195143	0.847826	0.948434	-6.0165	0.38669	0.283538	4.29861	2.51187	0.0125547	0.0222537	-3.88386	0.226552	0.143284	4.67715	0.642551	0.523689	0.750201	-6.06601	0.652298	-0.33906	4.21439	-0.86473	0.4082	0.574077	-6.04147	0.336656	-0.104033	4.66793	-0.362158	0.72117	0.946696	-5.74785	0.287217	0.595004	4.75255	2.50636	0.0227721	0.140491	-3.49409
ENSG00000069248.12	NUP133	-0.362253	4.32503	-0.81472	0.435802	0.784231	-5.02892	0.488351	-0.231768	4.87682	-0.912136	0.375724	0.737381	-5.68852	0.397612	-0.18408	5.78618	-1.68993	0.0921203	0.132253	-5.64226	0.175652	0.0600654	5.25587	0.480397	0.633211	0.822015	-6.17964	0.271962	0.0253185	4.8969	0.0867538	0.932644	0.959783	-6.46441	0.446892	0.12015	4.81834	0.647785	0.524757	0.897263	-5.61994	0.352052	-0.379512	3.65106	-2.10852	0.05029	0.205317	-4.07364
ENSG00000069275.13	NUCKS1	-0.103503	7.06325	-0.227558	0.824963	0.947156	-5.22782	0.492502	-0.143439	7.23023	-0.443012	0.663903	0.87424	-5.94636	0.355225	0.114284	8.24948	0.972807	0.331463	0.401688	-6.50146	0.123161	-0.148082	7.86632	-0.840269	0.405083	0.666379	-5.89902	0.230247	0.0194771	7.26273	0.0742668	0.942317	0.966087	-6.49901	0.404675	-0.0290688	7.36948	-0.132728	0.895783	0.981705	-5.78537	0.263713	-0.371353	6.2268	-2.019	0.0597167	0.22451	-4.34721
ENSG00000069329.18	VPS35	-0.00395789	5.41463	-0.00941266	0.992691	0.996197	-5.30751	0.478167	-0.118559	5.70206	-0.421491	0.679208	0.881074	-6.01385	0.351089	-0.156229	5.85499	-1.26055	0.208488	0.269733	-6.26912	0.127833	0.0120845	5.72816	0.0726818	0.942373	0.97597	-6.29848	0.637704	-0.489597	5.12735	-2.34097	0.0421802	0.143692	-4.15259	0.342411	-0.131232	5.75607	-0.882309	0.388469	0.847343	-5.48174	0.287	-0.768663	5.03099	-4.45992	0.000352281	0.0341692	0.341244
ENSG00000069345.12	DNAJA2	0.42259	6.01534	1.15662	0.276558	0.698916	-4.78458	0.469408	0.058159	5.69947	0.221716	0.827442	0.941222	-6.07891	0.350207	0.00734204	5.78625	0.0622988	0.950368	0.961025	-7.05737	0.2186	0.145536	5.78238	0.987756	0.328414	0.601783	-5.825	0.23231	0.465661	6.02874	1.78924	0.104995	0.242618	-5.02013	0.382035	0.166884	5.91939	1.15082	0.26387	0.793882	-5.23254	0.255985	0.0576791	6.03094	0.369197	0.716587	0.853268	-6.1272
ENSG00000069399.15	BCL3	-0.412614	4.47902	-0.730406	0.483315	0.800013	-5.08359	0.473408	0.53494	5.87759	1.34828	0.197021	0.593019	-5.23147	0.373313	0.346079	6.15369	1.88567	0.0603431	0.0905804	-5.2973	0.172083	0.152684	6.83068	0.515719	0.608508	0.805956	-6.15287	0.248391	-0.522331	6.85933	-1.30887	0.220933	0.384749	-5.65219	0.427092	0.0127451	6.34764	0.0372007	0.970707	0.995613	-5.83972	0.298156	0.110477	3.6081	0.217721	0.830265	0.917931	-6.02044
ENSG00000069509.6	FUNDC1	0.815624	5.46519	2.07509	0.0671139	0.524628	-3.89338	0.498266	-0.0439046	5.40492	-0.129248	0.89883	0.966997	-6.10019	0.474961	0.00288119	5.88974	0.0270142	0.978467	0.983053	-7.0594	0.143883	-0.0676201	5.60605	-0.347395	0.729871	0.876491	-6.2394	0.50492	0.221168	5.56451	0.952495	0.364128	0.533915	-6.03105	0.331135	-0.387679	5.04776	-1.56135	0.134692	0.702914	-4.7318	0.297513	-0.371145	5.63209	-2.7269	0.0144426	0.112363	-3.09333
ENSG00000069849.11	ATP1B3	-0.418434	6.3333	-1.00695	0.33969	0.728175	-4.89031	0.502575	-0.290392	7.27677	-0.73654	0.472449	0.791315	-5.77343	0.350294	0.777677	6.5765	5.23086	3.24572e-07	1.54163e-06	5.97122	0.13347	0.335628	8.70981	0.796258	0.429952	0.686318	-5.89216	0.239296	0.255868	7.39156	0.817745	0.433259	0.596699	-6.14942	0.33867	0.675197	9.37464	2.08272	0.0508124	0.579787	-3.86515	0.284605	-0.802134	6.04551	-2.17293	0.044371	0.192544	-4.09075
ENSG00000069956.12	MAPK6	-0.764178	3.70729	-1.51589	0.163105	0.606121	-4.45276	0.515789	-0.590467	5.31752	-1.30385	0.211395	0.60656	-5.28781	0.358758	-0.510308	4.93435	-4.39109	1.58423e-05	5.26974e-05	2.27669	0.168769	-0.148364	5.65796	-0.483151	0.631269	0.820023	-6.18408	0.238013	-1.00753	3.75466	-2.13456	0.0595874	0.173021	-4.37052	0.336786	-0.704143	6.42892	-2.2513	0.0362041	0.547253	-3.68687	0.274619	-0.438218	3.84132	-1.91959	0.0720331	0.24629	-4.45449
ENSG00000069998.12	HDHD5	0.017112	4.22446	0.0396553	0.969215	0.992078	-5.29197	0.499661	0.266561	4.77593	0.979814	0.342287	0.711988	-5.62284	0.372002	0.755403	4.472	6.31474	1.01828e-09	8.04539e-09	11.5674	0.123432	0.124483	4.89547	0.775763	0.441839	0.695519	-5.98554	0.232931	0.748626	5.30193	2.405	0.0378707	0.135427	-4.05199	0.326949	0.339023	4.6505	1.33457	0.197554	0.747218	-4.98382	0.267896	0.0291252	4.05326	0.117844	0.907587	0.957739	-6.14847
ENSG00000070047.13	PHRF1	-0.539686	4.80217	-1.23899	0.246006	0.67097	-4.71674	0.474749	-0.0943981	5.40616	-0.302422	0.766367	0.920557	-6.06113	0.477033	-0.097515	5.18271	-0.819728	0.413047	0.484454	-6.70816	0.194915	-0.492959	5.36021	-2.79475	0.00753724	0.0770379	-2.73778	0.281568	-0.616052	5.5705	-2.04295	0.0693696	0.187934	-4.63061	0.327259	-0.46647	5.59232	-2.0297	0.0564066	0.589629	-4.05519	0.289778	0.638863	5.06561	3.38516	0.00356173	0.0636893	-1.80711
ENSG00000070081.17	NUCB2	0.946195	4.66325	1.8876	0.0909541	0.545115	-4.09083	0.472314	0.514434	3.64712	1.2744	0.221376	0.615804	-5.17123	0.380436	-0.596426	5.89282	-2.83436	0.00491559	0.00960285	-3.10533	0.122899	-0.445573	4.41279	-1.34452	0.185339	0.448694	-5.36346	0.240651	-0.612201	3.80623	-1.78611	0.105526	0.243276	-4.87788	0.369384	-0.549824	3.80344	-1.88883	0.0740402	0.612833	-4.16068	0.255774	-0.75583	5.16634	-2.44883	0.0256016	0.148538	-3.60575
ENSG00000070214.16	SLC44A1	-0.88781	3.81369	-2.01033	0.0745826	0.533956	-3.96309	0.472291	-0.55592	5.22697	-1.39661	0.182291	0.57949	-5.17612	0.351582	-0.62556	6.06957	-5.023	8.92339e-07	3.85727e-06	4.98922	0.123894	0.231084	5.56229	1.20171	0.235597	0.509576	-5.59727	0.270109	0.402103	4.08089	1.15573	0.275647	0.442358	-5.73864	0.361713	0.212951	5.82623	0.739126	0.468727	0.87629	-5.58928	0.294173	-0.546519	4.20297	-1.87783	0.0778519	0.257105	-4.51477
ENSG00000070413.20	DGCR2	-0.552263	5.5653	-1.40994	0.191437	0.628414	-4.56312	0.479339	0.371066	6.59353	1.37015	0.190241	0.58778	-5.18673	0.365861	-0.0152352	6.49341	-0.130333	0.896394	0.916223	-7.04512	0.128622	0.160388	6.68213	0.823777	0.414296	0.67409	-5.95616	0.414672	-0.0480743	5.60846	-0.188062	0.854729	0.913377	-6.47894	0.362814	-0.0468152	6.89078	-0.197958	0.845148	0.973268	-5.79847	0.256465	-0.0203387	6.64997	-0.0614589	0.951718	0.977772	-6.18147
ENSG00000070423.18	RNF126	0.540571	4.95831	1.45589	0.178664	0.6186	-4.52738	0.506787	0.20827	5.28395	0.55561	0.586441	0.843339	-5.9536	0.469128	0.657867	4.62089	5.3238	2.04421e-07	1.01366e-06	6.42963	0.125013	0.626879	5.31688	2.86239	0.00629797	0.0707589	-2.58198	0.326335	0.955933	6.01852	3.34794	0.00777745	0.061854	-2.53555	0.349781	-0.127168	5.79787	-0.544067	0.592627	0.918192	-5.70504	0.297418	0.808218	4.40323	3.89675	0.00117999	0.0463278	-0.773342
ENSG00000070476.15	ZXDC	-0.755391	3.45322	-1.54092	0.156973	0.60095	-4.42487	0.475006	0.326395	3.88856	1.0462	0.311575	0.690851	-5.47421	0.355365	-0.163766	4.21223	-2.04024	0.0422357	0.0658724	-4.89673	0.125719	0.13933	4.31306	0.759312	0.45152	0.702231	-5.95862	0.568244	-0.459151	3.3825	-1.58874	0.144357	0.293371	-5.08681	0.394024	0.0363119	4.06354	0.151127	0.881444	0.978886	-5.7087	0.291842	-0.451214	3.18728	-1.95568	0.0673199	0.238089	-4.17243
ENSG00000070540.13	WIPI1	-0.297315	3.79814	-0.654735	0.528656	0.825717	-5.09861	0.573572	-0.235689	3.84257	-0.64865	0.526099	0.815961	-5.80636	0.383203	-0.675561	5.08974	-4.38407	1.63292e-05	5.42067e-05	2.24426	0.133261	-0.64244	3.90805	-1.82399	0.0746214	0.273689	-4.54802	0.244089	-1.20827	3.66401	-3.28631	0.00861226	0.0643421	-2.5172	0.466269	-0.193809	4.28638	-0.681101	0.5039	0.891146	-5.56127	0.275353	-0.118027	3.6944	-0.519697	0.610046	0.786656	-5.93306
ENSG00000070610.14	GBA2	-0.237508	5.19192	-0.41557	0.687244	0.892455	-5.22823	0.477523	0.376924	5.29795	1.20262	0.247248	0.637222	-5.40956	0.371006	-0.0315558	5.3693	-0.336526	0.736719	0.782498	-6.99396	0.226082	-0.572886	5.30568	-2.91829	0.00541958	0.0654742	-2.44079	0.268788	0.00199235	5.18086	0.00748615	0.99418	0.99738	-6.4861	0.398614	0.266519	4.64933	0.584711	0.565517	0.907394	-5.64593	0.318974	0.39416	6.70355	1.8698	0.0790176	0.258521	-4.57805
ENSG00000070614.15	NDST1	0.0606028	5.33477	0.113211	0.912294	0.972876	-5.29487	0.464252	0.133265	5.15124	0.367744	0.718058	0.898808	-6.03089	0.376032	-0.873698	6.27397	-6.85562	4.30108e-11	4.52097e-10	14.6234	0.12312	-0.337511	5.27487	-1.16229	0.251083	0.526434	-5.63179	0.252346	-1.16521	3.747	-3.64139	0.00481164	0.0502512	-1.95472	0.327002	-0.777498	5.83102	-2.44633	0.0241713	0.507116	-3.35651	0.261117	-0.318055	5.23835	-1.03948	0.313293	0.551301	-5.66334
ENSG00000070756.17	PABPC1	0.6377	7.29833	1.12179	0.290359	0.699371	-4.7782	0.475247	1.09762	9.94021	2.06361	0.0562905	0.409825	-4.03179	0.349615	0.778015	8.96381	5.05625	7.60668e-07	3.33284e-06	5.25742	0.192034	0.163908	8.78513	0.579685	0.564942	0.779175	-6.03376	0.293144	0.32443	9.06486	1.20417	0.257272	0.423099	-5.71475	0.345893	0.197624	9.44238	0.608207	0.550143	0.903525	-5.47906	0.255926	0.0200704	6.60704	0.0810056	0.936393	0.971799	-6.18136
ENSG00000070761.8	CFAP20	0.730857	5.00385	2.04454	0.0705427	0.532854	-3.92614	0.517494	0.429887	4.99934	1.67714	0.113645	0.500138	-4.7998	0.377194	0.611506	4.83125	6.90387	3.21516e-11	3.52106e-10	14.9167	0.141039	0.229206	5.48126	1.30555	0.198165	0.465139	-5.4729	0.323249	0.178209	5.38809	0.786243	0.450628	0.610596	-6.16132	0.331385	-0.0584683	5.21641	-0.319991	0.752414	0.953633	-5.79145	0.274205	0.353025	4.82459	2.26933	0.036701	0.175921	-3.91755
ENSG00000070785.17	EIF2B3	0.395877	4.49327	0.953653	0.364627	0.743196	-4.94335	0.488673	0.247608	4.52964	0.903516	0.380137	0.740717	-5.67568	0.363754	0.607109	4.82248	7.98506	3.35209e-14	7.16208e-13	21.628	0.139324	0.420029	4.86729	2.54289	0.0144045	0.110616	-3.30291	0.245338	0.42832	5.14249	1.58043	0.146242	0.295155	-5.28468	0.349906	0.322174	4.59211	1.58773	0.128599	0.697335	-4.67554	0.25921	-0.24726	3.38311	-1.20112	0.246345	0.481046	-5.25904
ENSG00000070831.17	CDC42	-0.0315462	4.63689	-0.0934939	0.927514	0.978653	-5.29994	0.478028	0.257151	5.84306	0.963137	0.350326	0.719288	-5.64667	0.381594	-0.150903	6.05165	-1.93215	0.0543191	0.0825345	-5.2114	0.12296	0.141974	5.97322	0.80017	0.427705	0.684458	-5.98725	0.235186	-0.460299	5.60813	-1.5217	0.160201	0.31318	-5.38017	0.375985	0.171689	5.92714	0.811573	0.426935	0.86281	-5.53667	0.289041	-0.488341	4.45807	-3.18132	0.00551895	0.0733236	-2.20277
ENSG00000070961.16	ATP2B1	-0.377556	3.51365	-0.571515	0.581334	0.844673	-5.11481	0.509038	-0.935102	4.54329	-2.29679	0.0360064	0.368062	-3.8028	0.428232	-0.676662	4.5354	-4.72901	3.53244e-06	1.34587e-05	3.74977	0.291961	-0.325238	4.54731	-1.01464	0.31556	0.591787	-5.749	0.266228	-0.482109	4.43064	-1.54259	0.155108	0.306908	-5.2661	0.328378	-0.653857	4.49071	-2.15357	0.0441207	0.569029	-3.81516	0.256971	-0.29307	3.86458	-1.14876	0.266728	0.503321	-5.48214
ENSG00000071051.14	NCK2	-0.952584	4.4341	-1.81051	0.102906	0.5553	-4.16973	0.521126	0.196365	5.59464	0.583766	0.567811	0.837521	-5.93594	0.371431	0.654127	5.42826	4.94755	1.27806e-06	5.35396e-06	4.64383	0.364328	-0.107028	5.9709	-0.407863	0.685257	0.851051	-6.2189	0.236668	-0.375593	4.66094	-1.17772	0.267177	0.432953	-5.76921	0.386586	-0.11817	6.09776	-0.548233	0.589819	0.917307	-5.70143	0.257942	-0.532253	4.39766	-1.49551	0.153306	0.367129	-5.11141
ENSG00000071082.11	RPL31	0.987308	7.55065	1.65067	0.132447	0.579269	-4.31651	0.492557	0.556259	8.41824	1.30433	0.211237	0.606297	-5.17162	0.361506	0.868932	8.67154	6.78312	6.64223e-11	6.69135e-10	14.2766	0.126569	0.600361	8.44003	2.72709	0.00899967	0.0842192	-2.83955	0.230638	1.57179	9.13402	4.72207	0.00090101	0.0287569	-0.366961	0.438809	0.468513	8.29774	1.47387	0.156646	0.720642	-4.76486	0.293647	0.518985	7.1209	3.19734	0.00533277	0.0729273	-2.16885
ENSG00000071127.17	WDR1	-0.294741	5.90826	-0.78885	0.450037	0.78629	-5.04336	0.466279	-0.211087	7.10334	-0.698384	0.495325	0.802458	-5.8112	0.354849	0.0944489	7.26454	1.16423	0.245293	0.309869	-6.3537	0.250906	-0.0742464	7.25029	-0.323008	0.748145	0.883594	-6.21764	0.698774	-0.32134	7.65534	-1.02242	0.331568	0.503094	-5.95059	0.392876	-0.251589	7.49094	-0.941158	0.358258	0.831779	-5.37126	0.277051	0.214096	7.49437	0.843362	0.410858	0.633144	-5.80711
ENSG00000071462.12	BUD23	0.642622	5.22016	1.39191	0.196657	0.631883	-4.58809	0.49558	0.722284	5.2372	1.89906	0.0764113	0.448195	-4.47413	0.350815	0.719678	5.13758	7.36087	1.91012e-12	2.70604e-11	17.6643	0.131626	0.660243	5.24921	3.36811	0.00153353	0.0345166	-1.30535	0.236317	1.07294	5.78001	4.09156	0.00234908	0.0386476	-1.34251	0.394097	0.117228	4.79832	0.544278	0.592485	0.918192	-5.66996	0.28113	0.33334	4.6372	2.29776	0.0346856	0.172	-3.86413
ENSG00000071537.14	SEL1L	-0.54188	5.34633	-1.03929	0.325194	0.719878	-4.87949	0.509226	-0.386527	5.04878	-1.33928	0.199869	0.597046	-5.24534	0.365492	-0.877281	6.31225	-6.50617	3.39242e-10	2.96717e-09	12.6115	0.132365	-0.447578	5.02987	-2.53546	0.0146745	0.111726	-3.31659	0.545375	-1.21678	4.67616	-4.89523	0.000699433	0.026824	-0.123595	0.327411	-0.120421	5.29545	-0.509534	0.616156	0.921919	-5.72173	0.280445	-0.354931	6.08815	-1.19687	0.247953	0.482112	-5.49747
ENSG00000071553.18	ATP6AP1	0.646367	7.13034	1.60216	0.14283	0.589104	-4.36953	0.473316	0.604647	6.69284	1.72008	0.1054	0.49284	-4.71573	0.35444	-0.0358955	7.46005	-0.280417	0.779358	0.819006	-6.98109	0.129486	0.328907	6.55535	1.99407	0.0520622	0.223968	-4.41072	0.231527	-0.00337452	6.61824	-0.0109892	0.991456	0.995912	-6.5091	0.343822	0.102141	6.48706	0.575092	0.571875	0.911108	-5.67759	0.332705	0.592776	7.97597	2.81537	0.0120015	0.104506	-2.89116
ENSG00000071564.17	TCF3	-0.148101	3.80467	-0.334698	0.745353	0.916279	-5.22922	0.481889	0.108186	5.69628	0.480693	0.637477	0.864809	-5.98867	0.354849	0.652422	5.614	5.0272	8.74557e-07	3.78415e-06	5.00637	0.126725	-0.140309	5.90699	-0.721611	0.474168	0.719058	-6.04527	0.243162	0.891207	7.30539	3.39904	0.007149	0.0593161	-2.45125	0.351195	0.0478463	5.85688	0.204423	0.840164	0.972488	-5.82938	0.255913	0.497147	4.3829	2.3983	0.0283568	0.15663	-3.67843
ENSG00000071575.11	TRIB2	0.187699	5.12252	0.399047	0.698957	0.899042	-5.24586	0.491497	-1.04061	5.03374	-1.82854	0.0868572	0.464228	-4.5709	0.356785	-0.173899	5.34505	-0.94056	0.347716	0.418399	-6.60777	0.124081	-0.598802	5.0309	-1.40483	0.166757	0.426815	-5.32111	0.393995	-1.16105	5.15703	-1.94477	0.0815408	0.207067	-4.74424	0.326646	0.29921	4.95965	0.60631	0.551376	0.903525	-5.65615	0.258727	0.0700016	4.16191	0.175661	0.862657	0.934565	-6.14817
ENSG00000071626.17	DAZAP1	-0.195969	4.40826	-0.48751	0.637297	0.869975	-5.20126	0.50109	0.231451	5.70516	1.22798	0.237852	0.629609	-5.37825	0.402846	0.638457	5.22513	7.69398	2.26605e-13	3.94028e-12	19.7481	0.132202	0.446913	5.86634	3.37675	0.00149551	0.0339731	-1.28669	0.236921	0.579375	6.40559	2.71439	0.022463	0.102071	-3.57657	0.332535	-0.0660086	5.57199	-0.376142	0.710915	0.944345	-5.77935	0.297333	0.511714	4.60146	3.30092	0.00426971	0.0676142	-1.96856
ENSG00000071655.18	MBD3	0.798332	4.40847	1.90335	0.0886781	0.54509	-4.07495	0.477206	0.274253	4.52728	1.03553	0.316375	0.694384	-5.55371	0.48746	0.662349	4.08207	5.67903	3.30043e-08	1.90116e-07	8.22568	0.145374	0.610035	4.60155	2.87171	0.00614284	0.0694984	-2.53965	0.233478	1.15503	5.28872	4.50926	0.00123726	0.0314384	-0.700086	0.339099	-0.177404	4.3414	-0.727852	0.475444	0.877147	-5.52104	0.335606	0.522941	4.00812	2.45671	0.0251951	0.147509	-3.54137
ENSG00000071859.15	FAM50A	0.790941	6.57323	1.75742	0.111968	0.564287	-4.22252	0.536021	1.0522	6.34151	2.90761	0.0105771	0.276281	-2.72276	0.377804	0.956404	6.27867	6.50595	3.3967e-10	2.96893e-09	12.6119	0.127032	0.867617	6.86437	4.4863	4.77801e-05	0.00819436	1.90428	0.399382	1.05937	7.25054	2.8632	0.017476	0.0898158	-3.32532	0.332371	0.369588	5.7193	0.907782	0.375192	0.840086	-5.46051	0.29991	0.5974	6.36259	2.71735	0.014733	0.113501	-3.10665
ENSG00000071889.17	FAM3A	0.519137	5.17688	1.45144	0.179866	0.619427	-4.5323	0.464811	0.45367	4.84432	1.38917	0.184497	0.582289	-5.17815	0.376063	0.690762	4.50833	5.91008	9.61778e-09	6.25993e-08	9.38778	0.180146	0.781791	4.98201	4.63905	2.89495e-05	0.00754368	2.3692	0.234013	0.718719	4.78958	2.10566	0.0625219	0.177351	-4.50937	0.33029	-0.127087	4.91684	-0.723004	0.478351	0.878115	-5.57431	0.256801	0.818875	5.53664	4.3582	0.000437651	0.0354182	0.13793
ENSG00000071894.17	CPSF1	-0.171137	4.85979	-0.506384	0.624492	0.864036	-5.20146	0.548258	0.559126	6.11066	1.65109	0.118915	0.505849	-4.83133	0.364208	0.688774	5.76579	4.55795	7.63392e-06	2.71622e-05	2.93108	0.216164	-0.0232713	6.06199	-0.131328	0.896086	0.955858	-6.29211	0.257174	0.631798	6.3872	2.35052	0.0415084	0.142441	-4.16441	0.327932	0.164736	5.81189	0.8634	0.398523	0.850005	-5.49672	0.256403	0.675784	4.73067	3.35514	0.00379956	0.064405	-1.86324
ENSG00000071967.12	CYBRD1	-1.41682	5.52249	-2.82216	0.0195495	0.475495	-3.10725	0.468092	-0.470507	4.43826	-0.706967	0.490123	0.799551	-5.81783	0.369598	-1.91343	7.86589	-7.32093	2.45631e-12	3.4024e-11	17.4418	0.125659	-0.161535	5.20972	-0.378568	0.706741	0.864769	-6.20814	0.460048	-0.406474	4.70744	-1.42626	0.185379	0.343859	-5.46675	0.32749	-0.426653	5.21913	-1.02055	0.320093	0.819873	-5.33905	0.255816	-1.75244	4.83342	-2.53241	0.0215908	0.136794	-3.38655
ENSG00000071994.11	PDCD2	0.231556	3.72519	0.539073	0.602628	0.856426	-5.15469	0.512651	-0.214351	4.65104	-0.994663	0.335238	0.70822	-5.6024	0.372917	0.545354	4.81754	6.25204	1.45217e-09	1.1216e-08	11.2092	0.188972	0.0529221	4.60699	0.344645	0.731924	0.876978	-6.20526	0.306403	0.598114	5.01554	1.82482	0.0991356	0.234018	-4.93708	0.388906	0.16204	4.37258	0.867774	0.396183	0.84813	-5.43777	0.256658	-0.00325813	3.45831	-0.0181409	0.98574	0.995889	-6.00995
ENSG00000072042.13	RDH11	1.08547	6.66612	1.63876	0.134931	0.579634	-4.33752	0.486523	0.306585	5.17196	1.29247	0.215209	0.610104	-5.30324	0.350764	0.0282191	5.458	0.267967	0.788916	0.827122	-7.01848	0.405939	0.198985	5.44666	1.10176	0.27627	0.553566	-5.70655	0.271817	0.0545481	4.76334	0.184815	0.857206	0.914859	-6.45048	0.480298	0.00410499	5.5803	0.0127374	0.989968	0.997037	-5.85241	0.291995	-0.345496	6.90135	-1.11924	0.278764	0.516596	-5.56557
ENSG00000072062.15	PRKACA	-0.0616222	7.51666	-0.144255	0.888408	0.965364	-5.22304	0.474991	0.716042	5.11356	3.37185	0.00405217	0.219554	-1.85936	0.359736	0.0983936	5.76216	0.929073	0.353627	0.424378	-6.62992	0.150982	-0.115292	5.44006	-0.608043	0.546135	0.766299	-6.11451	0.247851	-0.315731	5.16622	-1.04166	0.323001	0.494159	-5.92814	0.402663	0.249928	5.1376	1.5455	0.13847	0.710576	-4.76083	0.292274	0.309346	5.34939	2.03841	0.0575464	0.220471	-4.31766
ENSG00000072110.15	ACTN1	-1.0973	4.89318	-2.54087	0.0311367	0.484947	-3.40107	0.489591	-0.406715	6.14099	-0.861491	0.402153	0.752794	-5.72159	0.435611	-0.21383	6.75241	-1.48989	0.137343	0.187561	-5.946	0.365462	-0.321904	6.43281	-0.874546	0.386341	0.650867	-5.9197	0.274494	-1.09447	4.62062	-2.00084	0.0743631	0.196232	-4.658	0.332143	-0.139972	7.59242	-0.292358	0.773133	0.958863	-5.73644	0.275013	0.451676	2.99134	0.700636	0.493108	0.70265	-5.46809
ENSG00000072135.13	PTPN18	-1.13622	3.39102	-2.21116	0.0536951	0.497396	-3.75847	0.478373	0.447655	4.96203	1.14803	0.26844	0.650871	-5.46353	0.40828	0.0933337	5.95231	0.889781	0.374324	0.445658	-6.66634	0.137037	0.167933	5.6118	0.75299	0.455273	0.704815	-6.02232	0.712105	0.402318	7.1492	0.752197	0.469909	0.627586	-6.20859	0.338014	0.033601	4.18576	0.124721	0.902034	0.982811	-5.77531	0.329908	0.61502	3.61362	2.35172	0.0311411	0.16381	-3.65665
ENSG00000072274.13	TFRC	-0.733538	4.89787	-0.900775	0.390664	0.758872	-4.96848	0.480248	-0.280739	6.49445	-0.745682	0.467064	0.789099	-5.80193	0.351487	0.083336	5.80681	0.439897	0.660341	0.715378	-6.96215	0.244539	-0.175947	7.23848	-0.502142	0.617951	0.812266	-6.14572	0.269892	-1.12212	6.83303	-1.65029	0.131051	0.276866	-5.20701	0.394531	-1.10042	6.54264	-2.00467	0.059235	0.595952	-4.08505	0.25634	-0.603607	5.36248	-1.17748	0.255394	0.489868	-5.51487
ENSG00000072310.17	SREBF1	1.23725	5.07919	1.32186	0.218118	0.648909	-4.6511	0.5145	0.109772	5.91798	0.165439	0.870746	0.957315	-6.0857	0.350153	-0.578756	6.94058	-2.52443	0.0121244	0.0215573	-3.90586	0.123998	0.0102696	6.87565	0.0266126	0.978883	0.991175	-6.28236	0.413457	0.501608	5.28496	1.74029	0.113581	0.254096	-5.0737	0.338644	0.253293	6.06523	0.705226	0.489096	0.884856	-5.6105	0.279098	0.850156	5.96081	2.22723	0.0398858	0.182652	-3.99917
ENSG00000072364.13	AFF4	-0.427287	5.63704	-0.727739	0.48487	0.800013	-5.08672	0.469565	-0.501008	4.86328	-1.50239	0.153178	0.547089	-5.03304	0.378656	-1.45955	5.98361	-11.4783	2.23662e-25	7.69634e-23	46.9244	0.123124	-0.447754	4.85505	-2.37827	0.0215816	0.136703	-3.64321	0.496693	-1.11323	3.59975	-3.60586	0.00509718	0.0517574	-1.98988	0.351627	-0.669379	5.01011	-2.68335	0.0145788	0.487425	-2.92693	0.255548	-0.893184	4.68684	-3.05645	0.0072061	0.0831428	-2.45079
ENSG00000072501.19	SMC1A	-0.643587	4.33155	-1.50948	0.164707	0.608191	-4.46785	0.48955	-0.511553	5.28347	-1.51795	0.149242	0.542957	-5.01896	0.376316	-0.556467	5.60799	-5.17439	4.28541e-07	1.98639e-06	5.69958	0.130455	-0.917916	6.1132	-6.47193	5.5448e-08	0.000299975	8.23364	0.236754	-1.44464	5.75864	-4.46869	0.00131534	0.0322446	-0.764162	0.326357	-0.447392	5.25737	-1.82087	0.084171	0.628824	-4.37631	0.26283	-0.700017	4.27904	-3.40313	0.0034264	0.0627507	-1.75811
ENSG00000072506.13	HSD17B10	1.22267	7.90793	2.60492	0.028002	0.47688	-3.37071	0.478037	0.583482	7.6476	1.64014	0.121192	0.511261	-4.78336	0.367019	0.84029	7.69354	6.60506	1.90545e-10	1.74357e-09	13.2134	0.14684	0.969861	8.01786	4.6758	2.56429e-05	0.00754368	2.49399	0.252328	1.34166	8.86585	3.89892	0.00318261	0.0432845	-1.61464	0.345846	-0.0561587	7.66131	-0.325221	0.748513	0.953457	-5.72458	0.266721	0.0227333	6.53704	0.104527	0.917987	0.963525	-6.18106
ENSG00000072778.20	ACADVL	-0.0879229	7.98511	-0.152118	0.882376	0.96414	-5.19512	0.689077	0.574833	7.90572	1.45252	0.166382	0.561981	-5.02042	0.353594	0.238059	7.20687	1.67007	0.0959896	0.136951	-5.64655	0.144897	0.431662	7.55978	2.16429	0.0356418	0.179631	-4.06114	0.23035	0.0744207	7.03939	0.249972	0.807857	0.883379	-6.47127	0.331475	0.180418	7.05796	0.841384	0.410439	0.859055	-5.46996	0.265305	-0.149344	6.92909	-0.349899	0.730757	0.862447	-6.1136
ENSG00000072803.17	FBXW11	-0.420874	5.3255	-0.880386	0.401049	0.763703	-4.99517	0.480086	-0.369633	4.73267	-1.28148	0.218941	0.613281	-5.30421	0.39202	-0.592608	5.48954	-6.69737	1.10607e-10	1.0619e-09	13.7092	0.122989	-0.14012	5.00181	-0.855742	0.396554	0.660149	-5.9234	0.230405	-0.762881	4.69633	-2.62902	0.0259475	0.109965	-3.67591	0.337212	-0.177024	4.90224	-0.822895	0.420622	0.861472	-5.50844	0.314132	-0.619712	4.9701	-2.23953	0.0389296	0.180613	-3.97136
ENSG00000072849.11	DERL2	0.44003	4.25658	1.28534	0.230067	0.655892	-4.67429	0.473446	0.00744135	4.24859	0.0331349	0.973992	0.990777	-6.05311	0.507498	0.22435	4.65485	2.42931	0.0157372	0.0272881	-4.11043	0.151234	0.295324	4.65598	1.54195	0.129904	0.369252	-5.12838	0.409317	0.19837	4.43666	0.741938	0.475821	0.632136	-6.16266	0.334563	0.168886	4.19466	0.713406	0.484135	0.881696	-5.53466	0.288014	-0.0510461	3.48159	-0.333958	0.742538	0.869081	-5.96012
ENSG00000073050.12	XRCC1	0.910381	4.79911	2.04257	0.0707703	0.532854	-3.92825	0.478392	0.543555	5.23619	2.25894	0.038753	0.369796	-3.89196	0.352947	0.308269	5.4772	2.79427	0.00554972	0.0106906	-3.22031	0.123107	0.0325989	6.00874	0.14481	0.88549	0.950208	-6.29012	0.233126	0.498355	5.63563	2.22555	0.0511917	0.158327	-4.35339	0.339161	0.129304	4.95081	0.708661	0.487009	0.884314	-5.59113	0.256797	0.042815	4.21921	0.243041	0.810912	0.907837	-6.13724
ENSG00000073169.14	SELENOO	0.573261	4.64574	1.42274	0.187802	0.625768	-4.55698	0.516904	0.366921	5.37819	1.3166	0.207189	0.604026	-5.27992	0.406914	0.437091	4.55786	2.6464	0.00858134	0.0158108	-3.57236	0.389954	0.55772	5.27865	2.80259	0.00738284	0.0762144	-2.72336	0.230891	0.963097	5.72044	3.10223	0.0116999	0.074398	-2.92985	0.340952	0.338391	4.96649	1.36399	0.188271	0.745727	-4.97179	0.257599	0.366264	4.64701	1.13813	0.271018	0.507875	-5.54922
ENSG00000073921.18	PICALM	-0.706677	5.76046	-1.69814	0.122952	0.57227	-4.28324	0.468826	-0.493469	6.36406	-1.78767	0.0934765	0.474428	-4.62262	0.388325	-0.371275	6.73246	-3.45892	0.000624061	0.00147696	-1.21175	0.125308	-0.181047	6.56279	-0.686287	0.49596	0.733323	-6.05995	0.230446	-0.8177	5.99505	-2.85714	0.0176555	0.0904005	-3.3364	0.356186	0.178941	6.93419	0.683244	0.502575	0.890618	-5.59471	0.267225	0.324875	7.4902	1.36655	0.189754	0.416778	-5.26584
ENSG00000073969.18	NSF	0.33031	4.46754	0.817351	0.434371	0.782991	-5.03405	0.487638	0.0821991	5.04488	0.297068	0.770375	0.9212	-6.06018	0.552105	-0.264941	5.5262	-2.41527	0.0163446	0.0282104	-4.17516	0.132924	0.0910834	4.94804	0.515007	0.609002	0.806229	-6.15117	0.246704	0.42536	5.27832	1.23135	0.247401	0.413326	-5.72933	0.338465	0.235852	4.54558	1.09192	0.288315	0.798791	-5.25467	0.409461	-0.545685	3.70253	-2.12002	0.0491832	0.20337	-4.07517
ENSG00000074054.20	CLASP1	-0.371518	3.79104	-0.944101	0.369235	0.746498	-4.92632	0.472493	-0.125806	4.34479	-0.374029	0.713471	0.896219	-5.99377	0.382644	-0.414713	4.56445	-4.74318	3.31077e-06	1.27029e-05	3.7938	0.128122	-0.263389	4.40098	-1.70678	0.0945722	0.313586	-4.84842	0.348312	-1.49959	3.68111	-5.45894	0.000315987	0.0230966	0.67589	0.380775	-0.151272	4.4567	-0.77477	0.447866	0.867032	-5.50417	0.258331	-0.164407	3.4584	-0.596525	0.558767	0.750997	-5.83143
ENSG00000074071.15	MRPS34	1.43499	7.43706	3.2513	0.00968461	0.473553	-2.72143	0.536493	0.49109	7.28214	1.47108	0.161362	0.556055	-5.02929	0.349723	0.927819	7.44483	6.31217	1.03324e-09	8.14383e-09	11.562	0.152615	1.05569	7.54747	4.42272	5.877e-05	0.00824957	1.71996	0.248905	1.29958	8.23745	3.87716	0.0032947	0.0439412	-1.66608	0.404313	0.338716	7.3583	1.76053	0.0941606	0.647344	-4.42969	0.257666	0.597896	6.97494	2.1539	0.0460496	0.19612	-4.10869
ENSG00000074181.9	NOTCH3	-0.597553	3.64332	-0.726684	0.485486	0.800013	-5.05754	0.474255	-0.818585	6.61237	-1.66613	0.115848	0.502652	-4.78608	0.368959	-0.196521	6.42999	-1.25291	0.211251	0.272875	-6.27482	0.124832	-0.225628	6.64802	-0.451219	0.653941	0.833055	-6.18941	0.232481	-1.39077	3.7641	-2.62436	0.0261524	0.110194	-3.58059	0.327234	-0.498666	6.65845	-1.20669	0.242136	0.782737	-5.15496	0.258002	0.831864	4.13709	2.04069	0.0572956	0.220471	-4.26369
ENSG00000074201.9	CLNS1A	0.422607	5.3056	1.054	0.318757	0.717884	-4.87368	0.484725	0.0720358	5.85338	0.28243	0.781366	0.927114	-6.05993	0.359643	0.547946	6.09595	3.53365	0.000477052	0.00115732	-0.969087	0.2076	0.18503	5.88016	0.760337	0.450913	0.701832	-6.01637	0.234752	0.60812	6.28449	2.18084	0.0551643	0.165397	-4.43245	0.330271	0.150552	6.02476	0.456716	0.652974	0.934092	-5.7473	0.288122	0.378682	4.98105	2.3765	0.0296292	0.159652	-3.7309
ENSG00000074319.13	TSG101	-0.0463634	5.91	-0.124337	0.903721	0.971218	-5.28698	0.481434	-0.200974	5.56126	-0.719368	0.482664	0.795527	-5.84759	0.382039	0.00300722	6.40158	0.032996	0.973701	0.97977	-7.05469	0.16892	-0.128318	5.94428	-0.878431	0.384253	0.650432	-5.9221	0.231567	0.278497	6.17324	1.25007	0.240781	0.405959	-5.72828	0.326731	-0.136719	6.21052	-0.700245	0.492132	0.885671	-5.60981	0.264017	0.244042	6.21412	1.64342	0.118853	0.320968	-4.92499
ENSG00000074582.15	BCS1L	0.442602	4.14414	1.04105	0.324418	0.719878	-4.87065	0.500737	0.382699	4.43682	1.24838	0.230496	0.623018	-5.31807	0.361921	0.504561	4.42535	5.54098	6.77516e-08	3.69287e-07	7.50827	0.124505	0.147139	4.69999	0.699341	0.487843	0.728496	-6.02981	0.243946	0.705009	5.16906	2.92184	0.0158335	0.0852856	-3.20992	0.328614	0.180546	4.31221	0.674537	0.507972	0.891927	-5.5429	0.29254	0.00261108	3.53744	0.00750006	0.994104	0.99966	-6.0449
ENSG00000074695.6	LMAN1	-0.526563	5.85878	-1.0427	0.323693	0.719878	-4.86806	0.494062	-0.916178	6.06552	-3.30287	0.00467622	0.22139	-1.98313	0.376985	-0.32627	6.97358	-2.77335	0.00590925	0.0113165	-3.26236	0.124229	-0.331139	6.66996	-1.42336	0.161345	0.419005	-5.31132	0.235069	-0.936338	5.48085	-2.67876	0.0238562	0.105213	-3.62271	0.329431	-0.515973	6.15171	-1.98092	0.0620346	0.596369	-4.13247	0.276863	-0.091788	6.89321	-0.258322	0.799293	0.900854	-6.14397
ENSG00000074696.13	HACD3	-0.166466	6.04135	-0.350792	0.733638	0.911489	-5.23875	0.478222	-0.887091	5.79666	-2.51549	0.0233962	0.321836	-3.43729	0.35224	-0.752009	6.98923	-5.29123	2.40545e-07	1.17277e-06	6.25871	0.159805	-0.460658	5.86093	-2.27818	0.0273834	0.154746	-3.87399	0.23784	-0.67286	4.46486	-1.89488	0.0884714	0.217995	-4.79815	0.331112	-0.662754	5.17386	-2.82038	0.0108168	0.468409	-2.67433	0.267209	-0.153825	6.77293	-0.517335	0.611658	0.787517	-6.0466
ENSG00000074800.16	ENO1	0.918119	7.99662	1.38478	0.198758	0.634671	-4.54554	0.47904	-0.0204732	9.70141	-0.0444516	0.965114	0.987017	-5.85942	0.412959	1.03072	8.80399	6.87983	3.71747e-11	3.9844e-10	14.8492	0.140232	0.479205	10.5348	1.72101	0.0919366	0.3089	-4.71516	0.248698	0.604755	10.4964	1.50791	0.163644	0.317109	-5.28173	0.338719	-0.102204	10.8952	-0.405102	0.689858	0.939595	-5.45851	0.355627	-0.267315	8.28245	-1.06164	0.303404	0.540123	-5.58008
ENSG00000074842.8	MYDGF	0.548832	6.92511	1.2448	0.243961	0.668449	-4.69046	0.466783	0.499345	7.11345	1.76181	0.0978898	0.479505	-4.6367	0.366164	0.77706	7.33478	5.8179	1.57978e-08	9.80411e-08	8.91185	0.12509	0.700209	7.37652	2.22607	0.0309235	0.166163	-3.94644	0.238769	0.935241	7.70451	2.87677	0.0170811	0.0888445	-3.29057	0.33706	0.106316	7.14784	0.37313	0.713119	0.944876	-5.73681	0.267482	0.773856	6.51053	3.16343	0.00573442	0.074445	-2.24393
ENSG00000075089.9	ACTR6	0.616838	4.47049	1.42856	0.186169	0.625768	-4.54833	0.476316	-0.34178	4.17966	-1.1649	0.261748	0.647779	-5.39453	0.416555	0.130022	4.88319	1.43405	0.152641	0.205851	-6.01131	0.323458	0.060942	4.68076	0.323025	0.748133	0.883594	-6.21656	0.230491	-0.187248	4.52277	-0.803902	0.440836	0.602866	-6.11372	0.339691	-0.139985	4.16119	-0.782221	0.443579	0.865069	-5.46472	0.257019	-0.285929	3.84424	-1.78309	0.0926233	0.281391	-4.62546
ENSG00000075142.14	SRI	0.142034	4.83977	0.294832	0.774663	0.926959	-5.27447	0.493169	-0.324946	5.76092	-0.709815	0.488404	0.79862	-5.84996	0.351797	0.29838	5.94753	2.26256	0.0244054	0.0404776	-4.53254	0.133165	0.298828	5.72692	0.939177	0.352521	0.623464	-5.86981	0.390904	0.609616	6.14683	1.95409	0.0803039	0.205255	-4.77885	0.337376	-0.231894	5.17515	-1.05176	0.305905	0.808611	-5.3158	0.310015	0.381738	5.83297	1.7465	0.0989548	0.290181	-4.77869
ENSG00000075151.21	EIF4G3	-0.530795	4.51449	-1.17872	0.268079	0.689696	-4.7652	0.470174	0.457625	5.22935	1.34627	0.197656	0.593948	-5.24208	0.351162	-0.698011	5.39524	-7.00031	1.78991e-11	2.06575e-10	15.4892	0.12329	-0.315879	4.95188	-1.60211	0.115943	0.347736	-5.04522	0.244278	-1.0626	4.42816	-2.85043	0.0178561	0.0906613	-3.27314	0.358805	-0.177644	4.93372	-0.831421	0.415906	0.859055	-5.5007	0.321391	-0.797966	4.15077	-4.00902	0.000926189	0.0437987	-0.536587
ENSG00000075234.17	TTC38	0.027335	3.8137	0.0583625	0.954707	0.988426	-5.27247	0.477984	-0.43273	4.30599	-1.99747	0.0637156	0.421782	-4.28392	0.34931	-0.199833	4.78063	-1.35665	0.175953	0.232824	-6.10123	0.18052	-0.0343428	4.75707	-0.139919	0.889331	0.952317	-6.26292	0.499389	-0.311427	4.82813	-1.11368	0.292427	0.460801	-5.84697	0.459881	0.221187	3.95322	0.737843	0.469489	0.87629	-5.46912	0.269449	0.211135	4.42348	0.852589	0.405862	0.629091	-5.81361
ENSG00000075240.17	GRAMD4	-0.703357	3.88584	-1.38371	0.199073	0.634758	-4.5613	0.489886	-0.0442833	4.31282	-0.0900928	0.929372	0.976308	-6.0464	0.357142	-0.154266	4.94907	-1.17194	0.242185	0.306594	-6.34533	0.178613	-0.0680843	5.51207	-0.292672	0.771083	0.895527	-6.25578	0.30416	-0.330079	4.75621	-0.705437	0.497238	0.650577	-6.2053	0.33568	0.214135	5.03011	0.548431	0.589686	0.917266	-5.68588	0.322896	0.312842	5.50848	0.729025	0.476014	0.690449	-5.93231
ENSG00000075292.19	ZNF638	-0.486976	3.97973	-1.41439	0.190165	0.62779	-4.55219	0.475572	0.245031	5.04166	0.860267	0.402807	0.75284	-5.73951	0.3693	-0.370761	5.56536	-4.55262	7.81688e-06	2.77178e-05	2.91573	0.12271	-0.223216	5.02232	-1.55519	0.12672	0.364546	-5.119	0.231041	-0.408312	4.4748	-1.34493	0.209447	0.371876	-5.55622	0.357205	-0.0379787	4.35326	-0.21101	0.835092	0.970482	-5.76086	0.365734	-0.113483	3.49009	-0.521601	0.608747	0.785711	-5.84208
ENSG00000075399.14	VPS9D1	0.650263	4.60934	1.39262	0.196451	0.631498	-4.58472	0.494182	-0.0559122	4.16575	-0.167502	0.86915	0.956857	-6.02665	0.399012	0.465106	3.37201	3.53012	0.000483197	0.00117049	-0.795206	0.141148	0.529801	4.57704	1.9828	0.0533501	0.227103	-4.40966	0.240361	-0.178329	3.90616	-0.43903	0.670321	0.787823	-6.29589	0.359636	0.086206	4.04702	0.357997	0.724232	0.947705	-5.68822	0.282806	0.557979	4.85194	1.7981	0.0901314	0.277355	-4.69051
ENSG00000075415.13	SLC25A3	0.635137	7.92942	1.40527	0.192776	0.628741	-4.52882	0.487473	-0.511555	6.79143	-1.92513	0.0728437	0.442549	-4.40164	0.353584	0.325395	6.96716	4.13726	4.6142e-05	0.000140543	1.24216	0.161131	0.413256	7.22546	2.41186	0.0198979	0.130623	-3.5735	0.254705	0.89834	7.56268	3.47508	0.00630959	0.0560224	-2.3232	0.327664	0.124287	7.05999	0.832991	0.415042	0.859055	-5.48025	0.266258	0.361358	8.01835	2.12117	0.0490736	0.203286	-4.13754
ENSG00000075426.12	FOSL2	-1.33883	6.45288	-1.9145	0.0870988	0.54472	-4.06092	0.470518	0.934155	7.29983	2.86487	0.0115446	0.282858	-2.77776	0.387779	-0.591736	6.53441	-4.06426	6.21633e-05	0.000184528	0.945454	0.122678	-0.0925255	7.16034	-0.382005	0.704208	0.862993	-6.20009	0.264359	-1.69019	3.9749	-2.83407	0.0183554	0.091828	-3.2678	0.335638	-0.106929	7.18532	-0.407766	0.687934	0.939595	-5.72303	0.266339	0.0420929	5.81169	0.146879	0.884974	0.946722	-6.18827
ENSG00000075568.17	TMEM131	-0.556759	3.67504	-1.62276	0.138333	0.585179	-4.35002	0.486249	-0.311521	4.18255	-1.20525	0.246258	0.636296	-5.35481	0.39934	-0.569625	4.76109	-6.39719	6.36061e-10	5.2309e-09	12.0407	0.163104	-0.576664	4.35591	-3.50334	0.00103136	0.029823	-0.902476	0.280238	-0.756621	4.52095	-2.76232	0.0207168	0.0983189	-3.44051	0.382641	-0.313649	4.47698	-1.99424	0.0604499	0.595952	-4.07443	0.312994	-0.430625	3.43601	-2.27678	0.0361625	0.174908	-3.74643
ENSG00000075618.18	FSCN1	-0.683145	7.11865	-0.523785	0.612803	0.858666	-5.10668	0.475333	0.14072	7.49406	0.183725	0.856621	0.952649	-6.00418	0.504175	0.808838	5.63641	4.10061	5.3619e-05	0.000160992	1.08229	0.158094	0.60188	7.18484	0.844488	0.402746	0.664756	-5.91889	0.230197	-1.8905	5.85311	-3.09862	0.0117708	0.0744651	-2.92296	0.32718	0.071927	9.60461	0.22173	0.826854	0.968353	-5.61669	0.306763	0.500226	4.48864	1.01601	0.324013	0.560243	-5.66788
ENSG00000075624.17	ACTB	0.548889	10.9444	1.02123	0.333232	0.723123	-4.74071	0.463699	0.14866	11.6929	0.316862	0.755594	0.917414	-5.62711	0.373802	0.483957	11.7499	4.16237	4.16059e-05	0.0001281	1.60101	0.158093	0.387203	12.0045	1.92545	0.0603376	0.244142	-4.32483	0.231382	0.104524	13.0666	0.368693	0.720328	0.825094	-6.18685	0.337349	0.0609799	12.2872	0.254202	0.802029	0.965808	-5.3952	0.26811	0.00171965	11.0495	0.00784277	0.993835	0.99966	-6.00378
ENSG00000075785.14	RAB7A	-0.382651	6.90141	-0.799863	0.443939	0.785292	-5.01037	0.538807	0.204673	6.9621	0.937085	0.363147	0.729308	-5.63055	0.433696	0.0740168	7.17613	0.845591	0.398481	0.470052	-6.67538	0.136837	0.307136	7.35181	1.87964	0.0664675	0.258459	-4.5884	0.231577	-0.176924	6.74123	-0.753162	0.469355	0.627431	-6.211	0.394512	-0.042098	7.644	-0.211029	0.835077	0.970482	-5.75796	0.261629	-0.379589	6.65754	-1.7301	0.101914	0.294776	-4.78992
ENSG00000075856.12	SART3	-0.435758	4.22111	-1.13184	0.286321	0.699371	-4.80058	0.552143	-0.279229	4.42823	-1.49261	0.155697	0.549186	-5.02385	0.362811	-0.0518801	4.71643	-0.817077	0.414558	0.486123	-6.68287	0.134795	-0.128454	4.85683	-1.03269	0.307123	0.583847	-5.75575	0.235798	-0.154917	5.10312	-0.674627	0.515772	0.665757	-6.24049	0.337957	3.60471e-05	4.37132	0.000195826	0.999846	0.9999	-5.78264	0.255993	0.210397	3.83713	1.89007	0.0761057	0.254659	-4.49391
ENSG00000075914.13	EXOSC7	-0.0367826	4.50591	-0.0851758	0.933945	0.981234	-5.30136	0.467314	0.238064	4.50181	0.888316	0.388004	0.744713	-5.68648	0.391768	0.802234	4.06042	10.0096	1.92211e-20	1.80817e-18	35.7507	0.122824	0.0386466	4.4175	0.193673	0.847281	0.93278	-6.22893	0.235081	0.887719	5.2319	3.55318	0.00555347	0.0532455	-2.18822	0.329097	-0.210495	4.25593	-0.953314	0.352221	0.831779	-5.34039	0.268709	0.655578	4.87844	1.3997	0.179774	0.403472	-5.24813
ENSG00000075945.13	KIFAP3	-0.514652	5.00499	-1.06189	0.315346	0.717372	-4.86206	0.490283	-0.14426	4.17397	-0.353838	0.728247	0.903846	-5.98695	0.384927	-0.0387346	5.43601	-0.38472	0.700728	0.750636	-6.97911	0.199439	0.109358	4.68206	0.386951	0.700568	0.860416	-6.19338	0.793435	-0.85534	4.19682	-3.13391	0.0110969	0.0732445	-2.81215	0.397009	-0.22368	4.85174	-0.746223	0.464528	0.875984	-5.56718	0.305792	-0.451051	3.79407	-2.20472	0.0416918	0.186307	-3.97054
ENSG00000076003.5	MCM6	0.668001	3.97477	1.08827	0.304146	0.712342	-4.82327	0.472012	-0.0154231	5.44626	-0.0445565	0.965032	0.987017	-6.10224	0.574359	0.633785	5.55773	4.64702	5.12508e-06	1.88989e-05	3.31314	0.124187	-0.247897	6.943	-1.5785	0.121269	0.355001	-5.08467	0.230828	-0.116528	6.70437	-0.483519	0.639526	0.765589	-6.38277	0.347902	0.536991	5.54443	1.34039	0.195689	0.747218	-5.02486	0.269644	0.00198537	3.22227	0.00700657	0.994492	0.99966	-5.84614
ENSG00000076043.11	REXO2	-0.0364627	4.74218	-0.109644	0.915044	0.973841	-5.30053	0.513903	-0.0202408	4.72185	-0.0665246	0.947814	0.981562	-6.08831	0.394897	0.459871	4.49996	3.6515	0.000309429	0.000783217	-0.525888	0.165005	0.348687	4.80534	1.58589	0.11958	0.353638	-5.0684	0.334655	0.149193	4.60906	0.568022	0.583013	0.720748	-6.27498	0.503828	0.0827875	5.00517	0.225024	0.824326	0.967085	-5.81104	0.292226	0.0541028	5.13407	0.30108	0.767043	0.884053	-6.1471
ENSG00000076108.12	BAZ2A	-0.859417	4.92086	-1.68847	0.124835	0.57227	-4.29363	0.485776	-0.652515	5.19963	-2.60932	0.0193891	0.309205	-3.27307	0.375286	-0.978103	5.72249	-10.1943	4.77572e-21	5.67703e-19	37.1087	0.124453	-0.714604	5.32065	-3.96536	0.00025262	0.0147872	0.357109	0.243859	-1.15507	4.90797	-3.56417	0.00545485	0.0526509	-2.16085	0.379549	-0.179173	5.2601	-0.878044	0.390722	0.847343	-5.47639	0.263409	0.246537	4.73232	1.24744	0.229323	0.461821	-5.42821
ENSG00000076201.15	PTPN23	-1.30348	4.99581	-2.35206	0.0425609	0.493648	-3.60155	0.467525	-0.0180629	5.44492	-0.0614872	0.95176	0.982344	-6.10502	0.43103	-0.189141	5.54424	-2.133	0.0337674	0.0540867	-4.80519	0.144248	-0.495826	5.34875	-2.5611	0.0137613	0.107907	-3.26974	0.232437	-0.577924	5.07585	-1.78031	0.106516	0.244644	-5.00582	0.329883	-0.535225	5.29187	-2.39322	0.0270136	0.508951	-3.44836	0.258206	0.145501	5.27216	0.579988	0.56961	0.75921	-6.02569
ENSG00000076248.11	UNG	0.245662	7.27437	0.463632	0.653678	0.878733	-5.1524	0.477057	0.242435	6.17064	0.662577	0.517374	0.81112	-5.87459	0.371393	0.633667	6.14054	5.34021	1.88278e-07	9.38233e-07	6.48537	0.163208	-0.0562463	6.85335	-0.279488	0.781117	0.900596	-6.24512	0.234498	-0.334528	6.21635	-0.644305	0.534415	0.680358	-6.28713	0.396159	0.0539971	6.00073	0.214754	0.832213	0.970398	-5.82449	0.291296	0.140807	5.75108	0.825794	0.420478	0.64242	-5.85979
ENSG00000076513.17	ANKRD13A	-0.815225	3.89126	-2.37076	0.0412653	0.493648	-3.58617	0.503921	-0.174234	4.50302	-0.697043	0.496141	0.80253	-5.83496	0.444422	-0.211413	4.67198	-2.43615	0.015449	0.0268382	-4.08092	0.126626	-0.0695779	4.72902	-0.377208	0.707745	0.865275	-6.1966	0.346529	0.597923	6.17952	1.75753	0.110485	0.250119	-5.06103	0.334104	0.1432	4.60362	0.632238	0.534651	0.901422	-5.63032	0.394545	-0.211765	5.2628	-1.11233	0.281641	0.519841	-5.58842
ENSG00000076604.15	TRAF4	0.854686	3.7083	1.07547	0.309539	0.714776	-4.82846	0.472746	0.755182	5.99457	1.24593	0.23137	0.62392	-5.34475	0.366456	0.530725	5.73657	3.78033	0.000190289	0.000506766	-0.1126	0.130641	-0.319818	5.93322	-1.1883	0.240784	0.515077	-5.61346	0.232336	1.07	6.33339	3.41719	0.00693863	0.0582994	-2.42561	0.422095	-0.0574411	5.66842	-0.256651	0.800164	0.965808	-5.81133	0.285462	-0.555305	3.57249	-1.25541	0.226489	0.45906	-5.32045
ENSG00000076706.17	MCAM	-1.49607	4.87645	-1.54898	0.155043	0.600258	-4.42486	0.47546	0.0864664	4.93735	0.127855	0.899915	0.967387	-6.08814	0.359099	0.00747759	5.59874	0.0459057	0.963417	0.971141	-7.05589	0.270205	-0.022854	4.84392	-0.0431853	0.96574	0.984795	-6.27416	0.27404	-1.05537	4.44737	-1.90401	0.087163	0.216005	-4.7877	0.326502	-0.219242	5.50741	-0.667564	0.512318	0.892777	-5.63047	0.346695	0.295043	4.82869	0.694769	0.496684	0.704769	-5.94243
ENSG00000076924.12	XAB2	0.252242	5.61515	0.500662	0.62836	0.866551	-5.20041	0.512521	0.455798	5.45229	1.53501	0.145023	0.537057	-5.00259	0.354025	0.523889	5.6414	3.95704	9.55681e-05	0.00027273	0.533932	0.12297	0.491243	5.60301	2.1242	0.0390329	0.188043	-4.17759	0.237183	0.959747	6.18381	3.20289	0.00989167	0.069503	-2.77436	0.326433	0.0622845	5.34556	0.287093	0.777101	0.960459	-5.80291	0.266134	0.386003	5.19235	1.82204	0.0862766	0.269829	-4.65919
ENSG00000076928.18	ARHGEF1	-0.280155	3.87036	-0.774287	0.458185	0.788325	-5.04053	0.488868	0.120483	5.54139	0.407969	0.688899	0.886229	-6.02325	0.397189	0.227908	5.09306	1.61917	0.106503	0.149858	-5.74517	0.146803	-0.0126658	5.71137	-0.0590847	0.953139	0.978528	-6.29838	0.873429	0.137943	7.1701	0.423447	0.681266	0.795982	-6.40891	0.342941	0.233836	5.56056	0.980538	0.338955	0.827993	-5.39814	0.2715	0.163437	3.52192	0.755195	0.460575	0.677152	-5.76119
ENSG00000076984.18	MAP2K7	-0.123339	4.57726	-0.308043	0.764906	0.924518	-5.26407	0.493014	0.206557	4.65306	1.0147	0.32589	0.701146	-5.58263	0.352892	0.373371	4.63765	3.56894	0.000419555	0.0010318	-0.817668	0.134832	0.154655	4.86795	0.854719	0.397114	0.660633	-5.92218	0.440431	0.721911	4.78348	2.88022	0.0169822	0.088612	-3.27024	0.326826	0.00650483	4.57479	0.0356444	0.971932	0.995613	-5.79984	0.269268	0.447561	4.56375	2.4372	0.0262121	0.150744	-3.61517
ENSG00000077097.15	TOP2B	-1.06209	5.21645	-2.60924	0.0278026	0.47688	-3.32717	0.491957	0.540619	7.06998	1.22834	0.23772	0.629443	-5.33271	0.353189	-0.480938	7.19301	-5.03545	8.40644e-07	3.64102e-06	5.06185	0.122797	-0.747756	6.41051	-3.34696	0.00163058	0.0355817	-1.36036	0.31081	0.000963075	6.61207	0.0029797	0.997683	0.998731	-6.50908	0.3766	-0.554311	5.79607	-2.67189	0.0149445	0.487425	-2.9533	0.271013	-0.675167	5.79511	-2.28157	0.03582	0.174002	-3.90208
ENSG00000077147.16	TM9SF3	-0.901788	6.33369	-1.97551	0.0789189	0.53571	-3.9987	0.481467	-0.25358	6.55422	-0.882406	0.391093	0.746072	-5.69504	0.355995	-0.365852	7.15437	-3.99105	8.34626e-05	0.000241131	0.682391	0.133778	-0.0560024	6.6356	-0.266275	0.791211	0.905493	-6.25494	0.237187	-0.18014	5.73567	-0.686012	0.508875	0.660115	-6.25291	0.327565	-0.0109365	6.49279	-0.0536526	0.957764	0.993869	-5.8325	0.355147	-0.0893678	6.10195	-0.488894	0.631229	0.801286	-6.0751
ENSG00000077150.20	NFKB2	-0.0876008	4.59396	-0.199151	0.846474	0.952164	-5.2863	0.484869	0.198091	5.61439	0.532302	0.602096	0.848272	-5.95919	0.566593	0.606266	5.30155	4.21889	3.28986e-05	0.00010326	1.54615	0.127085	0.561845	5.89548	1.92179	0.0608088	0.24568	-4.54845	0.230895	-0.0893696	7.41437	-0.278103	0.78681	0.867398	-6.45102	0.442561	-0.141764	5.49986	-0.471503	0.642569	0.928766	-5.74076	0.26785	0.312795	3.52378	0.854718	0.404715	0.628729	-5.67491
ENSG00000077235.18	GTF3C1	0.131511	5.14358	0.34326	0.739112	0.913557	-5.26056	0.47732	0.323721	5.12714	1.25939	0.2266	0.621119	-5.34268	0.352479	-0.209479	5.65499	-2.00122	0.046304	0.0714588	-5.07461	0.14114	0.404442	5.21017	2.80253	0.00738405	0.0762144	-2.72202	0.287476	-0.333282	4.95079	-1.60044	0.141739	0.290582	-5.25428	0.331372	-0.332985	5.26587	-1.3305	0.198866	0.749493	-5.02739	0.276225	0.0973288	4.49788	0.713804	0.485135	0.697127	-5.92211
ENSG00000077254.14	USP33	-0.500145	4.30864	-0.963474	0.359934	0.737949	-4.92643	0.489055	-0.148475	4.87486	-0.52094	0.609802	0.852844	-5.96254	0.411177	-0.729115	5.5487	-6.82405	5.19929e-11	5.35744e-10	14.4457	0.13472	-0.387224	5.09243	-3.06025	0.00367543	0.0532352	-2.08964	0.244645	-0.750532	4.22633	-2.91956	0.0158942	0.0854694	-3.16661	0.376166	-0.147613	4.37566	-0.722253	0.478801	0.878233	-5.55088	0.310834	-0.544451	4.31472	-2.9623	0.00880229	0.0926247	-2.62464
ENSG00000077312.9	SNRPA	0.728052	5.31539	1.88702	0.0910392	0.545115	-4.09323	0.487434	0.831843	6.48048	2.87308	0.0113523	0.280839	-2.78296	0.362165	1.107	5.97083	9.59336	4.23322e-19	2.976e-17	32.6932	0.123277	0.708338	6.80021	3.08383	0.00344256	0.0513	-2.03041	0.230394	1.13376	7.50451	4.08061	0.00238964	0.0387512	-1.36155	0.368305	0.071752	6.25377	0.410273	0.686126	0.939248	-5.76249	0.378139	0.486922	4.48194	3.14234	0.00599915	0.0755747	-2.27868
ENSG00000077348.9	EXOSC5	0.250657	5.73147	0.611104	0.555918	0.836169	-5.14561	0.471041	1.52653	6.04019	4.21974	0.000700394	0.169692	-0.250138	0.352935	1.18883	5.68352	8.1959	8.17417e-15	2.05549e-13	23.0012	0.129682	0.866725	6.08799	3.09309	0.00335502	0.0508484	-2.01808	0.238287	1.27734	7.01578	4.37039	0.00152705	0.0339463	-0.921325	0.3301	0.566791	5.64693	2.52549	0.0204493	0.505843	-3.22105	0.260946	0.779256	4.64873	2.24261	0.0386939	0.180372	-3.95886
ENSG00000077380.16	DYNC1I2	-0.220988	4.76926	-0.621869	0.549117	0.831901	-5.14485	0.529749	-0.337551	5.24674	-1.18728	0.253068	0.642671	-5.42346	0.353799	-0.762872	6.25557	-7.82907	9.3855e-14	1.78379e-12	20.6107	0.123095	-0.495815	5.47994	-2.95115	0.00495795	0.0621372	-2.36608	0.240412	-0.786966	4.65661	-3.11799	0.0113959	0.0734943	-2.87193	0.338529	-0.190495	5.89332	-1.14427	0.266508	0.793882	-5.23731	0.311087	-0.481192	4.47831	-2.48727	0.0236765	0.143521	-3.52308
ENSG00000077463.15	SIRT6	0.743938	4.53345	2.15149	0.0592254	0.508128	-3.81172	0.512451	0.593545	4.78987	1.94723	0.0699373	0.436847	-4.38683	0.399975	0.72185	4.26727	5.82259	1.54064e-08	9.58847e-08	8.94632	0.168014	0.584862	4.78052	2.9464	0.00502231	0.0624602	-2.36675	0.237284	1.25946	5.71241	3.18584	0.0101765	0.070706	-2.79397	0.338938	-0.078816	4.623	-0.289245	0.775479	0.9593	-5.76128	0.32442	0.536889	4.238	2.2947	0.0348973	0.172008	-3.85565
ENSG00000077549.19	CAPZB	0.258041	4.594	0.629584	0.544274	0.8311	-5.146	0.471522	0.601885	5.62017	2.04146	0.0586848	0.412085	-4.25052	0.351395	0.0183025	5.64454	0.203255	0.839079	0.869643	-7.03723	0.350546	0.301169	5.72235	1.89352	0.0645561	0.254332	-4.59807	0.235023	-0.0276318	6.06472	-0.113201	0.912195	0.949153	-6.501	0.379682	0.191159	5.66394	0.892772	0.382979	0.844356	-5.47518	0.267019	0.0405844	4.1907	0.245319	0.809177	0.906916	-6.13568
ENSG00000077585.14	GPR137B	-0.157695	4.02759	-0.157385	0.878339	0.962987	-5.27505	0.486832	0.111047	5.14724	0.236161	0.816413	0.938739	-6.0797	0.565962	-0.320292	5.74974	-1.86672	0.0629542	0.0941972	-5.33022	0.161378	0.0846412	4.59306	0.31043	0.75763	0.888525	-6.21589	0.252966	-1.51013	5.4779	-2.8628	0.0174881	0.0898241	-3.31868	0.337621	0.128114	4.94664	0.428783	0.67283	0.939248	-5.7423	0.267006	-0.592557	4.66718	-1.66114	0.115207	0.316532	-4.88891
ENSG00000077721.16	UBE2A	0.676148	5.21456	1.95552	0.0815155	0.536789	-4.0212	0.466372	-0.0608963	5.56081	-0.26628	0.793548	0.931235	-6.07012	0.511858	0.112582	5.6427	1.72249	0.0860502	0.12446	-5.5883	0.170066	0.176231	5.91768	1.34963	0.183708	0.446856	-5.41965	0.234847	-0.435423	6.02792	-2.12043	0.0610056	0.175064	-4.52206	0.346877	-0.0135255	5.78365	-0.0944428	0.925731	0.986492	-5.84517	0.357419	-0.0196297	4.85254	-0.136996	0.89266	0.950307	-6.17721
ENSG00000078061.13	ARAF	-0.273435	5.99226	-0.658954	0.526062	0.824533	-5.11321	0.586197	-0.246433	5.85236	-0.73143	0.475475	0.791843	-5.83343	0.371257	0.115015	6.17449	1.25903	0.209035	0.270361	-6.27124	0.123638	0.464034	6.1991	2.61887	0.0118909	0.098975	-3.14773	0.296349	0.528259	6.35266	2.00889	0.0733824	0.194835	-4.6978	0.330173	-0.0930709	5.90691	-0.52947	0.602519	0.918637	-5.71415	0.256172	0.176343	6.1986	1.24565	0.229962	0.462415	-5.44128
ENSG00000078070.13	MCCC1	-0.641593	4.41625	-1.25168	0.241556	0.665811	-4.69872	0.500053	0.308061	4.87184	0.63464	0.534958	0.82094	-5.88845	0.358549	0.645017	4.35146	5.62083	4.47653e-08	2.51656e-07	7.91154	0.127176	0.0163891	4.70703	0.0623289	0.95057	0.978107	-6.26766	0.279957	0.100453	4.53738	0.314372	0.759939	0.84975	-6.40417	0.456519	0.0332151	4.28401	0.0992107	0.921994	0.986085	-5.76472	0.264217	-1.41441	3.91279	-4.30195	0.000493599	0.0358946	0.0365229
ENSG00000078140.14	UBE2K	0.213402	5.66786	0.539347	0.602446	0.856426	-5.18315	0.47753	-0.027118	6.04256	-0.100903	0.920927	0.974304	-6.09073	0.36642	-0.135111	6.37895	-1.54188	0.124197	0.171671	-5.87671	0.135874	-0.0593077	6.07289	-0.311952	0.75648	0.888099	-6.25234	0.38435	-0.498402	5.72521	-1.63337	0.134595	0.281501	-5.23361	0.388211	0.000306444	6.21752	0.00174515	0.998625	0.999554	-5.84376	0.319209	-0.203748	5.40261	-1.19609	0.248249	0.482112	-5.50012
ENSG00000078246.17	TULP3	-0.448029	4.45654	-0.870754	0.406022	0.765794	-4.99525	0.480387	-0.211956	4.56117	-0.762813	0.457075	0.785409	-5.79335	0.353398	0.380871	5.14899	4.73542	3.43047e-06	1.30969e-05	3.70407	0.168834	-0.362065	5.01159	-2.09875	0.0413296	0.1943	-4.20602	0.230769	-0.571636	3.48697	-1.69857	0.121397	0.26389	-4.93189	0.393166	-0.14689	4.53	-0.686838	0.500357	0.88956	-5.58065	0.255943	-0.790812	3.39067	-1.66715	0.113991	0.314639	-4.68951
ENSG00000078304.19	PPP2R5C	-0.0508511	4.55561	-0.133436	0.89672	0.968939	-5.29551	0.478443	0.104028	4.64727	0.414274	0.684374	0.884412	-5.99556	0.364804	-0.0240299	5.05213	-0.366269	0.714432	0.76245	-6.97098	0.248763	-0.0276794	4.80968	-0.199591	0.842676	0.930668	-6.25461	0.39879	0.0275045	5.45848	0.0944458	0.92669	0.957164	-6.48123	0.363088	-0.00561936	4.93749	-0.0248753	0.98041	0.995613	-5.82625	0.258308	-0.14032	4.3185	-0.966427	0.34752	0.580084	-5.71077
ENSG00000078369.18	GNB1	-0.0650254	6.23974	-0.143548	0.88895	0.96549	-5.26905	0.478683	-0.068383	7.42171	-0.352883	0.728949	0.904347	-5.97073	0.363535	-0.133308	7.95532	-1.64135	0.101813	0.144087	-5.65929	0.149374	-0.0469401	7.73607	-0.280789	0.780125	0.899871	-6.21039	0.260382	-0.171209	7.86254	-0.81147	0.436683	0.59919	-6.13852	0.386485	-0.308472	7.89762	-1.36998	0.186425	0.745727	-4.91539	0.306781	-0.29135	6.43147	-1.80672	0.0887254	0.274643	-4.67895
ENSG00000078618.22	NRDC	0.172019	5.3995	0.507605	0.623668	0.864036	-5.19694	0.483016	-0.00530221	6.05612	-0.0172322	0.986472	0.995563	-6.09364	0.446568	0.163149	6.19904	2.24106	0.0257816	0.0424799	-4.57696	0.130228	0.0906668	6.32535	0.559482	0.578533	0.787115	-6.14311	0.359066	-0.270747	6.10747	-1.31742	0.218164	0.381776	-5.64724	0.376467	0.22696	6.19671	1.40971	0.174539	0.737169	-4.93416	0.276751	-0.195798	4.88777	-0.782839	0.444603	0.661808	-5.88305
ENSG00000078668.14	VDAC3	0.578164	6.10456	1.19527	0.261865	0.686129	-4.7522	0.490721	0.254935	6.63451	0.783184	0.445371	0.779832	-5.7708	0.389406	0.746949	6.73292	5.40953	1.32718e-07	6.85124e-07	6.83571	0.333822	0.183883	6.68238	0.990532	0.32707	0.600774	-5.80925	0.243457	-0.50464	6.51432	-1.62624	0.136114	0.283429	-5.24906	0.358333	0.0106284	6.23826	0.0474938	0.962608	0.994996	-5.84247	0.321163	0.0129659	6.56349	0.0650807	0.948877	0.977772	-6.18298
ENSG00000078674.18	PCM1	-0.48058	4.10079	-1.19459	0.262117	0.686129	-4.74621	0.469838	-0.720244	4.50729	-2.11135	0.0514334	0.403758	-4.11455	0.441721	-0.912542	5.90332	-5.26007	2.80867e-07	1.35421e-06	6.10765	0.136347	-0.577509	4.93335	-3.27375	0.00201358	0.0388529	-1.53692	0.237206	-0.956987	4.50089	-2.92192	0.0158313	0.0852856	-3.1738	0.395246	-0.0247458	4.28809	-0.083533	0.934288	0.987748	-5.7739	0.364038	-0.497668	4.16888	-2.68914	0.0156239	0.115597	-3.13982
ENSG00000078747.16	ITCH	-0.303296	4.22244	-0.750334	0.471795	0.794289	-5.06574	0.534563	-0.327047	4.62242	-1.0898	0.292525	0.67247	-5.50709	0.399238	-0.543922	4.75057	-5.41228	1.30883e-07	6.7645e-07	6.88433	0.123714	-0.213138	4.47098	-1.20839	0.233041	0.506602	-5.53624	0.230852	-0.736839	3.75102	-2.70115	0.0229708	0.103237	-3.46672	0.328379	-0.400251	4.78616	-1.61484	0.122579	0.687142	-4.64181	0.264899	-0.509984	3.86378	-2.63904	0.017335	0.122242	-3.18949
ENSG00000078804.13	TP53INP2	-0.220393	6.24584	-0.473848	0.646645	0.875483	-5.16737	0.468627	0.817779	4.32357	2.44259	0.0270424	0.336734	-3.52362	0.375886	-0.807233	5.17371	-4.71386	3.78547e-06	1.43399e-05	3.63497	0.137399	0.250421	4.83619	0.524033	0.602759	0.80269	-6.13103	0.253952	-0.60631	3.97912	-1.40512	0.191397	0.351323	-5.44094	0.328886	0.576812	5.19883	1.21228	0.240039	0.782737	-5.16364	0.276121	0.0132307	7.11114	0.0544112	0.957249	0.980736	-6.16973
ENSG00000078808.19	SDF4	0.0433409	6.35926	0.119564	0.907397	0.971863	-5.27751	0.478556	0.46379	6.59353	1.50959	0.151346	0.544127	-5.00774	0.374613	0.125949	6.54962	0.994503	0.32081	0.390697	-6.55944	0.124048	0.129677	6.87492	0.73506	0.466016	0.712081	-6.01744	0.233426	-0.113813	6.46211	-0.549084	0.595442	0.730073	-6.3488	0.328705	0.217207	6.8898	0.812842	0.426225	0.86281	-5.50678	0.279265	0.0115991	5.943	0.0615751	0.951627	0.977772	-6.19592
ENSG00000078902.16	TOLLIP	-0.384483	5.4876	-1.01547	0.335825	0.725014	-4.89598	0.471693	0.191506	5.5271	0.446183	0.661661	0.873967	-6.00817	0.378858	-0.222777	5.37066	-2.09542	0.0370041	0.0586717	-4.87658	0.122798	0.415294	5.23393	1.42552	0.160724	0.418072	-5.31199	0.326602	0.0692043	5.2031	0.217411	0.832423	0.898771	-6.46061	0.340405	-0.303999	6.07459	-1.16655	0.257607	0.792194	-5.21175	0.290841	0.536058	6.28843	2.55495	0.0206155	0.13325	-3.41083
ENSG00000079246.16	XRCC5	-0.274084	6.48498	-0.727625	0.484937	0.800013	-5.06287	0.479872	-0.240836	7.46225	-0.885338	0.389559	0.7452	-5.64524	0.352014	-0.138548	8.0851	-1.83308	0.0678195	0.100831	-5.3241	0.324069	-0.04833	7.72292	-0.285097	0.776843	0.899186	-6.20946	0.250305	0.0439616	7.89425	0.177012	0.863164	0.918205	-6.46447	0.368665	-0.161539	7.60219	-0.672417	0.509291	0.892777	-5.56779	0.292872	-0.422766	5.96978	-1.99274	0.0627703	0.229942	-4.3929
ENSG00000079308.19	TNS1	-1.60873	5.42461	-3.64082	0.00519413	0.473553	-2.33846	0.48199	-0.912056	3.35971	-1.3101	0.209326	0.605852	-5.05587	0.409817	-1.27553	5.27177	-7.27179	3.34296e-12	4.49255e-11	17.1499	0.126165	-0.526691	3.67742	-1.10725	0.273914	0.550818	-5.4507	0.28607	-0.975657	3.29866	-2.5864	0.0278845	0.114042	-3.58542	0.343144	0.278884	3.51511	0.602295	0.55399	0.903629	-5.45307	0.259721	0.341275	5.66813	1.48538	0.155942	0.371741	-5.14787
ENSG00000079313.15	REXO1	0.584659	5.10469	1.30207	0.224527	0.6536	-4.66717	0.533658	0.061106	4.30707	0.219028	0.829498	0.941222	-6.03481	0.382961	0.0452477	3.96683	0.414999	0.678451	0.731578	-6.84514	0.145039	-0.182983	4.1297	-1.0478	0.300178	0.576817	-5.66776	0.234146	-0.555377	4.29053	-1.51927	0.160805	0.313859	-5.31752	0.340299	-0.086462	4.1874	-0.354176	0.727048	0.949793	-5.69467	0.262402	0.93363	3.97822	4.28971	0.000506702	0.0364918	0.0185906
ENSG00000079332.15	SAR1A	-0.516128	5.85171	-1.05684	0.317527	0.717884	-4.8556	0.522864	0.0218119	5.47371	0.0786198	0.938345	0.97912	-6.10137	0.453811	-0.188201	6.29116	-2.71043	0.00712153	0.0133814	-3.44426	0.142417	0.370891	5.79333	2.31385	0.0251728	0.147955	-3.80383	0.230244	0.200162	5.70158	0.914266	0.382886	0.552127	-6.06837	0.354511	-0.124236	5.79425	-0.597116	0.557373	0.90395	-5.67871	0.257234	0.0575488	5.36109	0.286114	0.778284	0.888013	-6.15606
ENSG00000079432.7	CIC	-0.0143354	5.0322	-0.0263924	0.979508	0.993991	-5.30495	0.506741	0.296094	5.16299	0.992481	0.336268	0.708711	-5.61865	0.35357	-0.495454	5.37534	-4.2761	2.58744e-05	8.27426e-05	1.78565	0.146046	-0.41522	5.47512	-2.07464	0.0436133	0.201415	-4.26578	0.232529	-0.406675	4.91393	-1.42244	0.186456	0.345189	-5.48382	0.326837	-0.0269907	5.31902	-0.152892	0.880071	0.978886	-5.8324	0.313512	0.555189	5.17854	2.71295	0.0148687	0.113501	-3.11722
ENSG00000079459.13	FDFT1	1.01309	7.29884	1.04944	0.320746	0.718638	-4.82614	0.468708	-0.107395	6.09845	-0.228342	0.822378	0.939741	-6.06757	0.362675	0.0733375	6.41664	0.556939	0.578	0.642081	-6.90017	0.132777	-0.288323	6.69397	-0.985233	0.329638	0.60257	-5.81473	0.330922	1.345	6.72782	3.84787	0.00345215	0.0449546	-1.73311	0.391857	-0.119537	6.38909	-0.299371	0.767858	0.958265	-5.79512	0.468741	0.200493	5.76437	0.670406	0.511698	0.715885	-5.97383
ENSG00000079462.8	PAFAH1B3	1.9288	4.83683	3.74455	0.00441311	0.473553	-2.19745	0.473463	1.81602	6.02734	2.98719	0.00898225	0.265957	-2.57759	0.352274	0.991101	6.56018	5.92254	8.98973e-09	5.88631e-08	9.43632	0.291591	0.917647	6.51826	2.82609	0.00693735	0.0742854	-2.66361	0.265058	1.25065	6.07458	3.25746	0.00903415	0.0664641	-2.68028	0.350091	0.222186	5.38816	0.623308	0.540381	0.901901	-5.65778	0.260035	0.679899	3.55755	1.95233	0.0677461	0.238907	-4.29711
ENSG00000079739.17	PGM1	0.0693276	5.13829	0.119055	0.907789	0.972142	-5.28997	0.487481	0.498899	4.81243	0.977791	0.343255	0.713349	-5.61763	0.366131	0.447466	5.49016	2.99314	0.00299988	0.00612721	-2.6637	0.148896	-0.2396	5.78108	-0.932156	0.356098	0.626602	-5.87276	0.238713	0.564998	5.75004	1.34865	0.208294	0.370744	-5.59617	0.334914	0.0605192	5.78612	0.178791	0.859966	0.976195	-5.835	0.610817	0.174626	6.10942	0.848153	0.408259	0.630253	-5.83799
ENSG00000079785.16	DDX1	-0.472411	4.9146	-0.949401	0.366674	0.743921	-4.94563	0.48137	0.118113	5.29261	0.58479	0.56714	0.837307	-5.93862	0.449065	0.144626	5.53426	2.05065	0.0412035	0.064447	-4.97774	0.124906	0.0582343	5.5221	0.484686	0.630188	0.820009	-6.18343	0.231134	0.00472195	5.02294	0.0175556	0.986352	0.992447	-6.47556	0.328228	0.0267658	5.42161	0.156717	0.877096	0.978652	-5.83859	0.260833	-0.253174	4.38032	-1.40031	0.179594	0.403266	-5.23465
ENSG00000079805.18	DNM2	-0.131907	5.85715	-0.323816	0.753313	0.920398	-5.25281	0.465425	0.0845017	5.91828	0.17579	0.862744	0.95487	-6.08434	0.389631	0.0803071	5.16021	0.958	0.338864	0.409178	-6.58865	0.13789	-0.132755	5.54708	-0.635425	0.528284	0.753272	-6.09978	0.366443	-0.306984	5.62511	-1.3567	0.205809	0.367457	-5.59236	0.478932	0.0157123	5.31315	0.0793269	0.93759	0.988671	-5.84473	0.257266	0.271822	5.40977	1.73867	0.100358	0.292322	-4.78968
ENSG00000079999.14	KEAP1	-0.0328031	6.29775	-0.0804395	0.937609	0.982392	-5.27891	0.474922	-0.152756	6.526	-0.396735	0.696994	0.889991	-6.00041	0.350797	0.515277	6.30754	4.86328	1.89959e-06	7.6925e-06	4.265	0.306947	0.300919	6.9541	1.18376	0.24256	0.517568	-5.59828	0.434062	0.264258	6.49662	1.01182	0.336358	0.507241	-5.98602	0.349141	-0.0227847	6.60322	-0.0831937	0.934555	0.987748	-5.82932	0.274806	0.253571	5.81162	1.9326	0.0703009	0.243044	-4.49177
ENSG00000080189.15	SLC35C2	0.627554	4.94613	1.53354	0.15876	0.60253	-4.45239	0.465242	0.38195	5.0909	1.41227	0.177714	0.572008	-5.15914	0.352275	0.602427	4.8099	7.62184	3.61378e-13	6.0196e-12	19.301	0.127865	0.250258	5.0161	1.27527	0.208586	0.478438	-5.49844	0.434298	0.390428	5.0964	1.70901	0.119397	0.261557	-5.11219	0.333273	-0.146271	4.87739	-0.700171	0.492177	0.885671	-5.59104	0.335165	0.415086	4.53639	1.83938	0.0835761	0.266873	-4.61959
ENSG00000080503.24	SMARCA2	-0.747613	4.01256	-1.8939	0.0900381	0.545115	-4.08288	0.469845	-1.18225	4.01067	-3.36352	0.0041229	0.219554	-1.82971	0.443598	-0.71437	5.24564	-6.64798	1.48066e-10	1.38096e-09	13.438	0.168963	-0.311478	4.25753	-1.19615	0.237736	0.511749	-5.5226	0.237692	-1.26538	4.38252	-3.69952	0.00437999	0.0489738	-1.923	0.326644	-0.0948924	3.9644	-0.176463	0.861769	0.976569	-5.67179	0.390218	-0.0999114	3.9588	-0.361308	0.722367	0.857101	-6.03966
ENSG00000080546.13	SESN1	0.33589	4.46268	0.59802	0.564247	0.839144	-5.15757	0.502184	-0.83419	3.8284	-2.01473	0.0616966	0.418171	-4.2166	0.368912	-0.719513	4.48536	-4.77195	2.90103e-06	1.12764e-05	3.94767	0.203443	0.0903315	3.71875	0.311661	0.756699	0.888099	-6.09861	0.2328	0.745326	3.55487	1.4005	0.192734	0.352726	-5.32641	0.362611	-0.0971566	3.31295	-0.424798	0.675683	0.939248	-5.5223	0.270796	-0.558438	3.37086	-1.77572	0.0938706	0.283854	-4.5305
ENSG00000080608.10	PUM3	-0.307903	4.84824	-0.803342	0.442025	0.784576	-5.04411	0.480627	-0.651546	5.47393	-1.53131	0.145928	0.5381	-5.00042	0.353865	0.859644	5.59113	8.21163	7.35083e-15	1.87367e-13	23.1041	0.124997	-0.211053	5.83909	-0.927421	0.358525	0.628352	-5.8788	0.551691	-0.29079	6.08071	-0.716299	0.490803	0.644225	-6.23727	0.356799	-0.124457	6.00243	-0.28829	0.776199	0.960053	-5.80467	0.345088	0.22945	4.64383	0.914542	0.373355	0.601567	-5.76526
ENSG00000080815.19	PSEN1	-0.362366	4.57263	-0.925954	0.378105	0.750916	-4.95961	0.503262	-0.142314	4.81385	-0.745488	0.467178	0.789099	-5.81954	0.357204	-0.256332	5.38466	-2.90449	0.00396261	0.00789083	-2.90662	0.12913	-0.0382262	5.07759	-0.252495	0.801778	0.911241	-6.25487	0.554209	-0.494448	4.33685	-1.97275	0.0778811	0.201003	-4.68738	0.329942	-0.071999	5.11315	-0.411058	0.685559	0.939248	-5.75883	0.371076	-0.0252128	4.54122	-0.173761	0.864127	0.935641	-6.16245
ENSG00000080819.9	CPOX	-0.127242	4.12572	-0.233529	0.820461	0.945902	-5.26466	0.474121	0.0603686	4.59977	0.137649	0.892297	0.965318	-6.07122	0.357396	0.281502	3.90464	2.82767	0.00501654	0.00977589	-3.01652	0.214755	0.382736	5.14379	2.09247	0.0419145	0.196038	-4.22976	0.251864	-0.504187	4.37772	-1.31872	0.217744	0.381195	-5.58713	0.327287	0.0882604	4.70058	0.437969	0.666272	0.939107	-5.72026	0.293431	0.0902673	3.94452	0.20757	0.838057	0.921264	-6.05368
ENSG00000080822.17	CLDND1	-0.278249	4.48608	-0.657723	0.526818	0.825058	-5.12357	0.496012	0.14869	5.2403	0.348935	0.731852	0.906309	-6.04766	0.35798	0.0239797	5.03438	0.266275	0.790217	0.828154	-7.00251	0.292543	0.0510386	5.70711	0.183102	0.855519	0.936053	-6.28453	0.263319	-1.17268	4.48543	-4.1544	0.0021298	0.0374455	-1.21595	0.327541	-0.217724	5.55638	-0.920684	0.368583	0.836748	-5.44303	0.271164	-0.0653452	4.32255	-0.218613	0.829581	0.917638	-6.13439
ENSG00000080824.19	HSP90AA1	1.18237	9.80267	2.48054	0.0344092	0.485361	-3.56869	0.46727	-0.26075	9.79306	-0.80808	0.431323	0.77373	-5.54261	0.382627	0.430677	9.89001	2.93256	0.00363088	0.00727623	-2.64675	0.124902	-0.271627	9.84937	-1.4966	0.141294	0.387333	-5.07931	0.602166	-0.678211	9.53941	-2.29281	0.0457347	0.149221	-4.17349	0.346686	-0.26087	9.74013	-1.0927	0.287981	0.798791	-5.08967	0.30532	-0.0559161	9.18274	-0.168301	0.868354	0.937554	-6.08306
ENSG00000080845.18	DLGAP4	-0.29806	4.92446	-0.810398	0.438158	0.784576	-5.04033	0.485696	0.313226	4.67349	1.10937	0.284257	0.664812	-5.48887	0.352934	0.0218974	5.0568	0.227136	0.820479	0.853778	-7.01341	0.124575	-0.0759187	4.80194	-0.349659	0.728182	0.875566	-6.21323	0.250341	-0.335487	4.0833	-1.15933	0.274246	0.440722	-5.74283	0.348042	-0.133139	5.27949	-0.611206	0.548196	0.903525	-5.66463	0.372355	-0.213633	4.60706	-0.946281	0.3574	0.588201	-5.73815
ENSG00000081087.15	OSTM1	-0.0106232	5.24257	-0.0259055	0.979886	0.993991	-5.30999	0.687828	-0.923428	4.09849	-2.45459	0.0264073	0.333856	-3.51485	0.349844	-0.413729	4.50399	-3.83112	0.000156519	0.000425055	0.146156	0.132383	0.239441	4.25032	1.09429	0.279495	0.556058	-5.65519	0.440139	-0.557839	4.34306	-1.99107	0.0755695	0.197782	-4.66347	0.360581	-0.650472	4.75645	-2.09815	0.0492812	0.579269	-3.92212	0.280816	-0.395443	3.52783	-1.4844	0.156197	0.371936	-5.00113
ENSG00000081154.12	PCNP	-0.716291	6.51676	-1.57774	0.148328	0.592281	-4.39329	0.47295	-0.3503	6.68774	-1.38056	0.187081	0.584307	-5.16821	0.463274	-0.127772	7.23079	-1.923	0.0554632	0.0840173	-5.20198	0.125244	0.145041	7.12757	1.08745	0.282476	0.557738	-5.69749	0.252237	-0.162848	6.81735	-0.621784	0.548513	0.692402	-6.30375	0.383846	-0.178228	6.77775	-1.08214	0.29253	0.799887	-5.28078	0.263413	-0.63678	6.58033	-2.25999	0.0373861	0.176645	-3.9336
ENSG00000081307.14	UBA5	-0.401241	4.27381	-1.06933	0.312155	0.71567	-4.85059	0.47367	0.0804075	4.06974	0.331071	0.745043	0.913097	-5.97889	0.38254	-0.256355	4.51386	-2.90424	0.00396561	0.00789499	-2.84792	0.179632	0.175615	4.25478	1.02787	0.309358	0.586079	-5.72403	0.237235	0.26284	4.2079	0.90319	0.388448	0.557909	-6.0097	0.365053	-0.189246	3.93385	-0.874072	0.392828	0.847478	-5.32008	0.255861	-0.827281	4.55927	-3.16216	0.0057501	0.074445	-2.22599
ENSG00000081791.9	DELE1	0.18538	5.62001	0.423891	0.681378	0.889507	-5.22714	0.468584	-0.519252	4.69295	-1.83423	0.0859695	0.461816	-4.55335	0.353393	-0.533434	5.33447	-6.79667	6.12554e-11	6.21393e-10	14.2886	0.124118	-0.224882	4.80349	-1.39214	0.170541	0.430806	-5.33606	0.234624	0.434377	5.1787	1.90567	0.0869265	0.215633	-4.82624	0.355632	-0.638389	4.01322	-3.39714	0.00297319	0.417179	-1.58575	0.338495	-0.437066	4.99839	-1.86199	0.0801671	0.260369	-4.5944
ENSG00000082153.18	BZW1	0.0287303	5.02215	0.0646899	0.949804	0.98772	-5.3096	0.505826	-0.612887	5.41744	-2.10594	0.0519632	0.404849	-4.14172	0.349546	-0.520833	6.37184	-4.03752	6.92606e-05	0.000203198	0.841551	0.137405	-0.0529249	5.73615	-0.181071	0.857103	0.936213	-6.28438	0.239139	-0.61978	5.17466	-2.29229	0.0457745	0.149221	-4.23643	0.388652	-0.211496	6.01612	-1.26705	0.220219	0.766076	-5.10412	0.261576	-0.58966	3.86195	-2.89466	0.0101563	0.0980919	-2.71497
ENSG00000082213.18	C5orf22	-0.206032	3.9453	-0.513962	0.619388	0.863032	-5.17443	0.476887	0.0654094	4.29205	0.226114	0.82408	0.940357	-6.03108	0.392838	-0.163822	4.94069	-1.92174	0.0556226	0.0842392	-5.20021	0.145164	-0.117801	4.79178	-0.525733	0.601587	0.802162	-6.13557	0.375363	-0.416445	4.17965	-1.60106	0.1416	0.290505	-5.2046	0.326593	0.0801568	4.24517	0.431257	0.671061	0.939248	-5.68784	0.260051	-0.786317	3.92714	-2.95859	0.00887174	0.0928576	-2.56401
ENSG00000082641.16	NFE2L1	-1.11629	7.58946	-2.76818	0.0213723	0.476417	-3.22073	0.515525	-0.274625	6.91558	-0.860453	0.402707	0.75284	-5.69661	0.362201	-0.593091	7.45109	-5.2345	3.18798e-07	1.51862e-06	6.00176	0.127834	-0.51972	7.45451	-2.51587	0.0154092	0.114295	-3.34723	0.237124	-1.08026	6.27206	-3.32715	0.00804932	0.062744	-2.5681	0.326947	0.0861411	7.97895	0.296043	0.770359	0.958863	-5.71014	0.297497	-0.265448	8.00637	-1.41105	0.176457	0.399933	-5.19301
ENSG00000082781.12	ITGB5	-0.724119	5.33669	-1.50016	0.167065	0.608926	-4.48024	0.493328	-0.236699	5.69635	-0.392489	0.700064	0.891294	-6.02285	0.434523	-0.974625	7.31387	-6.07727	3.85327e-09	2.73092e-08	10.2632	0.136833	0.726635	6.23821	2.04896	0.0461664	0.208796	-4.31552	0.304267	-0.330539	3.6087	-0.52196	0.613485	0.744551	-6.15325	0.330482	-0.209189	6.43388	-0.675202	0.507558	0.891927	-5.62055	0.296996	-0.731889	4.87043	-2.16438	0.0451176	0.194317	-4.10056
ENSG00000082996.20	RNF13	-0.487694	5.68115	-1.19219	0.263011	0.687009	-4.75531	0.470451	-0.463791	5.38821	-1.82928	0.0867411	0.464083	-4.57858	0.360092	-0.193068	6.00895	-2.22281	0.0270024	0.0442848	-4.61888	0.210643	-0.126794	5.64819	-0.639412	0.525711	0.751488	-6.09797	0.256411	-0.492718	5.29213	-1.55473	0.152213	0.302987	-5.33016	0.369503	0.0754077	5.58504	0.34921	0.730713	0.9506	-5.78944	0.367487	-0.212992	5.95437	-0.814491	0.426744	0.648083	-5.86603
ENSG00000083312.17	TNPO1	0.0713075	5.33038	0.166686	0.871221	0.960697	-5.29712	0.697699	-1.15444	5.26775	-2.78279	0.0136495	0.288481	-2.95443	0.364748	-0.592191	5.51067	-5.39182	1.45167e-07	7.41902e-07	6.7455	0.13217	-0.280602	4.95956	-1.94085	0.0583874	0.2396	-4.49449	0.451843	-0.843704	4.83388	-2.74289	0.0214076	0.0997708	-3.48947	0.326581	-0.558173	4.93399	-2.54226	0.019733	0.505843	-3.17858	0.275106	-0.730008	4.29901	-3.16996	0.00565481	0.0742312	-2.21774
ENSG00000083444.17	PLOD1	0.215788	5.68188	0.390102	0.705334	0.902061	-5.23358	0.466341	1.11717	6.54399	2.71914	0.0155335	0.295861	-3.05907	0.37484	0.806759	6.61515	6.57472	2.27578e-10	2.0537e-09	13.0081	0.127677	0.194532	6.89718	0.579565	0.565022	0.779175	-6.11543	0.241393	-0.55026	5.96193	-1.49858	0.166012	0.319644	-5.4172	0.395818	-0.402884	6.94186	-1.48599	0.153439	0.718542	-4.81606	0.269028	-0.252455	4.44958	-0.661093	0.517505	0.720414	-5.95559
ENSG00000083845.9	RPS5	1.07022	8.35833	1.8196	0.101424	0.554978	-4.15218	0.475706	0.636501	8.94928	1.65489	0.118133	0.504856	-4.69077	0.366468	0.717825	8.83016	5.08672	6.56689e-07	2.91971e-06	5.38928	0.149594	1.0177	8.9682	3.39373	0.00142334	0.0336452	-1.17428	0.362036	2.6301	10.1544	7.00531	4.46187e-05	0.0199649	2.5246	0.330278	0.418438	8.8773	1.57209	0.132182	0.700886	-4.60733	0.28794	0.956888	8.15474	4.37498	0.000422243	0.0352335	0.181113
ENSG00000083896.13	YTHDC1	-0.296086	4.66558	-0.739448	0.478066	0.796992	-5.08107	0.474865	0.0202579	5.28784	0.0730681	0.94269	0.980191	-6.10559	0.552651	-0.345169	5.77793	-7.04359	1.37375e-11	1.62268e-10	15.7344	0.131304	-0.318082	5.61684	-2.04574	0.0464955	0.209675	-4.3218	0.578169	-0.566026	5.00889	-2.1047	0.0626216	0.177401	-4.51972	0.328653	0.0526846	5.14994	0.341858	0.736153	0.951253	-5.77939	0.269466	-0.195289	4.38711	-1.66235	0.11496	0.316423	-4.88038
ENSG00000084070.12	SMAP2	0.182746	4.69586	0.55149	0.594429	0.853128	-5.18361	0.514171	-0.077947	5.51133	-0.210895	0.835729	0.94386	-6.08503	0.374054	-0.356853	5.98548	-3.09528	0.00215917	0.00455449	-2.36343	0.122985	-0.132888	5.35082	-0.47782	0.63503	0.822771	-6.18222	0.32354	0.141174	8.06172	0.506562	0.623851	0.752624	-6.33901	0.350884	0.461438	5.22927	2.41247	0.0259493	0.508134	-3.41975	0.545555	-0.298924	4.22618	-1.30927	0.208043	0.438923	-5.33865
ENSG00000084073.10	ZMPSTE24	-0.297914	5.68667	-0.587691	0.570872	0.841359	-5.15595	0.470166	0.15479	5.88056	0.508235	0.618475	0.856961	-5.97143	0.366852	-0.340701	6.61067	-3.55331	0.000444171	0.0010856	-0.898081	0.124866	-0.0473735	6.02114	-0.328846	0.743757	0.881778	-6.24731	0.247799	-0.615935	5.27148	-2.06432	0.0669596	0.184011	-4.59499	0.343208	0.169789	5.94303	0.779349	0.445228	0.866277	-5.56063	0.256235	-0.508316	5.03032	-1.35322	0.193892	0.421282	-5.31068
ENSG00000084090.13	STARD7	-0.494933	6.40217	-1.33789	0.213041	0.647095	-4.61505	0.467939	-0.269869	7.00999	-0.92336	0.370029	0.733282	-5.63901	0.408267	0.443996	7.20636	5.4593	1.03037e-07	5.43491e-07	7.09135	0.131835	0.161553	7.07783	1.09787	0.277947	0.555075	-5.68831	0.230746	0.658092	7.69591	2.31902	0.0437656	0.146491	-4.19898	0.336615	0.0219488	6.88476	0.0768454	0.939538	0.989374	-5.81522	0.360684	-0.0785227	6.70774	-0.39269	0.69948	0.843718	-6.10378
ENSG00000084092.7	NOA1	-0.138206	4.93265	-0.392199	0.703837	0.901942	-5.2406	0.493722	-0.176277	5.18987	-0.685932	0.50293	0.806122	-5.87168	0.375988	0.425093	5.52131	5.05091	7.80488e-07	3.40757e-06	5.11501	0.17662	-0.100262	5.11771	-0.52873	0.599522	0.800802	-6.14957	0.233603	0.235895	5.61151	0.891934	0.394158	0.561344	-6.07541	0.361691	0.251141	5.13065	1.22454	0.235487	0.781872	-5.14083	0.268606	0.0643008	4.84047	0.411479	0.685916	0.833505	-6.09956
ENSG00000084207.18	GSTP1	0.475715	7.26668	0.792504	0.448008	0.78629	-5.01929	0.480353	-0.546294	9.96171	-1.03924	0.314698	0.693772	-5.335	0.351577	1.53693	7.67667	5.24088	3.08888e-07	1.47627e-06	6.07111	0.314541	1.23768	10.8727	4.50125	4.55033e-05	0.00819436	1.97778	0.233398	0.21104	9.52694	0.540883	0.600868	0.73469	-6.25427	0.395961	0.186556	11.2505	0.732818	0.472479	0.876419	-5.27422	0.255576	0.0195239	8.43185	0.0974407	0.923528	0.965673	-6.11984
ENSG00000084234.18	APLP2	-0.376372	7.57264	-0.811587	0.437509	0.784576	-4.97779	0.567433	-0.657372	7.99925	-2.25325	0.0391823	0.371395	-3.82336	0.464297	-0.349333	8.11645	-2.14542	0.0327525	0.0525939	-4.71649	0.133924	-0.177825	7.58384	-0.493304	0.624133	0.816616	-6.13675	0.492197	0.29453	6.85806	0.795163	0.445664	0.606759	-6.1795	0.390408	-0.465999	8.03441	-1.58066	0.130209	0.699246	-4.64792	0.277759	0.0680894	9.70522	0.218683	0.829528	0.917638	-6.04944
ENSG00000084463.8	WBP11	0.0373491	6.10075	0.0971094	0.924721	0.977497	-5.28144	0.514836	-0.465054	5.83771	-1.56826	0.13709	0.527335	-4.94765	0.423872	0.238644	6.45139	2.01052	0.0453048	0.0701072	-5.05338	0.204959	-0.209886	6.14467	-1.17866	0.244563	0.520133	-5.6233	0.274523	-0.285805	5.92416	-1.0493	0.319645	0.490786	-5.94175	0.357473	0.0899355	5.8934	0.365699	0.718568	0.946289	-5.7853	0.259715	0.0928901	5.5721	0.438466	0.666627	0.821799	-6.10117
ENSG00000084623.12	EIF3I	0.754538	5.32477	1.70316	0.121985	0.57227	-4.28199	0.470549	0.48547	6.13995	1.82547	0.0873406	0.4651	-4.5762	0.440011	0.453739	6.12593	4.32253	2.12508e-05	6.90032e-05	1.95873	0.123993	0.494022	6.27743	3.7122	0.000551165	0.0219168	-0.369083	0.332034	0.7612	6.73043	2.37893	0.0395706	0.138859	-4.12032	0.327037	0.276465	6.30557	1.18433	0.250668	0.789121	-5.19037	0.262203	-0.0934732	4.71908	-0.751955	0.46247	0.678451	-5.90046
ENSG00000084652.16	TXLNA	-0.00776814	5.32434	-0.0202162	0.984302	0.993991	-5.29978	0.504309	0.183999	6.20871	0.581399	0.569366	0.83773	-5.92181	0.381253	-0.160073	6.37453	-2.16257	0.031395	0.050644	-4.74527	0.159494	-0.100954	6.72066	-0.601793	0.550252	0.769553	-6.10965	0.3135	-0.608296	6.30624	-2.35042	0.0415156	0.142441	-4.16355	0.342274	0.247304	5.96438	1.02962	0.315924	0.816683	-5.35116	0.272355	-0.410274	5.5102	-1.09835	0.287522	0.525679	-5.60712
ENSG00000084676.15	NCOA1	-0.881804	4.14172	-2.16201	0.0582124	0.506133	-3.80312	0.480643	0.0310562	4.67407	0.0675218	0.947033	0.981562	-6.08494	0.607392	-0.80724	5.24033	-6.55359	2.57467e-10	2.30118e-09	12.9013	0.157569	-0.339077	4.314	-1.52646	0.133708	0.375235	-5.10979	0.243536	-1.01968	4.56594	-3.16325	0.0105668	0.0714081	-2.78702	0.601579	-0.0490785	4.05161	-0.18478	0.85533	0.975464	-5.72559	0.338201	-0.645861	4.20813	-2.99579	0.00819857	0.0891325	-2.55305
ENSG00000084733.11	RAB10	-0.183185	6.4843	-0.457385	0.657997	0.879367	-5.18905	0.472938	0.0204442	7.8031	0.0626046	0.950885	0.981974	-6.00739	0.372396	-0.0452389	7.58498	-0.559747	0.576086	0.64028	-6.85684	0.381882	-0.0396192	7.8369	-0.192082	0.848519	0.933224	-6.22718	0.423715	-0.697091	6.63052	-2.67919	0.0238388	0.105213	-3.63157	0.326212	-0.0670903	8.23988	-0.284771	0.778854	0.961129	-5.68548	0.256473	-0.676333	6.50655	-3.68351	0.00187044	0.0522524	-1.20918
ENSG00000084754.12	HADHA	0.00215722	7.31805	0.00575963	0.995527	0.997169	-5.2269	0.477976	0.0322361	7.40211	0.13278	0.896083	0.966356	-6.0268	0.411169	0.196253	7.60634	2.30521	0.0218634	0.0366962	-4.38776	0.127673	0.428496	7.40042	3.31093	0.00180954	0.037267	-1.43513	0.251342	0.272166	7.67442	1.03942	0.323989	0.495341	-5.93967	0.327526	0.117118	7.49021	0.796309	0.435541	0.86281	-5.48447	0.263253	0.155742	7.44476	0.718651	0.482219	0.694572	-5.90355
ENSG00000085063.17	CD59	0.0654944	6.5759	0.134306	0.896051	0.9687	-5.27475	0.480345	-0.315111	5.70836	-0.899917	0.38199	0.742062	-5.70287	0.442066	0.0986209	6.79352	0.587219	0.557515	0.623242	-6.87314	0.148575	0.426363	6.02167	1.16682	0.249268	0.524169	-5.63475	0.261984	0.0884309	5.1412	0.330327	0.748223	0.842183	-6.4275	0.33309	-0.424404	6.79745	-1.23364	0.232152	0.778702	-5.11431	0.263459	0.952989	8.02893	1.78858	0.091705	0.280329	-4.66796
ENSG00000085117.12	CD82	-0.122584	4.38685	-0.0999357	0.922538	0.976191	-5.29351	0.485857	-0.641364	5.12701	-1.16363	0.262245	0.647938	-5.44143	0.427555	0.160792	5.19521	0.650012	0.516201	0.584099	-6.83696	0.171011	0.445612	6.98317	1.05648	0.29624	0.572345	-5.73343	0.41592	0.46909	7.2996	1.36978	0.20183	0.362982	-5.57	0.3275	-0.716715	7.06509	-2.39474	0.0269283	0.508951	-3.42747	0.258293	-0.0682222	5.99559	-0.0948645	0.925543	0.96611	-6.19282
ENSG00000085231.14	AK6	0.987053	5.32032	2.48139	0.0343605	0.485361	-3.45363	0.473138	-0.0202486	3.99892	-0.0697262	0.945307	0.98103	-6.014	0.353259	0.191666	4.74362	2.12883	0.0341139	0.0545923	-4.78569	0.124993	0.289874	4.37105	1.64784	0.106166	0.332261	-4.95292	0.36776	0.393771	5.1712	1.19616	0.26024	0.426598	-5.76093	0.371362	-0.350348	3.73545	-1.53486	0.141053	0.711235	-4.65516	0.257819	-0.502822	4.086	-1.84463	0.0827728	0.265753	-4.57327
ENSG00000085365.18	SCAMP1	0.363619	4.84568	0.647744	0.53297	0.826764	-5.1412	0.473188	-0.0218549	4.98459	-0.0645648	0.949349	0.981858	-6.10145	0.669089	-0.585391	5.67913	-5.18015	4.16614e-07	1.93866e-06	5.72598	0.123471	-0.0595253	4.53464	-0.335015	0.739129	0.880426	-6.19813	0.27704	-0.29378	3.59783	-0.795592	0.445426	0.60667	-5.94174	0.424836	-0.436808	5.00732	-1.6698	0.111101	0.669307	-4.58298	0.386662	-0.528559	5.53283	-1.02249	0.321028	0.557908	-5.67772
ENSG00000085719.13	CPNE3	-0.496234	4.88276	-1.11821	0.291808	0.700307	-4.81851	0.543681	0.183743	6.29505	0.492447	0.629335	0.860154	-5.968	0.378858	-0.337458	6.80599	-2.25156	0.0251017	0.0415008	-4.54498	0.124744	-0.246104	5.8189	-1.0334	0.306795	0.58356	-5.77902	0.25664	-1.12006	5.20046	-2.72398	0.0221021	0.101196	-3.53142	0.332194	-0.144976	6.43441	-0.600493	0.555166	0.903705	-5.66581	0.28995	-0.540922	5.85974	-1.54507	0.140931	0.350509	-5.06647
ENSG00000085721.13	RRN3	-0.149324	5.39761	-0.34741	0.736094	0.912587	-5.25717	0.470321	0.275327	5.23326	1.29621	0.21395	0.608894	-5.30343	0.363158	-0.127652	6.10395	-1.21234	0.226371	0.289274	-6.32884	0.124321	-0.038785	5.25495	-0.277727	0.78246	0.901526	-6.25441	0.390786	-0.719314	5.02654	-2.25311	0.0488835	0.154291	-4.28986	0.334636	-0.00296069	5.12275	-0.015796	0.987559	0.996817	-5.83783	0.259569	-0.0801977	5.23262	-0.448736	0.659348	0.818312	-6.09145
ENSG00000085733.16	CTTN	-0.647744	6.48678	-1.66971	0.128562	0.57621	-4.30569	0.477183	0.273894	7.2782	0.568056	0.578167	0.841115	-5.88037	0.374464	-0.0266663	7.13903	-0.17533	0.860943	0.88727	-7.01826	0.204814	-0.0195979	7.06677	-0.0612305	0.95144	0.978107	-6.27402	0.280722	-0.485514	4.37567	-1.10986	0.293991	0.462482	-5.82047	0.341065	-0.666275	7.58414	-1.96047	0.0645406	0.599621	-4.12873	0.258336	0.169298	6.52695	1.16345	0.260882	0.496454	-5.52684
ENSG00000085760.15	MTIF2	-0.151323	4.55181	-0.437815	0.671613	0.883188	-5.22186	0.485938	-0.0237868	5.44543	-0.129191	0.898875	0.966997	-6.10009	0.420891	0.388951	5.50677	5.35246	1.77045e-07	8.85631e-07	6.54292	0.129036	0.333589	5.42956	2.37328	0.0218424	0.137741	-3.67881	0.388299	0.188578	5.39729	0.756706	0.467326	0.625493	-6.18789	0.340869	0.215052	5.23456	1.10151	0.284224	0.797266	-5.27736	0.266087	-0.523867	4.623	-1.94855	0.0682291	0.239856	-4.44971
ENSG00000085832.17	EPS15	-0.477228	4.92855	-1.14722	0.280232	0.699371	-4.79484	0.477196	-0.368742	5.09978	-1.05645	0.307019	0.684275	-5.55903	0.361215	-0.446639	5.52945	-5.11725	5.66332e-07	2.55445e-06	5.43137	0.326045	-0.125549	4.94494	-0.876861	0.385096	0.650657	-5.90355	0.251844	-0.0252631	5.97592	-0.102645	0.92035	0.954299	-6.49816	0.495472	-0.187688	4.8771	-1.04644	0.308288	0.810927	-5.31733	0.276916	-0.444129	4.50876	-2.79095	0.0126324	0.106973	-2.95912
ENSG00000085871.9	MGST2	0.853237	5.73649	1.64745	0.133115	0.579598	-4.33808	0.473432	0.813605	5.97863	1.63144	0.123029	0.513279	-4.85979	0.356208	0.0448469	5.28522	0.350253	0.726404	0.772987	-6.9878	0.134144	0.126749	5.80227	0.450153	0.654704	0.833271	-6.20179	0.259958	0.0693836	4.22002	0.185668	0.856555	0.914415	-6.40505	0.407447	-0.113787	5.03263	-0.507454	0.617587	0.921919	-5.68983	0.303833	0.555713	5.72451	1.8762	0.0780883	0.257105	-4.57822
ENSG00000085872.15	CHERP	-0.374369	3.72182	-0.749914	0.472036	0.794289	-5.04353	0.466242	0.159845	4.16046	0.653054	0.52333	0.814707	-5.8339	0.364335	-0.171394	4.30256	-1.46406	0.144264	0.195989	-5.90221	0.244944	-0.662654	4.35254	-3.35336	0.00160063	0.0353381	-1.2801	0.233167	-0.770944	4.29599	-1.70904	0.119392	0.261557	-5.03723	0.347977	-0.0378734	4.16124	-0.191401	0.850211	0.974231	-5.73162	0.25989	0.35977	4.04753	1.90515	0.074	0.250604	-4.49338
ENSG00000085998.14	POMGNT1	0.197953	4.91873	0.427189	0.679059	0.887638	-5.22574	0.465364	0.182305	5.53647	0.664716	0.516041	0.810578	-5.88627	0.369027	0.106238	5.72834	1.03258	0.302665	0.371785	-6.52937	0.189209	-1.17064e-05	5.46173	-5.05651e-05	0.99996	0.99996	-6.29695	0.805944	-0.0888172	4.3959	-0.335408	0.744506	0.840128	-6.38841	0.337467	-0.649474	5.10372	-2.42401	0.02533	0.507116	-3.38761	0.257232	0.102801	5.22532	0.434109	0.669726	0.823519	-6.10002
ENSG00000086015.22	MAST2	-0.225503	3.80073	-0.575205	0.578938	0.843214	-5.1414	0.475771	0.558592	4.46791	1.389	0.184547	0.582289	-5.15462	0.351306	0.119923	5.26572	1.08781	0.277586	0.344735	-6.46163	0.422359	-0.574211	4.88533	-2.61717	0.0119425	0.0991141	-3.124	0.273295	-0.160701	4.56901	-0.4062	0.69347	0.805161	-6.36543	0.344391	0.171823	4.30896	0.913039	0.37249	0.83849	-5.38765	0.256017	0.0127347	3.33803	0.0567095	0.955445	0.979655	-5.96511
ENSG00000086061.16	DNAJA1	-0.00185067	7.69388	-0.00314936	0.997554	0.998506	-5.22373	0.468645	-0.111071	7.9338	-0.302001	0.766682	0.920557	-5.95303	0.350638	0.495389	8.21861	4.43604	1.30417e-05	4.41928e-05	2.50024	0.125393	-0.284948	8.21673	-1.2414	0.220719	0.49306	-5.48471	0.230359	-0.516537	8.47477	-2.1942	0.0539464	0.163048	-4.36168	0.330294	-0.0620921	7.56694	-0.175671	0.862383	0.976743	-5.76115	0.265554	0.0108904	7.13045	0.0353701	0.972201	0.988572	-6.17092
ENSG00000086062.13	B4GALT1	-0.537604	5.942	-0.885168	0.398596	0.761819	-4.98113	0.499869	0.655283	7.15236	1.64369	0.120449	0.509484	-4.80383	0.362445	-0.291507	7.85662	-1.77775	0.0764963	0.112188	-5.43843	0.133957	-0.700957	7.99315	-1.79717	0.0788419	0.283054	-4.7072	0.241397	-0.168554	6.82156	-0.42644	0.679157	0.79456	-6.4045	0.380279	-0.205563	7.34067	-0.547189	0.590522	0.917738	-5.65106	0.295896	-0.49125	6.17506	-1.73641	0.100767	0.293037	-4.78925
ENSG00000086065.14	CHMP5	0.155199	6.32879	0.382804	0.710554	0.903791	-5.22564	0.539222	0.130916	6.67668	0.340083	0.738378	0.909518	-6.01449	0.400077	-0.14644	7.00791	-1.35616	0.176106	0.232978	-6.12727	0.233696	-0.080843	7.04133	-0.39511	0.694579	0.856865	-6.1999	0.35995	-0.594761	6.57629	-2.25715	0.0485534	0.153777	-4.30678	0.343284	0.274149	6.75922	0.793194	0.43731	0.86281	-5.52661	0.256989	-0.191339	6.57209	-0.696408	0.495684	0.704434	-5.94284
ENSG00000086102.19	NFX1	-0.842353	3.96585	-2.22383	0.0525878	0.497396	-3.73933	0.522063	-0.00493032	4.6728	-0.0158825	0.987532	0.996234	-6.08366	0.690176	-0.285701	5.1757	-3.76199	0.000204094	0.000539466	-0.158641	0.129008	-0.271891	4.85587	-1.7541	0.0860403	0.296808	-4.80548	0.247609	-0.286548	4.83278	-0.856399	0.412569	0.578683	-6.08839	0.328194	0.0571162	4.46619	0.183587	0.856253	0.975464	-5.78015	0.264141	-0.0730705	4.15137	-0.323021	0.75066	0.874415	-6.08315
ENSG00000086232.13	EIF2AK1	0.112286	6.9234	0.223743	0.827844	0.948106	-5.24613	0.47153	0.457418	6.55975	1.22768	0.23796	0.62971	-5.35643	0.371322	0.298089	7.33361	2.97878	0.00313964	0.00638078	-2.67028	0.163285	0.109357	6.73923	0.697779	0.48881	0.72894	-6.04799	0.496756	0.0882278	6.72025	0.320817	0.755199	0.846753	-6.45327	0.334027	0.220514	6.63684	1.11018	0.280565	0.796224	-5.2585	0.257868	0.123445	6.56927	0.737427	0.471024	0.685745	-5.91407
ENSG00000086475.15	SEPHS1	-0.456461	5.42131	-1.12246	0.290089	0.699371	-4.81368	0.510922	0.436575	5.48949	2.02367	0.0606736	0.416179	-4.28023	0.396836	0.564319	5.97315	6.5612	2.46276e-10	2.21175e-09	12.9192	0.131617	0.0102953	5.7345	0.0600611	0.952366	0.978216	-6.29871	0.609317	-0.335114	5.89829	-1.17261	0.269127	0.434563	-5.80948	0.330767	0.154118	5.1994	0.700986	0.49168	0.885581	-5.60791	0.259413	-0.122961	5.09177	-0.538229	0.597469	0.778286	-6.04639
ENSG00000086504.17	MRPL28	1.27346	6.02049	2.22824	0.0522075	0.497396	-3.73082	0.494878	0.47878	5.92573	1.57339	0.135898	0.52732	-4.94241	0.433449	1.08106	5.74558	7.45908	1.02525e-12	1.54272e-11	18.2691	0.133973	0.829001	6.23791	3.16483	0.00274414	0.0469186	-1.83504	0.279906	1.28273	7.10048	3.91102	0.00312204	0.0429901	-1.63117	0.513491	0.430178	6.25933	2.2959	0.0330438	0.540036	-3.61771	0.258606	0.641405	5.86951	3.11336	0.00638242	0.0782174	-2.34834
ENSG00000086544.3	ITPKC	-0.11327	4.5839	-0.301737	0.769558	0.925248	-5.26627	0.474326	0.0842256	6.13409	0.208296	0.837722	0.94543	-6.07054	0.465801	0.359211	5.51101	2.66411	0.00815276	0.0151085	-3.56609	0.193413	0.503211	6.42125	1.41093	0.164959	0.424726	-5.32789	0.440315	0.19028	4.26992	0.65513	0.527714	0.675086	-6.20823	0.327872	0.0159126	6.78747	0.0779409	0.938678	0.989374	-5.8144	0.382859	0.226844	4.65717	0.863695	0.399902	0.625511	-5.81154
ENSG00000086589.12	RBM22	0.35803	5.19463	0.808852	0.439004	0.784576	-5.04568	0.506136	-0.175309	5.33469	-0.889963	0.387147	0.74408	-5.71699	0.393841	-0.0699151	5.96965	-1.20341	0.229801	0.293045	-6.34011	0.128223	0.110516	5.89361	0.768195	0.446278	0.698574	-6.01213	0.231455	0.330764	5.99661	1.32571	0.215505	0.378624	-5.63714	0.348908	-0.216271	5.34337	-1.15352	0.262785	0.793473	-5.22534	0.285235	-0.414582	4.64313	-1.56475	0.136256	0.343704	-5.0243
ENSG00000086598.11	TMED2	-0.178972	7.31534	-0.458838	0.656992	0.878985	-5.15765	0.517819	-0.264119	7.62926	-0.92384	0.369787	0.733155	-5.60575	0.353425	0.0375405	8.3972	0.381993	0.702747	0.752198	-6.89043	0.300701	0.158444	7.92851	0.888831	0.378696	0.646415	-5.85544	0.283516	-0.356036	6.85944	-1.27549	0.232028	0.396391	-5.69589	0.329531	-0.0110648	7.81373	-0.0601429	0.95266	0.992207	-5.75651	0.266788	0.175492	7.29093	1.14795	0.267051	0.503566	-5.524
ENSG00000086666.19	ZFAND6	-0.19748	5.41278	-0.498201	0.630028	0.866854	-5.20114	0.499575	-0.173826	5.13535	-0.655985	0.521493	0.8131	-5.89149	0.457165	-0.423087	5.96293	-4.21462	3.34914e-05	0.00010497	1.52745	0.145606	0.269829	5.6249	1.70483	0.0949375	0.314064	-4.90988	0.23428	0.632683	5.8621	1.49413	0.167148	0.320516	-5.42284	0.334178	-0.156348	5.13095	-0.739096	0.468745	0.87629	-5.58077	0.256293	0.0351898	5.287	0.244059	0.810137	0.907292	-6.16545
ENSG00000086758.16	HUWE1	-0.449443	5.2053	-1.24256	0.244747	0.669533	-4.71638	0.506335	-0.358731	5.92994	-1.03411	0.317018	0.694384	-5.57333	0.367979	-0.399428	6.31273	-4.22728	3.17648e-05	9.99896e-05	1.57778	0.127435	-0.301016	6.00785	-2.5274	0.014973	0.11252	-3.35129	0.233301	-0.91046	5.7204	-3.01548	0.0135289	0.0790394	-3.07355	0.332321	-0.0777155	5.70401	-0.275773	0.785654	0.963417	-5.81159	0.264935	-0.195059	5.30203	-0.896197	0.382793	0.610866	-5.79658
ENSG00000086827.9	ZW10	-0.387628	3.7276	-0.912577	0.384741	0.756879	-4.94535	0.470906	-0.383894	4.37439	-1.26592	0.224317	0.618405	-5.30074	0.356904	0.125525	4.82785	1.14463	0.253308	0.318578	-6.37694	0.180037	-0.129543	4.89783	-0.599127	0.552013	0.770652	-6.10121	0.473991	0.109752	5.06535	0.398342	0.699061	0.808775	-6.39029	0.358564	-0.13572	4.73169	-0.631321	0.535239	0.901556	-5.62524	0.311687	-0.264173	3.9431	-1.72754	0.102382	0.295911	-4.74083
ENSG00000087008.16	ACOX3	-0.103114	3.8624	-0.228631	0.824154	0.946718	-5.25639	0.479732	-0.0260347	4.9541	-0.0685941	0.946193	0.981541	-6.09551	0.365241	-0.153902	5.16888	-1.01578	0.310584	0.379814	-6.52729	0.123243	0.382735	4.12461	1.43274	0.158659	0.415418	-5.23809	0.232196	-0.0670428	4.54225	-0.222858	0.828299	0.895888	-6.42698	0.372236	0.302215	4.23433	1.24868	0.226721	0.773633	-5.0673	0.256253	-0.0519585	3.71885	-0.247612	0.807432	0.905532	-6.07835
ENSG00000087074.8	PPP1R15A	-0.412486	5.97218	-0.792079	0.448243	0.78629	-5.04213	0.503603	1.10486	6.97907	2.49554	0.0243447	0.323446	-3.4499	0.361944	0.0322933	5.95191	0.17756	0.859193	0.885886	-7.04389	0.178242	0.152786	6.77494	0.354279	0.724741	0.874762	-6.22091	0.725277	0.0540455	5.87357	0.145762	0.887113	0.934208	-6.49351	0.345817	-0.589051	7.17648	-1.20073	0.244391	0.783705	-5.13923	0.260862	0.68018	6.0636	1.44373	0.167181	0.387701	-5.19561
ENSG00000087077.14	TRIP6	0.363661	5.46658	0.42387	0.681393	0.889507	-5.23191	0.556267	0.059689	6.94904	0.170904	0.866519	0.955857	-6.04029	0.370931	0.787167	6.29687	3.78893	0.000184122	0.000491844	-0.0741278	0.174082	0.176286	7.1396	0.7696	0.445452	0.698481	-5.9823	0.409616	0.468587	5.2306	1.20071	0.258548	0.424612	-5.7603	0.326386	-0.185236	7.07692	-0.684974	0.501506	0.88956	-5.58829	0.274231	-0.333679	4.57648	-0.644997	0.527628	0.729076	-5.96057
ENSG00000087086.15	FTL	-0.133262	12.4413	-0.201156	0.844951	0.952164	-4.98707	0.477755	-0.425956	13.2239	-0.806078	0.432442	0.773952	-5.25622	0.368727	0.811058	12.4743	5.28086	2.53301e-07	1.23083e-06	6.47304	0.125901	0.908953	12.269	2.82649	0.00692989	0.0742854	-2.49422	0.367524	0.267841	14.2615	0.51252	0.61983	0.749931	-6.07501	0.333714	-0.263713	12.3829	-0.708203	0.487287	0.884446	-5.21763	0.35079	0.710364	12.3498	2.70746	0.0150396	0.113501	-2.97966
ENSG00000087087.20	SRRT	-0.256727	5.63153	-0.733469	0.481533	0.799522	-5.08031	0.478832	0.486097	6.56987	1.81667	0.0887352	0.467784	-4.57639	0.359571	0.398093	6.34363	4.00295	7.95846e-05	0.000230794	0.711713	0.219051	0.139713	6.89112	0.987834	0.328376	0.601783	-5.80542	0.237186	0.619127	7.2851	2.94061	0.0153414	0.084076	-3.20172	0.453712	-0.050971	6.21579	-0.264487	0.794209	0.964789	-5.80997	0.371447	0.184832	4.99035	1.40869	0.177141	0.40041	-5.23965
ENSG00000087088.20	BAX	0.837779	5.77594	1.8542	0.0959641	0.545818	-4.12478	0.46924	0.534994	6.65924	1.83069	0.0865216	0.463248	-4.55189	0.358296	0.90304	5.62473	7.04331	1.37607e-11	1.62396e-10	15.7311	0.128023	0.61733	6.63352	3.18932	0.00256085	0.0447953	-1.76699	0.258447	0.920943	7.76417	1.67376	0.126276	0.269778	-5.1646	0.332991	-0.17503	5.98601	-0.572833	0.573373	0.911255	-5.68965	0.259233	-0.243095	5.01525	-0.98372	0.33919	0.572211	-5.71464
ENSG00000087095.13	NLK	-0.913167	4.81577	-1.60787	0.14157	0.58884	-4.37268	0.509658	-0.0612106	4.27917	-0.1619	0.873485	0.958519	-6.03721	0.431017	-0.389033	4.83137	-3.06908	0.00235114	0.00492369	-2.3956	0.123536	0.0586877	3.94741	0.399107	0.691652	0.85492	-6.11656	0.264598	0.196327	5.00403	0.380235	0.712018	0.819528	-6.38995	0.407376	-0.156549	3.55496	-0.715732	0.482729	0.880741	-5.39536	0.258791	-1.01435	3.88792	-4.10176	0.00075852	0.0405781	-0.344035
ENSG00000087111.21	PIGS	-0.569894	4.49984	-1.36771	0.20386	0.640269	-4.59749	0.514056	-0.214912	5.19019	-0.758486	0.459586	0.786396	-5.82033	0.355089	-0.209721	5.55767	-1.62336	0.105604	0.148721	-5.74673	0.127345	-0.026269	5.53869	-0.173919	0.862689	0.939447	-6.2841	0.274591	0.288959	4.90933	1.20963	0.255262	0.420756	-5.74253	0.36967	0.0629637	5.37268	0.290153	0.774795	0.95917	-5.8071	0.320692	-0.391904	4.16835	-2.02373	0.0591813	0.223891	-4.31174
ENSG00000087152.15	ATXN7L3	-0.558325	4.36463	-1.49308	0.168873	0.611186	-4.4841	0.483749	0.137978	6.00373	0.454034	0.656123	0.872846	-5.99412	0.378972	0.0837522	5.72715	1.02426	0.30657	0.3757	-6.53775	0.128161	-0.411978	5.79546	-2.31115	0.0253347	0.148356	-3.80697	0.233951	-0.568784	5.64815	-2.1885	0.0544628	0.164004	-4.41114	0.373141	0.0670898	5.99172	0.342355	0.735784	0.951253	-5.79172	0.343602	0.0162311	4.23374	0.0984756	0.922718	0.965264	-6.16261
ENSG00000087191.13	PSMC5	0.633731	6.02013	1.23858	0.246151	0.67097	-4.71457	0.49174	0.328002	6.45093	0.883686	0.390422	0.745732	-5.69885	0.368114	0.776818	6.33389	5.96162	7.26906e-09	4.85942e-08	9.63636	0.160807	0.835671	6.79179	4.17718	0.000129498	0.01188	0.976838	0.234882	1.16273	7.07199	4.02425	0.00261057	0.040298	-1.45284	0.380218	0.291582	6.51636	1.54773	0.137933	0.708241	-4.75137	0.282352	0.0659925	4.99973	0.345648	0.733892	0.86361	-6.12993
ENSG00000087269.16	NOP14	-0.439856	4.40506	-1.06353	0.314644	0.716927	-4.85598	0.626243	-0.285023	5.20014	-1.18886	0.252463	0.642271	-5.42218	0.393552	0.111719	5.03011	1.28186	0.20092	0.261364	-6.22348	0.123193	-0.0032216	4.87967	-0.0154822	0.987714	0.994979	-6.27768	0.254379	-0.0421618	5.69121	-0.134753	0.895581	0.938379	-6.48898	0.543536	0.122557	5.28246	0.582197	0.567175	0.908835	-5.67911	0.275045	-0.100553	3.82766	-0.655639	0.520923	0.723257	-5.90411
ENSG00000087274.17	ADD1	-0.554942	5.38761	-1.5533	0.154018	0.599754	-4.42891	0.493393	-0.259821	5.72639	-1.09001	0.292436	0.672461	-5.52359	0.379863	-0.487384	6.13814	-6.92102	2.89836e-11	3.20487e-10	15.0052	0.26896	-0.19617	5.3255	-1.21225	0.231577	0.505522	-5.57873	0.240732	-0.614528	5.39782	-2.709	0.0226683	0.102572	-3.57209	0.326334	-0.0143054	5.6594	-0.0672094	0.947106	0.991145	-5.84691	0.296457	0.197526	5.4841	1.27609	0.219262	0.451286	-5.40997
ENSG00000087302.9	RTRAF	0.893361	5.3863	2.18195	0.0563365	0.503021	-3.77824	0.477938	0.382141	5.45584	1.45994	0.16436	0.560265	-5.10141	0.356427	0.416212	5.76349	5.42918	1.20124e-07	6.24798e-07	6.91526	0.348472	0.361948	5.67836	2.4904	0.0164139	0.11716	-3.4328	0.245714	0.623526	6.32362	2.80961	0.0191282	0.0936232	-3.42118	0.401273	0.0108965	5.39888	0.0653131	0.948597	0.991556	-5.84401	0.30527	0.13491	4.83215	0.953278	0.353947	0.585436	-5.73672
ENSG00000087365.16	SF3B2	-0.224487	5.50054	-0.537236	0.603845	0.856656	-5.18299	0.479294	0.0338923	6.29734	0.144298	0.887132	0.964645	-6.07719	0.417058	0.397522	6.52712	4.00222	7.98161e-05	0.000231362	0.713296	0.130003	-0.0557676	6.50813	-0.423779	0.673692	0.844161	-6.20506	0.364007	0.327806	7.02569	1.57002	0.148635	0.298342	-5.32627	0.334155	-0.00285555	6.59444	-0.0206802	0.983713	0.996453	-5.8337	0.25777	0.21855	5.83173	1.68479	0.110488	0.308764	-4.87002
ENSG00000087460.27	GNAS	0.859063	8.74553	1.6431	0.134022	0.579598	-4.31152	0.483891	1.03742	7.80272	3.29619	0.00474145	0.222869	-1.96621	0.369357	0.596077	8.2528	4.2041	3.49922e-05	0.000109255	1.56904	0.122829	-0.188971	7.87351	-0.896018	0.374885	0.642974	-5.85143	0.50458	0.386143	8.04027	1.53544	0.156834	0.308696	-5.34358	0.34086	-0.139372	7.6741	-0.641922	0.528477	0.89911	-5.57841	0.300408	0.422665	8.66356	1.65385	0.116694	0.318003	-4.84448
ENSG00000087470.18	DNM1L	0.0332529	4.81496	0.0816553	0.936669	0.982247	-5.30701	0.55975	-0.268841	5.55178	-0.611693	0.549645	0.827746	-5.91807	0.352196	0.109315	5.38666	1.25301	0.211214	0.272854	-6.27352	0.123849	-0.254317	5.15226	-1.46033	0.150961	0.404386	-5.25864	0.5185	-0.320847	4.85569	-1.01944	0.33291	0.503859	-5.93508	0.327991	0.193797	5.41273	1.00243	0.328541	0.823513	-5.37925	0.288001	-0.29695	5.182	-2.16683	0.0449024	0.194124	-4.10031
ENSG00000087502.18	ERGIC2	0.320432	4.60394	0.807699	0.439634	0.784576	-5.04524	0.488652	-0.407075	4.44713	-1.15984	0.26374	0.648831	-5.41779	0.368317	0.201421	4.95946	2.00595	0.0457939	0.0707635	-5.04771	0.124469	-0.168463	4.65217	-0.913249	0.36585	0.635865	-5.85275	0.231599	-0.195099	3.86972	-0.746575	0.473143	0.630152	-6.09447	0.384162	-0.117858	4.47167	-0.619168	0.543047	0.902896	-5.61895	0.274817	-0.270781	4.06629	-1.79105	0.0912945	0.279509	-4.66682
ENSG00000088038.19	CNOT3	-0.47656	4.1347	-1.30995	0.221957	0.65193	-4.64846	0.488832	0.82359	5.00651	2.9176	0.0103626	0.273457	-2.70992	0.378176	0.0379318	4.77263	0.382472	0.702392	0.752025	-6.94958	0.160036	-0.415784	5.01667	-2.21962	0.0313895	0.167655	-3.97247	0.412293	-0.0464329	4.7799	-0.140436	0.891208	0.936007	-6.45314	0.373173	0.0771064	4.79535	0.535265	0.598582	0.918209	-5.68069	0.268601	0.454609	3.908	3.11349	0.00638062	0.0782174	-2.30471
ENSG00000088205.13	DDX18	-0.514354	3.88078	-1.38272	0.199368	0.634961	-4.57756	0.484671	0.0118647	5.03257	0.0423407	0.96677	0.987742	-6.10216	0.356798	0.0791856	5.44433	1.04586	0.296498	0.364929	-6.51052	0.28814	-0.325622	5.39626	-2.20925	0.03215	0.170063	-4.00651	0.238216	-0.47988	5.26076	-1.70705	0.11977	0.262176	-5.11854	0.331187	0.236667	5.39092	1.39027	0.180277	0.742937	-4.96234	0.661304	-0.278346	4.06642	-1.19633	0.248156	0.482112	-5.43243
ENSG00000088247.17	KHSRP	0.312507	6.58398	0.720084	0.489352	0.801694	-5.07104	0.516423	0.308739	7.19821	1.36603	0.191504	0.588959	-5.16337	0.407409	0.426427	6.93868	4.4309	1.33357e-05	4.50473e-05	2.42027	0.126931	-0.0402151	7.35968	-0.272723	0.786281	0.902901	-6.22795	0.324997	0.012298	7.37386	0.0358109	0.972164	0.985379	-6.49872	0.424919	-0.015297	7.20789	-0.0741506	0.941654	0.990175	-5.79779	0.304519	0.320131	6.06121	1.84274	0.0830614	0.266315	-4.63065
ENSG00000088298.13	EDEM2	-0.0919129	5.73755	-0.239467	0.81599	0.944144	-5.26894	0.482413	0.19783	6.0207	0.638666	0.532403	0.819429	-5.89379	0.365515	0.61163	5.99801	6.2182	1.75693e-09	1.3349e-08	11.0083	0.126663	0.223386	6.05374	1.02652	0.309985	0.58625	-5.78484	0.26785	-0.165469	6.4201	-0.748355	0.472117	0.629465	-6.2151	0.398971	-0.118383	5.78599	-0.395346	0.696924	0.939948	-5.77395	0.337746	-0.0268476	5.55585	-0.0824061	0.935296	0.971398	-6.19517
ENSG00000088356.6	PDRG1	1.14708	5.82139	1.91895	0.0864764	0.543733	-4.05906	0.473309	0.871838	5.24487	2.14133	0.048583	0.39492	-4.08567	0.358778	0.579205	5.6664	4.15844	4.22856e-05	0.00013007	1.30389	0.200731	0.423414	5.62834	2.43343	0.0188802	0.126722	-3.5543	0.232857	0.891532	6.15511	3.83343	0.0035326	0.0454968	-1.75546	0.33512	0.121675	5.21301	0.503551	0.620277	0.923316	-5.71966	0.259994	0.504943	5.475	2.82535	0.0117527	0.103429	-2.90662
ENSG00000088448.14	ANKRD10	-0.575292	4.50479	-1.49092	0.169428	0.611186	-4.48761	0.47778	0.608166	5.91944	1.38432	0.185948	0.582666	-5.18986	0.472831	-0.42373	6.1763	-3.06092	0.00241407	0.00504014	-2.4652	0.123863	-0.408677	5.80889	-1.64021	0.10775	0.335445	-5.00907	0.572366	-0.0070423	6.03282	-0.0244302	0.981008	0.989609	-6.50732	0.366154	-0.292523	4.96048	-0.936318	0.360681	0.831879	-5.41388	0.318469	-0.60047	4.26804	-1.89397	0.0755559	0.253901	-4.52437
ENSG00000088451.11	TGDS	-0.768495	3.30211	-1.92306	0.0859049	0.542839	-4.05217	0.463994	0.100588	3.81003	0.373755	0.71367	0.896278	-5.9349	0.372664	0.110176	4.04467	1.20493	0.229216	0.292412	-6.22647	0.122869	-0.468865	4.10952	-2.377	0.0216478	0.136933	-3.56753	0.230263	-0.178008	4.20411	-0.404006	0.695029	0.806211	-6.34333	0.355267	0.204211	3.72045	0.901972	0.378193	0.8433	-5.30915	0.321789	-0.653365	2.97705	-1.97607	0.0647823	0.233812	-4.06359
ENSG00000088682.14	COQ9	0.952592	5.94969	2.01875	0.0735684	0.533956	-3.95356	0.482345	0.256956	4.94654	0.903159	0.380321	0.740757	-5.70035	0.382313	0.498958	4.56995	4.95304	1.2453e-06	5.22578e-06	4.69869	0.123951	0.083986	5.16157	0.371029	0.71231	0.867838	-6.22244	0.448487	0.151232	4.67045	0.459686	0.655939	0.777816	-6.34665	0.343154	0.448219	4.89643	2.27296	0.0346362	0.540179	-3.64964	0.30857	0.0819544	6.81182	0.43457	0.669398	0.823519	-6.0846
ENSG00000088812.18	ATRN	-0.0734894	4.9608	-0.159405	0.876792	0.962244	-5.2971	0.505761	-0.415456	5.20702	-1.40044	0.181164	0.57757	-5.17046	0.362835	-0.482206	5.51453	-4.93008	1.38813e-06	5.77695e-06	4.57195	0.127725	-0.390154	4.9614	-1.74962	0.0868202	0.298592	-4.8163	0.230208	-0.439041	3.55144	-1.58973	0.144132	0.293322	-5.11222	0.418186	-0.514025	5.1835	-1.41629	0.172632	0.735242	-4.91626	0.273412	-0.435499	5.19312	-1.68482	0.110482	0.308764	-4.86482
ENSG00000088832.18	FKBP1A	1.21811	6.4364	2.7733	0.0211925	0.476417	-3.16064	0.467001	0.12719	7.04909	0.422991	0.678136	0.880608	-5.96684	0.365161	0.647583	6.66488	6.67497	1.26273e-10	1.1913e-09	13.5807	0.139832	0.7004	6.9913	3.55403	0.000887206	0.027117	-0.794188	0.230863	0.38769	7.36972	1.37076	0.201534	0.36269	-5.57241	0.344231	-0.142005	7.10573	-0.504194	0.619834	0.923161	-5.68451	0.255396	-0.287596	5.55856	-1.21152	0.242441	0.476625	-5.48503
ENSG00000088833.17	NSFL1C	1.09092	5.78478	2.19676	0.0549818	0.497396	-3.7635	0.511914	-0.0683532	5.63767	-0.18414	0.856301	0.952649	-6.08655	0.376845	0.322863	5.44902	4.10529	5.2602e-05	0.000158339	1.1	0.127458	0.58278	5.94822	3.44948	0.00120895	0.0310421	-1.09193	0.234005	0.495779	5.69809	1.99293	0.0753381	0.19752	-4.71394	0.408668	0.12556	6.05565	0.551859	0.58738	0.916872	-5.70156	0.406835	0.162241	4.88951	1.01757	0.323292	0.559736	-5.67739
ENSG00000088888.18	MAVS	-0.138717	4.51569	-0.372615	0.717869	0.906014	-5.24478	0.506623	-0.474803	5.24085	-1.44643	0.168058	0.563757	-5.11261	0.352518	-0.400989	5.38743	-3.77371	0.000195165	0.000517747	-0.122611	0.130908	-0.0948983	4.83446	-0.507536	0.614191	0.810275	-6.14871	0.230471	-0.04967	5.01342	-0.225441	0.826346	0.894804	-6.44844	0.337494	-0.325293	4.73071	-1.16648	0.257636	0.792194	-5.18261	0.276396	0.382356	5.11436	1.71956	0.103855	0.298569	-4.81221
ENSG00000088930.8	XRN2	-0.0331067	6.18183	-0.0630739	0.951056	0.98772	-5.28861	0.560126	-0.814708	6.61166	-2.85563	0.0117646	0.283738	-2.80949	0.367253	-0.249651	7.1359	-2.66413	0.00815225	0.0151085	-3.54477	0.139836	-0.607896	6.65421	-3.23301	0.00226215	0.0413891	-1.65523	0.230307	-0.848633	6.60551	-2.87557	0.0171159	0.0889181	-3.30876	0.331759	-0.0743337	6.74856	-0.333425	0.742409	0.951253	-5.77178	0.258459	0.0815657	6.2468	0.3041	0.764781	0.882613	-6.14656
ENSG00000088986.11	DYNLL1	0.899446	7.69344	1.74045	0.115018	0.569756	-4.23046	0.465319	0.569801	7.76099	1.65926	0.11724	0.50373	-4.75063	0.378022	0.749106	7.71125	7.50985	7.41715e-13	1.1546e-11	18.6226	0.212887	0.366989	8.18119	2.51839	0.0153128	0.113944	-3.31506	0.489625	0.552698	8.03847	2.53144	0.0305968	0.120514	-3.84811	0.329295	0.21646	8.27932	1.05631	0.303872	0.807328	-5.21226	0.256386	0.162315	6.52641	0.70572	0.490021	0.700795	-5.93793
ENSG00000089006.17	SNX5	0.387197	5.47729	0.75253	0.470537	0.794118	-5.077	0.494031	-0.641865	5.54678	-2.223	0.041541	0.379788	-3.94645	0.439497	0.278184	5.44837	3.39044	0.000795001	0.0018378	-1.44274	0.123338	-0.00599345	5.50858	-0.0425783	0.966221	0.984869	-6.29777	0.746703	-0.115746	6.16959	-0.476926	0.644047	0.769414	-6.38719	0.333619	-0.059515	5.35265	-0.212923	0.83362	0.970482	-5.82376	0.258561	0.000576571	5.09672	0.00293236	0.997695	0.999746	-6.1918
ENSG00000089009.15	RPL6	1.33496	8.52479	2.92728	0.0164403	0.475495	-3.09986	0.558459	0.661742	8.89211	1.63064	0.123199	0.513279	-4.72905	0.355796	0.733325	8.90565	6.01118	5.54406e-09	3.79551e-08	9.99251	0.123381	0.483799	8.88522	2.2339	0.0303674	0.164277	-3.87443	0.265443	1.49886	9.82595	5.35086	0.000366698	0.0230966	0.519811	0.356964	0.333463	8.81487	1.29239	0.211486	0.761507	-4.94199	0.261207	0.785609	8.43219	3.29256	0.00434713	0.0676142	-1.95898
ENSG00000089048.14	ESF1	-0.155046	4.23073	-0.435613	0.673153	0.8837	-5.2084	0.518363	-0.330925	4.6935	-0.969918	0.347041	0.716125	-5.62569	0.444335	-0.0818424	4.81378	-0.909809	0.363682	0.434411	-6.60925	0.12745	-0.477494	4.75865	-2.54052	0.01449	0.110944	-3.29017	0.24021	-0.933346	4.07977	-1.65515	0.130048	0.275492	-5.0989	0.328216	-0.295751	4.63773	-1.21095	0.240539	0.782737	-5.12281	0.259719	-0.455929	3.89194	-3.06702	0.00704564	0.082868	-2.37231
ENSG00000089050.16	RBBP9	0.729466	4.99764	1.99132	0.0769205	0.534591	-3.98309	0.478449	-0.610053	4.4796	-1.7253	0.104433	0.492375	-4.70017	0.354237	-0.172507	5.27222	-1.54966	0.122319	0.169432	-5.85349	0.198184	-0.144068	4.84675	-0.685972	0.496157	0.733323	-6.04422	0.236219	-1.51025	4.10845	-4.46448	0.00132373	0.0323106	-0.716077	0.366981	0.151152	4.44124	0.54065	0.594935	0.918192	-5.66344	0.26414	-0.914528	3.56424	-2.35894	0.0306935	0.1628	-3.60045
ENSG00000089053.13	ANAPC5	0.046475	5.01971	0.12694	0.901718	0.970141	-5.30189	0.473044	0.0163283	5.08821	0.0836985	0.934372	0.978139	-6.10249	0.351831	0.205804	5.31239	3.00872	0.00285474	0.00586558	-2.61355	0.12339	0.29815	5.34813	2.05758	0.0452949	0.206578	-4.29936	0.234932	0.198417	5.67476	0.650549	0.530543	0.677228	-6.27361	0.340246	0.332652	5.02747	2.30584	0.0323756	0.540036	-3.59894	0.347919	0.54237	4.46449	3.6695	0.00192792	0.0529167	-1.23206
ENSG00000089060.11	SLC8B1	0.313843	6.2662	0.705048	0.498229	0.807996	-5.08414	0.476787	-0.23115	4.56281	-0.675226	0.509521	0.808619	-5.85362	0.697934	-0.0146135	4.39613	-0.142652	0.886664	0.908409	-6.97598	0.444687	0.224136	4.74229	1.05377	0.297467	0.57374	-5.73304	0.271123	0.0987749	4.28887	0.247323	0.809848	0.884804	-6.40075	0.543911	-0.0969934	4.39089	-0.409601	0.68661	0.939468	-5.71128	0.258755	0.417438	3.81285	1.1957	0.248396	0.482112	-5.38172
ENSG00000089063.15	TMEM230	0.596255	7.50593	1.27415	0.233833	0.658279	-4.65737	0.502141	0.0162999	6.59603	0.047792	0.962495	0.986216	-6.07719	0.566174	-0.018349	7.18017	-0.18629	0.852348	0.880147	-7.01499	0.122892	-0.23217	6.60993	-1.10331	0.275601	0.552775	-5.69815	0.28586	0.0640248	6.79634	0.274137	0.789766	0.869136	-6.46921	0.373208	-0.131875	6.43226	-0.478959	0.637351	0.927489	-5.72624	0.279618	-0.0944398	7.31572	-0.556881	0.584942	0.770828	-6.01013
ENSG00000089127.14	OAS1	0.745168	3.49492	0.798489	0.444697	0.785971	-4.97708	0.547589	0.711092	5.70463	1.12982	0.275803	0.658955	-5.4865	0.390603	-0.172896	4.94602	-0.627656	0.530725	0.59774	-6.83137	0.129833	0.342211	5.92911	0.663595	0.510245	0.743018	-6.07872	0.248061	-0.332449	5.04424	-0.565568	0.584616	0.721386	-6.31005	0.354226	0.649631	5.63346	0.979092	0.339652	0.828238	-5.39914	0.258828	0.0409875	2.5609	0.0634987	0.950118	0.977772	-5.38282
ENSG00000089154.11	GCN1	-0.695729	4.9326	-2.0097	0.074658	0.533956	-3.96308	0.503813	-0.095019	6.20209	-0.281728	0.781895	0.927136	-6.05022	0.356556	-0.0772306	5.84744	-0.879545	0.379837	0.451523	-6.67436	0.318226	0.155997	5.94248	1.03892	0.304246	0.581195	-5.77459	0.240656	-0.156336	5.97203	-0.600177	0.562237	0.703837	-6.31368	0.339028	0.00980422	5.70469	0.048236	0.962024	0.994996	-5.84987	0.273897	0.321857	5.25519	1.31309	0.206783	0.437062	-5.36188
ENSG00000089157.16	RPLP0	0.554243	9.2125	0.75394	0.469729	0.793844	-4.93782	0.471952	-0.273991	10.0582	-0.787966	0.44265	0.778393	-5.53579	0.359176	0.707316	10.1677	4.92602	1.41498e-06	5.87559e-06	4.7258	0.125937	0.731093	10.2156	2.89038	0.00584279	0.0675295	-2.39983	0.253197	1.77831	10.9418	5.03349	0.000573159	0.0255731	0.0993941	0.368066	0.184765	10.2085	0.61561	0.545345	0.902896	-5.40863	0.321311	1.17125	9.05028	5.18375	7.72447e-05	0.0267455	1.73044
ENSG00000089195.15	TRMT6	0.368932	4.32295	0.947772	0.367459	0.744663	-4.94182	0.484761	-0.0269288	4.64622	-0.0588308	0.953842	0.983373	-6.07992	0.360552	0.480443	4.44775	5.14234	5.01227e-07	2.29323e-06	5.5801	0.136122	0.163286	4.89949	0.876297	0.385399	0.650658	-5.90527	0.235847	0.0859705	5.09099	0.317747	0.757456	0.848292	-6.42492	0.351617	-0.109684	4.76406	-0.408364	0.687502	0.93959	-5.73679	0.285656	-0.194436	3.38418	-1.0643	0.302232	0.539087	-5.37331
ENSG00000089220.5	PEBP1	1.0385	11.6871	1.57002	0.150104	0.5955	-4.36176	0.475387	0.521988	9.1063	1.26444	0.224834	0.618752	-5.17516	0.355719	0.191401	9.66225	1.5848	0.114107	0.159408	-5.63384	0.131659	0.746539	8.9203	2.75691	0.00832546	0.0804276	-2.7526	0.244142	0.548565	9.09191	2.50455	0.0320177	0.123782	-3.85926	0.327251	0.00367238	8.61094	0.0187646	0.985222	0.996453	-5.70421	0.301419	0.0555916	10.0359	0.31326	0.757933	0.878122	-6.00804
ENSG00000089234.16	BRAP	-0.184753	4.47584	-0.514123	0.61928	0.863032	-5.19188	0.468307	-0.0697577	4.33798	-0.281558	0.782022	0.927166	-6.0218	0.474381	-0.0729265	4.7546	-1.01944	0.308847	0.378029	-6.50082	0.154571	0.217565	4.49645	1.4246	0.16099	0.41839	-5.28126	0.295294	0.0800787	4.45722	0.360449	0.726287	0.829974	-6.37999	0.336738	0.151131	4.28493	0.963061	0.347432	0.831752	-5.35134	0.259506	0.00822693	4.0419	0.0789988	0.937966	0.972659	-6.15067
ENSG00000089248.7	ERP29	0.473315	7.30528	0.979004	0.352604	0.732321	-4.88118	0.485216	0.227068	7.4089	0.545875	0.592955	0.844821	-5.88835	0.378283	0.398625	7.37381	3.30912	0.00105453	0.00237619	-1.66838	0.176509	0.509353	7.84882	2.38633	0.0211664	0.135004	-3.60605	0.231356	0.970783	8.3197	3.30797	0.00830878	0.0636437	-2.57227	0.348449	-0.015891	7.13008	-0.0678774	0.946582	0.991145	-5.80054	0.323559	0.421058	7.13463	3.16139	0.00575949	0.074445	-2.23909
ENSG00000089280.19	FUS	0.40052	6.45701	1.12219	0.290197	0.699371	-4.80062	0.479446	0.262577	6.77945	0.812625	0.428789	0.771515	-5.7397	0.353481	0.420311	7.14098	3.2614	0.00124148	0.00275989	-1.82858	0.217557	0.206087	7.26856	1.16992	0.24803	0.523335	-5.60262	0.270551	0.0197045	7.5353	0.0925743	0.928138	0.957888	-6.48897	0.373139	-0.0962329	6.62211	-0.466907	0.645796	0.931516	-5.72728	0.270858	0.161121	5.99498	1.08603	0.292783	0.530919	-5.61889
ENSG00000089289.16	IGBP1	1.19249	6.01997	2.69462	0.0241373	0.476417	-3.23015	0.474917	0.225572	6.22368	0.70198	0.493142	0.800667	-5.84684	0.395653	-0.278071	6.75227	-2.60996	0.00952738	0.0173486	-3.6959	0.125468	0.217321	6.30087	1.46908	0.148584	0.400618	-5.25658	0.249569	1.11929	7.09962	4.46359	0.00132552	0.0323106	-0.780573	0.328557	0.249355	6.27218	1.40031	0.177297	0.737813	-4.94598	0.339512	0.535018	6.02022	2.63101	0.0176251	0.123094	-3.27322
ENSG00000089327.15	FXYD5	1.50005	4.05896	1.64285	0.134073	0.579598	-4.33264	0.468259	0.694033	6.41035	1.44116	0.16952	0.565614	-5.10146	0.353024	1.0692	6.58218	4.99739	1.00855e-06	4.29712e-06	4.88432	0.123317	0.926628	6.83347	2.18006	0.034381	0.176724	-4.05204	0.232784	0.776296	7.59497	2.36208	0.0407089	0.140905	-4.13195	0.337857	0.291801	7.40601	0.510486	0.615502	0.921919	-5.66414	0.355985	-0.254853	3.50253	-0.438725	0.666443	0.821799	-5.93021
ENSG00000089351.14	GRAMD1A	-0.0136533	4.56807	-0.0254787	0.980217	0.993991	-5.30265	0.491991	-0.294969	4.50073	-0.672671	0.511102	0.808854	-5.85242	0.364876	0.258263	5.8637	1.96746	0.0500864	0.0767346	-5.14503	0.160389	-0.385528	4.69251	-1.27495	0.208698	0.478504	-5.47558	0.241873	0.0585533	6.05472	0.163489	0.873512	0.925191	-6.49385	0.335548	-0.418308	4.47949	-1.66872	0.111318	0.669307	-4.53027	0.258802	0.317234	4.44972	1.32011	0.204478	0.43406	-5.33572
ENSG00000089486.17	CDIP1	0.857958	6.25944	1.5173	0.162753	0.605799	-4.45895	0.469255	0.875113	3.54552	1.2794	0.219653	0.614229	-5.08051	0.436118	0.462795	4.26609	3.06887	0.00235272	0.0049262	-2.37935	0.124743	0.0663567	4.76968	0.198581	0.843462	0.931038	-6.25384	0.232835	-0.813903	3.90546	-1.473	0.172652	0.327503	-5.34542	0.448507	0.476587	4.52084	1.62619	0.12013	0.686824	-4.62926	0.302762	0.607881	6.68413	1.76146	0.0963225	0.287175	-4.74233
ENSG00000089597.18	GANAB	-0.494477	7.4996	-1.03683	0.326282	0.720667	-4.82649	0.472412	-0.295283	7.99468	-0.973109	0.345503	0.714916	-5.53963	0.378705	0.159287	8.49072	1.55754	0.120437	0.167109	-5.75288	0.124852	-0.397952	8.4919	-2.11533	0.0398204	0.19008	-4.12315	0.25575	-0.335403	7.78848	-1.20821	0.255784	0.421424	-5.75084	0.343436	-0.060003	8.23218	-0.233154	0.818097	0.9666	-5.7088	0.272124	0.225595	8.03461	0.968932	0.346304	0.579141	-5.68014
ENSG00000089693.11	MLF2	0.849498	8.06285	1.54194	0.156727	0.60095	-4.4087	0.475615	0.106572	7.67686	0.281984	0.781702	0.927136	-5.98047	0.368536	0.996342	7.65173	8.24984	5.67685e-15	1.46991e-13	23.3896	0.240643	0.38814	7.75577	2.1945	0.0332609	0.173062	-3.99626	0.277413	0.756027	7.39225	3.23785	0.0093332	0.0675639	-2.70995	0.327595	0.126352	7.84671	0.838922	0.411786	0.859055	-5.4327	0.274488	0.256804	7.60785	1.78447	0.0923926	0.281307	-4.68497
ENSG00000089737.17	DDX24	-0.00508824	7.06184	-0.00953724	0.992594	0.996197	-5.25762	0.490743	-0.117099	5.46403	-0.428084	0.674503	0.879164	-6.01069	0.380974	-0.157903	6.10023	-2.04028	0.0422321	0.0658724	-5.00044	0.123151	-0.194099	5.97479	-1.41476	0.16384	0.423186	-5.33337	0.246279	-0.0714923	6.36783	-0.330585	0.748034	0.842183	-6.45048	0.409311	-0.0354967	5.97207	-0.194081	0.848141	0.97355	-5.82972	0.255727	0.121609	5.96124	0.41674	0.682138	0.83046	-6.10982
ENSG00000089876.12	DHX32	-0.393015	5.10572	-0.747646	0.473338	0.794851	-5.07761	0.467488	-0.121648	4.69808	-0.526973	0.605704	0.84993	-5.94948	0.571275	-0.396568	5.33977	-3.21475	0.0014536	0.00318914	-1.98644	0.124884	0.0460635	4.85825	0.202932	0.840078	0.929342	-6.25206	0.518291	-0.594273	3.57264	-1.14626	0.279358	0.446403	-5.62402	0.457719	0.246625	5.06831	0.895974	0.381308	0.84427	-5.45916	0.291577	-0.490834	4.39715	-1.82717	0.0854686	0.268804	-4.63523
ENSG00000089902.10	RCOR1	-0.258217	3.72896	-0.661476	0.524516	0.824371	-5.09466	0.50394	-0.25579	4.86884	-0.673082	0.510848	0.808709	-5.86148	0.357049	-0.305799	5.14696	-3.29059	0.00112376	0.00251916	-1.74327	0.127101	-0.262639	5.47546	-1.06414	0.292793	0.569167	-5.74312	0.23441	-0.875551	4.20483	-2.30876	0.0445267	0.147607	-4.11713	0.330622	0.0655278	5.82615	0.223349	0.825611	0.967424	-5.82636	0.334377	0.0397689	3.8982	0.290318	0.775121	0.887129	-6.09816
ENSG00000090006.18	LTBP4	-1.08666	4.16858	-2.11426	0.0629511	0.517839	-3.85386	0.468078	0.0712681	5.48006	0.140696	0.88993	0.964645	-6.08781	0.350216	-0.35664	4.49988	-1.81599	0.0704079	0.10417	-5.34947	0.139551	-0.121608	5.57285	-0.282667	0.778693	0.899561	-6.25079	0.23211	-0.144057	4.27787	-0.363604	0.724004	0.827804	-6.35546	0.329494	-0.473778	5.59546	-1.72168	0.101122	0.653865	-4.52101	0.279124	1.5656	2.72166	3.09816	0.00659294	0.0791354	-2.26244
ENSG00000090013.11	BLVRB	1.07063	6.89296	2.44963	0.0362161	0.489948	-3.50175	0.472621	0.0154422	7.05634	0.0407477	0.968019	0.98813	-6.05308	0.361613	0.362426	7.09397	1.86634	0.0630071	0.0942656	-5.30779	0.194573	1.06907	7.23994	3.62074	0.000726632	0.0247359	-0.605101	0.235391	0.226799	6.69568	0.479216	0.642475	0.768032	-6.38795	0.335122	0.376641	6.88396	1.19209	0.247682	0.785725	-5.16452	0.266221	0.0567633	6.83935	0.197626	0.845706	0.926008	-6.15933
ENSG00000090054.15	SPTLC1	-0.346862	5.20981	-0.897382	0.392379	0.759746	-4.98238	0.561981	0.346417	5.44011	0.918034	0.372724	0.736056	-5.6943	0.359812	-0.245352	5.73135	-3.21787	0.00143842	0.00315848	-1.98981	0.127738	0.000382368	5.68715	0.00225324	0.998212	0.99948	-6.29983	0.492841	-0.596559	4.48121	-2.56055	0.0291288	0.116799	-3.77601	0.34238	0.267714	5.6583	1.95893	0.0647317	0.599621	-4.17372	0.256646	-0.217327	5.01128	-0.796749	0.436698	0.654838	-5.87051
ENSG00000090060.18	PAPOLA	-0.112808	5.43763	-0.270703	0.792591	0.934205	-5.27387	0.511895	-0.286712	5.61557	-1.16977	0.259841	0.647164	-5.44015	0.392744	-0.317847	5.93381	-4.36435	1.77729e-05	5.86272e-05	2.12775	0.214491	-0.242098	5.67141	-1.63034	0.109824	0.338402	-5.02401	0.246147	-0.443884	5.36717	-1.75424	0.111071	0.251162	-5.05181	0.327911	-0.160111	5.60366	-0.818915	0.422834	0.861874	-5.53059	0.363832	-0.0351031	5.2584	-0.255392	0.801517	0.901888	-6.16197
ENSG00000090097.22	PCBP4	-0.33286	3.78415	-0.870199	0.40631	0.765794	-4.97625	0.490832	1.08694	5.04633	2.15469	0.0473602	0.392861	-4.05597	0.350416	0.869233	4.5317	7.037	1.43033e-11	1.6789e-10	15.7158	0.308509	0.120547	4.54086	0.432533	0.667365	0.840955	-6.16886	0.2379	0.541788	3.76211	1.27938	0.230712	0.394982	-5.55394	0.337362	-0.172684	4.50852	-0.611756	0.54784	0.903525	-5.62254	0.255456	0.350892	4.72905	1.0944	0.289202	0.526617	-5.59539
ENSG00000090238.12	YPEL3	0.273456	5.46904	0.363724	0.724277	0.908663	-5.25377	0.487835	0.816782	5.61684	1.35484	0.194969	0.590816	-5.22711	0.435423	0.296046	5.84158	1.71062	0.0882256	0.127263	-5.61029	0.304672	1.16521	5.51331	4.02399	0.000210248	0.0138984	0.520771	0.245386	0.806686	5.83152	1.57093	0.148423	0.298153	-5.31949	0.345485	0.192447	4.81705	0.705306	0.489047	0.884856	-5.58855	0.258569	0.535862	4.52248	1.97982	0.0643241	0.232942	-4.3973
ENSG00000090263.16	MRPS33	1.23326	4.90439	2.90442	0.0170706	0.475495	-3.00499	0.482024	0.581302	4.36836	1.77152	0.0962126	0.477387	-4.62416	0.376042	0.632502	4.59729	5.80175	1.72232e-08	1.06092e-07	8.81996	0.133627	0.647724	4.23396	2.33851	0.0237397	0.143264	-3.70312	0.232534	0.805713	4.58896	1.77657	0.107159	0.245467	-4.9873	0.407887	-0.2461	4.00773	-0.91055	0.373768	0.838686	-5.31941	0.293255	0.154573	4.77561	0.626484	0.539407	0.737098	-5.98559
ENSG00000090266.13	NDUFB2	0.917448	5.3716	2.21927	0.0529836	0.497396	-3.73791	0.50169	0.554084	5.0904	1.77447	0.0957069	0.476852	-4.66108	0.357463	0.993746	5.02951	9.13498	1.18152e-17	5.53745e-16	29.4228	0.122773	0.964185	5.02726	3.33452	0.00169037	0.036059	-1.38938	0.245744	1.45284	5.92139	2.98724	0.0141855	0.0811716	-3.11951	0.329063	-0.171471	4.58007	-0.666464	0.513005	0.892777	-5.58634	0.291639	0.3063	5.9406	1.7241	0.103015	0.297086	-4.81148
ENSG00000090273.14	NUDC	1.19605	7.04847	2.68905	0.0243608	0.476417	-3.26137	0.470218	0.436922	6.93841	1.57828	0.134772	0.526274	-4.90315	0.373385	0.803109	7.04194	6.24113	1.54427e-09	1.18503e-08	11.1567	0.124274	0.830416	7.59919	4.29417	8.90502e-05	0.0102097	1.33502	0.237467	0.684381	8.10136	1.88942	0.0892627	0.218847	-4.84553	0.327388	0.14533	7.13373	0.631018	0.535433	0.901561	-5.61828	0.304053	-0.067412	5.87244	-0.442837	0.663525	0.81983	-6.09929
ENSG00000090316.16	MAEA	0.0862411	4.47893	0.219025	0.831409	0.949246	-5.28387	0.519698	0.168232	4.60829	0.699435	0.494686	0.802266	-5.83683	0.376621	0.269192	4.51726	3.29392	0.00111102	0.00249445	-1.70838	0.125379	-0.11084	4.65221	-0.575811	0.567536	0.780702	-6.10023	0.230975	-0.171653	4.6222	-0.683838	0.510188	0.66142	-6.21493	0.364341	0.184552	4.86134	0.606931	0.550972	0.903525	-5.64689	0.279211	0.473958	5.14152	3.9718	0.00100357	0.0451732	-0.633435
ENSG00000090372.15	STRN4	0.199336	4.69389	0.509419	0.622445	0.864036	-5.20023	0.488327	0.740415	5.70408	3.37389	0.00403504	0.219554	-1.85653	0.442046	0.310931	5.26976	3.26957	0.00120742	0.00269194	-1.82485	0.133492	-0.254293	5.72201	-1.3645	0.179017	0.440904	-5.39857	0.230931	0.561298	5.10464	1.13929	0.282114	0.449477	-5.82251	0.357766	-0.1097	5.471	-0.797843	0.434671	0.86281	-5.5415	0.289479	0.382974	4.87997	2.53736	0.0213728	0.135851	-3.43944
ENSG00000090432.7	MUL1	-0.297629	5.52646	-0.900733	0.390685	0.758872	-4.97541	0.492384	0.237433	5.77821	0.937663	0.362859	0.729087	-5.67138	0.372182	-0.110412	5.84554	-1.27606	0.20296	0.263571	-6.25019	0.12496	0.22136	5.83132	1.20994	0.232453	0.505841	-5.58955	0.267296	-0.128004	5.49048	-0.482145	0.640468	0.766412	-6.37204	0.450957	0.0580549	6.11933	0.195524	0.847027	0.973512	-5.82706	0.27486	0.0434807	6.54119	0.269827	0.790575	0.895461	-6.14939
ENSG00000090470.15	PDCD7	-0.33893	4.0592	-1.00404	0.341018	0.728759	-4.89421	0.474646	-0.0463835	4.74414	-0.224182	0.825556	0.940861	-6.06698	0.389847	0.0467735	4.75031	0.643334	0.520518	0.588016	-6.81495	0.161681	-0.210293	4.84459	-1.23199	0.224183	0.49765	-5.53705	0.240913	-0.122405	4.88635	-0.387063	0.707121	0.8159	-6.39133	0.339482	-0.479582	4.37275	-2.83412	0.0104957	0.46805	-2.63179	0.264816	0.169015	4.16341	1.18263	0.2534	0.487309	-5.48395
ENSG00000090487.11	SPG21	-0.617887	6.0946	-1.12709	0.288226	0.699371	-4.79864	0.573464	-0.131989	6.1934	-0.662444	0.517457	0.81112	-5.87185	0.360862	0.290546	6.4556	3.81017	0.000169693	0.000456942	0.00182918	0.141456	0.136647	6.35228	1.02826	0.309178	0.586066	-5.78058	0.24365	0.146409	6.39453	0.528526	0.609092	0.741096	-6.36184	0.399008	-0.269252	6.00161	-1.56335	0.134224	0.702169	-4.74056	0.256849	0.188079	5.90951	1.0996	0.286993	0.525151	-5.60503
ENSG00000090520.11	DNAJB11	-0.0995414	3.58325	-0.258981	0.801348	0.937083	-5.23491	0.479616	0.255478	4.24518	1.09231	0.291452	0.671662	-5.47453	0.352058	0.663505	4.25066	7.01446	1.64179e-11	1.90151e-10	15.5982	0.260306	0.172915	5.44914	0.633032	0.529832	0.754438	-6.10099	0.351116	-0.286408	4.68074	-1.08388	0.304795	0.474659	-5.87083	0.413674	-0.265224	4.79696	-0.982188	0.338163	0.827993	-5.36109	0.266067	-0.0752993	3.17239	-0.345154	0.734256	0.863766	-5.74343
ENSG00000090565.17	RAB11FIP3	0.270476	4.78816	0.534612	0.605588	0.85731	-5.19372	0.504304	0.484424	4.66852	1.54981	0.141447	0.532052	-4.96133	0.385314	-0.190988	5.32497	-1.24302	0.214869	0.276721	-6.27908	0.138953	-0.479814	4.33103	-1.66571	0.102534	0.325373	-4.90396	0.230375	-0.495929	4.14177	-1.57559	0.14735	0.296451	-5.19766	0.473406	-0.129061	4.31474	-0.563268	0.57974	0.915185	-5.6232	0.279219	0.528648	5.50244	1.21116	0.242575	0.47674	-5.4836
ENSG00000090581.10	GNPTG	1.23915	6.98345	2.08603	0.0659254	0.52421	-3.88389	0.475794	0.194721	5.20874	0.560483	0.583195	0.842643	-5.95163	0.358973	0.330055	5.68983	2.49695	0.0130834	0.0230906	-3.98756	0.218221	0.33495	5.317	2.34393	0.0234347	0.142829	-3.73735	0.337295	0.132668	5.22118	0.436982	0.671755	0.788328	-6.38323	0.328734	0.21386	5.02919	0.971539	0.343302	0.830166	-5.39195	0.293031	0.519524	5.97194	2.18515	0.0433227	0.190097	-4.07268
ENSG00000090615.15	GOLGA3	-0.00736483	4.84739	-0.0155247	0.987945	0.995192	-5.30775	0.497695	-0.430008	5.24612	-1.28236	0.218642	0.613222	-5.3152	0.352159	-0.17383	5.391	-2.09381	0.0371483	0.0588503	-4.88222	0.129748	-0.258045	5.08129	-1.70633	0.0946573	0.31366	-4.89255	0.232818	-0.223783	4.95189	-0.904818	0.387626	0.556914	-6.05515	0.337639	-0.274733	4.95724	-1.37385	0.185239	0.745727	-4.96555	0.268511	0.461529	4.51272	2.18214	0.0435783	0.190588	-4.06164
ENSG00000090621.15	PABPC4	-0.0625317	5.36978	-0.116808	0.909521	0.972752	-5.29528	0.47082	0.542234	5.99618	1.92954	0.0722545	0.442121	-4.4212	0.367555	0.666284	5.28844	6.18286	2.14189e-09	1.59586e-08	10.8196	0.150792	-0.0393512	5.55069	-0.17059	0.86529	0.940962	-6.28454	0.31345	0.33823	5.78329	1.1479	0.278712	0.445537	-5.83128	0.349508	0.412975	5.56665	1.67957	0.10916	0.664568	-4.58701	0.30174	0.286732	4.36255	1.08163	0.294677	0.532931	-5.59951
ENSG00000090674.16	MCOLN1	-0.586979	5.50237	-0.985094	0.349759	0.730443	-4.91835	0.468641	0.159011	4.22436	0.534222	0.600798	0.847232	-5.9062	0.357902	0.362957	4.29307	3.0736	0.00231694	0.00485828	-2.36603	0.122883	0.181834	3.98309	1.08914	0.281739	0.557398	-5.62274	0.619461	-0.265439	4.14301	-0.853746	0.413967	0.57989	-6.04731	0.444257	-0.0746954	3.84174	-0.283056	0.780148	0.962313	-5.65741	0.285867	0.323766	4.16812	1.64072	0.119417	0.321468	-4.90174
ENSG00000090686.16	USP48	-0.60435	4.0214	-1.43041	0.185651	0.625768	-4.53572	0.47952	0.313512	4.48696	1.16642	0.261153	0.647187	-5.4142	0.351771	-0.160064	4.77018	-2.02045	0.044259	0.068692	-4.99708	0.150575	-0.054386	4.77506	-0.366546	0.71563	0.869449	-6.20648	0.23383	-0.583878	4.59403	-2.28575	0.0462804	0.149908	-4.21534	0.349257	-0.127511	4.19639	-0.697935	0.493543	0.885779	-5.53689	0.261582	-0.30705	3.18634	-1.85416	0.0813327	0.262202	-4.32331
ENSG00000090776.6	EFNB1	0.762632	5.49019	1.61536	0.139935	0.586012	-4.36875	0.485229	0.395438	6.44064	0.61533	0.547303	0.826371	-5.8937	0.43278	0.231005	4.68794	1.57461	0.11644	0.162339	-5.79274	0.129572	0.811514	6.7439	1.9393	0.0585814	0.239822	-4.49858	0.230425	-0.549149	3.98488	-1.56098	0.150742	0.300752	-5.21477	0.405221	0.0195261	7.95717	0.0580745	0.954286	0.992668	-5.74735	0.255438	-0.0948898	3.82894	-0.286688	0.777852	0.887844	-6.08924
ENSG00000090861.17	AARS1	0.406188	5.86456	1.18584	0.26539	0.687322	-4.76325	0.493031	-0.355897	5.20598	-1.0695	0.301286	0.680016	-5.54415	0.416681	0.582491	5.49939	4.51282	9.32013e-06	3.249e-05	2.74194	0.169643	-0.0395841	5.84795	-0.186121	0.853164	0.9348	-6.28431	0.24894	0.0221069	5.73852	0.0714564	0.944496	0.967366	-6.49449	0.344142	0.170698	5.47561	0.93952	0.359077	0.831779	-5.43414	0.255908	0.064219	5.84158	0.26554	0.79382	0.896922	-6.16333
ENSG00000090863.12	GLG1	-0.352427	5.82697	-1.00648	0.339907	0.728315	-4.89676	0.536983	0.035643	5.37556	0.0931375	0.926993	0.97611	-6.09762	0.542265	-0.0334905	5.58754	-0.315903	0.752304	0.796722	-7.0065	0.135064	0.0708162	5.69763	0.352383	0.726152	0.875077	-6.23992	0.238311	-0.208206	5.18717	-0.855727	0.412923	0.578709	-6.10613	0.347578	0.0594588	5.83453	0.312443	0.758056	0.956002	-5.80312	0.261985	0.4887	6.18077	1.94248	0.0690107	0.2412	-4.47253
ENSG00000091039.17	OSBPL8	-0.615227	4.02122	-0.952299	0.365278	0.743242	-4.92432	0.490841	-0.642941	4.36395	-1.72488	0.104511	0.492375	-4.70297	0.387273	-1.17916	5.28221	-6.00292	5.80053e-09	3.95658e-08	9.88892	0.138784	-0.258595	4.60115	-1.34809	0.184196	0.447407	-5.37356	0.284674	-1.29832	3.99434	-3.48568	0.00620097	0.055972	-2.20136	0.327962	-0.0778705	4.74547	-0.349669	0.730374	0.95059	-5.76678	0.266755	-0.379805	4.38178	-1.73956	0.100198	0.292183	-4.76477
ENSG00000091140.14	DLD	-0.0447575	6.7166	-0.0924523	0.928319	0.97874	-5.26507	0.466161	-0.238576	5.96115	-0.58082	0.569746	0.83773	-5.92416	0.396898	0.130136	5.86221	1.31277	0.190301	0.249212	-6.20396	0.312358	0.234542	5.61067	1.24966	0.217713	0.490192	-5.54265	0.246114	0.232113	5.92073	0.868161	0.40641	0.572732	-6.10806	0.338054	-0.0436261	5.77515	-0.182053	0.85744	0.975513	-5.83163	0.255909	-0.0901747	7.01774	-0.569936	0.576254	0.765025	-6.01093
ENSG00000091164.13	TXNL1	0.515771	4.44523	1.41637	0.189603	0.62779	-4.55841	0.535143	-0.449874	4.18384	-1.53441	0.145169	0.537115	-4.94592	0.367141	0.228983	4.75244	2.80416	0.00538665	0.0104134	-3.16395	0.148771	0.375641	4.45591	2.24894	0.0293232	0.161467	-3.89864	0.23251	0.343868	4.75702	1.41593	0.188299	0.347735	-5.48721	0.431158	0.0356723	4.08897	0.182472	0.857116	0.975464	-5.72419	0.320697	-0.197775	4.3135	-1.07362	0.298153	0.535095	-5.60046
ENSG00000091317.8	CMTM6	-0.625579	5.08045	-1.53027	0.159558	0.603202	-4.4491	0.487069	0.0793914	6.98458	0.189954	0.851821	0.951074	-6.04194	0.370808	-0.435938	6.95392	-3.36874	0.000857714	0.00197172	-1.50112	0.160628	-0.941364	6.54625	-3.48289	0.00109563	0.030163	-0.995541	0.248066	-1.05634	6.4388	-3.16525	0.0105317	0.0714081	-2.83291	0.327844	-0.411838	6.27066	-1.41906	0.171833	0.735242	-4.92026	0.258066	-0.511935	5.66834	-1.98268	0.0639774	0.232434	-4.40788
ENSG00000091483.7	FH	0.311256	7.32237	0.838944	0.42275	0.77625	-4.97114	0.496461	0.00384045	6.64961	0.0118185	0.990722	0.997968	-6.07528	0.35266	0.692463	7.17287	6.32324	9.7025e-10	7.68908e-09	11.6103	0.160915	0.431801	7.04342	3.20255	0.00246667	0.0436174	-1.72454	0.231011	0.035004	6.60029	0.101801	0.921002	0.954519	-6.50444	0.365851	0.0821112	6.69911	0.426076	0.674767	0.939248	-5.73924	0.310235	-0.212908	7.26553	-1.05806	0.304986	0.542151	-5.61841
ENSG00000091527.16	CDV3	-0.664803	6.49395	-1.46192	0.177043	0.61802	-4.5016	0.495775	-0.289539	6.72165	-0.888534	0.387891	0.744652	-5.68001	0.351968	-0.279007	7.44295	-2.11877	0.034963	0.0557872	-4.80521	0.177237	0.255722	7.22255	1.38973	0.171267	0.431583	-5.33679	0.269204	0.00759298	8.09388	0.0324543	0.974772	0.98678	-6.47277	0.373272	-0.266189	7.35611	-1.6361	0.118025	0.68203	-4.60358	0.256017	-1.14898	6.47937	-4.93874	0.000128349	0.0279873	1.27815
ENSG00000091542.9	ALKBH5	-0.178228	6.14538	-0.54734	0.597163	0.854133	-5.16775	0.472477	0.181979	6.0805	0.694323	0.497798	0.803442	-5.8543	0.421718	0.101599	6.6942	1.17362	0.241515	0.305835	-6.36363	0.139457	-0.0395712	6.58751	-0.203265	0.83982	0.929319	-6.2704	0.443781	0.121457	6.6203	0.554102	0.592135	0.727958	-6.34735	0.330058	0.113563	6.33922	0.501188	0.621908	0.923316	-5.71523	0.396584	-0.252801	5.83906	-1.36129	0.191378	0.418913	-5.30738
ENSG00000091640.8	SPAG7	1.28916	5.75458	2.09885	0.0645587	0.521197	-3.86828	0.464097	-0.150346	5.43277	-0.530281	0.603463	0.848942	-5.96584	0.360598	0.581533	5.49031	5.07904	6.81503e-07	3.02284e-06	5.24499	0.125179	0.196281	5.71735	0.966522	0.338812	0.611087	-5.84369	0.234261	0.79268	6.15716	2.24715	0.0493738	0.155095	-4.3265	0.395176	0.302639	5.5321	1.32088	0.201993	0.752859	-5.04815	0.257158	0.0667594	5.34686	0.259486	0.798409	0.900246	-6.1623
ENSG00000091732.17	ZC3HC1	0.409437	4.38231	1.16614	0.272879	0.695808	-4.77577	0.556505	0.214037	4.18539	0.595628	0.560057	0.833705	-5.86841	0.353294	0.51142	4.27128	6.94764	2.4663e-11	2.77533e-10	15.2024	0.163246	0.274225	4.22682	1.42577	0.160652	0.417989	-5.25602	0.640886	0.556315	4.99301	1.71629	0.11802	0.25986	-5.09114	0.430188	-0.138928	3.95435	-0.640334	0.529487	0.899509	-5.51985	0.261323	0.31357	3.80658	2.11759	0.0494151	0.203915	-4.11746
ENSG00000091947.10	TMEM101	0.588074	4.85268	1.28691	0.229541	0.655867	-4.68126	0.494391	0.0363579	5.18447	0.143724	0.887578	0.964645	-6.09614	0.462434	-0.0268962	5.71353	-0.104396	0.916928	0.933054	-7.0526	0.248758	0.700937	5.21246	1.9043	0.0631044	0.250717	-4.5722	0.234407	1.05101	5.52592	3.46153	0.00645131	0.0563793	-2.34306	0.32647	0.434349	5.14865	2.65004	0.0156657	0.487425	-2.99237	0.364947	0.153295	7.08468	0.260251	0.797829	0.89985	-6.1387
ENSG00000092010.15	PSME1	1.15062	8.51679	3.0481	0.0134837	0.473553	-2.99944	0.464221	-0.482156	8.21903	-1.29903	0.213003	0.607996	-5.18791	0.358948	0.195032	8.58026	1.52059	0.129456	0.178092	-5.80387	0.126696	0.152387	8.78119	0.673281	0.504121	0.738562	-5.97718	0.246504	0.868255	9.72357	2.97757	0.0144178	0.0818496	-3.06906	0.396369	0.458276	8.48302	1.90704	0.0715147	0.609467	-4.16122	0.256636	0.731772	7.95734	3.63397	0.0020818	0.0551945	-1.29106
ENSG00000092148.13	HECTD1	-0.562361	4.77459	-1.48485	0.170997	0.611784	-4.49412	0.469139	-0.611117	5.29576	-2.06446	0.0562012	0.409825	-4.20949	0.394794	-0.825387	5.65674	-7.39452	1.54426e-12	2.23867e-11	17.8777	0.123451	-0.406561	5.24309	-1.97269	0.0545283	0.230241	-4.4453	0.337325	-0.897327	4.36017	-3.1329	0.0111155	0.0732445	-2.81827	0.357087	-0.386319	5.22922	-1.42441	0.170301	0.735206	-4.90974	0.335432	-0.68582	5.48956	-3.52452	0.002637	0.0604566	-1.53122
ENSG00000092199.18	HNRNPC	0.368923	7.05301	1.07247	0.310819	0.715573	-4.82528	0.480264	0.140142	7.39588	0.586155	0.566245	0.836734	-5.8644	0.36906	0.181559	7.93349	2.98769	0.00305224	0.00621862	-2.6162	0.317389	-0.287933	7.82881	-2.1248	0.0389802	0.188043	-4.13067	0.231455	0.217119	8.12289	0.803035	0.441313	0.603406	-6.138	0.327851	0.130237	7.52578	0.723384	0.478122	0.878045	-5.53623	0.347765	-0.229891	6.06161	-1.63946	0.119681	0.321468	-4.93267
ENSG00000092201.10	SUPT16H	-0.267266	5.45192	-0.678603	0.514085	0.818398	-5.11271	0.471616	-0.188138	6.02058	-0.612411	0.549182	0.827449	-5.90726	0.396597	-0.00815249	6.56126	-0.103323	0.917779	0.933775	-7.04617	0.413231	-0.313552	6.65725	-1.8883	0.0652695	0.256083	-4.59647	0.231119	-0.237685	6.64695	-1.05962	0.315158	0.485971	-5.9357	0.340362	0.0324149	6.15426	0.174877	0.862998	0.976743	-5.8304	0.262937	0.162091	5.25819	1.21206	0.242237	0.476494	-5.48098
ENSG00000092203.15	TOX4	-0.173773	4.72808	-0.403182	0.696018	0.897144	-5.23575	0.470006	-0.306779	4.82382	-1.38603	0.185436	0.582452	-5.1829	0.386362	-0.349842	5.56793	-5.19238	3.92342e-07	1.83331e-06	5.78218	0.156493	-0.154114	5.33111	-1.02327	0.311503	0.587449	-5.78223	0.240007	-0.120335	5.12023	-0.549934	0.594881	0.729774	-6.32126	0.382223	0.0917034	5.42281	0.553988	0.58595	0.916664	-5.70032	0.258605	-0.0699145	4.73592	-0.523776	0.607266	0.784698	-6.0443
ENSG00000092330.18	TINF2	-0.041301	6.25886	-0.0736959	0.942829	0.985147	-5.28097	0.466878	-0.532599	5.66903	-2.07969	0.05461	0.40689	-4.18267	0.371247	-0.257514	6.35177	-3.65211	0.000308731	0.000781904	-0.56305	0.126677	0.0921198	6.36783	0.590417	0.557786	0.774133	-6.12426	0.273958	0.191896	6.65971	0.7792	0.454574	0.613565	-6.19308	0.358055	-0.081737	6.42187	-0.420221	0.678967	0.939248	-5.75072	0.262961	0.250256	5.51382	1.80674	0.0887225	0.274643	-4.68798
ENSG00000092820.18	EZR	-0.325545	8.20636	-0.566042	0.584897	0.847018	-5.07552	0.48404	-0.301952	8.69451	-0.518985	0.611132	0.853348	-5.82172	0.349579	0.00872387	8.77374	0.0640932	0.94894	0.959878	-6.9391	0.128237	0.209316	9.2784	0.718293	0.476191	0.720273	-5.92108	0.408291	0.890219	9.50412	2.17081	0.056095	0.167315	-4.37778	0.32752	0.248806	9.22833	0.751304	0.461535	0.873956	-5.39953	0.263202	-0.273849	7.52073	-0.878496	0.392049	0.61976	-5.77558
ENSG00000092841.19	MYL6	0.799325	8.43915	1.44487	0.181657	0.621884	-4.48629	0.494565	-0.153948	8.14307	-0.42397	0.677437	0.880204	-5.90094	0.471219	0.599947	8.45617	5.8928	1.056e-08	6.80546e-08	9.34726	0.122725	0.873107	8.96993	4.04507	0.00019676	0.0137281	0.626247	0.270352	1.12974	8.8753	3.02317	0.0133558	0.0787438	-3.02027	0.326041	0.103882	8.42411	0.42012	0.679039	0.939248	-5.6274	0.280226	0.46026	7.64859	2.42708	0.0267548	0.151928	-3.61486
ENSG00000093000.19	NUP50	-0.447185	4.03582	-1.14602	0.280704	0.699371	-4.78409	0.478177	-0.0562178	5.0784	-0.184454	0.856059	0.952649	-6.08742	0.371115	-0.113098	4.95283	-1.2083	0.22792	0.291014	-6.30411	0.173744	-0.21473	5.36969	-1.27858	0.207428	0.477025	-5.49924	0.428566	-0.70832	5.16978	-3.18952	0.0101144	0.0704985	-2.77771	0.368511	0.272614	5.08907	1.25361	0.224961	0.772524	-5.11199	0.278626	-0.375439	3.99347	-1.60688	0.126687	0.331841	-4.91854
ENSG00000093010.15	COMT	0.5387	6.08637	1.0384	0.325587	0.719878	-4.87474	0.476851	1.2174	6.12629	2.22791	0.041149	0.379788	-3.93514	0.351058	0.711134	5.24353	4.34746	1.91067e-05	6.25067e-05	2.06213	0.12635	0.728056	5.72974	2.66977	0.0104388	0.0910189	-3.03462	0.231658	0.327656	5.12756	0.994381	0.344353	0.515424	-5.97283	0.469976	-0.369445	5.90496	-1.5439	0.138854	0.711235	-4.76605	0.33009	-0.0733286	4.34273	-0.190998	0.850813	0.928913	-6.14748
ENSG00000093144.19	ECHDC1	0.0985249	4.53037	0.206573	0.84084	0.951338	-5.28132	0.595792	-0.0755295	4.95303	-0.231678	0.819832	0.93965	-6.07133	0.354879	0.344551	4.52703	2.07641	0.0387401	0.0610688	-4.88024	0.124363	0.142881	5.28244	0.782621	0.43784	0.691753	-5.99282	0.236708	0.268211	4.88492	0.928485	0.37583	0.545284	-6.02848	0.342222	-0.0346874	4.85375	-0.150152	0.882203	0.978886	-5.80853	0.256388	-0.818186	3.47884	-2.3236	0.0329437	0.168018	-3.65356
ENSG00000094631.21	HDAC6	-0.109213	3.73561	-0.274701	0.789611	0.93319	-5.23707	0.495341	0.199734	3.93122	0.546239	0.59271	0.844759	-5.8651	0.588378	-0.112656	4.30193	-1.49437	0.136171	0.186194	-5.86285	0.124363	-0.302426	4.4056	-2.24119	0.0298568	0.162738	-3.89681	0.231949	-0.265622	4.12591	-0.934834	0.37271	0.542255	-5.96913	0.347836	-0.324215	3.57385	-1.58257	0.129773	0.697953	-4.56194	0.268287	0.144821	3.74839	0.772797	0.450365	0.667295	-5.78709
ENSG00000094880.11	CDC23	-0.0788944	4.74424	-0.21256	0.836303	0.950319	-5.28664	0.486542	-0.123442	4.61385	-0.550449	0.58989	0.84435	-5.93296	0.354099	-0.271846	5.10282	-3.64521	0.000316753	0.000799897	-0.566395	0.13336	-0.179171	5.12068	-1.06039	0.294477	0.570725	-5.73809	0.238861	-0.731949	4.65056	-2.47267	0.0337873	0.127148	-3.92004	0.350142	-0.278638	4.65654	-1.24125	0.22939	0.776592	-5.10094	0.270837	-0.275802	4.20278	-1.18744	0.25155	0.485534	-5.46054
ENSG00000094914.14	AAAS	0.27689	5.36382	0.733144	0.481721	0.799522	-5.08918	0.521849	0.265274	4.91717	1.09626	0.289774	0.669289	-5.51531	0.403916	0.138769	4.99876	1.69813	0.0905603	0.130286	-5.6097	0.127515	0.2031	5.1618	1.09227	0.280372	0.556827	-5.71025	0.231386	0.65016	5.40215	2.7483	0.021213	0.0993969	-3.50471	0.363568	0.214935	4.6582	1.07029	0.297693	0.802935	-5.27831	0.259677	0.3267	4.59923	2.78509	0.0127885	0.107362	-2.97153
ENSG00000094975.14	SUCO	0.360099	4.40652	0.690984	0.506624	0.813511	-5.10502	0.475096	0.0814844	4.41294	0.264753	0.794702	0.931748	-6.02708	0.372415	-0.332477	5.86003	-2.26747	0.0241001	0.0400321	-4.51841	0.124267	-0.149505	4.64887	-0.67269	0.504493	0.738616	-6.03942	0.231478	-0.904806	3.617	-2.88042	0.0169765	0.088612	-3.1532	0.364008	-0.343337	4.15109	-1.65411	0.114281	0.675469	-4.55094	0.256175	-0.606805	4.62888	-1.5972	0.128832	0.334547	-4.97827
ENSG00000095139.14	ARCN1	-0.628215	6.48037	-1.81697	0.101852	0.5553	-4.16026	0.555748	-0.157287	6.96531	-0.602254	0.55575	0.831399	-5.87837	0.355543	-0.353649	7.53067	-3.43388	0.000682134	0.00160194	-1.26803	0.133981	-0.448763	6.86272	-2.18876	0.0337019	0.174257	-4.0384	0.230324	-0.702669	7.15017	-1.92197	0.0846426	0.21239	-4.81658	0.392957	-0.266781	7.28294	-1.0162	0.322106	0.821223	-5.31728	0.351091	0.10565	7.12002	0.534055	0.60029	0.780437	-6.02751
ENSG00000095261.14	PSMD5	-0.378744	4.49726	-0.861259	0.410966	0.767198	-5.00227	0.475796	0.68432	4.75288	1.47796	0.159533	0.55244	-5.04563	0.350731	-0.594802	5.75327	-4.76922	2.93776e-06	1.1409e-05	3.84981	0.33875	-0.363718	5.38681	-2.14162	0.0375257	0.184516	-4.13709	0.251391	-1.19632	4.19341	-2.75322	0.0210375	0.0990898	-3.4354	0.329129	0.397954	5.43579	2.16095	0.0434715	0.569029	-3.84906	0.438461	-0.123104	3.37156	-0.372878	0.713896	0.851555	-5.79693
ENSG00000095321.17	CRAT	0.125042	6.0551	0.207744	0.839952	0.951207	-5.26446	0.480997	-0.0284958	5.24914	-0.0449095	0.964755	0.987017	-6.07085	0.422277	-0.580123	6.39182	-2.08773	0.0376984	0.0596135	-4.90007	0.123357	0.221336	5.16239	0.37578	0.708799	0.865913	-6.2185	0.320269	-0.668027	3.86285	-1.43804	0.182098	0.339893	-5.37507	0.393131	-0.250352	3.69254	-0.457556	0.652382	0.933708	-5.60067	0.291779	0.583142	6.698	1.87051	0.078915	0.258333	-4.57721
ENSG00000095380.11	NANS	0.602693	4.21993	0.954672	0.364138	0.743065	-4.93539	0.500454	0.196898	4.26499	0.673605	0.510524	0.808619	-5.82879	0.412505	0.263892	5.01418	2.26074	0.0245196	0.0406567	-4.51781	0.135516	0.370738	4.82155	1.50338	0.139542	0.38435	-5.18782	0.299515	0.028188	5.43217	0.0630586	0.951009	0.970236	-6.48885	0.396261	0.399379	4.32509	1.60681	0.124336	0.68987	-4.63174	0.273151	0.632646	3.55263	1.7161	0.1045	0.299715	-4.63085
ENSG00000095564.14	BTAF1	-1.28618	3.36665	-2.55103	0.030617	0.484947	-3.43123	0.542076	-0.705255	4.29697	-2.39983	0.0294251	0.344793	-3.61982	0.368051	-1.18143	4.5846	-9.05637	2.07336e-17	9.03709e-16	28.9136	0.247723	-0.790417	4.4698	-3.44628	0.00122039	0.0310421	-1.04449	0.291237	-0.823762	4.61655	-1.76693	0.108831	0.247523	-4.99196	0.326386	-0.299505	4.00531	-1.19685	0.245865	0.784582	-5.08329	0.259257	-0.303835	3.21699	-1.65071	0.117341	0.319098	-4.6284
ENSG00000095787.23	WAC	-1.086	4.81978	-2.58506	0.0289388	0.479519	-3.35324	0.527204	0.0637419	5.06051	0.265385	0.794224	0.93167	-6.06907	0.448547	-0.219856	5.77202	-3.15093	0.00179838	0.00386199	-2.19572	0.132038	-0.163226	5.30405	-1.01073	0.317406	0.593278	-5.79389	0.268261	-0.553265	5.22641	-2.03804	0.0699353	0.188821	-4.62691	0.41258	0.0105777	5.12387	0.0665969	0.947588	0.991308	-5.83728	0.267696	-0.573417	4.08154	-2.42057	0.0271097	0.152769	-3.62714
ENSG00000095906.17	NUBP2	0.56358	5.17418	1.4353	0.184292	0.624777	-4.54692	0.464337	0.381052	5.01929	1.28474	0.217829	0.61233	-5.31223	0.36848	0.715198	5.16857	4.74389	3.29996e-06	1.26689e-05	3.738	0.347886	0.649025	5.38816	3.86716	0.000342761	0.0174762	0.0685942	0.230838	0.894672	5.87075	2.54699	0.0298036	0.11861	-3.84153	0.329558	0.0736215	5.1228	0.419075	0.679789	0.939248	-5.75352	0.268236	0.827772	5.01544	3.71718	0.00173916	0.0513963	-1.14304
ENSG00000096070.19	BRPF3	-0.82512	5.32215	-1.05613	0.317835	0.717884	-4.85892	0.51242	-0.413945	4.12825	-1.17871	0.256367	0.645175	-5.37911	0.353273	-0.616062	5.42781	-5.86337	1.23761e-08	7.84062e-08	9.12834	0.133463	-0.83199	4.54095	-4.48492	4.79961e-05	0.00819436	1.91737	0.390393	-0.791424	3.43682	-1.92563	0.084137	0.211602	-4.61179	0.331995	-0.300884	3.89074	-1.23962	0.229981	0.776762	-5.0131	0.280908	-0.440026	4.27633	-1.57211	0.134541	0.341796	-5.002
ENSG00000096080.12	MRPS18A	0.45103	4.36593	0.812398	0.437067	0.784576	-5.03341	0.468709	0.134932	4.71254	0.439398	0.666463	0.874729	-5.99271	0.391054	0.681111	4.71033	6.77973	6.77809e-11	6.81772e-10	14.1934	0.122995	-0.260385	5.04016	-1.59269	0.118045	0.351906	-5.06354	0.37757	0.533669	5.32881	1.90979	0.0863444	0.215088	-4.82643	0.409639	0.255418	4.86543	1.48405	0.153948	0.718542	-4.8247	0.268255	-0.0493226	4.18506	-0.231195	0.819952	0.913622	-6.13822
ENSG00000096092.6	TMEM14A	-0.464655	6.06903	-1.18255	0.266629	0.687946	-4.75229	0.518253	0.1634	5.87734	0.383052	0.706905	0.893818	-6.02741	0.351842	0.549876	6.73386	4.41467	1.43082e-05	4.80343e-05	2.34761	0.149816	0.430079	6.99831	1.85509	0.0699657	0.265417	-4.64186	0.269689	0.896556	5.74955	2.01005	0.0732418	0.194631	-4.68735	0.328732	-0.00918978	6.51386	-0.0232837	0.981663	0.995919	-5.83659	0.284045	-0.399196	4.61016	-2.0965	0.0514718	0.207633	-4.20654
ENSG00000096384.20	HSP90AB1	1.17208	10.5738	2.59702	0.028371	0.47688	-3.51004	0.49664	-0.239905	10.5395	-0.668152	0.513905	0.80946	-5.57047	0.354313	0.65473	10.8361	5.21099	3.58004e-07	1.68633e-06	6.07153	0.282167	-0.226251	10.4674	-1.10993	0.27277	0.550282	-5.52447	0.231825	0.409786	11.0343	0.939841	0.370263	0.539969	-5.89986	0.329462	-0.0266374	10.7398	-0.121109	0.904857	0.982937	-5.53931	0.296184	0.0789261	9.33957	0.43058	0.67224	0.825101	-5.99752
ENSG00000096401.8	CDC5L	0.0970293	4.62119	0.211541	0.837074	0.950319	-5.28731	0.49653	-0.146686	4.78478	-0.659237	0.519458	0.811696	-5.87789	0.352703	0.081034	5.43231	0.912877	0.362068	0.43288	-6.6396	0.190284	-0.521118	5.28879	-3.13233	0.00300658	0.0488285	-1.91151	0.302697	-0.0548819	5.09377	-0.14228	0.88979	0.935592	-6.46563	0.33373	0.128888	5.00373	0.780982	0.44429	0.865867	-5.54496	0.264959	-0.335599	3.69917	-2.02579	0.0589496	0.223553	-4.22579
ENSG00000096717.12	SIRT1	-1.42795	3.89002	-3.25515	0.00962437	0.473553	-2.75205	0.502898	-0.139637	3.71847	-0.441004	0.665325	0.874729	-5.88938	0.456073	-0.770387	4.99226	-7.92132	5.11306e-14	1.03979e-12	21.2325	0.124609	-0.355149	4.09753	-1.52003	0.135314	0.37755	-5.08019	0.240077	-0.851222	4.00019	-1.90651	0.0868081	0.215559	-4.70586	0.331108	-0.1531	3.56285	-0.601162	0.554729	0.903639	-5.49014	0.279995	-0.296295	3.16111	-1.02481	0.319963	0.557167	-5.34482
ENSG00000096746.17	HNRNPH3	-0.298548	5.70008	-0.836671	0.423963	0.77674	-5.0176	0.477373	0.0891924	5.86256	0.326282	0.748593	0.914899	-6.04692	0.371674	0.211522	6.00227	2.52439	0.0121255	0.0215573	-3.92025	0.124386	-0.20361	6.50548	-1.42748	0.160162	0.417478	-5.30963	0.237027	-0.115716	6.40223	-0.464475	0.652625	0.775481	-6.39409	0.404292	-0.0800653	5.73192	-0.436995	0.666966	0.939107	-5.75758	0.271094	-0.202649	4.78659	-1.08139	0.294782	0.532931	-5.61065
ENSG00000097007.19	ABL1	-0.497399	5.5115	-1.29345	0.227366	0.653675	-4.66789	0.469715	-0.254623	5.32404	-0.740243	0.470263	0.790672	-5.83441	0.382169	-0.393903	5.935	-4.76395	3.00977e-06	1.16679e-05	3.82196	0.126751	-0.799764	5.53028	-3.96062	0.000256389	0.0147977	0.341229	0.242193	-1.1027	4.81774	-3.15905	0.010641	0.0715118	-2.80913	0.326879	-0.286311	5.46258	-1.50461	0.148619	0.714961	-4.81612	0.264125	-0.000253171	5.1882	-0.00106795	0.99916	0.999884	-6.19277
ENSG00000097021.20	ACOT7	-0.61968	4.38444	-0.672504	0.517785	0.820712	-5.07581	0.47574	0.530709	4.85553	1.2866	0.217195	0.611809	-5.29877	0.375692	0.753131	4.52087	4.0474	6.65544e-05	0.000196315	0.911474	0.219402	0.838	5.75674	3.25333	0.00213475	0.040053	-1.61007	0.268059	-0.139553	6.18001	-0.425838	0.679581	0.794702	-6.41115	0.329871	0.0414608	6.34217	0.154218	0.87904	0.978886	-5.82883	0.307942	0.0386611	3.84234	0.0913378	0.928303	0.967285	-6.12037
ENSG00000097033.14	SH3GLB1	-0.432731	4.76733	-0.887062	0.397628	0.76159	-4.98803	0.485074	-0.158728	5.65075	-0.726233	0.478565	0.793781	-5.842	0.456342	-0.358579	6.15292	-4.46825	1.13334e-05	3.88965e-05	2.55586	0.130536	-0.184376	5.95359	-1.03404	0.306495	0.583338	-5.77856	0.23397	-0.571087	5.32514	-2.57064	0.0286365	0.115504	-3.79482	0.361515	-0.248176	5.88257	-1.15764	0.26114	0.793473	-5.22387	0.259248	-0.407969	4.55711	-2.43536	0.0263099	0.151195	-3.61871
ENSG00000099194.6	SCD	0.936678	7.99256	1.29549	0.226692	0.6536	-4.62227	0.490562	0.475961	7.53015	0.730407	0.476083	0.792416	-5.76251	0.356893	-0.713286	8.0727	-2.34266	0.0198253	0.0335929	-4.28995	0.209433	-0.342668	8.07322	-0.642847	0.523499	0.750104	-6.03382	0.251249	0.597216	6.22047	0.972613	0.354529	0.52519	-6.02264	0.379934	-0.633585	8.25343	-1.07921	0.293802	0.799887	-5.19007	0.266854	1.01355	6.81955	1.13901	0.270659	0.507476	-5.54662
ENSG00000099203.7	TMED1	0.110376	4.112	0.232181	0.821477	0.94626	-5.26668	0.540994	0.684824	3.52191	2.20409	0.0430815	0.383218	-3.83734	0.357747	0.484012	3.6748	3.77764	0.000192259	0.000511283	0.0121703	0.123034	-0.28508	4.32469	-1.11645	0.27	0.547121	-5.62638	0.233965	0.604725	3.73802	2.06072	0.0673597	0.184464	-4.47791	0.330767	0.141308	3.77622	0.589693	0.562239	0.906292	-5.53825	0.356595	0.500262	4.79844	2.38585	0.0290773	0.158591	-3.71116
ENSG00000099219.14	ERMP1	-0.650566	4.49815	-1.31836	0.21924	0.649107	-4.64272	0.483929	-0.871622	5.28482	-1.48669	0.157237	0.550378	-5.02176	0.355731	-0.682853	6.10635	-4.56996	7.23735e-06	2.5885e-05	2.98602	0.123603	-0.461198	5.76367	-1.46701	0.149145	0.401462	-5.25942	0.550976	-0.907106	3.35742	-3.02332	0.0133524	0.0787438	-2.90688	0.374498	-0.30287	4.88748	-0.731948	0.472998	0.876419	-5.56393	0.28822	-0.18265	6.42861	-0.656371	0.520463	0.723174	-5.97275
ENSG00000099246.17	RAB18	-0.198067	6.1073	-0.362985	0.724811	0.908663	-5.23933	0.472849	-0.178046	5.58375	-0.786321	0.443585	0.778722	-5.7962	0.481333	-0.492028	6.24871	-4.59337	6.52017e-06	2.35259e-05	3.08375	0.134308	-0.0586779	5.46337	-0.303885	0.762579	0.891296	-6.25165	0.243585	-0.672463	4.60976	-2.61377	0.0266243	0.111181	-3.69357	0.349141	-0.143979	6.0357	-0.624861	0.539382	0.901901	-5.65988	0.2564	-0.182166	5.03295	-0.945414	0.357829	0.588201	-5.7492
ENSG00000099282.10	TSPAN15	0.845996	3.75122	1.38952	0.197362	0.633048	-4.56246	0.496256	0.659986	5.96693	0.925859	0.36877	0.733155	-5.67601	0.374228	-0.57231	7.26556	-3.32673	0.000992417	0.00224902	-1.62726	0.249105	0.171115	5.90935	0.486176	0.629139	0.819653	-6.18515	0.242013	-1.0104	3.87447	-1.79172	0.104577	0.241993	-4.9112	0.327468	0.135425	4.81949	0.299995	0.767389	0.958265	-5.78708	0.259569	0.11437	3.779	0.191588	0.850358	0.928913	-6.05911
ENSG00000099290.17	WASHC2A	-0.921448	4.16457	-2.21652	0.0532246	0.497396	-3.74547	0.464334	-0.561774	4.31343	-1.90918	0.0750083	0.445929	-4.42466	0.401959	-0.22033	4.84321	-2.64896	0.00851817	0.0157033	-3.56705	0.136941	0.220022	4.31009	1.06532	0.292263	0.568571	-5.69113	0.234653	-0.214096	4.86616	-0.786981	0.450216	0.61026	-6.14702	0.353748	0.0876198	4.07196	0.343013	0.735297	0.951253	-5.68904	0.258759	-0.334063	3.58647	-1.33526	0.199578	0.427824	-5.21869
ENSG00000099330.9	OCEL1	0.61602	5.28813	1.15704	0.276396	0.698916	-4.79243	0.476024	0.919051	4.61395	1.92281	0.073154	0.442549	-4.4032	0.358683	-0.0442732	5.21138	-0.267328	0.789408	0.827438	-7.00862	0.165373	0.582081	4.67275	2.06615	0.0444429	0.203756	-4.26308	0.254684	1.3302	5.06351	4.10642	0.00229515	0.0384219	-1.30552	0.327475	0.530576	3.82308	2.27756	0.0343112	0.540036	-3.5883	0.283416	1.11943	4.98486	3.84822	0.00131034	0.047128	-0.879387
ENSG00000099331.13	MYO9B	0.086185	4.99783	0.133335	0.896798	0.968939	-5.3015	0.483404	0.225966	5.34794	0.549799	0.590325	0.84435	-5.9573	0.591845	-0.10085	5.09036	-0.890529	0.373923	0.445343	-6.64374	0.123729	-0.0108537	5.32804	-0.070898	0.943785	0.976672	-6.29247	0.241062	-0.387825	6.02979	-1.37291	0.200884	0.361945	-5.57743	0.355233	-0.132064	5.06999	-0.649498	0.523674	0.897012	-5.63677	0.260476	0.282441	3.61487	1.79152	0.0912164	0.279379	-4.59758
ENSG00000099341.11	PSMD8	0.489363	6.86768	1.07383	0.310237	0.715349	-4.82669	0.5128	0.908696	7.32286	2.56233	0.0213058	0.316454	-3.32093	0.35329	0.5657	7.36542	5.60229	4.93064e-08	2.74704e-07	7.80974	0.252225	0.662953	7.55417	3.05872	0.00369098	0.053312	-2.07407	0.233398	0.647081	7.61429	2.88846	0.0167482	0.0882298	-3.27796	0.327013	0.254026	7.41237	1.56299	0.134308	0.702181	-4.69505	0.263794	0.384617	6.83024	2.68589	0.0157298	0.11616	-3.15855
ENSG00000099381.18	SETD1A	0.083947	4.69392	0.23793	0.817146	0.944497	-5.28493	0.465787	0.650318	4.69305	2.10404	0.0521511	0.404849	-4.12816	0.438309	0.0951021	4.82551	0.927064	0.354667	0.425431	-6.60074	0.423535	0.105904	4.9314	0.721427	0.47428	0.719104	-6.0269	0.415964	-0.0744572	4.98826	-0.286886	0.780274	0.863745	-6.42791	0.345263	0.0605613	4.71391	0.340208	0.737376	0.951253	-5.75291	0.257037	0.311605	3.93962	1.59386	0.129582	0.335576	-4.9446
ENSG00000099622.14	CIRBP	0.972831	7.23665	2.53799	0.0312858	0.484947	-3.42523	0.495552	0.292537	6.58175	0.77978	0.447313	0.780363	-5.77933	0.450633	-0.369312	7.46167	-2.82225	0.00509982	0.00992215	-3.11307	0.135834	0.215118	6.49957	0.921623	0.36151	0.631393	-5.8776	0.301529	1.27736	7.42909	4.3643	0.00154132	0.0339463	-0.926101	0.365438	0.301391	6.12423	1.00821	0.325828	0.823513	-5.36906	0.269663	0.833199	6.98641	5.12416	8.73444e-05	0.0267455	1.63308
ENSG00000099624.8	ATP5F1D	1.43106	6.86589	2.82014	0.0196149	0.475495	-3.12295	0.514242	0.660753	6.48513	1.48115	0.158692	0.550996	-5.05053	0.354575	1.09073	5.82042	5.79393	1.79575e-08	1.09879e-07	8.7552	0.167535	1.37464	6.3741	4.0024	0.00022498	0.0139783	0.461673	0.330526	2.26653	7.67332	6.40375	9.21098e-05	0.0199649	1.84566	0.364692	0.508185	6.49972	2.15818	0.0437137	0.569029	-3.84504	0.269946	1.20276	7.70668	5.04191	0.000103559	0.0267455	1.47379
ENSG00000099783.12	HNRNPM	-0.390558	6.22747	-1.07401	0.310162	0.715349	-4.83484	0.501859	-0.0979248	7.04296	-0.402285	0.69299	0.887973	-5.97443	0.405616	0.28682	7.1926	3.77339	0.000195403	0.000518168	-0.108982	0.332552	0.152719	7.59864	1.23233	0.224057	0.497466	-5.51912	0.256994	0.64116	8.05121	2.61541	0.0265509	0.111055	-3.71157	0.326628	-0.0759587	7.20563	-0.435497	0.668035	0.939107	-5.71307	0.259061	-0.0063805	5.70334	-0.0408814	0.967872	0.987193	-6.19864
ENSG00000099785.10	MARCHF2	0.289729	4.94652	0.810432	0.43814	0.784576	-5.04769	0.474172	-0.00268715	4.85931	-0.00982726	0.992285	0.998234	-6.09498	0.365077	0.217824	5.85295	2.09674	0.0368856	0.0585228	-4.88714	0.140555	0.423622	5.12906	1.84887	0.0708767	0.266579	-4.66478	0.545464	0.451206	5.75691	1.47383	0.172431	0.327229	-5.44786	0.351211	0.496587	4.83716	2.16946	0.0427341	0.569029	-3.82145	0.273629	0.64662	5.74642	2.24217	0.0387277	0.180414	-3.97436
ENSG00000099795.7	NDUFB7	0.916602	9.1218	2.01186	0.0743971	0.533956	-3.97868	0.506347	1.09398	8.43898	2.67503	0.0169839	0.299774	-3.08175	0.370113	1.16318	8.23231	6.98736	1.93701e-11	2.22373e-10	15.4627	0.12302	1.20504	8.83884	3.58163	0.000817019	0.02586	-0.674545	0.327795	1.6089	9.20124	4.32938	0.00162581	0.034385	-0.944026	0.328058	0.497544	8.40133	2.47162	0.022918	0.507116	-3.2616	0.380011	0.665867	9.52685	3.73866	0.00166027	0.0505161	-1.06308
ENSG00000099797.15	TECR	1.08139	6.6225	1.93742	0.0839368	0.539885	-4.0381	0.471579	0.570119	5.46443	1.36591	0.191541	0.588959	-5.21952	0.366371	0.437222	6.15234	3.19336	0.00156168	0.0033925	-2.06665	0.188944	0.65376	6.61666	2.29521	0.0263073	0.151449	-3.83091	0.236085	0.919945	5.52366	3.29436	0.00849811	0.0640998	-2.61337	0.330603	-0.0241043	6.42577	-0.089809	0.929365	0.987106	-5.83345	0.339124	0.919818	5.53822	3.20136	0.00528706	0.0729273	-2.17373
ENSG00000099800.8	TIMM13	0.74242	7.20253	1.67166	0.12817	0.575913	-4.29826	0.476236	0.798262	7.017	2.64179	0.0181625	0.304047	-3.18983	0.385018	1.08575	6.42874	7.1381	7.67861e-12	9.599e-11	16.3099	0.12659	1.1994	6.70955	3.7514	0.000489138	0.0203718	-0.251451	0.273601	2.02189	7.53364	5.97634	0.000158502	0.0215917	1.31866	0.326855	0.129199	6.77903	0.410322	0.68609	0.939248	-5.74312	0.271454	0.576122	6.96851	2.29817	0.0346574	0.172	-3.86074
ENSG00000099804.9	CDC34	0.948347	6.70673	2.31571	0.0451952	0.493648	-3.64509	0.684983	0.830885	6.46037	2.69314	0.0163732	0.297071	-3.11175	0.351893	1.09154	5.95324	8.10484	1.50772e-14	3.48936e-13	22.4018	0.149227	0.908746	6.26832	4.40656	6.19354e-05	0.0084844	1.65728	0.317582	0.660158	6.62046	2.11572	0.0614847	0.175909	-4.53492	0.32694	0.228835	6.39524	1.0045	0.327567	0.823513	-5.3639	0.338296	0.648573	6.16137	2.84467	0.0112849	0.102294	-2.86745
ENSG00000099817.12	POLR2E	0.642815	6.22413	1.66045	0.130438	0.576968	-4.31986	0.480743	0.203789	6.41843	0.817326	0.426179	0.769458	-5.75412	0.372629	0.444197	6.23327	3.90219	0.000118667	0.000331557	0.333747	0.155156	0.762239	6.40537	3.35549	0.00159077	0.0351888	-1.33785	0.244424	1.10217	7.33619	4.51985	0.00121771	0.0314384	-0.693922	0.409744	-0.0260196	6.55423	-0.128741	0.898895	0.982605	-5.82684	0.264422	0.541498	6.53343	3.50168	0.0027703	0.0606129	-1.57337
ENSG00000099821.14	POLRMT	0.336989	4.95924	0.975008	0.354479	0.733895	-4.93465	0.470137	0.651888	5.28881	2.08269	0.0543014	0.406652	-4.18389	0.358116	0.571729	4.77869	4.66776	4.66691e-06	1.73464e-05	3.42167	0.218332	0.56422	4.93119	2.69948	0.00966837	0.0875931	-2.95444	0.296613	0.973246	5.97299	4.6677	0.00097644	0.0301606	-0.47582	0.326198	0.206933	4.81852	0.757574	0.457858	0.873088	-5.54643	0.276538	0.641709	4.99438	4.17787	0.000644036	0.0383006	-0.219104
ENSG00000099860.9	GADD45B	-0.270012	6.11458	-0.418304	0.685314	0.891567	-5.21334	0.508257	-0.439983	5.55887	-0.882924	0.390821	0.745867	-5.71936	0.385784	0.214807	6.56559	1.06038	0.289859	0.357869	-6.49055	0.140898	0.373455	5.59321	1.03874	0.304328	0.581195	-5.77034	0.770753	1.18124	6.78367	2.29488	0.0455763	0.149103	-4.24682	0.328296	0.0457482	5.41062	0.132722	0.895788	0.981705	-5.84217	0.261222	0.382473	7.1921	0.8399	0.412742	0.634552	-5.8205
ENSG00000099875.15	MKNK2	0.228258	6.4529	0.588285	0.57049	0.841208	-5.14651	0.478741	0.0237466	6.80399	0.0525008	0.958803	0.985138	-6.06708	0.433212	-0.440785	7.11767	-3.23513	0.0013571	0.00299147	-1.91971	0.123671	-0.00881023	7.22688	-0.0284837	0.977399	0.990149	-6.26919	0.241962	0.0364515	7.83496	0.0919595	0.928614	0.958265	-6.48026	0.383135	-0.0173646	7.08774	-0.0403273	0.968247	0.995586	-5.80467	0.275604	0.661326	7.35123	2.4148	0.0274277	0.153901	-3.64474
ENSG00000099899.15	TRMT2A	0.0490052	4.41027	0.105024	0.91861	0.974967	-5.29557	0.495345	1.08044	5.20807	2.28029	0.0371801	0.368469	-3.84764	0.458031	0.686171	4.42873	4.67749	4.46574e-06	1.66507e-05	3.48247	0.123295	0.447557	4.91076	2.33087	0.0241757	0.144749	-3.75387	0.257047	1.05158	5.90378	4.31949	0.00165063	0.034404	-0.99548	0.372576	-0.00461903	4.48727	-0.0186418	0.985318	0.996453	-5.78746	0.262668	0.0396208	3.67492	0.155182	0.878525	0.943164	-6.06921
ENSG00000099901.17	RANBP1	0.809614	4.5459	2.01634	0.0738572	0.533956	-3.95617	0.476557	0.783157	6.03123	1.928	0.0724595	0.442121	-4.42106	0.424469	1.10527	5.23119	10.3749	1.21132e-21	1.77969e-19	38.456	0.20706	0.613669	6.49337	2.95575	0.00489626	0.0616506	-2.35369	0.238442	1.11583	6.96797	4.26604	0.00179187	0.0352178	-1.0811	0.327899	-0.0739473	5.97137	-0.357888	0.724312	0.947705	-5.78565	0.277668	0.101277	4.34745	0.42607	0.675458	0.826379	-6.08091
ENSG00000099904.16	ZDHHC8	-0.00917364	3.65887	-0.0211626	0.983568	0.993991	-5.26733	0.510172	0.543817	5.13281	1.63973	0.121279	0.511261	-4.85306	0.471135	0.166521	4.02832	1.04114	0.29868	0.367339	-6.41252	0.129028	-0.105993	4.57012	-0.398792	0.691882	0.85492	-6.17722	0.23513	0.129292	4.26305	0.234234	0.819705	0.890658	-6.39199	0.333912	-0.447065	4.92655	-1.67956	0.109163	0.664568	-4.56204	0.264126	0.367778	3.94948	1.18334	0.253129	0.487024	-5.4546
ENSG00000099917.17	MED15	-0.153849	4.41531	-0.455589	0.659242	0.879982	-5.21274	0.470673	0.566986	5.30537	1.76337	0.097619	0.478876	-4.67989	0.603224	0.0767922	4.83819	0.717049	0.473923	0.544075	-6.77223	0.161997	0.0518286	5.47333	0.224538	0.823328	0.921201	-6.27336	0.395038	-0.200835	5.18634	-0.811055	0.43691	0.599284	-6.14095	0.3321	-0.278141	5.6973	-1.00926	0.325338	0.823234	-5.36827	0.257126	0.215373	4.08575	1.00597	0.328679	0.56367	-5.65807
ENSG00000099940.12	SNAP29	-0.0655495	3.91794	-0.180688	0.860528	0.955795	-5.26418	0.473075	0.568382	4.58639	2.00495	0.0628328	0.419655	-4.28009	0.387779	-0.402589	5.3363	-3.68386	0.000274199	0.000701512	-0.438493	0.228392	0.311727	4.77455	2.11702	0.0396689	0.18967	-4.17048	0.230646	0.00325896	4.88653	0.0137052	0.989345	0.994701	-6.46837	0.397464	-0.127984	4.70696	-0.550873	0.588043	0.916872	-5.66976	0.258197	-0.268028	3.74077	-1.31472	0.206245	0.436719	-5.28601
ENSG00000099942.13	CRKL	-0.581668	5.08367	-1.6086	0.141409	0.588833	-4.3755	0.478853	0.430309	6.11566	1.73079	0.103425	0.491082	-4.71313	0.414729	-0.199245	6.13642	-2.30656	0.0217868	0.03658	-4.43296	0.145667	-0.284688	6.40719	-1.12673	0.26567	0.542407	-5.67746	0.23958	-0.756601	5.90028	-2.65965	0.0246388	0.106721	-3.65592	0.382846	-0.377499	6.72398	-1.82451	0.0835991	0.628355	-4.35952	0.346928	-0.358755	4.83536	-1.68696	0.110065	0.308297	-4.85599
ENSG00000099956.20	SMARCB1	0.0747229	3.43224	0.182544	0.859113	0.955795	-5.23921	0.509491	0.196731	4.03924	0.886605	0.388897	0.745011	-5.64149	0.354498	0.492326	3.9683	5.05066	7.81433e-07	3.41055e-06	5.19545	0.206335	-0.209215	4.38485	-1.15269	0.254965	0.529994	-5.59626	0.27526	1.04825	5.35722	2.7434	0.0213893	0.0997708	-3.50417	0.348381	0.244575	4.31476	1.06009	0.302195	0.806013	-5.23982	0.308716	0.0562997	3.71137	0.224483	0.825085	0.915804	-6.06723
ENSG00000099968.18	BCL2L13	-0.560229	4.8838	-1.60381	0.142464	0.589104	-4.37973	0.484903	-0.442185	4.77981	-1.87299	0.080135	0.453838	-4.50321	0.360895	-0.0744073	5.05427	-0.773355	0.439945	0.511307	-6.73857	0.187582	-0.215662	4.70712	-1.31557	0.194804	0.46125	-5.4286	0.230992	-0.0698305	4.48072	-0.237258	0.817425	0.889478	-6.41208	0.490474	0.10835	5.21456	0.497918	0.624169	0.924346	-5.71822	0.34655	-0.236585	5.43468	-0.949521	0.355798	0.587138	-5.7508
ENSG00000099991.18	CABIN1	-0.125068	4.28047	-0.198807	0.846735	0.952164	-5.27338	0.479074	0.150159	4.94835	0.438239	0.667284	0.874729	-6.00517	0.472681	-0.351021	5.08343	-3.655	0.000305421	0.000774269	-0.529047	0.133077	-0.452845	4.91619	-2.61493	0.0120106	0.0993871	-3.13736	0.354912	-0.0717401	5.17095	-0.307169	0.765251	0.853797	-6.43232	0.425113	-0.081012	4.58506	-0.333396	0.742431	0.951253	-5.73166	0.279599	-0.0402509	4.93882	-0.207903	0.837801	0.921112	-6.16702
ENSG00000099995.19	SF3A1	-0.416548	5.13868	-1.11892	0.291518	0.700307	-4.81879	0.501493	0.00977367	6.02901	0.0323128	0.974637	0.991044	-6.09504	0.37909	-0.34124	6.3701	-3.58948	0.000389152	0.000963194	-0.778676	0.161304	-0.223728	6.28684	-1.66705	0.102266	0.324976	-4.96623	0.236641	-0.37972	6.50013	-1.58312	0.145628	0.294361	-5.30895	0.33751	0.0666741	6.23609	0.361408	0.721722	0.946759	-5.781	0.3224	-0.247272	5.32442	-1.48024	0.157294	0.373039	-5.15268
ENSG00000100023.19	PPIL2	-0.0101997	3.80738	-0.0250089	0.980582	0.993991	-5.27336	0.491417	-0.0493962	4.39616	-0.196202	0.847012	0.948078	-6.04456	0.353714	-0.303646	4.46244	-3.11001	0.00205766	0.00436644	-2.24485	0.143061	-0.488844	4.49077	-3.07927	0.00348644	0.0516829	-2.01064	0.234455	0.04816	4.78037	0.159248	0.876762	0.926587	-6.4464	0.339993	-0.241446	4.37723	-1.03704	0.312541	0.813968	-5.29024	0.256059	0.20355	4.49004	0.768648	0.452759	0.669333	-5.88262
ENSG00000100028.12	SNRPD3	-0.658558	4.21071	-1.77097	0.109588	0.564054	-4.20896	0.472792	-0.0696732	4.88893	-0.354724	0.727596	0.903408	-6.02932	0.38821	0.124535	5.623	1.20558	0.228965	0.292207	-6.33632	0.202564	0.000114248	5.4965	0.000699472	0.999445	0.999805	-6.29834	0.242542	0.481072	5.2833	1.31697	0.218311	0.381955	-5.61567	0.335533	0.132992	5.19873	0.435936	0.667722	0.939107	-5.74472	0.27488	-0.330554	4.74704	-1.19669	0.248019	0.482112	-5.48658
ENSG00000100029.18	PES1	0.566549	5.38516	1.58712	0.146194	0.592031	-4.39987	0.494387	0.424822	6.28316	1.27186	0.222253	0.616806	-5.31337	0.39475	0.772329	5.72668	5.9653	7.12464e-09	4.77019e-08	9.64858	0.205227	0.720657	6.28852	3.49751	0.00104932	0.0298268	-0.959363	0.261163	0.956974	7.13892	3.42775	0.00681921	0.0579163	-2.40665	0.344086	0.293511	6.4055	1.28726	0.213232	0.762328	-5.07612	0.256013	0.0761111	5.06482	0.288121	0.776774	0.887562	-6.14938
ENSG00000100030.15	MAPK1	-0.536465	5.57168	-1.45838	0.177991	0.6186	-4.51919	0.475228	-0.706288	5.96388	-2.93049	0.0100922	0.273457	-2.6829	0.47555	-0.537576	6.46165	-5.67208	3.42324e-08	1.96068e-07	8.13234	0.374696	-0.581408	6.29661	-3.43075	0.0012773	0.0317198	-1.13944	0.237794	-0.708174	5.67373	-2.26679	0.0477755	0.152744	-4.28001	0.373734	-0.31344	6.68483	-1.24539	0.227899	0.773729	-5.1094	0.260691	-0.408978	6.11451	-1.87215	0.0786757	0.257872	-4.58383
ENSG00000100075.10	SLC25A1	0.379528	7.22325	0.752866	0.470344	0.794118	-5.02204	0.479366	1.06717	7.41097	2.66885	0.0171974	0.300624	-3.1291	0.352623	0.872663	6.754	5.47867	9.3324e-08	4.96665e-07	7.17748	0.124233	0.447446	7.06507	1.82392	0.0746324	0.273689	-4.69215	0.230922	0.764819	7.48552	1.83082	0.0981764	0.232354	-4.9524	0.332223	-0.356035	7.23006	-1.5066	0.14811	0.714961	-4.77986	0.258897	0.388364	7.0781	0.922515	0.369302	0.59823	-5.75275
ENSG00000100083.19	GGA1	0.177354	4.03743	0.521703	0.614196	0.86027	-5.17396	0.480101	0.947453	5.00604	2.76309	0.0142077	0.290839	-2.99313	0.392149	0.222727	4.52588	2.00917	0.0454489	0.0702886	-5.0129	0.25901	0.0643065	4.54769	0.475441	0.636711	0.8239	-6.14974	0.259213	1.00273	5.47897	3.20427	0.00986898	0.0694046	-2.76016	0.393896	0.152188	4.19616	0.705209	0.489107	0.884856	-5.51358	0.272596	0.290051	4.43888	1.19335	0.249292	0.482516	-5.48239
ENSG00000100097.12	LGALS1	1.62776	8.94261	1.79608	0.105299	0.559198	-4.17395	0.507273	0.645875	8.87066	0.955032	0.354281	0.722714	-5.49603	0.380847	0.689665	9.70941	3.84868	0.000146221	0.000399663	0.309367	0.123008	0.905643	9.1231	1.74212	0.0881369	0.302115	-4.73957	0.31274	-0.531763	9.51807	-0.829918	0.426669	0.591632	-6.05081	0.46872	0.0565555	9.91404	0.108044	0.915076	0.98517	-5.59875	0.310017	0.345526	6.87289	0.781093	0.445601	0.662905	-5.86784
ENSG00000100100.13	PIK3IP1	0.253164	5.45485	0.335491	0.744774	0.91602	-5.2615	0.589694	-0.303349	5.4275	-0.422267	0.678653	0.88091	-6.01517	0.350774	-0.688864	5.48994	-5.3936	1.43868e-07	7.38021e-07	6.75836	0.174132	-0.12262	5.17566	-0.328435	0.744066	0.881778	-6.23594	0.333031	0.578831	5.66414	1.20781	0.255929	0.421533	-5.76339	0.433257	0.127837	4.78887	0.364955	0.719114	0.946289	-5.76651	0.255597	0.0789785	6.35212	0.156351	0.877617	0.942448	-6.17864
ENSG00000100105.18	PATZ1	-0.113891	3.55597	-0.286731	0.780667	0.929794	-5.22789	0.479138	0.84783	5.01647	1.87397	0.079992	0.453838	-4.50387	0.357736	-0.296237	5.8675	-2.49843	0.0130302	0.023003	-3.98111	0.188566	-0.83358	4.787	-3.08421	0.00343897	0.0513	-2.00933	0.27772	0.341567	5.21175	1.19582	0.260367	0.426643	-5.76168	0.326857	0.0739251	3.65393	0.198651	0.844614	0.973268	-5.61036	0.257263	0.236586	4.6319	0.817397	0.425127	0.646632	-5.84926
ENSG00000100106.22	TRIOBP	-0.387394	3.77549	-0.960657	0.361276	0.739469	-4.91619	0.485045	0.814005	4.90539	2.10416	0.0521393	0.404849	-4.13833	0.360392	-0.190136	4.43861	-1.64903	0.100228	0.142239	-5.63549	0.122979	-0.166429	4.91857	-0.753503	0.454968	0.704685	-6.00038	0.230853	-0.258297	4.13798	-1.12914	0.286166	0.454087	-5.76034	0.402135	0.201186	4.07078	0.715917	0.482617	0.880741	-5.46837	0.257612	0.0979613	4.78449	0.34421	0.734954	0.86394	-6.12508
ENSG00000100116.17	GCAT	1.68344	4.14918	2.18141	0.0563868	0.503021	-3.78403	0.464911	1.71117	4.78686	3.16753	0.0061906	0.24086	-2.22731	0.367496	0.7451	4.47969	3.90599	0.000116906	0.000326918	0.382474	0.191787	0.781488	4.2451	2.19114	0.0335187	0.173942	-3.99827	0.266327	2.13791	4.93278	3.79648	0.00374771	0.045681	-1.77215	0.388432	0.895281	3.90637	1.91691	0.0701785	0.607459	-4.11888	0.278023	-0.506005	3.88747	-0.699957	0.493521	0.702861	-5.79269
ENSG00000100124.15	ANKRD54	0.380717	4.56955	0.88711	0.397603	0.76159	-4.99328	0.470935	1.02092	4.40842	2.7779	0.0137861	0.288481	-2.94044	0.350598	0.405694	4.20189	3.83245	0.000155714	0.000423134	0.142989	0.126093	0.132802	4.34829	0.794225	0.431122	0.686736	-5.9386	0.327776	0.363927	4.55527	1.38754	0.196528	0.357186	-5.49824	0.336091	0.445161	3.98171	1.82618	0.0833376	0.628203	-4.27691	0.29904	-0.172984	3.86406	-0.627075	0.539028	0.737044	-5.94137
ENSG00000100129.18	EIF3L	-0.826819	5.01024	-1.5008	0.166901	0.608926	-4.47484	0.479297	-0.283168	6.29596	-0.710414	0.488043	0.798533	-5.83548	0.35844	-0.644374	6.74178	-4.13176	4.71967e-05	0.000143359	1.20893	0.136704	-1.03816	6.23546	-3.63226	0.000701884	0.02411	-0.588716	0.231757	0.115517	6.7137	0.22144	0.829372	0.896679	-6.47706	0.386535	0.0440251	6.28989	0.147512	0.884259	0.979339	-5.8318	0.280803	-0.317062	6.0449	-0.954379	0.353406	0.584665	-5.74487
ENSG00000100138.15	SNU13	0.716545	6.70473	1.8369	0.0986599	0.550851	-4.14084	0.46911	0.444105	6.97572	1.5766	0.135159	0.527093	-4.90382	0.360006	0.699635	6.94387	6.33544	9.05195e-10	7.23935e-09	11.6708	0.136386	0.256876	7.2343	1.31161	0.196129	0.462748	-5.4363	0.258515	1.21037	7.93853	5.5951	0.000262581	0.0219981	0.827138	0.330722	0.496031	6.87107	1.98632	0.0613884	0.595952	-4.11101	0.274388	0.175153	6.61918	0.584859	0.566405	0.757061	-6.013
ENSG00000100142.16	POLR2F	0.97975	3.55102	2.20095	0.0546049	0.497396	-3.78158	0.476459	1.34905	4.33584	3.30304	0.00467456	0.22139	-1.96048	0.351308	1.29753	3.50726	9.8742	5.2908e-20	4.49409e-18	34.7637	0.243437	0.587645	4.3585	2.7819	0.00779688	0.0781062	-2.73879	0.231732	1.21494	4.75091	5.73897	0.000216529	0.0215917	1.02382	0.340534	0.503881	3.92384	2.25634	0.0358336	0.545083	-3.60937	0.35852	0.195645	3.78054	0.808078	0.430325	0.650499	-5.78124
ENSG00000100151.16	PICK1	0.538186	3.77368	1.5018	0.166646	0.608926	-4.46614	0.487049	1.1933	4.69605	2.56478	0.0212019	0.316454	-3.33527	0.404235	0.23126	4.11337	1.67372	0.0952678	0.13607	-5.577	0.123632	0.0312157	4.74337	0.161549	0.872365	0.943568	-6.25973	0.390307	1.14398	3.8013	4.24654	0.00184653	0.0352178	-1.02666	0.34388	0.130355	3.90991	0.526558	0.604501	0.919072	-5.55668	0.312682	0.199609	4.18702	0.75629	0.459936	0.677152	-5.87719
ENSG00000100201.23	DDX17	-0.553688	6.58538	-1.4287	0.18613	0.625768	-4.53432	0.467697	-0.0253792	7.53324	-0.0751157	0.941088	0.979968	-6.02302	0.358604	-0.780306	7.90781	-7.9215	5.10676e-14	1.03979e-12	21.2311	0.125225	-0.562193	7.41687	-4.23191	0.000108739	0.0113427	1.14546	0.252052	-0.258787	7.35439	-0.973212	0.354246	0.524951	-6.011	0.440235	-0.21294	6.69912	-1.37754	0.184115	0.745727	-4.9596	0.256235	-0.596761	6.44124	-2.86872	0.0107276	0.100041	-2.81763
ENSG00000100207.20	TCF20	-0.785535	3.2072	-2.16822	0.0576213	0.506057	-3.80861	0.515912	-0.135047	4.83022	-0.383612	0.706498	0.893567	-6.02125	0.35992	-0.0870343	4.84713	-0.793923	0.427892	0.499427	-6.70964	0.173458	-0.579185	5.13586	-3.5001	0.00104131	0.029823	-0.941368	0.236323	-1.03984	4.11352	-3.77543	0.00387638	0.0462744	-1.76963	0.34114	0.0108406	5.0989	0.0438129	0.965504	0.995301	-5.82695	0.274643	-0.416035	3.84957	-1.77455	0.0940685	0.284178	-4.66417
ENSG00000100209.11	HSCB	0.497783	3.49205	0.880973	0.400747	0.763703	-4.95102	0.479625	0.490542	4.254	1.45042	0.16696	0.562667	-5.05844	0.362328	0.277119	4.412	2.24466	0.0255465	0.0421615	-4.51335	0.150282	0.464177	4.54002	2.00758	0.0505537	0.220313	-4.36362	0.329521	1.07868	5.08279	3.34	0.00788017	0.0618811	-2.52591	0.41839	0.189402	3.883	0.539961	0.595401	0.918192	-5.54289	0.312859	0.106176	3.52079	0.395942	0.697124	0.84256	-5.971
ENSG00000100211.10	CBY1	0.226488	4.19078	0.513826	0.619479	0.863032	-5.18407	0.482553	1.39223	4.78525	3.52508	0.00294705	0.212128	-1.55758	0.360375	0.583982	4.73834	5.39089	1.45858e-07	7.44726e-07	6.74988	0.122797	0.108611	4.60804	0.456539	0.65014	0.831351	-6.16312	0.351276	0.290638	3.4842	0.784107	0.451823	0.611139	-5.97803	0.425627	0.132014	3.87668	0.533085	0.600062	0.918318	-5.53817	0.273136	0.251561	4.16645	1.0432	0.311616	0.548965	-5.62915
ENSG00000100216.6	TOMM22	0.62247	5.93481	1.70322	0.121973	0.57227	-4.28039	0.501894	0.772101	7.03024	2.32455	0.0341086	0.3673	-3.74421	0.358324	0.789701	6.61443	7.96676	3.78481e-14	7.96943e-13	21.5063	0.135709	0.347626	7.02815	1.90932	0.0624382	0.248921	-4.54789	0.230289	1.01874	7.55494	4.50934	0.00123711	0.0314384	-0.707147	0.369309	0.377756	6.82429	1.5245	0.143606	0.711235	-4.7751	0.262445	0.0523578	6.61713	0.229787	0.821028	0.913622	-6.15807
ENSG00000100219.16	XBP1	0.0712729	5.92345	0.0644156	0.950016	0.98772	-5.29193	0.522809	-0.250108	7.02471	-0.61791	0.545644	0.825688	-5.86655	0.390733	-1.77819	11.1815	-8.9372	4.83896e-17	1.92323e-15	28.0956	0.123895	-0.617042	7.74367	-1.65862	0.103962	0.328347	-4.93754	0.274362	0.053063	6.93822	0.0648647	0.949608	0.969838	-6.49456	0.329148	0.223248	7.11673	0.741926	0.467068	0.87629	-5.54393	0.256234	-0.318993	6.44825	-1.11632	0.279979	0.518235	-5.57628
ENSG00000100220.12	RTCB	-0.0838184	5.62328	-0.212732	0.836172	0.950319	-5.27992	0.488829	-0.0728995	6.65392	-0.274227	0.787546	0.929282	-6.03689	0.676904	0.150369	6.71352	1.5061	0.133134	0.182519	-5.92159	0.125523	0.453032	6.76663	3.03857	0.00390239	0.054643	-2.1448	0.235924	0.340144	7.02155	1.30114	0.223462	0.387239	-5.66569	0.340065	0.0572923	6.7563	0.263391	0.795041	0.964789	-5.79094	0.411082	-0.237858	6.107	-0.879638	0.391448	0.619155	-5.81138
ENSG00000100221.10	JOSD1	-0.426868	4.80821	-1.07316	0.310523	0.715452	-4.85248	0.472476	0.0177552	6.06094	0.0534343	0.958071	0.984804	-6.09332	0.661215	0.225177	5.86981	2.44995	0.0148811	0.0259654	-4.10094	0.126057	-0.18067	6.45543	-1.02982	0.30845	0.585098	-5.77711	0.241387	-0.281792	5.85165	-1.08553	0.304098	0.473913	-5.90266	0.362127	0.0171858	6.24942	0.0717889	0.943509	0.990227	-5.83965	0.341708	-0.367929	4.50212	-1.22721	0.23664	0.46969	-5.44578
ENSG00000100225.18	FBXO7	-0.324178	4.83813	-0.971249	0.35625	0.735252	-4.93015	0.475205	0.0685032	5.34358	0.235315	0.817058	0.938968	-6.08023	0.493119	0.0700566	5.35678	0.890305	0.374043	0.445445	-6.65775	0.123066	-0.135943	5.44048	-1.0239	0.311209	0.587295	-5.78388	0.23035	0.0961523	5.59836	0.454563	0.659492	0.779876	-6.38636	0.340278	0.106914	5.15845	0.513894	0.613161	0.921213	-5.71082	0.290605	0.0343627	5.67517	0.127728	0.899879	0.954323	-6.19123
ENSG00000100226.16	GTPBP1	-0.314548	4.1535	-0.937244	0.372568	0.747207	-4.94558	0.478599	-0.0415172	4.81781	-0.153084	0.880315	0.961995	-6.08448	0.356937	-0.220442	4.87901	-2.07245	0.0391105	0.0615562	-4.89835	0.1244	-0.408703	5.1265	-2.6072	0.012249	0.100702	-3.16239	0.240114	-0.293161	5.14143	-1.08634	0.303759	0.473643	-5.88455	0.337556	0.037155	4.86192	0.139681	0.89036	0.98047	-5.8024	0.262307	0.277297	4.48666	1.10235	0.28583	0.524132	-5.58191
ENSG00000100227.18	POLDIP3	-0.543888	5.58948	-1.66458	0.129598	0.57621	-4.31824	0.485575	-0.105541	6.25933	-0.350619	0.730614	0.90546	-6.02638	0.35165	0.140745	6.61063	1.35384	0.176845	0.233838	-6.13964	0.146542	-0.3864	6.56658	-2.47928	0.0168711	0.118969	-3.44892	0.326795	-0.0515007	6.69628	-0.258994	0.801089	0.877902	-6.4737	0.332585	0.155241	6.37895	0.658348	0.518093	0.894441	-5.63433	0.256738	0.316922	6.08573	1.35685	0.192756	0.420432	-5.31002
ENSG00000100234.12	TIMP3	-1.3049	7.69733	-1.28483	0.230236	0.655892	-4.6302	0.506836	0.583942	6.82933	0.713762	0.486028	0.798048	-5.81674	0.35307	-1.46577	9.1388	-7.09352	1.01092e-11	1.22852e-10	16.0996	0.133072	0.0679602	6.31977	0.133437	0.894427	0.955039	-6.27395	0.230939	-0.341954	6.90925	-0.511655	0.620413	0.750214	-6.36416	0.431995	-0.130785	6.83224	-0.196478	0.846291	0.973466	-5.79971	0.258538	0.867004	7.74133	0.99579	0.333461	0.567251	-5.6623
ENSG00000100239.16	PPP6R2	0.0568022	5.06554	0.130471	0.899001	0.969194	-5.30029	0.472816	-0.0741629	5.36775	-0.284846	0.779549	0.926772	-6.06709	0.368969	0.0375669	5.36613	0.326609	0.7442	0.789995	-6.99785	0.139385	0.010398	5.3909	0.0603882	0.952107	0.978216	-6.29472	0.276323	0.710451	5.92412	2.58024	0.0281759	0.114619	-3.79098	0.400033	-0.0128171	5.00424	-0.0409472	0.967759	0.995586	-5.83004	0.27506	0.224139	5.31492	0.948165	0.356468	0.587873	-5.75163
ENSG00000100241.21	SBF1	-1.24217	4.21456	-3.14571	0.0114969	0.473553	-2.79014	0.468988	-0.121266	5.3457	-0.325576	0.749117	0.914899	-6.05353	0.427546	0.0213719	4.56644	0.142737	0.886597	0.908409	-6.99442	0.157012	-0.305872	5.54213	-1.64794	0.106146	0.332261	-4.99481	0.510855	-0.253813	6.06597	-0.847761	0.417133	0.583472	-6.13231	0.342998	-0.0271945	5.33726	-0.0864908	0.931967	0.987748	-5.83809	0.404639	0.179342	4.88992	0.547792	0.591029	0.77533	-6.03543
ENSG00000100242.15	SUN2	-1.41995	4.28554	-3.32211	0.00863719	0.473553	-2.62609	0.470089	0.652298	5.75465	2.01059	0.0621751	0.418171	-4.29719	0.616933	-0.349797	5.31519	-2.06985	0.0393549	0.0618962	-4.92396	0.123574	-0.689786	5.6542	-2.62238	0.0117851	0.0986024	-3.1354	0.231245	-1.0528	5.36744	-3.51215	0.00593814	0.0548214	-2.25949	0.326979	-0.046993	5.33775	-0.14453	0.886581	0.980077	-5.82709	0.304597	0.398266	5.05835	1.12677	0.275655	0.512648	-5.56872
ENSG00000100243.21	CYB5R3	0.0310851	7.06301	0.0641751	0.950203	0.98772	-5.25526	0.475821	0.28717	6.57615	0.880527	0.392078	0.746703	-5.69758	0.475963	0.0663062	6.68965	0.496429	0.61997	0.680322	-6.92497	0.225318	-0.210517	6.74277	-1.19643	0.237628	0.511622	-5.59137	0.230623	-0.372386	6.59843	-1.32691	0.215125	0.378531	-5.63747	0.332699	0.322652	7.1643	1.34166	0.195283	0.747218	-4.98689	0.301333	0.611053	7.15526	2.05139	0.0561351	0.21797	-4.27541
ENSG00000100246.13	DNAL4	0.0181107	4.02141	0.0444752	0.965475	0.991125	-5.2831	0.479569	1.16484	4.8721	2.88185	0.0111503	0.27999	-2.76833	0.356888	0.352419	5.27393	2.87474	0.00434417	0.00858071	-2.99494	0.167254	0.0156521	5.01842	0.068281	0.945856	0.977423	-6.28259	0.235711	0.157373	3.77488	0.359654	0.726863	0.830362	-6.29415	0.488667	-0.0481308	4.25913	-0.138748	0.891087	0.98047	-5.72187	0.341462	0.0501165	5.04813	0.239307	0.813759	0.909455	-6.16146
ENSG00000100258.18	LMF2	-0.360106	5.90569	-1.0445	0.322903	0.719878	-4.86626	0.476331	-0.390073	6.40665	-1.31381	0.208104	0.604547	-5.25765	0.355751	0.359488	6.22718	2.3598	0.0189499	0.03226	-4.30971	0.123903	0.35988	7.12936	1.75362	0.0861244	0.296918	-4.80599	0.31172	0.134916	6.77679	0.474937	0.645413	0.770464	-6.38958	0.330594	-0.21898	6.86903	-0.939762	0.358956	0.831779	-5.40715	0.294353	0.461208	6.0331	1.57906	0.132939	0.339606	-5.01733
ENSG00000100263.14	RHBDD3	-0.352076	4.61872	-0.74396	0.47546	0.795834	-5.07575	0.479458	0.510323	5.07122	1.62627	0.12413	0.513279	-4.87344	0.447221	0.349182	4.56578	2.24665	0.0254179	0.0419705	-4.52444	0.133646	0.386128	5.2053	1.66494	0.102688	0.325498	-4.96569	0.243416	0.591126	4.93828	1.99365	0.075249	0.19752	-4.6891	0.34015	-0.0650187	4.62968	-0.220449	0.827837	0.968846	-5.74334	0.271341	0.13848	4.22281	0.467543	0.646111	0.809572	-6.05458
ENSG00000100266.19	PACSIN2	0.239922	5.97385	0.687284	0.508847	0.814309	-5.10813	0.472961	-0.39958	5.60118	-1.23821	0.234142	0.626555	-5.36452	0.379144	-0.0932264	6.12952	-0.723741	0.469811	0.539971	-6.79831	0.135368	0.162571	6.1363	0.802774	0.426213	0.683794	-5.98302	0.246878	-0.859165	5.94753	-2.68339	0.0236703	0.104959	-3.62177	0.332998	0.253053	5.73288	0.967324	0.345351	0.830687	-5.41031	0.306398	-0.320223	7.21958	-0.884994	0.388634	0.616942	-5.78031
ENSG00000100280.16	AP1B1	0.0727542	5.55317	0.200056	0.845786	0.952164	-5.28582	0.480115	0.351631	6.86323	0.862799	0.401455	0.752794	-5.70003	0.388618	0.0357531	6.15964	0.325119	0.745327	0.790549	-7.00618	0.122805	0.371813	6.31672	1.99654	0.0517835	0.223361	-4.41133	0.247499	0.416481	7.16613	1.62775	0.13579	0.283233	-5.24595	0.329462	-0.0318154	6.42491	-0.130202	0.897754	0.981979	-5.82997	0.293339	0.258687	6.62008	1.28249	0.217062	0.44876	-5.38966
ENSG00000100284.21	TOM1	-0.19458	5.16989	-0.409072	0.691841	0.894718	-5.23703	0.490703	0.119507	4.69085	0.382185	0.707535	0.893818	-6.0091	0.35583	0.31455	5.13366	2.52317	0.012167	0.0216251	-3.91151	0.141563	0.552863	5.36021	2.43301	0.0188996	0.126778	-3.55189	0.230723	0.606842	5.34905	2.15026	0.0580496	0.17061	-4.46462	0.363746	0.431612	5.49486	1.32439	0.200847	0.751409	-5.04254	0.292516	0.499146	6.26335	1.25835	0.22545	0.457392	-5.42562
ENSG00000100292.18	HMOX1	0.7252	4.81288	1.44446	0.18177	0.621884	-4.53875	0.480925	1.25313	5.64769	2.22118	0.041687	0.380049	-3.95072	0.351221	0.37498	5.83282	1.72258	0.0860347	0.12446	-5.58995	0.32127	0.405859	5.366	0.975064	0.334603	0.607447	-5.82463	0.284232	-0.962294	7.25305	-3.02281	0.0133637	0.0787438	-3.05918	0.404351	0.44469	5.37248	1.06512	0.299968	0.804861	-5.31854	0.37914	-0.176659	5.14123	-0.1705	0.86665	0.936952	-6.17371
ENSG00000100294.13	MCAT	0.977095	4.57729	2.59466	0.0284818	0.47688	-3.33421	0.475534	0.922698	4.44019	2.8071	0.01299	0.288481	-2.89117	0.482209	0.672668	4.6329	6.09457	3.50151e-09	2.50195e-08	10.3611	0.257208	0.713823	4.75362	2.97856	0.00460117	0.0597889	-2.28502	0.275175	0.975028	4.89789	2.99489	0.0140046	0.0806176	-3.08457	0.383374	0.478613	4.15317	2.13083	0.0461751	0.569029	-3.83267	0.256974	0.0587161	4.4158	0.23862	0.814283	0.909651	-6.14535
ENSG00000100299.18	ARSA	-0.223548	4.39796	-0.584378	0.573006	0.842683	-5.1586	0.469652	-0.157206	5.1085	-0.412166	0.685885	0.88503	-6.01867	0.448881	0.0602993	5.1807	0.361265	0.718166	0.765715	-6.98013	0.230512	0.399489	5.27153	1.38542	0.172573	0.4338	-5.36704	0.251447	0.0867101	5.54542	0.302069	0.769019	0.856572	-6.44801	0.340198	-0.16088	5.26514	-0.549101	0.589235	0.916872	-5.69607	0.297931	0.0430318	4.69771	0.171749	0.865684	0.936194	-6.16799
ENSG00000100300.18	TSPO	-0.428562	6.24078	-0.66727	0.520973	0.822368	-5.10792	0.530342	0.874146	8.68064	2.08511	0.0540532	0.406652	-4.06825	0.353039	1.26051	7.4764	6.77717	6.88269e-11	6.91229e-10	14.203	0.144552	1.17669	8.67019	4.35809	7.24619e-05	0.00915435	1.54004	0.237869	0.585992	7.78351	1.2615	0.236812	0.401938	-5.69016	0.390446	0.354417	8.85672	1.57228	0.13214	0.700886	-4.61021	0.262975	0.773519	7.50399	2.49126	0.0234846	0.142468	-3.50353
ENSG00000100304.13	TTLL12	-0.195236	6.28176	-0.451621	0.661994	0.880474	-5.1973	0.49461	0.290492	6.06494	0.797076	0.437497	0.777458	-5.78048	0.394981	0.281822	6.05811	1.35363	0.176913	0.233904	-6.14809	0.147728	0.454296	6.42567	1.52874	0.133144	0.374066	-5.16467	0.290799	0.387838	5.75738	1.15101	0.277489	0.444404	-5.83233	0.376392	0.704822	6.86036	2.14077	0.0452666	0.569029	-3.86409	0.263539	0.214127	3.73139	0.732947	0.473681	0.688427	-5.83122
ENSG00000100311.17	PDGFB	0.132818	3.00293	0.241902	0.814159	0.943617	-5.1789	0.478877	-0.338687	3.652	-0.634551	0.535014	0.82094	-5.74907	0.356797	-0.475015	5.30348	-3.32112	0.00101181	0.0022894	-1.64948	0.132986	-0.0362627	3.63845	-0.0831873	0.934062	0.972317	-6.10041	0.301364	-1.40681	3.38708	-3.68472	0.00448591	0.0491854	-1.85797	0.327626	0.0488947	4.2908	0.103313	0.918781	0.98517	-5.73344	0.33898	-0.212653	3.36622	-0.418707	0.680727	0.82969	-5.82247
ENSG00000100316.16	RPL3	1.04311	9.68088	2.00587	0.0751252	0.533956	-3.99169	0.468833	0.0806676	10.2348	0.200148	0.843978	0.94746	-5.79797	0.360568	0.450109	10.5178	2.73155	0.00669165	0.0126445	-3.15473	0.147849	0.363304	10.0785	1.85334	0.0702221	0.265699	-4.51983	0.238306	1.7527	11.1487	5.08507	0.000532509	0.0249513	0.171625	0.340686	0.254209	10.1234	0.850205	0.405638	0.855527	-5.27219	0.312968	0.645461	9.96498	2.39711	0.0284248	0.156678	-3.60315
ENSG00000100324.14	TAB1	-0.304598	4.13601	-0.801176	0.443216	0.784576	-5.03378	0.488246	0.467604	4.88803	1.37786	0.187897	0.585327	-5.19433	0.373103	0.133266	4.75357	1.16885	0.243427	0.308047	-6.34515	0.192639	-0.146581	4.81507	-0.920196	0.362247	0.632389	-5.85936	0.477061	0.331712	5.12628	1.28081	0.230229	0.394864	-5.66122	0.335285	0.272968	4.45124	1.31476	0.204005	0.755799	-4.99588	0.270465	0.0709346	4.31881	0.32685	0.747813	0.873431	-6.11726
ENSG00000100325.15	ASCC2	-0.18206	4.9414	-0.497249	0.630673	0.867396	-5.20529	0.472214	1.31105	6.43021	2.97588	0.00919371	0.267518	-2.59497	0.363203	0.39117	5.40117	4.20869	3.43299e-05	0.000107341	1.50428	0.306814	0.370608	5.86527	2.67017	0.0104281	0.0910091	-3.03432	0.249019	0.296295	5.94003	1.46312	0.175277	0.331027	-5.46282	0.326449	0.0752181	5.93723	0.30739	0.76184	0.957691	-5.80274	0.25958	-0.048252	4.94624	-0.252554	0.803673	0.903327	-6.15656
ENSG00000100335.15	MIEF1	-0.538261	3.82174	-1.47621	0.173254	0.61297	-4.49177	0.465156	-0.239225	4.40967	-0.885271	0.389594	0.7452	-5.68334	0.421825	0.0186901	4.46251	0.195584	0.845074	0.874362	-6.97489	0.204819	-0.262805	4.50207	-1.93397	0.0592518	0.241526	-4.47788	0.2306	-0.0568757	4.85913	-0.155066	0.879969	0.928831	-6.45124	0.473345	0.160187	4.49806	0.743345	0.466228	0.87629	-5.51782	0.285677	-0.468113	4.50176	-2.35112	0.0311785	0.16381	-3.76833
ENSG00000100342.21	APOL1	-0.146295	4.20972	-0.198649	0.846855	0.952164	-5.26994	0.48911	-1.90966	7.41026	-2.7257	0.0153283	0.294576	-3.01868	0.382209	-0.382521	6.18187	-1.81202	0.071022	0.105007	-5.43145	0.135535	-0.895949	8.40487	-1.37603	0.175443	0.437548	-5.31098	0.239802	-0.586937	7.03219	-2.19443	0.0539257	0.163043	-4.40139	0.43338	1.10329	8.29943	1.78719	0.0896271	0.638963	-4.33487	0.302629	-0.499712	5.89432	-0.931628	0.364707	0.595335	-5.76238
ENSG00000100345.22	MYH9	-0.489343	7.48632	-1.13693	0.284295	0.699371	-4.75201	0.477947	-0.266398	8.80896	-0.719738	0.482443	0.795527	-5.69223	0.372017	-0.334839	9.08208	-2.81157	0.00526737	0.0102009	-3.05058	0.203831	-0.529454	9.01609	-2.01972	0.0492305	0.216538	-4.27846	0.24801	-1.31179	8.40545	-3.78396	0.00382366	0.0459532	-1.80071	0.417373	-0.212715	9.57054	-0.714173	0.483671	0.881467	-5.40932	0.291968	-0.071103	8.78757	-0.288974	0.776132	0.887562	-6.07049
ENSG00000100347.15	SAMM50	0.693573	4.63063	1.54491	0.156016	0.600258	-4.4408	0.495879	0.570098	4.56844	1.68812	0.111486	0.497455	-4.76305	0.349765	0.304545	4.58783	2.98126	0.00311502	0.00633567	-2.65862	0.123218	0.607048	4.7291	3.29193	0.00191121	0.0381905	-1.49034	0.234355	0.67496	5.29623	2.74978	0.0211602	0.099371	-3.49733	0.383051	0.399218	4.51616	1.98224	0.061876	0.596369	-4.0967	0.324038	-0.081806	4.47104	-0.387442	0.703287	0.845487	-6.1
ENSG00000100348.10	TXN2	1.12644	7.82293	2.10033	0.064402	0.521197	-3.87711	0.48397	0.519624	7.28879	1.70982	0.10732	0.49397	-4.70397	0.450119	0.505247	7.13302	4.22976	3.14371e-05	9.89819e-05	1.61294	0.124206	0.467861	7.23435	2.31393	0.0251685	0.147955	-3.77564	0.232557	1.16303	8.06885	3.94701	0.00294893	0.0420379	-1.55829	0.389689	0.334047	6.97029	1.52122	0.144424	0.711873	-4.7728	0.275631	-0.0893841	7.78274	-0.442221	0.663962	0.819906	-6.05141
ENSG00000100350.15	FOXRED2	-0.0130864	3.99879	-0.0213394	0.98343	0.993991	-5.27344	0.474703	0.808835	4.73139	1.52527	0.147419	0.540569	-4.98485	0.352216	-0.0522528	4.73958	-0.321303	0.748213	0.792968	-6.96565	0.205165	0.148644	5.30681	0.459492	0.648034	0.830121	-6.19089	0.239969	-0.892321	3.66105	-2.84423	0.0180439	0.0910529	-3.22348	0.335574	0.797676	3.86358	1.5033	0.148952	0.715366	-4.70185	0.384486	-0.0328486	3.66951	-0.0864896	0.932098	0.969284	-6.09437
ENSG00000100353.18	EIF3D	0.266813	6.25305	0.68529	0.510047	0.815361	-5.09948	0.53643	0.37534	7.71085	1.24286	0.232468	0.624819	-5.28057	0.352707	0.437728	7.5477	3.97195	9.00683e-05	0.000258218	0.636057	0.140986	0.145432	7.70631	1.03217	0.307362	0.583995	-5.73189	0.231044	0.995396	8.40904	3.62825	0.0049152	0.0507313	-2.05773	0.332923	0.472155	7.76596	2.44608	0.0241839	0.507116	-3.3255	0.257096	0.358603	6.73423	1.43229	0.17038	0.391192	-5.202
ENSG00000100364.19	KIAA0930	0.176208	4.73658	0.422729	0.682196	0.890036	-5.23011	0.466727	-0.116268	5.52784	-0.328603	0.746872	0.914229	-6.0496	0.355729	0.153264	5.57029	1.57135	0.117195	0.163251	-5.83331	0.124206	0.506297	5.34842	2.58531	0.0129469	0.104254	-3.21801	0.246462	-0.0618273	5.42407	-0.169809	0.868673	0.921664	-6.47843	0.3349	0.0570711	6.14503	0.216659	0.830748	0.970145	-5.8223	0.313808	-0.0971786	3.63753	-0.352391	0.728921	0.861362	-6.00411
ENSG00000100372.15	SLC25A17	0.625962	4.00949	1.71283	0.120142	0.570759	-4.26661	0.465119	0.0416996	4.48163	0.207519	0.838318	0.94543	-6.05277	0.365608	0.190184	4.97001	1.73246	0.0842593	0.122267	-5.55101	0.122902	-0.0377815	4.72494	-0.27207	0.786779	0.903086	-6.23211	0.265403	-0.265963	4.89646	-0.783562	0.452128	0.61141	-6.14524	0.33758	0.164277	4.47129	0.795534	0.435981	0.86281	-5.48496	0.275352	-0.487376	4.18999	-2.0128	0.0604255	0.225554	-4.33187
ENSG00000100380.14	ST13	0.361991	7.59531	0.966467	0.358513	0.737698	-4.88674	0.475829	-0.48925	7.35966	-1.92411	0.0729798	0.442549	-4.37846	0.355072	-0.0596532	7.91799	-0.57578	0.565212	0.630177	-6.83083	0.267662	-0.0814572	7.48911	-0.553391	0.582662	0.789007	-6.10936	0.538286	0.310615	7.66605	1.10837	0.2946	0.463042	-5.86965	0.373712	0.122287	7.4267	0.517972	0.610366	0.919873	-5.66801	0.300258	-0.478067	7.38605	-1.58133	0.132421	0.338821	-4.98521
ENSG00000100387.9	RBX1	0.838133	5.28203	2.11312	0.0630683	0.518226	-3.85247	0.469963	0.500152	5.74921	1.32289	0.205137	0.602485	-5.26804	0.377248	0.78965	5.82425	7.69603	2.23605e-13	3.89329e-12	19.758	0.144319	0.329827	6.30801	1.71246	0.0935122	0.311445	-4.89446	0.253296	0.931781	6.95743	3.48025	0.00625636	0.055972	-2.32307	0.341389	0.472083	5.92798	2.19529	0.0405652	0.56819	-3.79176	0.26942	0.0456545	5.19326	0.195894	0.84704	0.927049	-6.17448
ENSG00000100393.14	EP300	-1.3779	3.8546	-2.87087	0.0180405	0.475495	-3.08394	0.472517	-0.445628	4.99412	-1.29283	0.215087	0.610104	-5.29933	0.355235	-1.02228	5.43363	-8.94765	4.49339e-17	1.8029e-15	28.1206	0.137757	-0.866517	4.93536	-4.82586	1.55845e-05	0.00681523	2.953	0.231771	-1.61419	4.27836	-3.37979	0.00737942	0.0604146	-2.38341	0.361147	-0.0314274	4.95424	-0.109908	0.913618	0.98517	-5.81894	0.297455	-0.508818	4.62294	-2.36489	0.0303288	0.161302	-3.74625
ENSG00000100401.20	RANGAP1	0.183159	5.999	0.510246	0.621888	0.864	-5.18325	0.499738	0.170194	6.704	0.49072	0.630528	0.860585	-5.95237	0.389903	0.707304	6.06692	4.90816	1.53919e-06	6.35303e-06	4.46506	0.147083	0.599815	6.9706	2.58834	0.0128483	0.10368	-3.19906	0.888086	0.524081	7.13042	2.08716	0.0644712	0.18004	-4.57522	0.328633	0.247711	7.01685	1.0728	0.296595	0.802626	-5.27878	0.33337	0.157523	4.92684	0.789104	0.441031	0.65897	-5.87796
ENSG00000100403.12	ZC3H7B	-1.11339	4.68706	-2.75982	0.0216698	0.476417	-3.16977	0.46504	-0.44757	5.22183	-1.54069	0.14364	0.535776	-4.98916	0.374764	-0.379442	5.35461	-3.03853	0.00259481	0.00537714	-2.51785	0.145404	-0.630539	5.12878	-3.68121	0.000605482	0.02286	-0.444747	0.230298	-0.664679	4.95763	-2.06095	0.0673339	0.184464	-4.58559	0.39992	0.00140572	5.11498	0.00632281	0.99502	0.998503	-5.83129	0.26464	0.0934365	5.37473	0.369281	0.716526	0.853268	-6.12866
ENSG00000100410.8	PHF5A	0.116256	4.99481	0.295911	0.773865	0.926959	-5.27228	0.496725	0.0451645	6.29382	0.154191	0.879457	0.961427	-6.0759	0.412902	0.762918	6.0575	7.63129	3.39994e-13	5.6997e-12	19.3494	0.138699	-0.0451842	6.78624	-0.315003	0.754177	0.886771	-6.23634	0.414235	0.472052	6.9013	2.09277	0.0638741	0.179126	-4.56944	0.378558	0.397303	6.42935	1.72115	0.101219	0.653865	-4.51849	0.275304	-0.0501498	5.18962	-0.201771	0.842516	0.924303	-6.17294
ENSG00000100412.17	ACO2	-0.694142	4.41873	-1.42892	0.186068	0.625768	-4.5433	0.469439	-0.0883799	4.30374	-0.275224	0.786795	0.929188	-6.01939	0.354407	-0.192943	4.4964	-1.47247	0.141983	0.193252	-5.90984	0.185039	-0.450529	4.40801	-2.22563	0.0309555	0.166256	-3.91732	0.235308	-0.601039	4.56434	-1.60047	0.14173	0.290582	-5.22351	0.361324	0.106699	4.38565	0.399541	0.693882	0.93986	-5.67274	0.257788	-0.466228	6.36268	-2.31051	0.0338159	0.17082	-3.8494
ENSG00000100418.8	DESI1	0.0928246	4.63888	0.244484	0.812218	0.94348	-5.28208	0.467175	-0.130871	5.20045	-0.446468	0.661459	0.873967	-6.00729	0.385943	0.519763	4.81099	5.08463	6.63352e-07	2.94633e-06	5.28988	0.173551	0.163382	4.92095	0.726416	0.471246	0.716774	-6.01865	0.627174	-0.122925	5.40406	-0.341192	0.740282	0.837921	-6.42811	0.389995	0.126138	5.37963	0.669674	0.511	0.892777	-5.62982	0.258216	-0.0810109	5.08821	-0.320536	0.75251	0.874949	-6.14104
ENSG00000100422.14	CERK	-1.40995	4.80987	-3.18423	0.0107982	0.473553	-2.74622	0.477701	0.117955	3.70312	0.193448	0.849131	0.94893	-5.95495	0.386931	0.330505	4.87506	2.35728	0.0190764	0.0324626	-4.29495	0.165569	0.260795	5.1128	1.23135	0.22442	0.497817	-5.55408	0.259673	0.0172079	5.66463	0.0633305	0.950798	0.970135	-6.49328	0.351205	0.237007	4.80483	0.564372	0.579003	0.915185	-5.67256	0.267848	-0.829054	3.63178	-2.20919	0.041327	0.185442	-3.90532
ENSG00000100425.18	BRD1	-0.943382	3.59862	-2.37838	0.0407487	0.493648	-3.58977	0.479324	-0.296833	4.90621	-1.11687	0.281134	0.663423	-5.4915	0.359715	-0.194352	4.8393	-2.11523	0.0352663	0.0562026	-4.80906	0.140254	-0.488822	4.9467	-2.70234	0.00959706	0.0874022	-2.93762	0.260064	-0.995421	4.18695	-4.07836	0.00239809	0.0387512	-1.30505	0.357103	-0.0646006	4.77359	-0.275423	0.785919	0.963417	-5.77211	0.263554	-0.233692	3.76788	-0.880708	0.390885	0.618638	-5.74331
ENSG00000100439.10	ABHD4	0.269571	6.11605	0.532876	0.606742	0.857635	-5.1739	0.494941	-0.0856855	5.35123	-0.184385	0.856112	0.952649	-6.09177	0.453581	-0.54271	5.33814	-4.86196	1.91128e-06	7.73264e-06	4.27202	0.164439	-0.174644	5.2026	-0.609207	0.54537	0.765632	-6.10702	0.235489	-0.967189	4.24629	-3.22517	0.00953189	0.0681154	-2.67126	0.390432	-0.296324	5.13087	-0.819192	0.42268	0.861874	-5.51025	0.311598	-0.32112	5.11415	-1.01922	0.322531	0.559536	-5.68096
ENSG00000100441.10	KHNYN	-0.355725	4.28792	-0.848983	0.41742	0.772574	-5.00374	0.464419	-0.517568	4.73556	-2.23965	0.0402268	0.376195	-3.91049	0.368141	-0.614918	4.96915	-5.7193	2.66907e-08	1.57069e-07	8.40891	0.124039	-0.335282	4.47668	-1.62612	0.110721	0.339876	-4.97677	0.250644	-1.28968	4.21086	-4.64131	0.00101547	0.030368	-0.46287	0.34092	-0.291379	4.73717	-1.247	0.227322	0.773729	-5.09392	0.26583	0.248893	3.18545	0.92572	0.367681	0.596945	-5.42177
ENSG00000100442.11	FKBP3	0.446695	5.32671	0.769761	0.460736	0.7893	-5.06886	0.493824	-0.00933409	5.57796	-0.0290986	0.977159	0.992666	-6.10614	0.369376	-0.0178741	5.89151	-0.183736	0.854349	0.881935	-7.0429	0.198501	-0.172772	5.96669	-0.786568	0.435548	0.6902	-5.99711	0.231654	0.0816488	6.21047	0.37532	0.715553	0.821617	-6.43223	0.394276	-0.139869	5.66724	-0.627642	0.537596	0.901901	-5.65886	0.268883	-0.165471	4.97633	-0.883188	0.389582	0.617361	-5.8016
ENSG00000100462.16	PRMT5	-0.216549	3.56248	-0.420714	0.683615	0.891415	-5.19089	0.485851	-0.633441	4.39425	-2.14599	0.0481525	0.39452	-4.05249	0.534463	-0.231471	4.75865	-2.20434	0.028289	0.0461691	-4.61061	0.198699	-0.418495	4.83863	-1.52024	0.13526	0.37755	-5.15021	0.250415	-0.491945	4.65223	-1.38148	0.198324	0.359322	-5.51974	0.326949	-0.0439544	4.78639	-0.22742	0.82249	0.967085	-5.78864	0.261423	-0.160489	3.61353	-0.872565	0.395184	0.622343	-5.65535
ENSG00000100485.12	SOS2	-0.568956	4.6081	-1.16782	0.272235	0.695055	-4.77351	0.542194	-0.416516	4.26669	-1.55052	0.141275	0.531976	-4.9345	0.394465	-0.765725	5.03269	-7.93745	4.59557e-14	9.43355e-13	21.3339	0.133051	-0.344382	4.40747	-1.58952	0.118759	0.352926	-5.02586	0.230874	-0.843991	3.72967	-2.59712	0.0273842	0.112713	-3.61814	0.331325	-0.123382	4.50666	-0.443013	0.662683	0.937831	-5.70516	0.255992	-0.253027	5.20816	-1.44225	0.16759	0.388077	-5.19753
ENSG00000100519.12	PSMC6	0.509095	4.75306	0.974714	0.354617	0.733975	-4.93552	0.469157	-0.155747	4.75942	-0.63058	0.53754	0.821556	-5.8944	0.407845	-0.0601402	5.06819	-0.74894	0.454503	0.525067	-6.75871	0.337461	0.0781682	5.20455	0.558424	0.57925	0.787761	-6.13846	0.242707	0.104194	5.05836	0.443567	0.66715	0.785594	-6.37367	0.359984	0.117663	5.22101	0.586781	0.564154	0.907131	-5.67741	0.292704	-0.0624148	4.3513	-0.516266	0.612388	0.787816	-6.03857
ENSG00000100528.12	CNIH1	0.325693	5.73713	0.78761	0.450727	0.78629	-5.0504	0.476473	-0.446578	5.53923	-1.83459	0.085914	0.461816	-4.56943	0.355882	-0.139645	5.97018	-1.45325	0.147238	0.199512	-6.01115	0.135074	0.0794908	5.79637	0.458394	0.648817	0.830655	-6.19808	0.335927	0.236897	5.37002	0.865219	0.407944	0.573969	-6.09733	0.390824	-0.147694	5.96376	-0.677254	0.506285	0.89184	-5.62851	0.265935	-0.189897	5.16243	-1.0475	0.309688	0.54741	-5.65308
ENSG00000100554.12	ATP6V1D	0.733879	6.48681	1.83946	0.098256	0.550435	-4.13938	0.481921	-0.188115	5.321	-0.637453	0.533172	0.819846	-5.90093	0.350214	-0.0524339	5.8071	-0.564522	0.572837	0.637428	-6.90044	0.256803	0.446306	5.90254	2.27441	0.0276271	0.155505	-3.88354	0.242946	0.174159	5.59487	0.694005	0.504067	0.656344	-6.24494	0.354237	-0.0271061	6.19732	-0.0936058	0.926387	0.986492	-5.83259	0.258202	0.286642	7.21802	1.08115	0.294884	0.532931	-5.59759
ENSG00000100564.9	PIGH	-0.192503	4.75916	-0.365994	0.722639	0.908629	-5.24448	0.476322	0.263922	3.4747	0.821043	0.424122	0.769458	-5.58954	0.41283	-0.363505	4.24266	-3.65156	0.000309357	0.000783185	-0.45629	0.133206	-0.0725904	3.76186	-0.408685	0.684658	0.850679	-6.05697	0.23459	0.209458	3.64613	0.758579	0.466255	0.624448	-6.02402	0.43562	0.282311	3.77687	0.948965	0.354373	0.831779	-5.29835	0.2595	-0.171226	4.26633	-0.476699	0.63971	0.806063	-6.05473
ENSG00000100567.13	PSMA3	0.793777	6.47047	1.74155	0.114818	0.569618	-4.23843	0.536582	0.0156315	6.55734	0.0502728	0.96055	0.985778	-6.07562	0.376546	0.386576	6.42951	4.11193	5.11933e-05	0.000154561	1.13007	0.138314	0.107554	6.79415	0.709724	0.48144	0.724166	-6.03787	0.637235	0.31174	6.94815	0.997436	0.342942	0.514205	-5.99774	0.331644	0.240118	6.78516	1.00455	0.327543	0.823513	-5.3502	0.256373	0.11662	5.78741	0.762924	0.456074	0.672587	-5.90861
ENSG00000100568.11	VTI1B	-0.0365295	4.10758	-0.0893878	0.930688	0.979344	-5.28539	0.513848	-0.209207	4.21592	-0.981622	0.341423	0.711167	-5.58402	0.53537	-0.238804	4.57644	-3.03173	0.0026521	0.00548108	-2.49094	0.1723	0.147758	4.10997	0.960628	0.341737	0.613539	-5.76746	0.230305	-0.105791	3.99135	-0.394526	0.701784	0.811429	-6.30538	0.338606	-2.94452e-05	4.22541	-0.000126615	0.9999	0.9999	-5.78093	0.280746	0.199406	5.04641	1.08217	0.294447	0.532931	-5.61679
ENSG00000100575.14	TIMM9	0.86977	5.32407	1.82973	0.0997971	0.552151	-4.15316	0.475653	0.207316	5.15578	0.68494	0.503538	0.806122	-5.87042	0.36483	0.54052	5.59095	6.02668	5.09176e-09	3.50605e-08	9.97441	0.134373	0.596948	5.35229	3.54636	0.000907709	0.0273033	-0.827428	0.246067	1.29164	5.9358	3.97503	0.00282112	0.0410616	-1.527	0.332102	0.373234	5.27977	1.35181	0.192069	0.747218	-5.00593	0.26045	0.211063	4.65599	1.78483	0.0923319	0.281307	-4.70521
ENSG00000100591.8	AHSA1	0.818324	7.25434	2.02345	0.0730081	0.533956	-3.95012	0.464397	0.354792	7.08452	1.39419	0.183007	0.580437	-5.13313	0.384958	0.822767	6.77421	7.65907	2.84124e-13	4.82495e-12	19.5367	0.141335	0.122697	6.99358	0.791645	0.43261	0.687984	-5.97122	0.284219	0.420679	7.94713	1.43392	0.18324	0.341391	-5.47901	0.366431	0.0624971	7.20901	0.260863	0.796962	0.96517	-5.76779	0.322216	0.469236	6.62929	1.9139	0.0728021	0.24783	-4.50937
ENSG00000100600.15	LGMN	0.0919302	5.8325	0.204243	0.842608	0.951606	-5.27672	0.464054	-0.428601	6.93243	-0.75435	0.461994	0.787312	-5.77833	0.484864	0.136727	6.61414	0.949947	0.342933	0.413404	-6.60023	0.177655	0.255955	6.799	1.01954	0.31325	0.58919	-5.77639	0.237848	-0.0707715	7.47964	-0.135475	0.895024	0.938074	-6.47937	0.404522	0.396164	6.43936	1.34258	0.194991	0.747218	-5.0045	0.264629	0.0455552	8.52654	0.143494	0.887605	0.948191	-6.11255
ENSG00000100603.14	SNW1	-0.166515	5.66815	-0.391271	0.704499	0.901942	-5.23596	0.472098	-0.0587031	6.13233	-0.244956	0.809717	0.937012	-6.06103	0.364179	-0.00975753	6.56447	-0.136813	0.891274	0.911967	-7.04235	0.219166	-0.0810932	6.52033	-0.565067	0.57476	0.785173	-6.13619	0.30133	0.231119	6.69639	1.19954	0.258983	0.425121	-5.78688	0.435697	0.255903	6.63608	1.10677	0.282001	0.797106	-5.25746	0.342988	-0.0262958	5.39917	-0.229801	0.821017	0.913622	-6.171
ENSG00000100605.17	ITPK1	-0.826626	5.37114	-1.54109	0.156932	0.60095	-4.43834	0.482755	-0.269635	4.91139	-0.794313	0.439056	0.778392	-5.78687	0.374721	-0.0016347	5.62483	-0.0113125	0.990982	0.99288	-7.05749	0.14583	0.014863	5.31391	0.0510806	0.959481	0.981803	-6.29213	0.24954	-0.0682832	5.06208	-0.260994	0.79959	0.877039	-6.44706	0.55518	0.118835	4.96405	0.556098	0.584535	0.916664	-5.68343	0.277161	0.18314	6.44247	0.467201	0.64635	0.809725	-6.07966
ENSG00000100612.14	DHRS7	0.450679	7.10931	0.791535	0.448545	0.78629	-5.01679	0.472776	-0.752737	5.35751	-2.46039	0.0261053	0.33292	-3.53789	0.654023	-0.342264	6.2466	-2.42348	0.0159871	0.0276591	-4.16145	0.239877	-0.212227	5.15778	-0.825148	0.413525	0.673511	-5.95281	0.231013	-0.285168	5.27671	-1.35086	0.207608	0.369904	-5.58764	0.374822	-0.113406	6.17689	-0.363295	0.720334	0.946289	-5.7795	0.258625	0.760929	8.51757	1.65757	0.115933	0.317122	-4.84523
ENSG00000100614.18	PPM1A	-0.0286446	4.36505	-0.0596802	0.953686	0.988055	-5.29618	0.481225	-0.438063	4.01928	-1.68875	0.111362	0.497455	-4.72788	0.368424	-0.593025	4.98861	-5.92357	8.93958e-09	5.85641e-08	9.46314	0.123278	-0.0243362	4.25698	-0.159496	0.873973	0.944679	-6.21808	0.258603	-0.341655	4.06364	-1.42132	0.186773	0.345628	-5.42477	0.351058	-0.0472178	4.25063	-0.193712	0.848426	0.97355	-5.75641	0.262178	-0.183483	5.06893	-0.861246	0.401212	0.627143	-5.82194
ENSG00000100632.11	ERH	0.865966	7.44682	2.04303	0.0707171	0.532854	-3.93147	0.63617	0.50731	7.85614	1.50078	0.153591	0.547721	-4.95876	0.351676	0.583046	8.13999	5.33162	1.96569e-07	9.77314e-07	6.51136	0.131554	0.178329	8.19349	0.987969	0.32831	0.601783	-5.75352	0.260139	0.680737	8.57735	3.08467	0.0120486	0.0751207	-2.93052	0.331649	0.397101	7.81465	1.43762	0.166563	0.733244	-4.83104	0.297736	0.315132	7.30737	2.21704	0.0406936	0.184012	-3.99331
ENSG00000100644.17	HIF1A	0.328535	7.19004	0.640945	0.537186	0.828383	-5.09883	0.484587	-0.979187	6.58329	-2.65098	0.017829	0.303311	-3.17816	0.353759	-0.34178	6.03898	-1.62752	0.104718	0.147632	-5.74429	0.124365	-0.352321	7.23592	-1.0188	0.3136	0.589654	-5.7645	0.356116	-1.61448	6.67103	-3.06933	0.0123618	0.0761157	-2.98141	0.329375	-0.576547	7.94108	-1.94421	0.0665954	0.603378	-4.13353	0.335686	-0.725062	6.40585	-2.80358	0.0123023	0.105976	-2.94196
ENSG00000100647.8	SUSD6	-0.27308	5.2113	-0.769159	0.461076	0.789699	-5.06686	0.470752	-0.804489	5.10578	-2.58488	0.0203645	0.314285	-3.3162	0.397163	-1.02887	6.38833	-9.09367	1.58833e-17	7.16171e-16	29.1315	0.281671	-0.76427	5.88546	-2.89439	0.00578016	0.0673979	-2.5049	0.235373	-1.32103	5.58756	-4.40592	0.00144664	0.033288	-0.861144	0.370787	0.171367	6.32703	0.609362	0.549393	0.903525	-5.65892	0.353339	0.567613	6.16742	2.87458	0.0105958	0.0998001	-2.80906
ENSG00000100650.16	SRSF5	-0.134253	6.42192	-0.318487	0.757222	0.921972	-5.23982	0.515845	-0.111226	6.80211	-0.290018	0.775662	0.924812	-6.02612	0.353779	-0.488379	7.0497	-4.14729	4.42751e-05	0.00013552	1.27686	0.144725	-0.152	7.05162	-0.887784	0.379252	0.646977	-5.8915	0.254623	0.223429	7.11644	0.868817	0.406068	0.572543	-6.11349	0.425385	-0.2265	6.62943	-0.770189	0.450515	0.868766	-5.54766	0.257426	0.327645	6.55307	1.27585	0.219345	0.451339	-5.39935
ENSG00000100664.11	EIF5	-0.726964	5.62093	-1.40944	0.191578	0.628414	-4.56008	0.470846	-0.555228	6.38287	-2.23203	0.0408235	0.378658	-3.91784	0.362564	-0.16763	6.6038	-1.86849	0.0627065	0.0938588	-5.32351	0.123057	-0.0788537	6.51902	-0.489976	0.626468	0.818258	-6.17512	0.236141	-0.354894	6.03831	-1.36184	0.204238	0.366169	-5.59173	0.345867	-0.206276	6.59103	-0.746888	0.464135	0.875883	-5.56355	0.256795	-0.459936	6.38858	-2.26324	0.0371463	0.176406	-3.93173
ENSG00000100697.15	DICER1	-0.316743	3.93305	-0.488364	0.636714	0.869975	-5.1835	0.529814	-0.409956	4.68481	-1.02649	0.320479	0.696734	-5.57438	0.433581	-1.05594	5.01045	-7.66064	2.81255e-13	4.78865e-12	19.5741	0.123364	-0.520204	4.58554	-2.36735	0.022156	0.138615	-3.6435	0.2455	-1.14199	3.96915	-3.65285	0.00472318	0.0502187	-1.95449	0.329369	-0.287851	4.54035	-1.1005	0.284654	0.797266	-5.2433	0.280251	-0.24271	3.59557	-1.30182	0.210523	0.441754	-5.21856
ENSG00000100714.17	MTHFD1	0.577995	3.6351	1.38787	0.197844	0.633771	-4.56569	0.49147	-0.0603466	4.11161	-0.240074	0.813432	0.93808	-6.01329	0.353775	0.184172	4.17355	2.07518	0.038855	0.0612204	-4.84296	0.122867	-0.191207	4.88079	-1.07569	0.287649	0.563405	-5.71209	0.232263	-0.622626	4.6617	-2.29506	0.0455629	0.149103	-4.20425	0.362164	0.202262	4.30927	0.58912	0.562615	0.906292	-5.62903	0.3003	0.0255171	3.21808	0.0791697	0.937832	0.972649	-5.82656
ENSG00000100726.15	TELO2	0.475641	5.06545	1.30268	0.224325	0.6536	-4.66916	0.471966	0.22254	5.35667	0.819265	0.425105	0.769458	-5.77757	0.360064	0.595358	5.16593	3.46225	0.000616683	0.00146109	-1.20276	0.122788	0.348148	5.64828	2.10425	0.0408234	0.193079	-4.21579	0.230958	0.52677	6.03613	1.40655	0.190986	0.350716	-5.536	0.356315	-0.188325	5.11292	-0.782849	0.443218	0.864868	-5.54397	0.369339	0.391434	4.51562	1.56795	0.135509	0.343108	-5.01647
ENSG00000100744.15	GSKIP	0.356388	3.79276	0.900955	0.390573	0.758872	-4.95835	0.494397	-0.252305	4.09409	-0.743926	0.468096	0.78957	-5.76826	0.409086	-0.289358	4.58803	-3.09812	0.00213923	0.00452046	-2.29441	0.165997	0.0440424	4.69606	0.232718	0.817007	0.918996	-6.23802	0.231162	-0.613021	4.32948	-2.25552	0.0486863	0.154001	-4.24622	0.367681	0.0101448	4.77366	0.0507701	0.960031	0.994522	-5.82399	0.256353	0.121308	3.78489	0.601917	0.555256	0.749018	-5.92681
ENSG00000100796.17	PPP4R3A	-0.396239	4.67251	-1.00352	0.341257	0.728759	-4.90492	0.472831	-0.188537	5.64078	-0.775917	0.449524	0.780366	-5.80484	0.362051	-0.218704	5.92516	-2.94614	0.0034797	0.00700979	-2.79947	0.144114	-0.408738	5.94783	-2.49013	0.016425	0.11716	-3.43178	0.231724	-0.415033	5.75359	-1.60112	0.141587	0.290505	-5.27637	0.387972	-0.26411	5.63009	-1.40888	0.174782	0.737169	-4.93831	0.267898	-0.278657	4.69352	-1.83774	0.0838276	0.2671	-4.62675
ENSG00000100804.19	PSMB5	0.581775	7.99045	1.09591	0.300957	0.708599	-4.77546	0.529978	0.157301	7.91203	0.573017	0.574887	0.840269	-5.84154	0.36634	0.748056	7.75208	6.75557	7.82869e-11	7.74341e-10	14.0804	0.125214	0.275943	8.13472	1.20771	0.233303	0.506811	-5.52519	0.845632	0.442077	7.81879	1.61161	0.139277	0.287174	-5.24605	0.338338	0.0976964	8.25242	0.555125	0.585188	0.916664	-5.59533	0.314226	0.329457	7.07676	2.68142	0.0158765	0.116695	-3.16202
ENSG00000100811.14	YY1	-0.286443	5.19082	-0.826576	0.42938	0.780106	-5.03215	0.573185	0.177367	5.54919	0.783617	0.445124	0.779832	-5.80034	0.360512	0.0547539	5.84413	0.990534	0.322742	0.392757	-6.57197	0.432968	-0.125896	5.85431	-0.92979	0.357309	0.627333	-5.87815	0.240352	0.0378169	5.62059	0.162483	0.874282	0.925553	-6.48085	0.331305	-0.0751837	5.661	-0.424716	0.675742	0.939248	-5.7633	0.317269	0.20524	4.96967	1.52949	0.144728	0.355259	-5.07986
ENSG00000100813.14	ACIN1	-0.418313	5.44628	-1.04014	0.324819	0.719878	-4.87874	0.468726	0.057723	6.22143	0.298769	0.769101	0.920733	-6.04546	0.357902	-0.238233	6.24038	-3.33209	0.00097417	0.00220958	-1.63192	0.147086	-0.314442	6.37363	-2.17363	0.0348902	0.177734	-4.0783	0.319707	-0.0332083	6.21169	-0.136822	0.893988	0.937443	-6.49854	0.343859	-0.291666	5.66756	-1.75645	0.0948703	0.647344	-4.47196	0.272639	0.284171	4.89749	2.53887	0.0213069	0.135543	-3.4369
ENSG00000100814.18	CCNB1IP1	0.721578	4.47376	1.40347	0.193295	0.628741	-4.5719	0.466318	0.460921	4.89007	1.44534	0.168359	0.564136	-5.11015	0.354744	0.832737	4.68823	7.06956	1.17142e-11	1.40657e-10	15.9051	0.159557	-0.0224166	4.79532	-0.0973543	0.922866	0.967631	-6.26968	0.347989	1.17278	4.91874	2.7724	0.0203674	0.0973531	-3.4427	0.363721	-0.00859863	4.64875	-0.0296888	0.97662	0.995613	-5.78954	0.386586	0.229286	6.19669	1.07909	0.295779	0.533272	-5.62324
ENSG00000100823.12	APEX1	0.364609	7.5499	0.786365	0.45142	0.78629	-4.99514	0.483384	0.0522603	7.80294	0.202939	0.841834	0.946698	-5.99044	0.393097	0.289267	8.094	3.3832	0.000815431	0.00188152	-1.39421	0.123347	-0.120554	7.98417	-0.587355	0.559823	0.775581	-6.07025	0.330087	0.400764	8.5779	1.56499	0.149804	0.299703	-5.28772	0.374911	-0.0546641	7.80256	-0.26183	0.796227	0.96488	-5.73588	0.261954	0.304872	6.85951	2.0995	0.0511745	0.207179	-4.20279
ENSG00000100865.15	CINP	0.769937	4.21924	2.17633	0.0568597	0.503021	-3.78673	0.538695	0.458203	3.94761	1.54498	0.142604	0.534103	-4.90183	0.383428	0.525553	4.23551	6.29753	1.12276e-09	8.81228e-09	11.4901	0.125716	0.407459	4.15711	2.71108	0.00938217	0.0862371	-2.88841	0.236241	0.816244	4.56233	1.97672	0.0773741	0.200379	-4.69392	0.328658	0.0125146	4.24639	0.0685314	0.946068	0.991145	-5.76302	0.306593	0.279763	4.21262	2.08781	0.0523415	0.209163	-4.21171
ENSG00000100883.13	SRP54	0.196029	4.56601	0.454877	0.659735	0.880163	-5.21951	0.477743	-0.343486	4.33868	-1.57871	0.134675	0.526274	-4.90408	0.376353	-0.311027	5.117	-3.35085	0.000912856	0.00208607	-1.54902	0.128793	-0.133182	4.8305	-0.94569	0.349223	0.620514	-5.83606	0.429849	-0.406782	4.90005	-1.60865	0.139927	0.288032	-5.23926	0.405002	-0.00681909	4.80284	-0.039541	0.968865	0.995586	-5.81669	0.267354	-0.144507	4.10499	-0.764053	0.455419	0.672126	-5.86515
ENSG00000100889.12	PCK2	-0.921813	4.92553	-1.32616	0.216746	0.648909	-4.61103	0.471531	0.185782	5.31521	0.445245	0.662324	0.873967	-6.01016	0.417168	0.309741	5.54327	2.25189	0.0250804	0.0414708	-4.55472	0.148758	0.127391	4.94443	0.514962	0.609033	0.806229	-6.15092	0.418791	0.307339	5.4317	0.573765	0.579272	0.717459	-6.31726	0.326825	0.0230734	4.71603	0.0937377	0.926284	0.986492	-5.80007	0.257387	0.0971191	4.55135	0.153857	0.879553	0.94391	-6.16616
ENSG00000100897.18	DCAF11	-0.387335	5.44457	-0.965545	0.35895	0.737879	-4.92548	0.511302	-0.302925	4.83717	-0.859088	0.403437	0.753309	-5.7288	0.351306	-0.159465	5.70769	-1.76506	0.0786096	0.114936	-5.51351	0.123418	0.0632106	5.28851	0.330465	0.742542	0.881638	-6.24044	0.230448	0.20326	5.51368	0.778417	0.455014	0.61387	-6.17753	0.343715	-0.0177383	4.70137	-0.0904743	0.928843	0.987039	-5.8076	0.310871	0.14119	5.29945	1.16885	0.258759	0.49382	-5.52825
ENSG00000100906.11	NFKBIA	0.256796	7.42541	0.379041	0.713252	0.904608	-5.19067	0.494805	-0.30841	7.43525	-1.04108	0.313873	0.693097	-5.50554	0.362973	0.270892	7.52482	2.09777	0.0367938	0.0583879	-4.83714	0.244571	0.339838	7.92638	1.0902	0.281274	0.557257	-5.66253	0.313754	-0.813025	8.32493	-2.3555	0.0411618	0.141904	-4.11001	0.429784	-0.548758	8.21773	-1.98792	0.0611971	0.595952	-4.05835	0.270462	0.366728	6.02231	1.07431	0.297852	0.534921	-5.62968
ENSG00000100908.14	EMC9	0.663193	5.224	1.23569	0.247175	0.671773	-4.7225	0.571758	0.28968	4.23849	0.844273	0.411412	0.759491	-5.69659	0.475273	0.841205	4.23606	5.884	1.10739e-08	7.10166e-08	9.26623	0.208102	0.791117	4.84393	2.89542	0.00576408	0.0673979	-2.49216	0.230232	1.11201	5.43107	2.84863	0.0179104	0.0907315	-3.33835	0.326591	0.0104285	4.13343	0.0468597	0.963107	0.994996	-5.72914	0.28865	0.598895	4.57311	2.09876	0.0512478	0.207262	-4.20324
ENSG00000100911.16	PSME2	1.1761	7.1674	2.00481	0.0752538	0.533956	-3.96951	0.482416	-0.555371	6.94209	-1.65161	0.118807	0.505849	-4.79826	0.366571	0.652487	6.72336	4.52476	8.84243e-06	3.10066e-05	2.8071	0.12515	0.279902	7.50403	0.979792	0.332288	0.605359	-5.78969	0.382609	0.627623	8.58242	2.12411	0.060633	0.174634	-4.47009	0.402391	0.38546	6.9225	1.32162	0.20175	0.752859	-5.01536	0.260211	0.46899	6.03475	2.13366	0.0478983	0.200448	-4.1598
ENSG00000100938.18	GMPR2	0.681212	6.46753	1.54279	0.156524	0.60095	-4.43381	0.471683	0.00511726	5.51926	0.0210761	0.983455	0.994616	-6.10658	0.385507	-0.203772	6.18705	-2.44061	0.0152631	0.02654	-4.12176	0.123405	-0.00568455	5.76849	-0.0390684	0.969004	0.986619	-6.30038	0.309832	0.274446	5.93715	1.18372	0.264904	0.430969	-5.80032	0.36247	-0.00630942	5.45609	-0.0351481	0.972323	0.995613	-5.84582	0.255965	-0.0691027	5.48247	-0.493785	0.627843	0.799661	-6.07493
ENSG00000100941.9	PNN	-0.498709	5.16964	-1.19323	0.262624	0.686484	-4.75715	0.467189	-0.260029	6.26454	-0.904937	0.379407	0.739719	-5.68476	0.359108	-0.230881	6.42149	-3.12504	0.00195868	0.00417333	-2.27229	0.130399	-0.510358	6.79197	-3.44732	0.00121668	0.0310421	-1.08847	0.260157	-0.304818	6.5609	-1.01794	0.333583	0.504434	-5.97737	0.329371	-0.420506	5.91108	-1.53823	0.140229	0.711235	-4.77248	0.25877	0.125972	5.18532	0.734396	0.47282	0.687774	-5.92488
ENSG00000100949.14	RABGGTA	0.675617	4.90782	1.51863	0.162422	0.605799	-4.46773	0.481014	-0.156266	4.89855	-0.428923	0.673906	0.878792	-6.00723	0.571862	0.443027	4.70593	4.51526	9.22083e-06	3.21782e-05	2.77775	0.122907	0.418729	5.36501	1.7144	0.0931534	0.311136	-4.89162	0.273712	0.327301	5.30546	1.16739	0.271129	0.437058	-5.80413	0.415601	-0.0220821	5.48885	-0.106446	0.916327	0.98517	-5.84414	0.257201	0.430437	4.66879	2.85804	0.0109717	0.100382	-2.83378
ENSG00000100979.15	PLTP	0.235602	5.28715	0.174191	0.865486	0.958666	-5.29057	0.467173	0.398693	7.30926	0.493015	0.628942	0.8601	-5.91405	0.391921	0.50406	5.96318	2.30863	0.0216701	0.0364073	-4.42701	0.18989	0.400848	6.2865	0.771556	0.444303	0.697656	-5.99648	0.239332	-0.459729	7.26522	-0.779385	0.45447	0.613521	-6.1799	0.326419	0.998345	7.4483	3.15938	0.00509176	0.417179	-2.0289	0.258809	-0.995219	3.21135	-1.4754	0.158575	0.375056	-4.84983
ENSG00000100982.12	PCIF1	0.141825	6.00872	0.207123	0.840423	0.951338	-5.27936	0.497898	-0.13439	5.4725	-0.471972	0.64355	0.866262	-5.99527	0.372385	0.278569	5.87273	3.12826	0.00193802	0.00413536	-2.26709	0.442549	-0.101185	5.98416	-0.545649	0.587931	0.792598	-6.15439	0.291307	0.478688	5.96297	2.06755	0.0666018	0.183554	-4.60558	0.359336	0.00962941	5.76165	0.0467298	0.963209	0.994996	-5.8479	0.311651	0.279517	5.26574	1.24314	0.230865	0.462979	-5.44567
ENSG00000100983.12	GSS	0.592111	5.06376	1.40407	0.193123	0.628741	-4.57704	0.470122	0.220721	5.45508	0.614633	0.547752	0.826666	-5.91887	0.351915	0.216444	5.06432	1.95501	0.051546	0.0787953	-5.15246	0.151742	0.125644	5.64199	0.700673	0.487019	0.728465	-6.05973	0.286183	0.10406	4.84179	0.337495	0.742981	0.839095	-6.41306	0.340092	-0.25505	5.4972	-1.50421	0.148719	0.714961	-4.8163	0.25665	-0.226144	4.598	-0.894919	0.383456	0.61107	-5.78282
ENSG00000100991.12	TRPC4AP	-0.179189	6.96789	-0.4758	0.645305	0.874815	-5.1597	0.471143	-0.142171	6.96172	-0.516834	0.612598	0.853546	-5.92669	0.564892	0.0811682	7.05176	1.04699	0.295979	0.364359	-6.49096	0.125291	-0.251649	6.8362	-1.87387	0.0672764	0.259874	-4.61662	0.24687	-0.286841	6.80269	-1.39669	0.193842	0.354162	-5.55047	0.415015	-0.268584	6.92354	-1.62723	0.119908	0.686521	-4.63135	0.256906	0.29413	6.27935	1.58514	0.131551	0.337815	-5.00532
ENSG00000100994.12	PYGB	-0.139857	6.04931	-0.3605	0.726607	0.909428	-5.23763	0.548483	-0.852709	6.60766	-2.30161	0.0356702	0.368062	-3.79276	0.367937	0.421683	7.12506	3.13943	0.00186799	0.00399899	-2.20441	0.131691	0.358168	7.0592	1.1606	0.251763	0.526784	-5.62003	0.237162	-0.327849	5.59757	-0.970007	0.355762	0.526293	-6.01526	0.333375	-0.351089	7.63127	-0.826984	0.418356	0.861472	-5.46332	0.342749	1.0146	8.18074	3.54534	0.0025211	0.0594569	-1.46329
ENSG00000100997.20	ABHD12	0.424594	5.49795	0.922839	0.379643	0.751722	-4.96825	0.487079	0.0662622	6.39313	0.131135	0.897363	0.966791	-6.07578	0.454533	0.736064	5.96697	5.4261	1.22015e-07	6.33876e-07	6.90172	0.18513	0.413344	5.94025	1.92037	0.0609925	0.245957	-4.55102	0.406771	0.266564	5.75887	0.740302	0.476768	0.632774	-6.21497	0.339671	0.347027	5.22943	1.21074	0.240617	0.782737	-5.16335	0.258959	0.430235	6.34227	1.55621	0.138269	0.346777	-5.04569
ENSG00000101017.14	CD40	1.343	3.94753	1.54064	0.157043	0.60095	-4.4195	0.518404	-0.543267	4.78663	-0.964255	0.349783	0.719111	-5.63544	0.357569	-0.00884015	4.08241	-0.0481731	0.961612	0.969806	-6.94686	0.128886	-0.295189	4.90291	-0.55024	0.584804	0.790727	-6.12713	0.29439	-0.157332	8.05718	-0.552477	0.593205	0.728962	-6.3089	0.340815	-0.12573	5.00743	-0.238038	0.814361	0.9666	-5.8125	0.263604	0.379897	4.01648	0.836747	0.414463	0.636451	-5.79402
ENSG00000101019.22	UQCC1	0.833153	4.45133	1.63547	0.135625	0.580851	-4.3492	0.479842	0.106945	4.20686	0.394648	0.698502	0.890517	-5.96721	0.357211	-0.10784	4.53002	-1.10862	0.268516	0.335061	-6.38512	0.122868	-0.129221	4.20054	-0.681208	0.499138	0.735127	-5.9969	0.259693	-0.0224349	4.23551	-0.0900034	0.930128	0.958586	-6.43075	0.358704	-0.0930863	3.87015	-0.361545	0.721621	0.946759	-5.64851	0.255928	-0.12677	4.66484	-0.669677	0.512151	0.71624	-5.95638
ENSG00000101040.19	ZMYND8	0.627894	5.65255	0.995969	0.344722	0.72986	-4.91661	0.466754	0.0651663	5.00898	0.134347	0.894865	0.966101	-6.09299	0.405476	-0.622156	5.29404	-4.47346	1.10781e-05	3.80702e-05	2.59865	0.145292	0.0306215	4.60898	0.188123	0.851603	0.934536	-6.2463	0.233852	-0.471747	4.21961	-1.79727	0.103645	0.240936	-4.93093	0.32781	0.162888	4.40355	0.624264	0.539766	0.901901	-5.61108	0.291752	0.06541	4.02891	0.293317	0.772867	0.886341	-6.10894
ENSG00000101052.13	IFT52	-0.125312	5.10971	-0.293163	0.775899	0.926959	-5.26565	0.477772	0.0670544	4.79156	0.247518	0.80777	0.93656	-6.06337	0.413515	-0.0260638	5.77115	-0.293527	0.76933	0.810814	-7.01601	0.165562	0.106802	5.22667	0.436738	0.664335	0.839561	-6.19893	0.637444	0.607898	5.17571	2.82304	0.0186999	0.0926298	-3.37715	0.356939	-0.110424	4.78898	-0.437193	0.666825	0.939107	-5.73037	0.256104	-0.294957	4.02813	-1.46079	0.1625	0.380556	-5.12606
ENSG00000101079.21	NDRG3	-0.114754	5.80036	-0.306532	0.76602	0.924518	-5.26004	0.473147	-0.166156	5.48911	-0.540092	0.596841	0.845908	-5.96047	0.37559	-0.0707649	6.10097	-0.774248	0.439417	0.510785	-6.76093	0.223771	-0.0660877	5.84635	-0.322705	0.748373	0.883594	-6.24998	0.353038	0.262817	5.31647	0.729371	0.483128	0.637643	-6.20709	0.396906	0.230798	5.62664	0.764522	0.453805	0.871402	-5.57361	0.300091	-0.0922015	4.90757	-0.287841	0.776984	0.887562	-6.14731
ENSG00000101126.18	ADNP	-0.474514	5.10938	-1.31263	0.221088	0.651706	-4.65457	0.489471	0.188738	5.8975	0.745541	0.467147	0.789099	-5.82409	0.359984	-0.523859	6.43998	-5.53952	6.82637e-08	3.71769e-07	7.4651	0.19838	-0.31224	5.94453	-2.63956	0.0112797	0.0961553	-3.10223	0.247237	-0.776898	5.22836	-2.30901	0.0445075	0.147607	-4.20818	0.327392	-0.275468	5.61493	-1.55227	0.136846	0.706514	-4.75662	0.255386	-0.280631	5.07085	-1.73053	0.101836	0.294717	-4.79625
ENSG00000101132.10	PFDN4	0.867296	4.77346	2.33177	0.0440119	0.493648	-3.61582	0.48878	0.688252	5.36348	2.05712	0.0569831	0.410703	-4.22624	0.508693	0.980201	4.97742	7.32966	2.32509e-12	3.24124e-11	17.4758	0.146633	0.616986	5.26673	2.50097	0.0159899	0.116244	-3.40513	0.242819	0.518867	5.53873	1.4745	0.172254	0.326981	-5.44174	0.431298	-0.178721	5.14425	-0.742016	0.467015	0.87629	-5.57301	0.329987	0.231088	4.05579	1.15752	0.263231	0.49876	-5.50308
ENSG00000101138.12	CSTF1	0.0850062	4.52881	0.211414	0.83717	0.950319	-5.28091	0.486853	0.306334	4.62814	1.1258	0.277451	0.659609	-5.46895	0.393928	0.331096	5.01277	3.7128	0.000245934	0.000636962	-0.337827	0.125342	0.00458803	4.95893	0.0329087	0.973889	0.98876	-6.282	0.233287	0.383108	5.04974	1.5065	0.164	0.317512	-5.38305	0.329128	0.0565484	4.59832	0.329358	0.745433	0.952887	-5.75622	0.264007	0.114792	3.93322	0.662286	0.516759	0.720067	-5.92293
ENSG00000101146.13	RAE1	-0.0128902	4.14867	-0.0290923	0.977412	0.993991	-5.29141	0.474331	0.19578	4.79497	0.691547	0.499492	0.804279	-5.85503	0.357107	0.418449	4.92495	3.71821	0.000240966	0.000625048	-0.316134	0.128982	0.118678	5.16586	0.7089	0.481946	0.724485	-6.04444	0.264241	0.531687	5.17781	2.4522	0.0349745	0.129419	-3.97891	0.357394	0.0722719	4.85238	0.380728	0.707564	0.943049	-5.7547	0.289765	0.0880576	3.78347	0.552374	0.587957	0.773109	-5.94922
ENSG00000101150.18	TPD52L2	0.258458	6.46257	0.506356	0.624511	0.864036	-5.17594	0.510321	0.0870509	6.76409	0.271209	0.789824	0.929987	-6.02939	0.411406	0.432171	6.59133	4.4575	1.1878e-05	4.06164e-05	2.52071	0.321079	0.50288	6.86875	2.79288	0.00757453	0.0772396	-2.73553	0.364935	0.117795	6.53259	0.593201	0.566709	0.70728	-6.32374	0.356849	0.0138431	7.1908	0.0442704	0.965144	0.995301	-5.79576	0.341549	0.509801	5.88667	2.13771	0.0475226	0.199707	-4.15352
ENSG00000101152.11	DNAJC5	0.236009	6.35999	0.611191	0.555863	0.836169	-5.13121	0.473733	-0.110825	6.269	-0.338552	0.739508	0.909995	-6.03011	0.350275	0.0652043	6.21278	0.562545	0.574181	0.638761	-6.90063	0.379381	0.0967465	6.50374	0.598825	0.552213	0.770652	-6.117	0.385368	-0.442962	6.18944	-2.2372	0.0502037	0.156676	-4.34319	0.335861	-0.17736	6.94199	-0.62002	0.542498	0.902896	-5.62993	0.291263	0.369622	6.5527	1.646	0.118316	0.319938	-4.91506
ENSG00000101158.15	NELFCD	0.176299	5.31663	0.489151	0.636178	0.869975	-5.20786	0.476721	0.431271	5.89513	1.57134	0.136375	0.52732	-4.94682	0.351501	0.371956	5.81924	3.60916	0.000361965	0.000901363	-0.714131	0.180022	0.160585	5.85913	1.21639	0.230008	0.503922	-5.58239	0.265655	0.328795	5.87917	1.16875	0.270608	0.436627	-5.81196	0.335066	-0.115135	5.67661	-0.543387	0.593086	0.918192	-5.70581	0.272928	-0.0963983	4.56412	-0.609982	0.550025	0.74528	-5.99148
ENSG00000101160.14	CTSZ	-2.36071	6.97622	-2.7222	0.0230608	0.476417	-3.24935	0.518883	0.0463319	8.13533	0.100507	0.921236	0.974518	-5.98629	0.417708	0.443092	8.52666	2.71338	0.00705997	0.013281	-3.33213	0.147068	0.216892	8.32147	0.65432	0.516147	0.746864	-6.01247	0.541218	0.0662204	10.3966	0.174392	0.865167	0.919389	-6.35725	0.334055	-0.165252	8.03692	-0.40541	0.689636	0.939595	-5.67337	0.267049	0.385071	7.74984	1.32898	0.201599	0.430743	-5.3015
ENSG00000101161.8	PRPF6	0.720293	7.25328	1.57971	0.147878	0.592031	-4.38814	0.476672	0.187653	7.19228	0.613429	0.548527	0.826748	-5.86083	0.35161	0.309707	7.5584	2.48373	0.0135686	0.0238919	-3.97161	0.12274	0.605571	7.43665	2.77976	0.00784088	0.0781823	-2.74994	0.256529	0.772352	7.86901	3.25515	0.00906896	0.0664923	-2.6683	0.329497	0.132609	7.23115	0.795941	0.43575	0.86281	-5.50142	0.255437	0.346419	6.67973	1.51551	0.148207	0.360044	-5.09355
ENSG00000101166.16	PRELID3B	0.00287488	6.23516	0.00726999	0.994355	0.996692	-5.28441	0.474019	0.30315	6.57354	0.832828	0.417643	0.764016	-5.73769	0.405861	0.115819	6.80045	0.995806	0.320178	0.390072	-6.55086	0.165131	0.0404048	6.89353	0.245418	0.807219	0.914473	-6.25235	0.237159	-0.265702	6.56432	-0.761916	0.464351	0.622478	-6.20537	0.372021	-0.202581	6.61222	-1.03731	0.312417	0.813968	-5.32704	0.289101	-0.457445	5.72087	-2.28427	0.0356287	0.17361	-3.89909
ENSG00000101181.17	MTG2	0.533333	5.13431	1.31102	0.221609	0.65193	-4.65969	0.529848	0.291282	4.52581	0.970997	0.346521	0.715555	-5.61399	0.357764	0.337632	4.63496	3.05593	0.00245329	0.00511224	-2.4461	0.175427	0.00523702	4.67279	0.0316446	0.974892	0.989424	-6.26809	0.294121	0.423798	4.91955	1.94708	0.0812328	0.206529	-4.75844	0.332483	0.121804	4.32205	0.611724	0.547861	0.903525	-5.6078	0.291826	0.319699	4.28558	1.54218	0.14163	0.351168	-5.04429
ENSG00000101182.15	PSMA7	0.828659	8.43929	1.66718	0.129071	0.57621	-4.29234	0.481539	-0.0361868	8.35768	-0.109886	0.913916	0.972971	-5.97089	0.35346	0.848812	7.94166	6.72108	9.61025e-11	9.33608e-10	13.8899	0.12736	0.623641	8.75355	3.23558	0.00224561	0.0413661	-1.5923	0.271081	0.695443	9.24587	2.38978	0.0388541	0.137632	-4.033	0.333179	0.108915	8.82242	0.375655	0.711271	0.944345	-5.62048	0.256631	0.402335	7.93603	2.14154	0.0471706	0.198973	-4.10637
ENSG00000101189.7	MRGBP	0.38537	4.61673	1.0817	0.306905	0.713081	-4.85104	0.520718	0.602772	5.17958	2.0834	0.0542283	0.406652	-4.17851	0.355229	0.912521	4.63919	8.18121	9.02499e-15	2.23526e-13	22.9171	0.129201	0.290309	5.30975	1.47412	0.147227	0.39809	-5.24781	0.236046	0.679087	5.28545	2.73442	0.0217158	0.100372	-3.52403	0.354373	-0.079904	5.46037	-0.235817	0.81606	0.9666	-5.8203	0.28545	0.190769	4.1582	0.817054	0.425318	0.646668	-5.83134
ENSG00000101191.17	DIDO1	-1.02341	3.92231	-2.91108	0.0168844	0.475495	-3.02628	0.476793	-0.240528	4.51043	-0.912796	0.375387	0.736992	-5.6685	0.378689	-0.452043	4.88407	-5.25188	2.92512e-07	1.40517e-06	6.09634	0.12289	-0.460762	4.52903	-3.35171	0.00160832	0.0353706	-1.31939	0.271813	-0.63299	4.39516	-2.22221	0.0514786	0.158816	-4.30083	0.326548	-0.150451	4.26744	-0.811318	0.427078	0.86281	-5.46444	0.299671	-0.0167487	4.09062	-0.100971	0.920768	0.964563	-6.15328
ENSG00000101193.8	GID8	-0.0177869	5.5851	-0.044151	0.965727	0.991125	-5.30034	0.469073	0.580618	6.24797	1.94927	0.0696742	0.436638	-4.38467	0.377587	0.305032	6.35924	2.80717	0.00533801	0.0103269	-3.18166	0.124136	0.257892	6.47536	1.81965	0.0752904	0.275022	-4.71666	0.266698	0.412666	6.33282	2.00562	0.0737795	0.195409	-4.70273	0.349338	0.0385499	6.47133	0.182423	0.857154	0.975464	-5.81731	0.337206	0.146596	5.37715	0.619829	0.543675	0.740303	-6.00453
ENSG00000101199.13	ARFGAP1	0.066081	5.1524	0.15584	0.879523	0.963483	-5.29957	0.464881	0.740042	5.68437	2.68152	0.0167625	0.299175	-3.14803	0.371823	0.435546	5.50636	3.299	0.00109183	0.00245475	-1.73787	0.17516	0.265204	5.66009	1.22813	0.225613	0.499307	-5.56856	0.257413	0.327521	5.84514	1.43391	0.183244	0.341391	-5.50067	0.411987	-0.121599	5.51044	-0.414249	0.683261	0.939248	-5.76687	0.259419	0.660833	4.94801	2.20335	0.0418042	0.186667	-4.03475
ENSG00000101216.11	GMEB2	-0.179242	4.09017	-0.523156	0.613223	0.859071	-5.17588	0.526397	0.191541	4.35948	0.727313	0.477922	0.793598	-5.80046	0.366559	0.278749	4.40231	3.02249	0.00273176	0.00563593	-2.52378	0.146189	0.0133364	4.75384	0.0940462	0.925479	0.968555	-6.26833	0.230485	0.43861	4.6291	1.49461	0.167025	0.320423	-5.38031	0.333463	-0.0821862	4.56549	-0.434585	0.668685	0.939248	-5.70669	0.383671	0.163264	3.92158	0.743175	0.467628	0.682574	-5.86314
ENSG00000101220.18	C20orf27	1.28827	5.45846	2.53883	0.0312421	0.484947	-3.39128	0.473538	0.1458	6.41667	0.49312	0.62887	0.8601	-5.96258	0.368601	1.44695	5.59627	9.44071	1.29463e-18	8.09982e-17	31.5945	0.133811	0.883221	6.09875	3.48913	0.00107564	0.0298292	-0.982862	0.260302	1.2361	7.26523	3.57319	0.00537533	0.052411	-2.16828	0.349356	0.16022	6.23637	0.591858	0.560817	0.905377	-5.67655	0.291567	0.276275	4.5159	1.06617	0.301409	0.538027	-5.62029
ENSG00000101224.17	CDC25B	0.533504	4.34481	1.12216	0.29021	0.699371	-4.81287	0.498533	-0.429474	5.66231	-0.63971	0.531742	0.819276	-5.88526	0.397699	1.12219	5.0545	6.42455	5.43587e-10	4.52159e-09	12.157	0.337608	0.54179	6.95354	1.5691	0.123443	0.359148	-5.09567	0.28061	0.120463	6.65068	0.411865	0.689451	0.802005	-6.41909	0.345976	-0.0427199	6.98233	-0.115028	0.909611	0.983833	-5.80637	0.259052	-0.333069	3.48307	-1.06219	0.303162	0.539888	-5.48712
ENSG00000101246.20	ARFRP1	0.423753	4.51474	0.934633	0.373844	0.747991	-4.9585	0.499912	-0.0408745	4.46481	-0.143438	0.8878	0.964645	-6.06043	0.374378	0.347997	4.07178	2.54348	0.0114968	0.0205569	-3.78278	0.138236	0.791704	4.51507	3.52242	0.000974656	0.0287094	-0.873635	0.237419	0.649744	5.01314	1.88727	0.0895759	0.219022	-4.85059	0.368753	-0.081065	4.50765	-0.237888	0.814476	0.9666	-5.77547	0.266632	0.449669	4.07407	1.7357	0.100896	0.293144	-4.7519
ENSG00000101255.11	TRIB3	-1.1399	5.51533	-1.34952	0.209418	0.644706	-4.60361	0.513186	-0.0868508	4.23113	-0.236479	0.816171	0.938739	-6.02152	0.358454	0.200412	5.51651	1.17022	0.242877	0.307411	-6.37677	0.172227	0.771078	4.55646	1.77016	0.0832953	0.291264	-4.77258	0.234858	0.889645	5.17815	3.36534	0.00755735	0.0611175	-2.49079	0.384825	-0.272896	4.54436	-0.518147	0.610246	0.919873	-5.67115	0.262201	-1.39236	4.94306	-1.44306	0.167365	0.387707	-5.19173
ENSG00000101290.14	CDS2	-0.261997	3.98921	-0.708686	0.496072	0.806631	-5.0821	0.474366	-0.462085	4.09341	-1.41872	0.175858	0.571308	-5.08875	0.353612	-0.474723	4.90341	-4.35422	1.85616e-05	6.09674e-05	2.12702	0.16522	-0.0591906	4.13825	-0.322095	0.748833	0.883769	-6.16689	0.238936	-0.544165	4.39022	-2.13937	0.0591129	0.172352	-4.43545	0.393113	-0.238085	3.97467	-0.814834	0.425111	0.86281	-5.40362	0.299724	0.312133	4.6696	0.994558	0.334042	0.567567	-5.69234
ENSG00000101294.18	HM13	0.38534	6.12807	1.01024	0.338196	0.727325	-4.89467	0.474804	0.896862	6.12413	2.51197	0.0235608	0.322944	-3.44242	0.362127	0.687509	6.14711	6.16405	2.37934e-09	1.75775e-08	10.716	0.142959	0.524205	6.2355	2.6414	0.0112266	0.0959744	-3.09521	0.419524	0.316547	6.06764	1.25089	0.240496	0.405704	-5.72603	0.328586	-0.086411	6.30905	-0.386628	0.703262	0.941744	-5.76965	0.256689	0.234957	4.97951	1.00864	0.327434	0.563057	-5.6882
ENSG00000101310.17	SEC23B	0.0852152	5.50062	0.198295	0.847124	0.952322	-5.28915	0.509218	-0.729352	5.52025	-1.89931	0.076376	0.448195	-4.46626	0.388764	-0.163369	6.5425	-1.34156	0.180794	0.238408	-6.15941	0.124529	-0.297294	6.13937	-1.77853	0.0818935	0.289261	-4.78968	0.230699	-0.607335	6.01847	-2.06361	0.0670374	0.184107	-4.60997	0.340512	0.0159013	5.79507	0.070605	0.944439	0.99054	-5.84826	0.31545	-0.559602	5.81135	-2.84953	0.0111699	0.101721	-2.85811
ENSG00000101335.10	MYL9	0.74714	10.2554	1.2293	0.249454	0.674363	-4.61807	0.473418	0.125587	6.93284	0.188471	0.852963	0.951342	-6.04522	0.364339	0.136748	7.92041	0.684596	0.494147	0.563632	-6.75791	0.144159	0.635964	6.54049	1.12711	0.265511	0.54218	-5.67179	0.236338	0.866772	6.43908	1.3765	0.19981	0.360929	-5.57575	0.341262	-0.486659	6.15899	-0.938977	0.359349	0.831779	-5.4258	0.261448	0.0322401	5.25366	0.103661	0.918664	0.963591	-6.19063
ENSG00000101337.16	TM9SF4	-0.138236	6.32866	-0.33379	0.746016	0.916585	-5.23675	0.474849	0.136288	6.11334	0.56719	0.578742	0.841115	-5.93379	0.353343	0.0722077	6.44241	0.919184	0.358766	0.429681	-6.63352	0.179729	-0.412245	6.2668	-2.93752	0.00514477	0.0633175	-2.40196	0.260993	-0.435601	5.46195	-1.50019	0.165599	0.319391	-5.40712	0.326991	-0.368881	6.4068	-2.10104	0.0489996	0.579269	-3.93839	0.258937	0.175408	6.31612	0.709681	0.487623	0.698307	-5.93997
ENSG00000101343.15	CRNKL1	0.288956	4.39983	0.783607	0.452959	0.786371	-5.05287	0.472282	-0.144929	4.81206	-0.640834	0.531031	0.819258	-5.89077	0.406492	-0.114294	5.88889	-1.0548	0.292398	0.360732	-6.50608	0.146045	0.0896048	5.1074	0.493945	0.623684	0.816616	-6.16878	0.291223	-0.0272527	5.14181	-0.133813	0.896304	0.938618	-6.4738	0.434524	0.0601437	4.70025	0.292372	0.773123	0.958863	-5.77407	0.261248	-0.457315	4.21825	-2.30513	0.03418	0.171446	-3.82833
ENSG00000101346.14	POFUT1	-0.617258	5.32038	-1.68696	0.125132	0.57227	-4.2953	0.464735	-0.294259	5.1603	-0.924494	0.369457	0.733155	-5.68416	0.396339	-0.226883	5.89226	-2.67232	0.00796083	0.0147842	-3.54489	0.123228	-0.349765	5.2987	-1.87164	0.0675909	0.2606	-4.62605	0.270275	-0.83115	4.48393	-2.92922	0.0156382	0.0848244	-3.16991	0.331676	-0.181719	5.49889	-0.622159	0.54112	0.902321	-5.66253	0.298333	0.305528	6.27616	0.76829	0.452966	0.669512	-5.89795
ENSG00000101350.8	KIF3B	-0.667848	5.17009	-1.82258	0.100942	0.554873	-4.1583	0.506776	-0.340039	5.07995	-1.06732	0.302235	0.680723	-5.5485	0.357917	-0.441669	6.08076	-4.33295	2.03283e-05	6.6238e-05	2.00075	0.123435	-0.0653543	5.25574	-0.270081	0.7883	0.903798	-6.25634	0.372755	-1.16082	4.93393	-4.13225	0.00220451	0.0381936	-1.2635	0.34334	-0.236617	5.10368	-1.22109	0.236762	0.782737	-5.14381	0.265888	-0.689942	6.14898	-3.2013	0.00528771	0.0729273	-2.1731
ENSG00000101361.17	NOP56	0.641569	5.11404	1.67532	0.127436	0.575913	-4.31224	0.472431	-0.210099	6.42076	-0.636778	0.533601	0.819846	-5.88104	0.358317	0.778375	6.15552	8.17315	9.52866e-15	2.32728e-13	22.8519	0.12315	0.335962	6.76418	1.79138	0.0797804	0.284846	-4.75621	0.230422	0.563478	7.27519	2.14756	0.0583117	0.170776	-4.47893	0.335149	0.145112	6.43779	0.617423	0.544174	0.902896	-5.65516	0.271017	0.313544	4.27573	2.19623	0.0423918	0.188328	-4.03021
ENSG00000101363.12	MANBAL	0.215491	6.44452	0.479281	0.642919	0.873504	-5.18936	0.472359	0.102024	6.65188	0.324051	0.750249	0.914914	-6.02352	0.371495	0.362358	6.59642	3.62278	0.000344215	0.000863473	-0.657028	0.124715	0.439407	6.70702	1.90275	0.0633121	0.250868	-4.56897	0.247701	0.415711	5.4196	1.58874	0.144357	0.293371	-5.28804	0.338742	0.0668301	6.83663	0.278577	0.783533	0.963417	-5.78231	0.25877	0.554992	6.39344	2.69037	0.0155839	0.1155	-3.15746
ENSG00000101365.21	IDH3B	1.14933	6.72676	2.69126	0.0242718	0.476417	-3.25364	0.504439	0.160293	6.50197	0.548514	0.591185	0.84435	-5.93223	0.39126	0.572536	6.47276	5.91654	9.28662e-09	6.07159e-08	9.39922	0.148066	0.728375	6.92995	3.42823	0.00128677	0.0318056	-1.13505	0.321232	1.06421	7.39082	5.29027	0.000398893	0.0233721	0.412487	0.352039	0.198709	6.63866	0.664292	0.514364	0.892846	-5.62114	0.266543	0.0695649	6.73836	0.3877	0.703099	0.845487	-6.10593
ENSG00000101367.9	MAPRE1	0.127068	7.29779	0.267342	0.795099	0.935403	-5.21304	0.517095	0.0357303	7.44453	0.113861	0.910816	0.971949	-6.02644	0.353471	0.2303	7.74276	2.70931	0.00714511	0.013418	-3.39297	0.131043	-0.07938	7.7323	-0.471035	0.639831	0.825521	-6.14102	0.268786	-0.508046	7.93573	-2.21723	0.0519092	0.159425	-4.34611	0.333652	-0.0568024	7.88713	-0.292516	0.773014	0.958863	-5.71955	0.268436	-0.622525	6.84114	-4.08364	0.000788675	0.0412474	-0.404958
ENSG00000101391.21	CDK5RAP1	0.229255	4.07116	0.602815	0.561186	0.837821	-5.13972	0.490779	-0.162867	4.29641	-0.646788	0.527271	0.816228	-5.84983	0.364436	0.579868	4.5354	7.22295	4.53498e-12	5.94182e-11	16.8393	0.126824	0.128343	4.6143	0.797841	0.429042	0.685623	-5.95358	0.23054	0.343043	5.02585	1.54787	0.153843	0.304965	-5.32829	0.414489	0.0188882	4.2948	0.0754559	0.940629	0.989676	-5.75143	0.258589	0.0513226	3.87334	0.289635	0.775635	0.887372	-6.08523
ENSG00000101400.6	SNTA1	1.62546	5.52662	3.11715	0.0120449	0.473553	-2.78519	0.495441	0.732744	4.17087	1.67503	0.114064	0.500164	-4.73782	0.350717	0.324722	4.9145	2.26485	0.0242625	0.0402712	-4.50458	0.170977	0.489383	4.74352	2.04241	0.0468373	0.210574	-4.30963	0.232014	1.14009	5.08342	1.38173	0.198248	0.359312	-5.5165	0.32695	-0.094067	4.84457	-0.236926	0.815211	0.9666	-5.78982	0.31905	0.58751	6.37059	1.59887	0.12846	0.334031	-4.9849
ENSG00000101407.13	TTI1	0.18446	4.6693	0.521013	0.614657	0.860427	-5.19598	0.478756	0.0167111	4.78046	0.0788388	0.938174	0.97912	-6.09098	0.399651	0.0982282	4.8646	0.983409	0.326229	0.396401	-6.54917	0.262643	-0.142948	4.96128	-0.863878	0.392115	0.656218	-5.9156	0.230532	-0.642452	4.82446	-2.38392	0.0392398	0.13843	-4.07351	0.330134	-0.0225672	4.6484	-0.0867638	0.931753	0.987748	-5.80451	0.279199	-0.0263823	4.07652	-0.137198	0.892503	0.950307	-6.14046
ENSG00000101412.13	E2F1	1.65468	4.80233	2.24308	0.0509472	0.497396	-3.71339	0.472641	0.368278	4.62602	1.2009	0.247895	0.638346	-5.38768	0.353897	1.6525	4.0266	7.26808	3.42145e-12	4.5886e-11	17.1345	0.140601	0.394904	6.10111	1.41961	0.162429	0.420783	-5.32545	0.237509	0.502269	6.54569	1.35507	0.206309	0.367971	-5.60461	0.326575	-0.193554	4.34066	-0.466305	0.646218	0.931517	-5.66123	0.275111	0.552992	3.47607	1.65754	0.11594	0.317122	-4.7305
ENSG00000101413.12	RPRD1B	-0.362472	4.47674	-0.956245	0.363384	0.74255	-4.93669	0.509882	0.00152554	5.09274	0.00429059	0.996632	0.99927	-6.10232	0.363244	-0.292098	5.09265	-3.16963	0.00169022	0.00364889	-2.11566	0.188105	-0.122639	5.12944	-0.842919	0.403614	0.665375	-5.93977	0.23026	-0.900854	4.71444	-3.48189	0.00623959	0.055972	-2.28439	0.354047	-0.050359	5.09113	-0.231847	0.819098	0.9666	-5.81187	0.257527	-0.309564	3.9841	-1.83119	0.0848423	0.268278	-4.59499
ENSG00000101421.4	CHMP4B	0.638899	8.46534	1.38674	0.198178	0.634016	-4.53846	0.504411	0.538766	8.41109	1.18282	0.254781	0.644283	-5.31191	0.365934	0.288311	8.7623	2.82015	0.00513235	0.0099763	-3.03581	0.149372	0.417561	8.90657	2.03882	0.0472098	0.211246	-4.24421	0.242474	0.595207	8.94846	2.22336	0.0513803	0.158683	-4.30447	0.354938	-0.0132426	8.62042	-0.076965	0.939444	0.989374	-5.70327	0.391251	0.0216679	7.85022	0.117521	0.907839	0.957739	-6.14012
ENSG00000101439.9	CST3	0.616685	8.86756	0.784756	0.452318	0.78629	-4.95532	0.626846	-0.0287779	7.80063	-0.10131	0.920609	0.974304	-6.00707	0.384686	-0.0910876	8.02858	-0.489722	0.624702	0.684558	-6.87175	0.427386	0.485919	7.77191	1.67511	0.100664	0.32198	-4.90701	0.274014	0.512548	7.75441	0.828348	0.427515	0.592446	-6.12767	0.334299	0.311284	7.71795	0.684879	0.501565	0.88956	-5.53725	0.291837	0.0843603	7.706	0.190568	0.851145	0.929017	-6.13454
ENSG00000101444.13	AHCY	0.57116	6.36997	1.29717	0.226138	0.6536	-4.65668	0.483308	0.165071	6.97666	0.507453	0.61901	0.857296	-5.9313	0.440483	0.756294	7.06367	5.57715	5.61873e-08	3.0961e-07	7.67695	0.123369	0.329271	7.08347	1.63662	0.1085	0.336387	-4.99088	0.546309	0.695959	7.52718	1.85943	0.0937263	0.225534	-4.90962	0.327896	-0.0669147	7.19673	-0.250509	0.804842	0.965808	-5.77634	0.255854	0.588782	5.68494	3.16499	0.00571529	0.074403	-2.24723
ENSG00000101457.13	DNTTIP1	0.590441	5.33489	1.38916	0.197467	0.633111	-4.58884	0.518432	0.538733	5.68191	1.74881	0.100177	0.484929	-4.69985	0.389459	0.81204	5.63289	8.33152	3.2599e-15	9.22649e-14	23.9011	0.139728	0.409679	6.11016	1.8698	0.0678522	0.261253	-4.63691	0.23101	0.441467	6.24271	2.16804	0.0563545	0.167684	-4.45295	0.371182	0.204614	5.75622	0.949631	0.354043	0.831779	-5.42679	0.27255	0.197899	4.75403	0.986741	0.33775	0.571115	-5.70302
ENSG00000101460.13	MAP1LC3A	0.597285	5.89163	1.56496	0.151279	0.596131	-4.41547	0.494251	1.11744	4.54714	2.37808	0.030712	0.350718	-3.65716	0.354313	0.281015	5.48386	1.50432	0.133591	0.183068	-5.9346	0.123837	1.25035	5.22241	2.82347	0.00698572	0.0745799	-2.67061	0.464767	0.726713	5.57945	1.22746	0.248792	0.414681	-5.73941	0.327143	-0.160006	4.05376	-0.273693	0.787229	0.963871	-5.64729	0.296006	0.372037	6.52069	0.851511	0.406444	0.629386	-5.82781
ENSG00000101464.11	PIGU	0.620471	5.54207	1.41619	0.189653	0.62779	-4.56151	0.48063	0.198555	5.38316	0.483491	0.635534	0.864545	-5.98351	0.349271	0.746801	5.30805	7.06025	1.24035e-11	1.48388e-10	15.8345	0.146673	0.492941	5.70283	2.2503	0.0292301	0.161255	-3.9318	0.25313	0.415935	5.21021	1.33408	0.212852	0.375787	-5.60547	0.407594	0.102304	5.35045	0.489367	0.630099	0.92526	-5.72992	0.272402	0.225272	4.71023	1.02734	0.318808	0.556637	-5.6633
ENSG00000101473.17	ACOT8	0.489097	4.38824	1.0805	0.30741	0.713081	-4.84685	0.481297	0.506081	3.69896	2.19455	0.043879	0.38659	-3.88757	0.359054	0.571325	3.48496	6.36891	7.47852e-10	6.06633e-09	11.9557	0.171216	0.436493	3.8518	2.1406	0.0376128	0.184654	-4.05155	0.345575	0.613927	4.44119	2.72935	0.0219027	0.100778	-3.49988	0.331661	0.0836145	3.43846	0.413578	0.683744	0.939248	-5.53517	0.339166	0.488274	4.20052	1.79727	0.0902669	0.277445	-4.67058
ENSG00000101474.12	APMAP	0.467444	7.14093	1.23086	0.248897	0.673727	-4.6967	0.505794	-0.141369	7.4189	-0.465088	0.648362	0.869136	-5.9273	0.397301	0.10199	8.32834	0.844928	0.39885	0.470404	-6.61263	0.123679	-0.126556	7.63356	-0.592417	0.556458	0.773051	-6.0814	0.245646	-0.425926	6.77912	-1.65839	0.129384	0.274682	-5.20401	0.327445	0.217612	7.3432	0.604539	0.552529	0.903525	-5.61606	0.323632	0.141884	7.836	0.559756	0.583023	0.769586	-5.99139
ENSG00000101544.9	ADNP2	-0.658006	3.52153	-1.89413	0.0900044	0.545115	-4.08102	0.490302	-0.420314	4.39295	-1.8045	0.0906981	0.470162	-4.58686	0.358303	-0.278021	4.70335	-2.81235	0.00525499	0.0101815	-3.12017	0.129307	-0.136249	4.51938	-0.683675	0.497593	0.733897	-6.02117	0.508842	-0.970163	3.68959	-2.17832	0.0553961	0.165804	-4.26867	0.334093	-0.207133	4.43805	-0.802419	0.432083	0.86281	-5.48217	0.269856	0.0524195	4.14037	0.208383	0.837432	0.921112	-6.14029
ENSG00000101557.15	USP14	-0.205738	5.0268	-0.595726	0.565715	0.839649	-5.16135	0.488842	-0.72167	5.30121	-2.8334	0.0123113	0.285326	-2.86708	0.39068	-0.0427697	6.15797	-0.301433	0.763301	0.805954	-7.01358	0.163561	0.0333862	5.62365	0.134651	0.893472	0.954772	-6.29123	0.550033	-0.812766	5.47433	-2.36882	0.0402497	0.140272	-4.12005	0.408116	-0.115583	5.8284	-0.593387	0.559814	0.904267	-5.67882	0.275657	-0.452309	5.04394	-2.44529	0.0257857	0.149166	-3.60737
ENSG00000101558.14	VAPA	-0.252742	5.83568	-0.609388	0.557006	0.836169	-5.14536	0.487857	-0.875178	5.1729	-3.30597	0.00464616	0.22139	-1.98134	0.349667	0.0734965	5.78814	0.788554	0.431019	0.502497	-6.75031	0.243621	0.267409	5.75683	1.49288	0.142262	0.389014	-5.22726	0.251309	0.11628	5.09682	0.466529	0.651206	0.774347	-6.36486	0.473189	-0.116616	5.6861	-0.551213	0.587814	0.916872	-5.70469	0.265059	-0.0402252	5.47027	-0.212788	0.83405	0.91992	-6.1751
ENSG00000101608.13	MYL12A	0.0833316	6.4159	0.162018	0.874792	0.960949	-5.26627	0.488045	-0.346813	7.11804	-1.19179	0.251346	0.641059	-5.36861	0.39159	0.559882	7.67889	5.79852	1.75222e-08	1.07636e-07	8.82346	0.122725	0.440647	7.77918	2.0826	0.0428478	0.19893	-4.20935	0.40783	-0.45393	7.99348	-1.03996	0.323751	0.495065	-5.92182	0.378456	0.24625	7.80024	0.790592	0.438791	0.86281	-5.46688	0.305373	-0.433889	6.62046	-1.96113	0.0666333	0.23776	-4.43404
ENSG00000101654.18	RNMT	-0.417305	3.71956	-1.10998	0.29516	0.702205	-4.80223	0.467535	-0.372956	4.19247	-1.31749	0.206898	0.603756	-5.22712	0.367363	-0.180834	4.83804	-1.73407	0.0839729	0.121909	-5.5291	0.138858	-0.330754	4.55122	-1.76366	0.0843965	0.293093	-4.76834	0.23477	-0.4486	4.41384	-1.56486	0.149834	0.299703	-5.2682	0.326093	-0.163461	4.59562	-0.638379	0.530731	0.899834	-5.6155	0.260385	-0.257937	4.05431	-1.19557	0.248444	0.482112	-5.45586
ENSG00000101782.15	RIOK3	-1.03296	4.71423	-2.34328	0.0431828	0.493648	-3.60995	0.476854	-0.563075	5.60725	-1.81358	0.0892308	0.468259	-4.59969	0.382749	-0.0293668	5.66179	-0.342258	0.732406	0.778799	-6.99926	0.122834	0.120012	6.41565	0.541744	0.590597	0.794809	-6.14985	0.26877	-0.212836	5.61585	-0.969271	0.356111	0.526558	-6.01355	0.327203	0.260554	6.50232	0.980703	0.338876	0.827993	-5.38112	0.256404	-0.554868	4.41934	-2.6076	0.0184987	0.126273	-3.29917
ENSG00000101843.19	PSMD10	0.804193	6.29433	1.75997	0.111517	0.564287	-4.22161	0.566002	0.124905	5.80393	0.459572	0.65223	0.870969	-5.99583	0.352375	0.271435	6.24814	3.21491	0.00145279	0.00318789	-1.99937	0.128289	-0.0200294	6.27448	-0.166067	0.868828	0.942073	-6.28415	0.325388	-0.156414	5.85918	-0.674464	0.515872	0.665757	-6.26441	0.407101	0.0585584	6.13657	0.369229	0.715978	0.945762	-5.77984	0.257077	0.0374373	5.49977	0.220928	0.827808	0.91719	-6.17212
ENSG00000101844.18	ATG4A	0.323128	4.61725	0.666366	0.521525	0.822719	-5.12549	0.473848	0.427548	3.83718	1.91483	0.0742338	0.443589	-4.36114	0.413682	-0.0741972	4.43642	-0.925326	0.355569	0.426395	-6.56059	0.124651	0.213887	4.31643	1.16915	0.248337	0.523335	-5.58199	0.243628	-0.0756945	4.38662	-0.34697	0.736072	0.836269	-6.37824	0.327361	0.270518	3.88986	1.474	0.156609	0.720642	-4.77642	0.275094	-0.000579523	4.88594	-0.00226887	0.998216	0.999746	-6.18472
ENSG00000101856.10	PGRMC1	1.10312	9.61653	1.42065	0.188391	0.626585	-4.48946	0.491675	0.512534	7.76867	1.8849	0.0784141	0.452369	-4.42285	0.355552	0.304896	8.15602	2.49135	0.0132869	0.0234276	-3.9181	0.215604	0.00880043	8.03049	0.0382259	0.969672	0.987211	-6.23597	0.251224	-0.568226	5.78171	-1.81232	0.10116	0.237138	-4.98101	0.355183	-0.375456	7.332	-1.64078	0.117042	0.680455	-4.59857	0.272223	0.218424	7.66915	0.626349	0.539493	0.737098	-5.95841
ENSG00000101911.13	PRPS2	1.52303	5.29049	1.42626	0.186813	0.625768	-4.55465	0.480621	-0.761266	5.86019	-2.77182	0.0139575	0.289666	-2.97627	0.354773	0.135806	6.07442	1.07701	0.282374	0.349983	-6.48192	0.128971	-0.0745227	6.80239	-0.412534	0.681855	0.848773	-6.20124	0.231039	-0.536784	6.30022	-2.16671	0.0564802	0.167853	-4.45207	0.332562	-0.357092	5.79066	-1.50893	0.147517	0.714961	-4.81137	0.302939	-1.34693	6.12982	-2.94971	0.00904032	0.093871	-2.65825
ENSG00000101940.18	WDR13	0.495069	5.61055	1.38846	0.197671	0.63349	-4.587	0.472728	0.563056	4.82007	1.77706	0.0952659	0.476592	-4.64814	0.439469	0.461238	4.76376	4.1999	3.56099e-05	0.000110892	1.49101	0.122864	0.790862	5.10227	3.6519	0.000661562	0.0233601	-0.53356	0.286601	0.892586	4.84633	3.01585	0.0135206	0.0790394	-3.04951	0.327821	0.235055	4.79073	1.24374	0.228493	0.774772	-5.10935	0.279705	0.801046	4.99663	3.79155	0.00148098	0.0484403	-0.993825
ENSG00000101966.13	XIAP	-0.122814	4.34326	-0.293745	0.775468	0.926959	-5.25615	0.469541	-0.172955	4.75979	-0.591519	0.562736	0.835829	-5.91819	0.38503	-0.876627	5.27118	-10.5362	3.52426e-22	5.6199e-20	39.6768	0.149367	-0.22059	4.85021	-1.66607	0.102461	0.325373	-4.94624	0.348037	-0.464943	4.23845	-1.52881	0.158451	0.310996	-5.29985	0.3467	-0.214067	4.73342	-1.15597	0.261806	0.793473	-5.19733	0.256142	-0.450001	4.61769	-3.75752	0.00159397	0.0503986	-1.05858
ENSG00000101972.19	STAG2	-0.412934	4.83714	-0.867525	0.407699	0.765794	-5.00233	0.710565	-0.229774	5.44306	-0.8795	0.392617	0.746703	-5.72443	0.368359	-0.634883	5.99351	-6.69356	1.13126e-10	1.08369e-09	13.6794	0.177055	-0.360477	5.58022	-2.90829	0.00556783	0.066373	-2.47251	0.231129	-0.744	5.19325	-2.68242	0.0237091	0.105071	-3.60693	0.339009	0.131452	5.31873	0.426457	0.674495	0.939248	-5.74651	0.266046	-0.491159	4.85965	-2.15202	0.0462182	0.19654	-4.11953
ENSG00000101986.12	ABCD1	0.485483	6.01967	1.04057	0.32463	0.719878	-4.87472	0.487957	0.982899	4.05448	2.25852	0.0387841	0.369796	-3.8064	0.36956	0.586157	4.01989	4.26252	2.73984e-05	8.72107e-05	1.79472	0.160081	-0.207032	4.00033	-0.708072	0.482455	0.724639	-5.94741	0.256178	-1.02566	4.0177	-3.34083	0.00786938	0.0618811	-2.47059	0.453071	0.320496	3.82654	0.734184	0.471665	0.87629	-5.40276	0.27772	0.579222	4.04811	1.89016	0.076092	0.254659	-4.50116
ENSG00000101997.13	CCDC22	0.585689	5.00005	1.52869	0.159942	0.603418	-4.45851	0.521748	0.349275	4.92871	1.06167	0.304713	0.682816	-5.55092	0.369226	0.280674	5.14504	2.74394	0.00645048	0.0122383	-3.34604	0.132477	0.430568	5.20908	2.59258	0.0127112	0.103013	-3.20271	0.23535	1.04735	6.17362	3.50558	0.00600231	0.0550999	-2.28019	0.327107	-0.222041	4.8939	-1.36358	0.188399	0.745727	-4.97401	0.323229	0.249125	4.57088	2.13677	0.0476095	0.199965	-4.13958
ENSG00000102007.11	PLP2	0.335575	7.72043	0.485138	0.638915	0.870455	-5.13617	0.508461	-0.660842	7.33034	-0.861147	0.402337	0.75284	-5.67261	0.422396	0.655475	7.40422	3.83998	0.000151242	0.00041218	0.147471	0.124186	-0.163838	8.7566	-0.498296	0.620638	0.814264	-6.07969	0.287833	-0.412533	6.82059	-1.12076	0.289547	0.45802	-5.86962	0.382802	-0.265299	8.99001	-1.47639	0.155975	0.720577	-4.72012	0.268505	0.816757	5.11079	2.00848	0.060924	0.226339	-4.36253
ENSG00000102024.18	PLS3	-1.20933	6.02808	-2.20558	0.0541905	0.497396	-3.75824	0.489005	-0.559065	7.11924	-0.949514	0.356991	0.724825	-5.60782	0.350677	-0.124842	6.53172	-0.662232	0.50835	0.576463	-6.83305	0.133738	-0.0237907	7.5659	-0.0630834	0.949972	0.978107	-6.25436	0.241985	-1.41903	4.06799	-2.2583	0.04846	0.153777	-4.21151	0.33114	-0.0463397	8.3119	-0.182527	0.857074	0.975464	-5.70918	0.306396	-0.719605	7.47473	-2.61478	0.0182263	0.125396	-3.27724
ENSG00000102032.13	RENBP	0.824955	4.19366	0.530334	0.608433	0.85806	-5.10236	0.476095	0.35287	3.74973	0.472736	0.643017	0.865929	-5.87125	0.359517	0.893312	3.42364	4.78986	2.67117e-06	1.04827e-05	4.07931	0.124237	0.876796	3.22969	2.15103	0.036734	0.182148	-3.8775	0.403204	0.355763	5.87219	0.78324	0.452308	0.611541	-6.18433	0.340172	1.34079	2.96923	2.52345	0.0205381	0.505843	-3.15338	0.309304	0.443911	5.76522	1.29157	0.213972	0.446249	-5.39159
ENSG00000102054.18	RBBP7	0.857688	7.6975	1.67014	0.128475	0.57621	-4.29703	0.497524	-0.370638	5.62676	-1.25557	0.227948	0.621681	-5.34468	0.359863	0.145554	6.37551	1.33293	0.183606	0.241629	-6.17294	0.138396	-0.00797832	6.57642	-0.0525301	0.958333	0.98129	-6.29028	0.281781	0.118131	6.75503	0.335198	0.744659	0.840128	-6.44652	0.347878	-0.251984	5.51817	-1.5234	0.143881	0.711235	-4.79474	0.278059	-0.0969441	5.00752	-0.588075	0.564294	0.755149	-6.01551
ENSG00000102081.15	FMR1	-0.381535	3.67378	-0.929727	0.376248	0.749795	-4.92139	0.475339	0.178673	4.36867	0.561003	0.582849	0.842438	-5.90787	0.380172	-0.140347	4.60632	-1.67344	0.0953225	0.136133	-5.61507	0.294353	-0.13155	4.85514	-1.00473	0.320259	0.595531	-5.78266	0.252361	-0.515028	3.89689	-1.7116	0.118906	0.260879	-5.0066	0.332052	0.0540322	4.14682	0.313173	0.757509	0.955873	-5.70202	0.268412	-0.233456	4.56289	-1.27903	0.21825	0.450148	-5.38719
ENSG00000102096.9	PIM2	0.842449	4.19251	1.53632	0.158085	0.601636	-4.44149	0.464797	-0.0558039	4.31242	-0.129374	0.898733	0.966997	-6.0516	0.450326	0.415972	4.87156	2.24268	0.025676	0.0423272	-4.55414	0.137342	0.137972	4.93663	0.393713	0.695603	0.857158	-6.20498	0.646243	1.01844	8.6827	1.39413	0.19459	0.354768	-5.49449	0.369828	0.466368	4.38019	0.825356	0.419257	0.861472	-5.47183	0.327171	0.308729	3.23191	1.03902	0.313501	0.551451	-5.3602
ENSG00000102100.16	SLC35A2	0.0228946	4.61306	0.0625438	0.951467	0.987933	-5.30423	0.482114	0.300683	5.28961	0.718275	0.483319	0.796189	-5.84736	0.366693	0.406003	5.57443	4.21024	3.41083e-05	0.000106724	1.50801	0.132754	0.104362	5.52909	0.606311	0.547274	0.767074	-6.11862	0.326512	0.139422	4.76932	0.456805	0.657936	0.778997	-6.35897	0.373687	-0.192978	5.4051	-0.888962	0.384972	0.844573	-5.47252	0.262941	0.376324	4.95086	2.07717	0.0534244	0.211729	-4.24796
ENSG00000102103.17	PQBP1	1.37397	6.09391	3.23789	0.00989736	0.473553	-2.67064	0.481047	0.71127	5.61446	2.01007	0.0622354	0.418171	-4.30086	0.392535	0.956779	5.65867	7.155	6.9163e-12	8.75484e-11	16.4029	0.277841	0.894776	6.07807	4.03453	0.000203396	0.0137853	0.551256	0.23383	1.71263	6.78592	6.45506	8.64364e-05	0.0199649	1.90595	0.327717	0.19402	5.62094	0.921015	0.368415	0.836748	-5.4496	0.351559	0.418353	4.79979	1.74649	0.0989571	0.290181	-4.76723
ENSG00000102119.11	EMD	0.687318	6.36816	1.59028	0.145481	0.592031	-4.38966	0.47474	0.376129	6.25942	0.990455	0.337225	0.709578	-5.61088	0.360305	0.614823	6.76916	5.78528	1.88049e-08	1.14263e-07	8.72298	0.129115	0.374582	6.97811	2.39003	0.0209782	0.134152	-3.627	0.231264	0.53125	6.858	2.02478	0.0714841	0.191603	-4.6737	0.348764	0.211094	6.76183	1.21194	0.240166	0.782737	-5.1479	0.262839	0.468899	6.50042	2.54777	0.0209215	0.134408	-3.42072
ENSG00000102144.15	PGK1	0.784954	8.20791	1.57189	0.149673	0.595067	-4.38324	0.487062	-0.31497	7.95327	-0.50328	0.621873	0.858049	-5.87008	0.37019	0.38259	7.86413	3.24304	0.00132125	0.00292132	-1.85007	0.136853	-0.114495	8.62945	-0.46922	0.641118	0.826194	-6.09949	0.297473	-0.391001	8.40715	-1.18312	0.265131	0.431256	-5.75916	0.331994	-0.111581	8.93462	-0.437196	0.666823	0.939107	-5.59487	0.344884	-0.186412	8.0845	-0.749783	0.463743	0.679331	-5.85923
ENSG00000102158.20	MAGT1	0.18514	5.49569	0.466344	0.651808	0.877898	-5.2166	0.464868	-0.34892	5.88487	-1.07441	0.299148	0.677336	-5.5345	0.559623	-0.34881	6.43797	-3.96892	9.11632e-05	0.000261071	0.582757	0.128806	-0.127173	6.30916	-0.781278	0.438622	0.692465	-5.99811	0.270494	-0.798274	5.42772	-1.7062	0.119932	0.262222	-5.12596	0.331065	0.107051	6.08031	0.475533	0.639746	0.928578	-5.73747	0.301945	-0.327057	5.97051	-1.65421	0.116622	0.317985	-4.91196
ENSG00000102172.16	SMS	-0.849221	8.46497	-1.38428	0.198904	0.634689	-4.53257	0.471983	-0.59831	6.73584	-1.98524	0.0651813	0.425906	-4.30922	0.362297	0.634624	7.53249	5.17365	4.30107e-07	1.99294e-06	5.73178	0.170455	0.457472	7.42412	1.89625	0.0641857	0.2534	-4.5566	0.243267	0.615977	7.57094	1.98762	0.0759995	0.198242	-4.71678	0.356436	-0.182311	7.24008	-0.849432	0.406057	0.855609	-5.45946	0.282794	0.267594	6.96067	1.19037	0.250429	0.483966	-5.48579
ENSG00000102178.13	UBL4A	0.34663	6.2666	1.0509	0.320106	0.718359	-4.86207	0.470384	-0.120805	5.83888	-0.377421	0.711	0.895072	-6.02881	0.363249	0.598851	6.15189	6.603	1.92863e-10	1.76231e-09	13.1588	0.210217	0.712892	6.50752	4.12507	0.000152822	0.0122365	0.819544	0.230581	0.828308	6.32493	4.11906	0.00225031	0.0382981	-1.30781	0.326234	0.273478	6.24177	1.50713	0.147975	0.714961	-4.81147	0.257254	0.56571	6.35455	2.64321	0.017186	0.12176	-3.24558
ENSG00000102181.21	CD99L2	0.10159	5.88332	0.215651	0.833962	0.949999	-5.28098	0.466041	0.274757	4.00117	0.413027	0.685267	0.88503	-5.93424	0.386743	-0.475276	4.99031	-3.35404	0.00090279	0.00206487	-1.52288	0.122722	-0.205913	4.28356	-0.817162	0.418027	0.677061	-5.90567	0.251455	-0.27512	4.76968	-1.14303	0.280632	0.447942	-5.81145	0.339478	0.0357724	3.8402	0.127586	0.899797	0.982605	-5.71148	0.261155	0.732578	5.57247	2.34232	0.0317331	0.164534	-3.7984
ENSG00000102225.16	CDK16	-0.317674	5.53973	-0.889624	0.39632	0.761069	-4.98541	0.48227	0.0649014	5.92919	0.176499	0.862197	0.95487	-6.08262	0.649716	0.552156	5.87752	6.17782	2.20321e-09	1.63781e-08	10.7877	0.129539	-0.0658573	6.29441	-0.541301	0.590899	0.794809	-6.15322	0.310698	-0.201539	5.17392	-0.86788	0.406556	0.572732	-6.09389	0.333156	-0.46916	5.77456	-2.63463	0.0161942	0.487425	-3.02176	0.255897	0.0316462	6.59063	0.146897	0.884959	0.946722	-6.17425
ENSG00000102226.10	USP11	0.52648	5.93959	1.13441	0.285296	0.699371	-4.80275	0.473307	0.23808	5.61254	0.5651	0.580127	0.841115	-5.94712	0.409951	-0.0599373	5.63347	-0.593469	0.553332	0.619414	-6.88169	0.144827	-0.448875	5.76272	-1.66989	0.101699	0.32405	-4.96272	0.308867	0.332992	6.33467	1.17822	0.26699	0.432906	-5.81086	0.371597	-0.305439	5.23379	-1.07899	0.293894	0.799887	-5.29329	0.387572	0.0947385	6.19944	0.35777	0.724965	0.858626	-6.12951
ENSG00000102241.12	HTATSF1	0.442203	6.35892	1.10395	0.297632	0.7052	-4.82256	0.492893	0.146593	6.41715	0.500039	0.624101	0.858704	-5.95948	0.358997	0.219596	6.82328	2.51273	0.0125249	0.0222052	-3.93224	0.146052	-0.310749	6.797	-1.88182	0.0661648	0.257988	-4.60396	0.230781	0.205355	6.51289	0.818527	0.432834	0.596538	-6.16133	0.361875	0.191804	6.25186	0.991008	0.333947	0.826012	-5.38145	0.258229	-0.318702	6.17517	-2.18077	0.0436959	0.190706	-4.07776
ENSG00000102265.12	TIMP1	1.91877	9.59816	2.24035	0.0511768	0.497396	-3.76331	0.466607	0.222737	8.75572	0.336	0.741395	0.911025	-5.89619	0.445555	0.0685403	9.31725	0.37006	0.711609	0.760088	-6.83535	0.122965	1.04754	8.77797	1.87477	0.0671493	0.259778	-4.53576	0.231945	-0.00123704	10.4823	-0.00187598	0.998541	0.999236	-6.37785	0.374101	-0.0237029	8.48822	-0.0436077	0.965665	0.995301	-5.70742	0.292495	-0.0974183	5.38365	-0.152207	0.880834	0.944482	-6.18488
ENSG00000102316.17	MAGED2	1.35395	8.47352	1.73367	0.116256	0.570551	-4.23217	0.466386	0.449899	7.15328	1.24922	0.230199	0.623018	-5.30463	0.370405	-0.81616	9.77355	-3.98998	8.38217e-05	0.000242008	0.804531	0.122932	-0.076941	7.10606	-0.283724	0.777889	0.899474	-6.23496	0.617591	0.212284	6.64847	0.68288	0.510767	0.661972	-6.26508	0.442191	-0.152659	6.89919	-0.615243	0.545583	0.902896	-5.63428	0.259934	0.351729	8.2146	1.01647	0.323802	0.560148	-5.62931
ENSG00000102317.18	RBM3	0.914987	6.514	1.79874	0.104854	0.558927	-4.18146	0.482252	-0.0106837	6.59233	-0.0372504	0.970763	0.98937	-6.0757	0.368386	0.034636	7.40384	0.354316	0.723361	0.770249	-6.95945	0.234143	0.406514	6.58514	1.90141	0.0634917	0.251383	-4.57415	0.263254	1.49678	7.19091	4.20221	0.00197747	0.0361182	-1.17546	0.345457	0.151738	6.80975	0.56666	0.577477	0.913615	-5.66815	0.347708	0.198688	5.85638	0.57411	0.57349	0.762289	-6.03088
ENSG00000102390.11	PBDC1	-0.232002	5.94757	-0.549752	0.595573	0.853554	-5.16603	0.525181	0.0105489	5.59238	0.0183474	0.985597	0.995142	-6.09647	0.42441	0.588317	6.22844	5.86149	1.25021e-08	7.90893e-08	9.10728	0.193533	0.357214	6.40749	1.81564	0.0759142	0.276649	-4.72452	0.234731	0.701573	6.78956	2.97951	0.0143708	0.0816902	-3.14281	0.446532	0.0622935	6.25419	0.327308	0.74696	0.953311	-5.78967	0.279691	0.264893	5.85973	1.16685	0.259546	0.494763	-5.532
ENSG00000102401.20	ARMCX3	0.409502	6.74825	0.779428	0.455297	0.786944	-5.02656	0.528872	0.736733	4.98159	1.6618	0.116723	0.50373	-4.81978	0.353177	-0.858881	6.27842	-6.89765	3.33844e-11	3.62779e-10	14.8704	0.129441	-1.03016	4.9571	-3.11439	0.0031614	0.0497855	-1.93794	0.373736	-0.170773	4.80397	-0.523713	0.61231	0.743649	-6.32548	0.351519	0.576154	3.77467	0.958828	0.349506	0.831779	-5.28241	0.255287	-0.134106	6.03953	-0.55437	0.58662	0.772086	-6.04125
ENSG00000102409.10	BEX4	0.791909	7.83518	1.14015	0.28302	0.699371	-4.75944	0.576856	1.75121	5.69278	2.11087	0.0514803	0.403758	-4.12632	0.35135	-0.577087	6.64813	-3.08534	0.00223023	0.00469076	-2.38726	0.123284	0.0698782	4.77654	0.105502	0.916434	0.963998	-6.2637	0.564098	0.0727939	4.67205	0.119363	0.90744	0.945254	-6.45147	0.340617	-0.143383	3.50426	-0.340549	0.737122	0.951253	-5.54102	0.294037	-0.576869	6.95439	-1.05039	0.308397	0.545736	-5.63401
[truncated: 3,889 more rows]
[truncated: 92 more columns]

## Sheet: LOX_Consistent
genes	symbol	DLBC	LUAD	BRCA	ACC	SARC	CESC	LIHC	KIRC	PCPG	BLCA	READ	UCEC	LUSC	UCS	KICH	OV	THCA	KIRP	UVM	HNSC
[truncated: 130 more rows]

## Sheet: LOY_DE_all
genes	symbol	HNSC_logFC	HNSC_AveExpr	HNSC_t	HNSC_P.Value	HNSC_adj.P.Val	HNSC_B	HNSC_stdev	KIRP_logFC	KIRP_AveExpr	KIRP_t	KIRP_P.Value	KIRP_adj.P.Val	KIRP_B	KIRP_stdev	LIHC_logFC	LIHC_AveExpr	LIHC_t	LIHC_P.Value	LIHC_adj.P.Val	LIHC_B	LIHC_stdev
[truncated: 9,709 more rows]

[truncated: 4 more sheets: LOY_Consistent, XaXa_DE_all, XaXa_Consistent, Overlap_Consistent]
